# Supplementary material for: Transferring knowledge of bacterial protein interaction networks to predict pathogen targeted human genes and immune signaling pathways: a case study on M. tuberculosis
Source: BMC Genomics. 2018 Jun 28;19:505. doi: 10.1186/s12864-018-4873-9 (PMC6027805; doi:10.1186/s12864-018-4873-9)
Supplement: Supplementary file 1 — Text file contains the positive training data consisting of the derived significant interlogs. (TXT 1201 kb) [file 12864_2018_4873_MOESM1_ESM.txt]

1. Additional file1: the positive training data that consist of significant interlogs
fadD5:Rv0166|O07411	IMPDH1:ENSP00000345096|P20839	5e-063(guaB:Rv3411c|I6X784)
fadD5:Rv0166|O07411	IMPDH2:ENSP00000321584|P12268	2e-062(guaB:Rv3411c|I6X784)
LH57_12350:Rv2266|I6XDW8	ALDH2:ENSP00000261733|P05091	6e-079(Rv0223c|I6X8S7)
LH57_12350:Rv2266|I6XDW8	ALDH1A3:ENSP00000332256|P47895	3e-076(Rv0223c|I6X8S7)
LH57_12350:Rv2266|I6XDW8	ALDH1A1:ENSP00000297785|P00352	1e-075(Rv0223c|I6X8S7)
LH57_12350:Rv2266|I6XDW8	ALDH1A2:ENSP00000249750|O94788	2e-075(Rv0223c|I6X8S7)
LH57_12350:Rv2266|I6XDW8	ALDH9A1:ENSP00000346827|P49189	2e-072(Rv0223c|I6X8S7)
LH57_12350:Rv2266|I6XDW8	ALDH8A1:ENSP00000265605|Q9H2A2	2e-072(Rv0223c|I6X8S7)
LH57_12350:Rv2266|I6XDW8	ALDH1L1:ENSP00000377083|O75891	4e-071(Rv0223c|I6X8S7)
LH57_12350:Rv2266|I6XDW8	ALDH1L2:ENSP00000258494|Q3SY69	8e-069(Rv0223c|I6X8S7)
purH:Rv0957|I6XWN4	AGPS:ENSP00000264167|O00116	3e-063(Rv2251|L0TBR2)
LH57_09830:Rv1798|I6Y7I5	ACSF2:ENSP00000300441|Q96CM8	1e-120(fadD35:Rv2505c|I6Y0X0)
LH57_04160:Rv0766c|I6Y4S2	ALDH2:ENSP00000261733|P05091	9e-086(LH57_02450:Rv0458|I6WYF7)
LH57_04160:Rv0766c|I6Y4S2	ALDH1A2:ENSP00000249750|O94788	3e-080(LH57_02450:Rv0458|I6WYF7)
LH57_04160:Rv0766c|I6Y4S2	ALDH1A3:ENSP00000332256|P47895	2e-078(LH57_02450:Rv0458|I6WYF7)
LH57_04160:Rv0766c|I6Y4S2	ALDH1A1:ENSP00000297785|P00352	3e-076(LH57_02450:Rv0458|I6WYF7)
LH57_04160:Rv0766c|I6Y4S2	ALDH8A1:ENSP00000265605|Q9H2A2	3e-069(LH57_02450:Rv0458|I6WYF7)
LH57_04160:Rv0766c|I6Y4S2	ALDH1L2:ENSP00000258494|Q3SY69	4e-067(LH57_02450:Rv0458|I6WYF7)
LH57_04160:Rv0766c|I6Y4S2	ALDH9A1:ENSP00000346827|P49189	7e-067(LH57_02450:Rv0458|I6WYF7)
LH57_04160:Rv0766c|I6Y4S2	ALDH1L1:ENSP00000377083|O75891	2e-062(LH57_02450:Rv0458|I6WYF7)
rplX:Rv0715|I6XW24	METAP1:ENSP00000296411|P53582	4e-065(map:Rv2861c|I6YAG0)
rplX:Rv0715|I6XW24	METAP1D:ENSP00000315152|Q6UB28	1e-054(map:Rv2861c|I6YAG0)
pepD:Rv0983|O53896	NDUFV1:ENSP00000322450|P49821	4e-084(LH57_17195:Rv3150|I6YBC5)
LH57_05910:Rv1077|I6XX03	EIF4A1:ENSP00000293831|P60842	9e-062(deaD:Rv1253|I6Y631)
LH57_05910:Rv1077|I6XX03	EIF4A3:ENSP00000269349|P38919	2e-061(deaD:Rv1253|I6Y631)
LH57_05910:Rv1077|I6XX03	DDX23:ENSP00000310723|Q9BUQ8	1e-057(deaD:Rv1253|I6Y631)
LH57_05910:Rv1077|I6XX03	DDX17:ENSP00000380033|Q92841	4e-057(deaD:Rv1253|I6Y631)
LH57_05910:Rv1077|I6XX03	DDX5:ENSP00000225792|P17844	6e-057(deaD:Rv1253|I6Y631)
LH57_05910:Rv1077|I6XX03	DDX42:ENSP00000374574|Q86XP3	4e-056(deaD:Rv1253|I6Y631)
deaD:Rv1253|I6Y631	CBS:ENSP00000344460|P35520	2e-067(LH57_05910:Rv1077|I6XX03)
echA18:Rv3373|O50402	ACADS:ENSP00000242592|P16219	6e-080(LH57_17900:Rv3274c|I6YFN6)
echA18:Rv3373|O50402	ACADM:ENSP00000409612|P11310	5e-075(LH57_17900:Rv3274c|I6YFN6)
echA18:Rv3373|O50402	ACADSB:ENSP00000357873|P45954	6e-071(LH57_17900:Rv3274c|I6YFN6)
echA18:Rv3373|O50402	ACAD9:ENSP00000312618|Q9H845	9e-063(LH57_17900:Rv3274c|I6YFN6)
echA18:Rv3373|O50402	ACAD8:ENSP00000281182|Q9UKU7	2e-061(LH57_17900:Rv3274c|I6YFN6)
echA18:Rv3373|O50402	IVD:ENSP00000418397|P26440	1e-058(LH57_17900:Rv3274c|I6YFN6)
echA18:Rv3373|O50402	ACADVL:ENSP00000349297|P49748	2e-053(LH57_17900:Rv3274c|I6YFN6)
Rv2683|I6X540	PCCB:ENSP00000419027|P05166	3e-116(accD4:Rv3799c|O53578)
cobB:Rv1151c|I6Y5R5	CAD:ENSP00000264705|P27708	3e-061(carA:Rv1383|I6Y6E5)
LH57_00095:Rv0014c|I6Y2I5	IMPDH1:ENSP00000345096|P20839	5e-063(guaB:Rv3411c|I6X784)
LH57_00095:Rv0014c|I6Y2I5	IMPDH2:ENSP00000321584|P12268	2e-062(guaB:Rv3411c|I6X784)
LH57_13215:Rv2419c|I6XE99	G6PD:ENSP00000377192|P11413	1e-084(zwf:Rv1447c|I6XBH9)
thiX:Rv0816c|I6Y8V2	EIF4A1:ENSP00000293831|P60842	9e-062(deaD:Rv1253|I6Y631)
thiX:Rv0816c|I6Y8V2	EIF4A3:ENSP00000269349|P38919	2e-061(deaD:Rv1253|I6Y631)
thiX:Rv0816c|I6Y8V2	DDX23:ENSP00000310723|Q9BUQ8	1e-057(deaD:Rv1253|I6Y631)
thiX:Rv0816c|I6Y8V2	DDX17:ENSP00000380033|Q92841	4e-057(deaD:Rv1253|I6Y631)
thiX:Rv0816c|I6Y8V2	DDX5:ENSP00000225792|P17844	6e-057(deaD:Rv1253|I6Y631)
thiX:Rv0816c|I6Y8V2	DDX42:ENSP00000374574|Q86XP3	4e-056(deaD:Rv1253|I6Y631)
mmcO:Rv0846c|I6WZK7	ATP7B:ENSP00000242839|P35670	1e-088(LH57_00585:Rv0103c|I6Y6W8)
groEL:Rv0440|I6Y7T8	OGDH:ENSP00000222673|Q02218	0.0(kgd:Rv1248c|I6Y628)
groEL:Rv0440|I6Y7T8	OGDHL:ENSP00000363216|Q9ULD0	0.0(kgd:Rv1248c|I6Y628)
groEL:Rv0440|I6Y7T8	DHTKD1:ENSP00000263035|Q96HY7	6e-165(kgd:Rv1248c|I6Y628)
echA5:Rv0675|I6Y4E8	HSD17B4:ENSP00000420914|P51659	8e-077(LH57_00820:Rv0148|I6WXK0)
fusA:Rv0684|I6WZ34	RRM1:ENSP00000300738|P23921	4e-053(LH57_03050:Rv0570|I6Y439)
LH57_05075:Rv0931c|I6WZT2	MCCC1:ENSP00000265594|Q96RQ3	3e-100(accA2:Rv0973c|P71538)
LH57_05075:Rv0931c|I6WZT2	PC:ENSP00000377527|P11498	2e-075(accA2:Rv0973c|P71538)
LH57_05075:Rv0931c|I6WZT2	PCCA:ENSP00000365462|P05165	7e-074(accA2:Rv0973c|P71538)
trpC:Rv1611|I6XBX6	HACL1:ENSP00000323811|Q9UJ83	2e-105(oxcA:Rv0118c|O53639)
pepA:Rv0125|O07175	IMPDH1:ENSP00000345096|P20839	5e-063(guaB:Rv3411c|I6X784)
pepA:Rv0125|O07175	IMPDH2:ENSP00000321584|P12268	2e-062(guaB:Rv3411c|I6X784)
Rv0147|P96824	HSD17B4:ENSP00000420914|P51659	8e-077(LH57_00820:Rv0148|I6WXK0)
LH57_00820:Rv0148|I6WXK0	ALDH3A1:ENSP00000225740|P30838	1e-078(Rv0147|P96824)
LH57_00820:Rv0148|I6WXK0	ALDH3A2:ENSP00000345774|P51648	1e-075(Rv0147|P96824)
Rv0147|P96824	BCAT1:ENSP00000443459|P54687	3e-053(LH57_12040:Rv2210c|I6XDS7)
Rv0147|P96824	BCAT2:ENSP00000322991|O15382	2e-051(LH57_12040:Rv2210c|I6XDS7)
LH57_12040:Rv2210c|I6XDS7	ALDH3A1:ENSP00000225740|P30838	1e-078(Rv0147|P96824)
LH57_12040:Rv2210c|I6XDS7	ALDH3A2:ENSP00000345774|P51648	1e-075(Rv0147|P96824)
Rv0439c|O53726	ALDH4A1:ENSP00000290597|P30038	5e-127(rocA:Rv1187|O50443)
pstB:Rv0820|I6X9W0	GPD2:ENSP00000308610|P43304	2e-070(LH57_18040:Rv3302c|I6Y352)
LH57_00515:Rv0089|I6Y6V6	MOCS3:ENSP00000244051|O95396	8e-063(moeB2:Rv3116|L7N674)
mdh:Rv1240|I6XB21	OGDH:ENSP00000222673|Q02218	0.0(kgd:Rv1248c|I6Y628)
mdh:Rv1240|I6XB21	OGDHL:ENSP00000363216|Q9ULD0	0.0(kgd:Rv1248c|I6Y628)
mdh:Rv1240|I6XB21	DHTKD1:ENSP00000263035|Q96HY7	6e-165(kgd:Rv1248c|I6Y628)
kgd:Rv1248c|I6Y628	MDH1:ENSP00000438144|P40925	6e-080(mdh:Rv1240|I6XB21)
htpG:Rv2299c|I6Y0E8	SDHA:ENSP00000264932|P31040	2e-063(sdhA:Rv0248c|O53670)
aroB:Rv2538c|I6Y105	ALDH1A3:ENSP00000332256|P47895	9e-073(aldC:Rv2858c|O33340)
aroB:Rv2538c|I6Y105	ALDH1L1:ENSP00000377083|O75891	1e-071(aldC:Rv2858c|O33340)
aroB:Rv2538c|I6Y105	ALDH1A2:ENSP00000249750|O94788	3e-070(aldC:Rv2858c|O33340)
aroB:Rv2538c|I6Y105	ALDH2:ENSP00000261733|P05091	4e-070(aldC:Rv2858c|O33340)
aroB:Rv2538c|I6Y105	ALDH1L2:ENSP00000258494|Q3SY69	1e-069(aldC:Rv2858c|O33340)
aroB:Rv2538c|I6Y105	ALDH9A1:ENSP00000346827|P49189	3e-068(aldC:Rv2858c|O33340)
aroB:Rv2538c|I6Y105	ALDH1A1:ENSP00000297785|P00352	1e-067(aldC:Rv2858c|O33340)
aroB:Rv2538c|I6Y105	ALDH8A1:ENSP00000265605|Q9H2A2	5e-058(aldC:Rv2858c|O33340)
secA:Rv3240c|I6YFL1	SLC27A2:ENSP00000267842|O14975	5e-099(fadD6:Rv1206|O05307)
secA:Rv3240c|I6YFL1	SLC27A1:ENSP00000252595|Q6PCB7	6e-092(fadD6:Rv1206|O05307)
secA:Rv3240c|I6YFL1	SLC27A4:ENSP00000300456|Q6P1M0	4e-089(fadD6:Rv1206|O05307)
secA:Rv3240c|I6YFL1	SLC27A6:ENSP00000262462|Q9Y2P4	4e-086(fadD6:Rv1206|O05307)
secA:Rv3240c|I6YFL1	SLC27A5:ENSP00000263093|Q9Y2P5	1e-084(fadD6:Rv1206|O05307)
secA:Rv3240c|I6YFL1	SLC27A3:ENSP00000357650|Q5K4L6	1e-082(fadD6:Rv1206|O05307)
LH57_07935:Rv1449c|I6X1A1	OLA1:ENSP00000284719|Q9NTK5	9e-068(ychF:Rv1112|O53459)
LH57_11955:Rv2193|I6Y8N5	EIF4A1:ENSP00000293831|P60842	9e-062(deaD:Rv1253|I6Y631)
LH57_11955:Rv2193|I6Y8N5	EIF4A3:ENSP00000269349|P38919	2e-061(deaD:Rv1253|I6Y631)
LH57_11955:Rv2193|I6Y8N5	DDX23:ENSP00000310723|Q9BUQ8	1e-057(deaD:Rv1253|I6Y631)
LH57_11955:Rv2193|I6Y8N5	DDX17:ENSP00000380033|Q92841	4e-057(deaD:Rv1253|I6Y631)
LH57_11955:Rv2193|I6Y8N5	DDX5:ENSP00000225792|P17844	6e-057(deaD:Rv1253|I6Y631)
LH57_11955:Rv2193|I6Y8N5	DDX42:ENSP00000374574|Q86XP3	4e-056(deaD:Rv1253|I6Y631)
LH57_14620:Rv2667|I6YE37	SDHA:ENSP00000264932|P31040	2e-063(sdhA:Rv0248c|O53670)
prcA:Rv2109c|I6XDC3	MOCS3:ENSP00000244051|O95396	8e-063(moeB2:Rv3116|L7N674)
LH57_12875:Rv2359|I6Y934	ALDH3A1:ENSP00000225740|P30838	1e-078(Rv0147|P96824)
LH57_12875:Rv2359|I6Y934	ALDH3A2:ENSP00000345774|P51648	1e-075(Rv0147|P96824)
LH57_06900:Rv1263|I6Y638	ALDH1A3:ENSP00000332256|P47895	9e-073(aldC:Rv2858c|O33340)
LH57_06900:Rv1263|I6Y638	ALDH1L1:ENSP00000377083|O75891	1e-071(aldC:Rv2858c|O33340)
LH57_06900:Rv1263|I6Y638	ALDH1A2:ENSP00000249750|O94788	3e-070(aldC:Rv2858c|O33340)
LH57_06900:Rv1263|I6Y638	ALDH2:ENSP00000261733|P05091	4e-070(aldC:Rv2858c|O33340)
LH57_06900:Rv1263|I6Y638	ALDH1L2:ENSP00000258494|Q3SY69	1e-069(aldC:Rv2858c|O33340)
LH57_06900:Rv1263|I6Y638	ALDH9A1:ENSP00000346827|P49189	3e-068(aldC:Rv2858c|O33340)
LH57_06900:Rv1263|I6Y638	ALDH1A1:ENSP00000297785|P00352	1e-067(aldC:Rv2858c|O33340)
LH57_06900:Rv1263|I6Y638	ALDH8A1:ENSP00000265605|Q9H2A2	5e-058(aldC:Rv2858c|O33340)
thrS:Rv2614c|I6YDW0	ACAT2:ENSP00000356015|Q9BWD1	6e-065(fadA3:Rv1074c|O53422)
thrS:Rv2614c|I6YDW0	ACAA2:ENSP00000285093|P42765	5e-063(fadA3:Rv1074c|O53422)
thrS:Rv2614c|I6YDW0	ACAA1:ENSP00000333664|P09110	2e-062(fadA3:Rv1074c|O53422)
thrS:Rv2614c|I6YDW0	ACAT1:ENSP00000265838|P24752	1e-052(fadA3:Rv1074c|O53422)
hisE:Rv2122c|I6Y8F9	CPS1:ENSP00000402608|P31327	0.0(carB:Rv1384|I6XXU0)
hisE:Rv2122c|I6Y8F9	CAD:ENSP00000264705|P27708	0.0(carB:Rv1384|I6XXU0)
pks17:Rv1663|O06585	GFPT2:ENSP00000253778|O94808	1e-106(glmS:Rv3436c|I6XH78)
pks17:Rv1663|O06585	GFPT1:ENSP00000354347|Q06210	5e-090(glmS:Rv3436c|I6XH78)
LH57_10050:Rv1842c|I6X2G3	GAPDH:ENSP00000229239|P04406	1e-082(LH57_07850:Rv1436|I6YAJ8)
LH57_10050:Rv1842c|I6X2G3	GAPDHS:ENSP00000222286|O14556	1e-078(LH57_07850:Rv1436|I6YAJ8)
LH57_12065:Rv2215|I6XDT2	HADHA:ENSP00000370023|P40939	6e-069(fadB:Rv0860|O53872)
pepD:Rv0983|O53896	PRPS1L1:ENSP00000424595|P21108	2e-063(prs:Rv1017c|I6Y5E8)
pepD:Rv0983|O53896	PRPS2:ENSP00000381504|P11908	3e-063(prs:Rv1017c|I6Y5E8)
ephF:Rv0134|P96811	HADHA:ENSP00000370023|P40939	6e-069(fadB:Rv0860|O53872)
LH57_20665:Rv3790|I6X8C4	CPS1:ENSP00000402608|P31327	0.0(carB:Rv1384|I6XXU0)
LH57_20665:Rv3790|I6X8C4	CAD:ENSP00000264705|P27708	0.0(carB:Rv1384|I6XXU0)
LH57_12350:Rv2266|I6XDW8	ALDH4A1:ENSP00000290597|P30038	5e-127(rocA:Rv1187|O50443)
ndhA:Rv0392c|P95200	MDH1:ENSP00000438144|P40925	6e-080(mdh:Rv1240|I6XB21)
greA:Rv1080c|I6X092	GAPDH:ENSP00000229239|P04406	1e-082(LH57_07850:Rv1436|I6YAJ8)
greA:Rv1080c|I6X092	GAPDHS:ENSP00000222286|O14556	1e-078(LH57_07850:Rv1436|I6YAJ8)
efp:Rv2534c|I6XEJ1	ACO1:ENSP00000309477|P21399	0.0(acnA:Rv1475c|A0A089QPF4)
LH57_04850:Rv0891c|I6Y529	IMPDH1:ENSP00000345096|P20839	5e-063(guaB:Rv3411c|I6X784)
LH57_04850:Rv0891c|I6Y529	IMPDH2:ENSP00000321584|P12268	2e-062(guaB:Rv3411c|I6X784)
fadD34:Rv0035|L7N699	ECHS1:ENSP00000357535|P30084	4e-068(LH57_05875:Rv1070c|I6X082)
LH57_09135:Rv1675c|I6X1Z3	CBS:ENSP00000344460|P35520	2e-067(LH57_05910:Rv1077|I6XX03)
LH57_07850:Rv1436|I6YAJ8	ATP7B:ENSP00000242839|P35670	2e-052(LH57_20395:Rv3743c|I6X883)
LH57_20395:Rv3743c|I6X883	GAPDH:ENSP00000229239|P04406	1e-082(LH57_07850:Rv1436|I6YAJ8)
LH57_20395:Rv3743c|I6X883	GAPDHS:ENSP00000222286|O14556	1e-078(LH57_07850:Rv1436|I6YAJ8)
fadD14:Rv1058|O53406	IMPDH1:ENSP00000345096|P20839	5e-063(guaB:Rv3411c|I6X784)
fadD14:Rv1058|O53406	IMPDH2:ENSP00000321584|P12268	2e-062(guaB:Rv3411c|I6X784)
cysM:Rv1336|I6XXQ9	DLD:ENSP00000205402|P09622	6e-065(LH57_02470:Rv0462|I6Y7V9)
echA5:Rv0675|I6Y4E8	ACADL:ENSP00000233710|P28330	1e-103(fadE20:Rv2724c|O33229)
echA5:Rv0675|I6Y4E8	IVD:ENSP00000418397|P26440	1e-059(fadE20:Rv2724c|O33229)
echA5:Rv0675|I6Y4E8	ACAD8:ENSP00000281182|Q9UKU7	1e-055(fadE20:Rv2724c|O33229)
echA5:Rv0675|I6Y4E8	ACADS:ENSP00000242592|P16219	2e-053(fadE20:Rv2724c|O33229)
echA5:Rv0675|I6Y4E8	ACADSB:ENSP00000357873|P45954	3e-053(fadE20:Rv2724c|O33229)
Rv2683|I6X540	CAD:ENSP00000264705|P27708	3e-061(carA:Rv1383|I6Y6E5)
accD2:Rv0974c|O86318	MCCC1:ENSP00000265594|Q96RQ3	4e-089(accA3:Rv3285|P96890)
accD2:Rv0974c|O86318	PC:ENSP00000377527|P11498	5e-088(accA3:Rv3285|P96890)
accD2:Rv0974c|O86318	PCCA:ENSP00000365462|P05165	9e-083(accA3:Rv3285|P96890)
accA3:Rv3285|P96890	MCCC2:ENSP00000343657|Q9HCC0	5e-136(accD2:Rv0974c|O86318)
accA3:Rv3285|P96890	PCCB:ENSP00000419027|P05166	1e-053(accD2:Rv0974c|O86318)
fabG:Rv0242c|I6Y778	ALDH2:ENSP00000261733|P05091	9e-086(LH57_02450:Rv0458|I6WYF7)
fabG:Rv0242c|I6Y778	ALDH1A2:ENSP00000249750|O94788	3e-080(LH57_02450:Rv0458|I6WYF7)
fabG:Rv0242c|I6Y778	ALDH1A3:ENSP00000332256|P47895	2e-078(LH57_02450:Rv0458|I6WYF7)
fabG:Rv0242c|I6Y778	ALDH1A1:ENSP00000297785|P00352	3e-076(LH57_02450:Rv0458|I6WYF7)
fabG:Rv0242c|I6Y778	ALDH8A1:ENSP00000265605|Q9H2A2	3e-069(LH57_02450:Rv0458|I6WYF7)
fabG:Rv0242c|I6Y778	ALDH1L2:ENSP00000258494|Q3SY69	4e-067(LH57_02450:Rv0458|I6WYF7)
fabG:Rv0242c|I6Y778	ALDH9A1:ENSP00000346827|P49189	7e-067(LH57_02450:Rv0458|I6WYF7)
fabG:Rv0242c|I6Y778	ALDH1L1:ENSP00000377083|O75891	2e-062(LH57_02450:Rv0458|I6WYF7)
LH57_05075:Rv0931c|I6WZT2	OGDH:ENSP00000222673|Q02218	0.0(kgd:Rv1248c|I6Y628)
LH57_05075:Rv0931c|I6WZT2	OGDHL:ENSP00000363216|Q9ULD0	0.0(kgd:Rv1248c|I6Y628)
LH57_05075:Rv0931c|I6WZT2	DHTKD1:ENSP00000263035|Q96HY7	6e-165(kgd:Rv1248c|I6Y628)
fas:Rv2524c|P95029	MOCS3:ENSP00000244051|O95396	8e-063(moeB2:Rv3116|L7N674)
sucC:Rv0951|I6Y586	ALDH3A1:ENSP00000225740|P30838	1e-078(Rv0147|P96824)
sucC:Rv0951|I6Y586	ALDH3A2:ENSP00000345774|P51648	1e-075(Rv0147|P96824)
trxB1:Rv1471|L7N664	RRM1:ENSP00000300738|P23921	4e-053(LH57_03050:Rv0570|I6Y439)
gpsA:Rv2982c|I6YAS7	ACO1:ENSP00000309477|P21399	0.0(acnA:Rv1475c|A0A089QPF4)
ilvD:Rv0189c|I6XUM9	PKM:ENSP00000320171|P14618	1e-070(LH57_08835:Rv1617|I6YB35)
ilvD:Rv0189c|I6XUM9	PKLR:ENSP00000339933|P30613	2e-064(LH57_08835:Rv1617|I6YB35)
fas:Rv2524c|P95029	HACL1:ENSP00000323811|Q9UJ83	2e-105(oxcA:Rv0118c|O53639)
Rv1473|O53164	ACSS2:ENSP00000253382|Q9NR19	2e-157(acsA:Rv3667|I6XHX3)
Rv1473|O53164	ACSS1:ENSP00000316924|Q9NUB1	4e-139(acsA:Rv3667|I6XHX3)
Rv1473|O53164	ACSS3:ENSP00000449535|Q9H6R3	7e-116(acsA:Rv3667|I6XHX3)
Rv1473|O53164	ACSM5:ENSP00000327916|Q6NUN0	7e-053(acsA:Rv3667|I6XHX3)
Rv3359|O50388	CBS:ENSP00000344460|P35520	2e-067(LH57_05910:Rv1077|I6XX03)
gmk:Rv1389|I6XXU4	EIF4A1:ENSP00000293831|P60842	9e-062(deaD:Rv1253|I6Y631)
gmk:Rv1389|I6XXU4	EIF4A3:ENSP00000269349|P38919	2e-061(deaD:Rv1253|I6Y631)
gmk:Rv1389|I6XXU4	DDX23:ENSP00000310723|Q9BUQ8	1e-057(deaD:Rv1253|I6Y631)
gmk:Rv1389|I6XXU4	DDX17:ENSP00000380033|Q92841	4e-057(deaD:Rv1253|I6Y631)
gmk:Rv1389|I6XXU4	DDX5:ENSP00000225792|P17844	6e-057(deaD:Rv1253|I6Y631)
gmk:Rv1389|I6XXU4	DDX42:ENSP00000374574|Q86XP3	4e-056(deaD:Rv1253|I6Y631)
LH57_14365:Rv2625c|I6Y9V1	MCCC1:ENSP00000265594|Q96RQ3	3e-100(accA2:Rv0973c|P71538)
LH57_14365:Rv2625c|I6Y9V1	PC:ENSP00000377527|P11498	2e-075(accA2:Rv0973c|P71538)
LH57_14365:Rv2625c|I6Y9V1	PCCA:ENSP00000365462|P05165	7e-074(accA2:Rv0973c|P71538)
Rv0919|I6XA42	GFPT2:ENSP00000253778|O94808	1e-106(glmS:Rv3436c|I6XH78)
Rv0919|I6XA42	GFPT1:ENSP00000354347|Q06210	5e-090(glmS:Rv3436c|I6XH78)
rplV:Rv0706|I6X9L2	CPS1:ENSP00000402608|P31327	0.0(carB:Rv1384|I6XXU0)
rplV:Rv0706|I6X9L2	CAD:ENSP00000264705|P27708	0.0(carB:Rv1384|I6XXU0)
mycP4:Rv3449|I6YC58	ATP2C1:ENSP00000376914|P98194	3e-141(LH57_10885:Rv1997|I6Y836)
mycP4:Rv3449|I6YC58	ATP2C2:ENSP00000262429|O75185	6e-121(LH57_10885:Rv1997|I6Y836)
mycP4:Rv3449|I6YC58	ATP2A3:ENSP00000353072|Q93084	5e-112(LH57_10885:Rv1997|I6Y836)
mycP4:Rv3449|I6YC58	ATP2A1:ENSP00000349595|O14983	3e-107(LH57_10885:Rv1997|I6Y836)
mycP4:Rv3449|I6YC58	ATP2A2:ENSP00000440045|P16615	2e-105(LH57_10885:Rv1997|I6Y836)
mycP4:Rv3449|I6YC58	ATP1A2:ENSP00000354490|P50993	4e-098(LH57_10885:Rv1997|I6Y836)
mycP4:Rv3449|I6YC58	ATP1A3:ENSP00000302397|P13637	1e-097(LH57_10885:Rv1997|I6Y836)
mycP4:Rv3449|I6YC58	ATP12A:ENSP00000218548|P54707	4e-096(LH57_10885:Rv1997|I6Y836)
mycP4:Rv3449|I6YC58	ATP1A1:ENSP00000295598|P05023	5e-095(LH57_10885:Rv1997|I6Y836)
mycP4:Rv3449|I6YC58	ATP4A:ENSP00000262623|P20648	1e-092(LH57_10885:Rv1997|I6Y836)
mycP4:Rv3449|I6YC58	ATP1A4:ENSP00000357060|Q13733	5e-091(LH57_10885:Rv1997|I6Y836)
mycP4:Rv3449|I6YC58	ATP2B3:ENSP00000263519|Q16720	4e-056(LH57_10885:Rv1997|I6Y836)
mycP4:Rv3449|I6YC58	ATP2B1:ENSP00000261173|P20020	4e-054(LH57_10885:Rv1997|I6Y836)
mycP4:Rv3449|I6YC58	ATP2B2:ENSP00000324172|Q01814	2e-053(LH57_10885:Rv1997|I6Y836)
mycP4:Rv3449|I6YC58	ATP2B4:ENSP00000350310|P23634	7e-052(LH57_10885:Rv1997|I6Y836)
echA7:Rv0971c|P71540	ACADS:ENSP00000242592|P16219	6e-080(LH57_17900:Rv3274c|I6YFN6)
echA7:Rv0971c|P71540	ACADM:ENSP00000409612|P11310	5e-075(LH57_17900:Rv3274c|I6YFN6)
echA7:Rv0971c|P71540	ACADSB:ENSP00000357873|P45954	6e-071(LH57_17900:Rv3274c|I6YFN6)
echA7:Rv0971c|P71540	ACAD9:ENSP00000312618|Q9H845	9e-063(LH57_17900:Rv3274c|I6YFN6)
echA7:Rv0971c|P71540	ACAD8:ENSP00000281182|Q9UKU7	2e-061(LH57_17900:Rv3274c|I6YFN6)
echA7:Rv0971c|P71540	IVD:ENSP00000418397|P26440	1e-058(LH57_17900:Rv3274c|I6YFN6)
echA7:Rv0971c|P71540	ACADVL:ENSP00000349297|P49748	2e-053(LH57_17900:Rv3274c|I6YFN6)
mqo:Rv2852c|I6X5J2	SDHA:ENSP00000264932|P31040	1e-135(sdhA:Rv3318|O53370)
rnhB:Rv2902c|I6XFM3	ABCB6:ENSP00000265316|Q9NP58	3e-064(LH57_06945:Rv1272c|I6X0U1)
rnhB:Rv2902c|I6XFM3	ABCB10:ENSP00000355637|Q9NRK6	6e-061(LH57_06945:Rv1272c|I6X0U1)
rnhB:Rv2902c|I6XFM3	ABCB9:ENSP00000280560|Q9NP78	2e-056(LH57_06945:Rv1272c|I6X0U1)
rnhB:Rv2902c|I6XFM3	ABCB1:ENSP00000265724|P08183	1e-055(LH57_06945:Rv1272c|I6X0U1)
rnhB:Rv2902c|I6XFM3	ABCB8:ENSP00000351717|Q9NUT2	1e-055(LH57_06945:Rv1272c|I6X0U1)
rnhB:Rv2902c|I6XFM3	ABCB4:ENSP00000265723|P21439	3e-054(LH57_06945:Rv1272c|I6X0U1)
rnhB:Rv2902c|I6XFM3	ABCB5:ENSP00000384881|Q2M3G0	2e-052(LH57_06945:Rv1272c|I6X0U1)
rnhB:Rv2902c|I6XFM3	ABCB11:ENSP00000263817|O95342	5e-052(LH57_06945:Rv1272c|I6X0U1)
rnhB:Rv2902c|I6XFM3	TAP1:ENSP00000346206|Q03518	1e-051(LH57_06945:Rv1272c|I6X0U1)
LH57_16015:Rv2937|I6YER7	ACSBG1:ENSP00000258873|Q96GR2	1e-052(LH57_08480:Rv1550|I6Y6U7)
qor:Rv1454c|O53146	RRM1:ENSP00000300738|P23921	4e-053(LH57_03050:Rv0570|I6Y439)
Rv1087A|L7N654	CTH:ENSP00000359976|P32929	2e-083(LH57_05920:Rv1079|I6Y9K1)
LH57_09535:Rv1747|I6XCE6	UGDH:ENSP00000319501|O60701	5e-056(udgA:Rv0322|O07248)
rhlE:Rv3211|O05855	IMPDH1:ENSP00000345096|P20839	5e-063(guaB:Rv3411c|I6X784)
rhlE:Rv3211|O05855	IMPDH2:ENSP00000321584|P12268	2e-062(guaB:Rv3411c|I6X784)
LH57_00605:Rv0107c|I6X8I9	ACSS2:ENSP00000253382|Q9NR19	2e-157(acsA:Rv3667|I6XHX3)
LH57_00605:Rv0107c|I6X8I9	ACSS1:ENSP00000316924|Q9NUB1	4e-139(acsA:Rv3667|I6XHX3)
LH57_00605:Rv0107c|I6X8I9	ACSS3:ENSP00000449535|Q9H6R3	7e-116(acsA:Rv3667|I6XHX3)
LH57_00605:Rv0107c|I6X8I9	ACSM5:ENSP00000327916|Q6NUN0	7e-053(acsA:Rv3667|I6XHX3)
dnaA:Rv0001|I6Y2H1	ALDH2:ENSP00000261733|P05091	6e-079(Rv0223c|I6X8S7)
dnaA:Rv0001|I6Y2H1	ALDH1A3:ENSP00000332256|P47895	3e-076(Rv0223c|I6X8S7)
dnaA:Rv0001|I6Y2H1	ALDH1A1:ENSP00000297785|P00352	1e-075(Rv0223c|I6X8S7)
dnaA:Rv0001|I6Y2H1	ALDH1A2:ENSP00000249750|O94788	2e-075(Rv0223c|I6X8S7)
dnaA:Rv0001|I6Y2H1	ALDH9A1:ENSP00000346827|P49189	2e-072(Rv0223c|I6X8S7)
dnaA:Rv0001|I6Y2H1	ALDH8A1:ENSP00000265605|Q9H2A2	2e-072(Rv0223c|I6X8S7)
dnaA:Rv0001|I6Y2H1	ALDH1L1:ENSP00000377083|O75891	4e-071(Rv0223c|I6X8S7)
dnaA:Rv0001|I6Y2H1	ALDH1L2:ENSP00000258494|Q3SY69	8e-069(Rv0223c|I6X8S7)
Rv3362c|O50391	ACAT2:ENSP00000356015|Q9BWD1	6e-065(fadA3:Rv1074c|O53422)
Rv3362c|O50391	ACAA2:ENSP00000285093|P42765	5e-063(fadA3:Rv1074c|O53422)
Rv3362c|O50391	ACAA1:ENSP00000333664|P09110	2e-062(fadA3:Rv1074c|O53422)
Rv3362c|O50391	ACAT1:ENSP00000265838|P24752	1e-052(fadA3:Rv1074c|O53422)
LH57_03215:Rv0600c|I6Y885	OGDH:ENSP00000222673|Q02218	0.0(kgd:Rv1248c|I6Y628)
LH57_03215:Rv0600c|I6Y885	OGDHL:ENSP00000363216|Q9ULD0	0.0(kgd:Rv1248c|I6Y628)
LH57_03215:Rv0600c|I6Y885	DHTKD1:ENSP00000263035|Q96HY7	6e-165(kgd:Rv1248c|I6Y628)
trpC:Rv1611|I6XBX6	CBS:ENSP00000344460|P35520	2e-067(LH57_05910:Rv1077|I6XX03)
LH57_21310:Rv3914|I6XIJ6	DNPEP:ENSP00000273075|Q9ULA0	6e-064(apeB:Rv0800|I6XWB3)
groEL:Rv3417c|I6YC25	G6PD:ENSP00000377192|P11413	7e-062(zwf:Rv1121|I6Y9P3)
fadB3:Rv1715|L7N688	DNPEP:ENSP00000273075|Q9ULA0	6e-064(apeB:Rv0800|I6XWB3)
Rv1726|P71984	CPS1:ENSP00000402608|P31327	0.0(carB:Rv1384|I6XXU0)
Rv1726|P71984	CAD:ENSP00000264705|P27708	0.0(carB:Rv1384|I6XXU0)
Rv1930c|P95284	ALDH2:ENSP00000261733|P05091	7e-068(aldA:Rv0768|I6X9R9)
Rv1930c|P95284	ALDH1A3:ENSP00000332256|P47895	1e-067(aldA:Rv0768|I6X9R9)
Rv1930c|P95284	ALDH1A1:ENSP00000297785|P00352	7e-067(aldA:Rv0768|I6X9R9)
Rv1930c|P95284	ALDH1A2:ENSP00000249750|O94788	4e-064(aldA:Rv0768|I6X9R9)
Rv1930c|P95284	ALDH8A1:ENSP00000265605|Q9H2A2	2e-057(aldA:Rv0768|I6X9R9)
Rv1930c|P95284	ALDH5A1:ENSP00000314649|P51649	2e-054(aldA:Rv0768|I6X9R9)
Rv1930c|P95284	ALDH9A1:ENSP00000346827|P49189	1e-053(aldA:Rv0768|I6X9R9)
Rv1930c|P95284	ALDH1L1:ENSP00000377083|O75891	2e-051(aldA:Rv0768|I6X9R9)
Rv1930c|P95284	ALDH1L2:ENSP00000258494|Q3SY69	1e-050(aldA:Rv0768|I6X9R9)
clpB:Rv0384c|I6X921	SDHA:ENSP00000264932|P31040	2e-063(sdhA:Rv0248c|O53670)
LH57_07285:Rv1330c|I6Y696	FDXR:ENSP00000462972|P22570	2e-062(LH57_04820:Rv0886|I6WZP4)
mbtF:Rv2379c|O05819	CBS:ENSP00000344460|P35520	2e-067(LH57_05910:Rv1077|I6XX03)
LH57_14045:Rv2564|I6XEL4	CPS1:ENSP00000402608|P31327	0.0(carB:Rv1384|I6XXU0)
LH57_14045:Rv2564|I6XEL4	CAD:ENSP00000264705|P27708	0.0(carB:Rv1384|I6XXU0)
LH57_00090:Rv0013|I6WX77	HACL1:ENSP00000323811|Q9UJ83	2e-105(oxcA:Rv0118c|O53639)
Rv0312|O07239	FDXR:ENSP00000462972|P22570	2e-078(LH57_16955:Rv3106|I6Y2K5)
LH57_21310:Rv3914|I6XIJ6	ATP2C1:ENSP00000376914|P98194	3e-141(LH57_10885:Rv1997|I6Y836)
LH57_21310:Rv3914|I6XIJ6	ATP2C2:ENSP00000262429|O75185	6e-121(LH57_10885:Rv1997|I6Y836)
LH57_21310:Rv3914|I6XIJ6	ATP2A3:ENSP00000353072|Q93084	5e-112(LH57_10885:Rv1997|I6Y836)
LH57_21310:Rv3914|I6XIJ6	ATP2A1:ENSP00000349595|O14983	3e-107(LH57_10885:Rv1997|I6Y836)
LH57_21310:Rv3914|I6XIJ6	ATP2A2:ENSP00000440045|P16615	2e-105(LH57_10885:Rv1997|I6Y836)
LH57_21310:Rv3914|I6XIJ6	ATP1A2:ENSP00000354490|P50993	4e-098(LH57_10885:Rv1997|I6Y836)
LH57_21310:Rv3914|I6XIJ6	ATP1A3:ENSP00000302397|P13637	1e-097(LH57_10885:Rv1997|I6Y836)
LH57_21310:Rv3914|I6XIJ6	ATP12A:ENSP00000218548|P54707	4e-096(LH57_10885:Rv1997|I6Y836)
LH57_21310:Rv3914|I6XIJ6	ATP1A1:ENSP00000295598|P05023	5e-095(LH57_10885:Rv1997|I6Y836)
LH57_21310:Rv3914|I6XIJ6	ATP4A:ENSP00000262623|P20648	1e-092(LH57_10885:Rv1997|I6Y836)
LH57_21310:Rv3914|I6XIJ6	ATP1A4:ENSP00000357060|Q13733	5e-091(LH57_10885:Rv1997|I6Y836)
LH57_21310:Rv3914|I6XIJ6	ATP2B3:ENSP00000263519|Q16720	4e-056(LH57_10885:Rv1997|I6Y836)
LH57_21310:Rv3914|I6XIJ6	ATP2B1:ENSP00000261173|P20020	4e-054(LH57_10885:Rv1997|I6Y836)
LH57_21310:Rv3914|I6XIJ6	ATP2B2:ENSP00000324172|Q01814	2e-053(LH57_10885:Rv1997|I6Y836)
LH57_21310:Rv3914|I6XIJ6	ATP2B4:ENSP00000350310|P23634	7e-052(LH57_10885:Rv1997|I6Y836)
LH57_12060:Rv2214c|I6Y074	ECHS1:ENSP00000357535|P30084	4e-068(LH57_05875:Rv1070c|I6X082)
Rv1937|P95277	MOCS3:ENSP00000244051|O95396	8e-063(moeB2:Rv3116|L7N674)
Rv1473|O53164	GFPT2:ENSP00000253778|O94808	1e-106(glmS:Rv3436c|I6XH78)
Rv1473|O53164	GFPT1:ENSP00000354347|Q06210	5e-090(glmS:Rv3436c|I6XH78)
LH57_15760:Rv2888c|I6YEM8	ALDH2:ENSP00000261733|P05091	7e-068(aldA:Rv0768|I6X9R9)
LH57_15760:Rv2888c|I6YEM8	ALDH1A3:ENSP00000332256|P47895	1e-067(aldA:Rv0768|I6X9R9)
LH57_15760:Rv2888c|I6YEM8	ALDH1A1:ENSP00000297785|P00352	7e-067(aldA:Rv0768|I6X9R9)
LH57_15760:Rv2888c|I6YEM8	ALDH1A2:ENSP00000249750|O94788	4e-064(aldA:Rv0768|I6X9R9)
LH57_15760:Rv2888c|I6YEM8	ALDH8A1:ENSP00000265605|Q9H2A2	2e-057(aldA:Rv0768|I6X9R9)
LH57_15760:Rv2888c|I6YEM8	ALDH5A1:ENSP00000314649|P51649	2e-054(aldA:Rv0768|I6X9R9)
LH57_15760:Rv2888c|I6YEM8	ALDH9A1:ENSP00000346827|P49189	1e-053(aldA:Rv0768|I6X9R9)
LH57_15760:Rv2888c|I6YEM8	ALDH1L1:ENSP00000377083|O75891	2e-051(aldA:Rv0768|I6X9R9)
LH57_15760:Rv2888c|I6YEM8	ALDH1L2:ENSP00000258494|Q3SY69	1e-050(aldA:Rv0768|I6X9R9)
LH57_10935:Rv2006|I6X2Y1	BCKDHB:ENSP00000318351|P21953	2e-062(LH57_13665:Rv2496c|I6XEG1)
ffh:Rv2916c|I6Y210	IMPDH1:ENSP00000345096|P20839	5e-063(guaB:Rv3411c|I6X784)
ffh:Rv2916c|I6Y210	IMPDH2:ENSP00000321584|P12268	2e-062(guaB:Rv3411c|I6X784)
Rv2262c|O53536	PKM:ENSP00000320171|P14618	1e-070(LH57_08835:Rv1617|I6YB35)
Rv2262c|O53536	PKLR:ENSP00000339933|P30613	2e-064(LH57_08835:Rv1617|I6YB35)
LH57_02500:Rv0468|I6WYG5	ACAT2:ENSP00000356015|Q9BWD1	6e-065(fadA3:Rv1074c|O53422)
LH57_02500:Rv0468|I6WYG5	ACAA2:ENSP00000285093|P42765	5e-063(fadA3:Rv1074c|O53422)
LH57_02500:Rv0468|I6WYG5	ACAA1:ENSP00000333664|P09110	2e-062(fadA3:Rv1074c|O53422)
LH57_02500:Rv0468|I6WYG5	ACAT1:ENSP00000265838|P24752	1e-052(fadA3:Rv1074c|O53422)
rpsM:Rv3460c|I6Y3K1	METAP1:ENSP00000296411|P53582	4e-065(map:Rv2861c|I6YAG0)
rpsM:Rv3460c|I6Y3K1	METAP1D:ENSP00000315152|Q6UB28	1e-054(map:Rv2861c|I6YAG0)
map:Rv2861c|I6YAG0	WARS2:ENSP00000235521|Q9UGM6	3e-073(trpS:Rv3336c|I6X712)
trpS:Rv3336c|I6X712	METAP1:ENSP00000296411|P53582	4e-065(map:Rv2861c|I6YAG0)
trpS:Rv3336c|I6X712	METAP1D:ENSP00000315152|Q6UB28	1e-054(map:Rv2861c|I6YAG0)
smc:Rv2922c|I6XFP1	MOCS3:ENSP00000244051|O95396	3e-064(LH57_17525:Rv3206c|I6X6P0)
fusA:Rv0684|I6WZ34	PRPS1L1:ENSP00000424595|P21108	2e-063(prs:Rv1017c|I6Y5E8)
fusA:Rv0684|I6WZ34	PRPS2:ENSP00000381504|P11908	3e-063(prs:Rv1017c|I6Y5E8)
LH57_01955:Rv0363c|I6XV40	PGD:ENSP00000270776|P52209	5e-121(gnd1:Rv1844c|Q79FJ2)
Rv1257c|Q11061	CPS1:ENSP00000402608|P31327	0.0(carB:Rv1384|I6XXU0)
Rv1257c|Q11061	CAD:ENSP00000264705|P27708	0.0(carB:Rv1384|I6XXU0)
LH57_02190:Rv0410c|I6Y7R3	IMPDH1:ENSP00000345096|P20839	5e-063(guaB:Rv3411c|I6X784)
LH57_02190:Rv0410c|I6Y7R3	IMPDH2:ENSP00000321584|P12268	2e-062(guaB:Rv3411c|I6X784)
LH57_06280:Rv1144|I6Y9R7	ACAA2:ENSP00000285093|P42765	2e-055(fadA6:Rv3556c|I6XHJ3)
LH57_06280:Rv1144|I6Y9R7	ACAT2:ENSP00000356015|Q9BWD1	3e-054(fadA6:Rv3556c|I6XHJ3)
fadA6:Rv3556c|I6XHJ3	HSD17B10:ENSP00000168216|Q99714	2e-059(LH57_06280:Rv1144|I6Y9R7)
miaB:Rv2733c|I6X584	PRPS1L1:ENSP00000424595|P21108	2e-063(prs:Rv1017c|I6Y5E8)
miaB:Rv2733c|I6X584	PRPS2:ENSP00000381504|P11908	3e-063(prs:Rv1017c|I6Y5E8)
groEL:Rv0440|I6Y7T8	MT-CO1:ENSP00000354499|P00395	4e-094(LH57_16615:Rv3043c|I6YAZ7)
rhlE:Rv3211|O05855	FASN:ENSP00000304592|P49327	2e-069(LH57_16005:Rv2935|I6Y228)
Rv3202c|O53348	BTAF1:ENSP00000265990|O14981	1e-060(helZ:Rv2101|I6YCF3)
Rv3202c|O53348	ERCC6:ENSP00000387966|Q03468	5e-058(helZ:Rv2101|I6YCF3)
Rv3202c|O53348	SMARCA1:ENSP00000360163|P28370	9e-056(helZ:Rv2101|I6YCF3)
Rv3202c|O53348	SMARCA5:ENSP00000283131|O60264	1e-055(helZ:Rv2101|I6YCF3)
LH57_12065:Rv2215|I6XDT2	PRPS1L1:ENSP00000424595|P21108	2e-063(prs:Rv1017c|I6Y5E8)
LH57_12065:Rv2215|I6XDT2	PRPS2:ENSP00000381504|P11908	3e-063(prs:Rv1017c|I6Y5E8)
lipW:Rv0217c|P96399	ECHS1:ENSP00000357535|P30084	4e-068(LH57_05875:Rv1070c|I6X082)
pyrC:Rv1381|I6YAE6	OGDH:ENSP00000222673|Q02218	0.0(kgd:Rv1248c|I6Y628)
pyrC:Rv1381|I6YAE6	OGDHL:ENSP00000363216|Q9ULD0	0.0(kgd:Rv1248c|I6Y628)
pyrC:Rv1381|I6YAE6	DHTKD1:ENSP00000263035|Q96HY7	6e-165(kgd:Rv1248c|I6Y628)
proS:Rv2845c|I6XFG3	MCCC1:ENSP00000265594|Q96RQ3	3e-100(accA2:Rv0973c|P71538)
proS:Rv2845c|I6XFG3	PC:ENSP00000377527|P11498	2e-075(accA2:Rv0973c|P71538)
proS:Rv2845c|I6XFG3	PCCA:ENSP00000365462|P05165	7e-074(accA2:Rv0973c|P71538)
mmsA:Rv0753c|O53816	BCAT1:ENSP00000443459|P54687	3e-053(LH57_12040:Rv2210c|I6XDS7)
mmsA:Rv0753c|O53816	BCAT2:ENSP00000322991|O15382	2e-051(LH57_12040:Rv2210c|I6XDS7)
LH57_12040:Rv2210c|I6XDS7	ALDH6A1:ENSP00000450436|Q02252	7e-119(mmsA:Rv0753c|O53816)
LH57_12040:Rv2210c|I6XDS7	ALDH8A1:ENSP00000265605|Q9H2A2	2e-064(mmsA:Rv0753c|O53816)
LH57_12040:Rv2210c|I6XDS7	ALDH9A1:ENSP00000346827|P49189	3e-060(mmsA:Rv0753c|O53816)
LH57_12040:Rv2210c|I6XDS7	ALDH1A1:ENSP00000297785|P00352	5e-055(mmsA:Rv0753c|O53816)
LH57_12040:Rv2210c|I6XDS7	ALDH1A3:ENSP00000332256|P47895	2e-054(mmsA:Rv0753c|O53816)
LH57_12040:Rv2210c|I6XDS7	ALDH2:ENSP00000261733|P05091	4e-054(mmsA:Rv0753c|O53816)
LH57_12040:Rv2210c|I6XDS7	ALDH1L2:ENSP00000258494|Q3SY69	4e-054(mmsA:Rv0753c|O53816)
LH57_12040:Rv2210c|I6XDS7	ALDH1L1:ENSP00000377083|O75891	2e-052(mmsA:Rv0753c|O53816)
LH57_12040:Rv2210c|I6XDS7	ALDH1A2:ENSP00000249750|O94788	2e-051(mmsA:Rv0753c|O53816)
moxR1:Rv1479|Q79FN7	MCCC1:ENSP00000265594|Q96RQ3	3e-100(accA2:Rv0973c|P71538)
moxR1:Rv1479|Q79FN7	PC:ENSP00000377527|P11498	2e-075(accA2:Rv0973c|P71538)
moxR1:Rv1479|Q79FN7	PCCA:ENSP00000365462|P05165	7e-074(accA2:Rv0973c|P71538)
LH57_14835:Rv2710|I6Y1J2	MCCC1:ENSP00000265594|Q96RQ3	3e-100(accA2:Rv0973c|P71538)
LH57_14835:Rv2710|I6Y1J2	PC:ENSP00000377527|P11498	2e-075(accA2:Rv0973c|P71538)
LH57_14835:Rv2710|I6Y1J2	PCCA:ENSP00000365462|P05165	7e-074(accA2:Rv0973c|P71538)
rpmD:Rv0722|I6Y8J3	PGAM2:ENSP00000297283|P15259	2e-061(gpmA:Rv0489|I6XVE9)
rpmD:Rv0722|I6Y8J3	PGAM1:ENSP00000359991|P18669	8e-055(gpmA:Rv0489|I6XVE9)
rpmD:Rv0722|I6Y8J3	BPGM:ENSP00000342032|P07738	9e-051(gpmA:Rv0489|I6XVE9)
LH57_06865:Rv1256c|I6YA30	CBS:ENSP00000344460|P35520	5e-051(LH57_12740:Rv2334|I6Y910)
pyrD:Rv2139|I6X3B8	FH:ENSP00000355518|P07954	7e-113(aspA:Rv1098c|I6X0B1)
fadD1:Rv1750c|P72007	NVL:ENSP00000281701|O15381	3e-053(Rv0435c|P96281)
fadD1:Rv1750c|P72007	PEX1:ENSP00000248633|O43933	3e-053(Rv0435c|P96281)
Rv1867|P95148	PCCB:ENSP00000419027|P05166	4e-144(LH57_17930:Rv3280|I6X6W0)
Rv1867|P95148	MCCC2:ENSP00000343657|Q9HCC0	2e-053(LH57_17930:Rv3280|I6X6W0)
fadA2:Rv0243|O86361	AHCY:ENSP00000217426|P23526	4e-136(ahcY:Rv3248c|I6Y309)
fadA2:Rv0243|O86361	AHCYL2:ENSP00000315931|Q96HN2	2e-109(ahcY:Rv3248c|I6Y309)
ahcY:Rv3248c|I6Y309	HADHB:ENSP00000325136|P55084	9e-056(fadA2:Rv0243|O86361)
Rv0843|I6XWE5	ALDH8A1:ENSP00000265605|Q9H2A2	3e-055(LH57_09445:Rv1731|I6X273)
Rv0843|I6XWE5	ALDH1A3:ENSP00000332256|P47895	1e-054(LH57_09445:Rv1731|I6X273)
Rv0843|I6XWE5	ALDH5A1:ENSP00000314649|P51649	1e-052(LH57_09445:Rv1731|I6X273)
Rv0843|I6XWE5	ALDH1L2:ENSP00000258494|Q3SY69	3e-052(LH57_09445:Rv1731|I6X273)
Rv0843|I6XWE5	ALDH1A1:ENSP00000297785|P00352	2e-051(LH57_09445:Rv1731|I6X273)
Rv0843|I6XWE5	ALDH1A2:ENSP00000249750|O94788	2e-051(LH57_09445:Rv1731|I6X273)
Rv0843|I6XWE5	ALDH1L1:ENSP00000377083|O75891	7e-051(LH57_09445:Rv1731|I6X273)
rpmC:Rv0709|I6Y4H9	PRPS1L1:ENSP00000424595|P21108	2e-063(prs:Rv1017c|I6Y5E8)
rpmC:Rv0709|I6Y4H9	PRPS2:ENSP00000381504|P11908	3e-063(prs:Rv1017c|I6Y5E8)
LH57_04880:Rv0896|I6XWI3	DLD:ENSP00000205402|P09622	6e-065(LH57_02470:Rv0462|I6Y7V9)
LH57_07285:Rv1330c|I6Y696	IMPDH1:ENSP00000345096|P20839	5e-063(guaB:Rv3411c|I6X784)
LH57_07285:Rv1330c|I6Y696	IMPDH2:ENSP00000321584|P12268	2e-062(guaB:Rv3411c|I6X784)
echA11:Rv1141c|O06541	CBS:ENSP00000344460|P35520	5e-051(LH57_12740:Rv2334|I6Y910)
LH57_21005:Rv3853|I6X8H7	EIF4A1:ENSP00000293831|P60842	9e-062(deaD:Rv1253|I6Y631)
LH57_21005:Rv3853|I6X8H7	EIF4A3:ENSP00000269349|P38919	2e-061(deaD:Rv1253|I6Y631)
LH57_21005:Rv3853|I6X8H7	DDX23:ENSP00000310723|Q9BUQ8	1e-057(deaD:Rv1253|I6Y631)
LH57_21005:Rv3853|I6X8H7	DDX17:ENSP00000380033|Q92841	4e-057(deaD:Rv1253|I6Y631)
LH57_21005:Rv3853|I6X8H7	DDX5:ENSP00000225792|P17844	6e-057(deaD:Rv1253|I6Y631)
LH57_21005:Rv3853|I6X8H7	DDX42:ENSP00000374574|Q86XP3	4e-056(deaD:Rv1253|I6Y631)
pgk:Rv1437|I6X185	MDH1:ENSP00000438144|P40925	6e-080(mdh:Rv1240|I6XB21)
LH57_04685:Rv0859|I6X9Z1	SDHA:ENSP00000264932|P31040	5e-085(LH57_08495:Rv1552|I6YAW6)
LH57_08495:Rv1552|I6YAW6	ACAA2:ENSP00000285093|P42765	2e-056(LH57_04685:Rv0859|I6X9Z1)
LH57_08495:Rv1552|I6YAW6	ACAT2:ENSP00000356015|Q9BWD1	3e-054(LH57_04685:Rv0859|I6X9Z1)
LH57_08495:Rv1552|I6YAW6	ACAA1:ENSP00000333664|P09110	8e-053(LH57_04685:Rv0859|I6X9Z1)
Rv1135A|L7N682	HSD17B10:ENSP00000168216|Q99714	2e-059(LH57_06280:Rv1144|I6Y9R7)
sdhC:Rv3316|A0A045GSU1	ALDH8A1:ENSP00000265605|Q9H2A2	3e-055(LH57_09445:Rv1731|I6X273)
sdhC:Rv3316|A0A045GSU1	ALDH1A3:ENSP00000332256|P47895	1e-054(LH57_09445:Rv1731|I6X273)
sdhC:Rv3316|A0A045GSU1	ALDH5A1:ENSP00000314649|P51649	1e-052(LH57_09445:Rv1731|I6X273)
sdhC:Rv3316|A0A045GSU1	ALDH1L2:ENSP00000258494|Q3SY69	3e-052(LH57_09445:Rv1731|I6X273)
sdhC:Rv3316|A0A045GSU1	ALDH1A1:ENSP00000297785|P00352	2e-051(LH57_09445:Rv1731|I6X273)
sdhC:Rv3316|A0A045GSU1	ALDH1A2:ENSP00000249750|O94788	2e-051(LH57_09445:Rv1731|I6X273)
sdhC:Rv3316|A0A045GSU1	ALDH1L1:ENSP00000377083|O75891	7e-051(LH57_09445:Rv1731|I6X273)
LH57_06590:Rv1202|I6X0L6	HSD17B10:ENSP00000168216|Q99714	2e-059(LH57_06280:Rv1144|I6Y9R7)
glnA4:Rv2860c|I6X5K1	CAD:ENSP00000264705|P27708	3e-061(carA:Rv1383|I6Y6E5)
idsB:Rv3383c|O50410	MCCC1:ENSP00000265594|Q96RQ3	3e-100(accA2:Rv0973c|P71538)
idsB:Rv3383c|O50410	PC:ENSP00000377527|P11498	2e-075(accA2:Rv0973c|P71538)
idsB:Rv3383c|O50410	PCCA:ENSP00000365462|P05165	7e-074(accA2:Rv0973c|P71538)
purC:Rv0780|I6WZF1	HADHA:ENSP00000370023|P40939	6e-069(fadB:Rv0860|O53872)
pyrB:Rv1380|I6XBC8	PCCB:ENSP00000419027|P05166	3e-116(accD4:Rv3799c|O53578)
Rv2491|I6XEF6	TP53I3:ENSP00000238721|Q53FA7	2e-058(Rv3777|P72043)
LH57_18435:Rv3375|I6YBY6	GPD2:ENSP00000308610|P43304	2e-070(LH57_18040:Rv3302c|I6Y352)
lipN:Rv2970c|P95125	ECHS1:ENSP00000357535|P30084	4e-068(LH57_05875:Rv1070c|I6X082)
LH57_21310:Rv3914|I6XIJ6	PKM:ENSP00000320171|P14618	1e-070(LH57_08835:Rv1617|I6YB35)
LH57_21310:Rv3914|I6XIJ6	PKLR:ENSP00000339933|P30613	2e-064(LH57_08835:Rv1617|I6YB35)
serC:Rv0884c|I6XA12	CCBL2:ENSP00000260508|Q6YP21	9e-054(LH57_04680:Rv0858c|I6XWF5)
LH57_04220:Rv0778|I6X9S9	ALDH2:ENSP00000261733|P05091	6e-079(Rv0223c|I6X8S7)
LH57_04220:Rv0778|I6X9S9	ALDH1A3:ENSP00000332256|P47895	3e-076(Rv0223c|I6X8S7)
LH57_04220:Rv0778|I6X9S9	ALDH1A1:ENSP00000297785|P00352	1e-075(Rv0223c|I6X8S7)
LH57_04220:Rv0778|I6X9S9	ALDH1A2:ENSP00000249750|O94788	2e-075(Rv0223c|I6X8S7)
LH57_04220:Rv0778|I6X9S9	ALDH9A1:ENSP00000346827|P49189	2e-072(Rv0223c|I6X8S7)
LH57_04220:Rv0778|I6X9S9	ALDH8A1:ENSP00000265605|Q9H2A2	2e-072(Rv0223c|I6X8S7)
LH57_04220:Rv0778|I6X9S9	ALDH1L1:ENSP00000377083|O75891	4e-071(Rv0223c|I6X8S7)
LH57_04220:Rv0778|I6X9S9	ALDH1L2:ENSP00000258494|Q3SY69	8e-069(Rv0223c|I6X8S7)
dnaK:Rv0350|I6Y7L1	ABCB6:ENSP00000265316|Q9NP58	3e-064(LH57_06945:Rv1272c|I6X0U1)
dnaK:Rv0350|I6Y7L1	ABCB10:ENSP00000355637|Q9NRK6	6e-061(LH57_06945:Rv1272c|I6X0U1)
dnaK:Rv0350|I6Y7L1	ABCB9:ENSP00000280560|Q9NP78	2e-056(LH57_06945:Rv1272c|I6X0U1)
dnaK:Rv0350|I6Y7L1	ABCB1:ENSP00000265724|P08183	1e-055(LH57_06945:Rv1272c|I6X0U1)
dnaK:Rv0350|I6Y7L1	ABCB8:ENSP00000351717|Q9NUT2	1e-055(LH57_06945:Rv1272c|I6X0U1)
dnaK:Rv0350|I6Y7L1	ABCB4:ENSP00000265723|P21439	3e-054(LH57_06945:Rv1272c|I6X0U1)
dnaK:Rv0350|I6Y7L1	ABCB5:ENSP00000384881|Q2M3G0	2e-052(LH57_06945:Rv1272c|I6X0U1)
dnaK:Rv0350|I6Y7L1	ABCB11:ENSP00000263817|O95342	5e-052(LH57_06945:Rv1272c|I6X0U1)
dnaK:Rv0350|I6Y7L1	TAP1:ENSP00000346206|Q03518	1e-051(LH57_06945:Rv1272c|I6X0U1)
LH57_16285:Rv2985|I6YEV7	HADHA:ENSP00000370023|P40939	6e-069(fadB:Rv0860|O53872)
LH57_08470:Rv1547|I6XBR5	CCBL2:ENSP00000260508|Q6YP21	9e-054(LH57_04680:Rv0858c|I6XWF5)
LH57_04940:Rv0908|I6Y929	CYP51A1:ENSP00000003100|Q16850	1e-063(LH57_04150:Rv0764c|I6Y8Q4)
fdxC:Rv1177|O50433	FDXR:ENSP00000462972|P22570	2e-078(LH57_16955:Rv3106|I6Y2K5)
Rv0526|O06392	HIBCH:ENSP00000352706|Q6NVY1	1e-052(echA9:Rv1071c|O53419)
LH57_14170:Rv2589|I6XEN6	ALDH2:ENSP00000261733|P05091	6e-079(Rv0223c|I6X8S7)
LH57_14170:Rv2589|I6XEN6	ALDH1A3:ENSP00000332256|P47895	3e-076(Rv0223c|I6X8S7)
LH57_14170:Rv2589|I6XEN6	ALDH1A1:ENSP00000297785|P00352	1e-075(Rv0223c|I6X8S7)
LH57_14170:Rv2589|I6XEN6	ALDH1A2:ENSP00000249750|O94788	2e-075(Rv0223c|I6X8S7)
LH57_14170:Rv2589|I6XEN6	ALDH9A1:ENSP00000346827|P49189	2e-072(Rv0223c|I6X8S7)
LH57_14170:Rv2589|I6XEN6	ALDH8A1:ENSP00000265605|Q9H2A2	2e-072(Rv0223c|I6X8S7)
LH57_14170:Rv2589|I6XEN6	ALDH1L1:ENSP00000377083|O75891	4e-071(Rv0223c|I6X8S7)
LH57_14170:Rv2589|I6XEN6	ALDH1L2:ENSP00000258494|Q3SY69	8e-069(Rv0223c|I6X8S7)
LH57_07275:Rv1328|I6YA95	FH:ENSP00000355518|P07954	7e-113(aspA:Rv1098c|I6X0B1)
LH57_14620:Rv2667|I6YE37	G6PD:ENSP00000377192|P11413	7e-062(zwf:Rv1121|I6Y9P3)
LH57_13540:Rv2476c|I6Y0U0	CAD:ENSP00000264705|P27708	3e-061(carA:Rv1383|I6Y6E5)
proA:Rv2427c|I6Y999	ATP7B:ENSP00000242839|P35670	1e-093(LH57_00530:Rv0092|I6X8H6)
proA:Rv2427c|I6Y999	ATP7A:ENSP00000345728|Q04656	2e-081(LH57_00530:Rv0092|I6X8H6)
fadD9:Rv2590|Q50631	IMPDH1:ENSP00000345096|P20839	5e-063(guaB:Rv3411c|I6X784)
fadD9:Rv2590|Q50631	IMPDH2:ENSP00000321584|P12268	2e-062(guaB:Rv3411c|I6X784)
aldA:Rv0768|I6X9R9	PCCB:ENSP00000419027|P05166	4e-144(LH57_17930:Rv3280|I6X6W0)
aldA:Rv0768|I6X9R9	MCCC2:ENSP00000343657|Q9HCC0	2e-053(LH57_17930:Rv3280|I6X6W0)
LH57_17930:Rv3280|I6X6W0	ALDH2:ENSP00000261733|P05091	7e-068(aldA:Rv0768|I6X9R9)
LH57_17930:Rv3280|I6X6W0	ALDH1A3:ENSP00000332256|P47895	1e-067(aldA:Rv0768|I6X9R9)
LH57_17930:Rv3280|I6X6W0	ALDH1A1:ENSP00000297785|P00352	7e-067(aldA:Rv0768|I6X9R9)
LH57_17930:Rv3280|I6X6W0	ALDH1A2:ENSP00000249750|O94788	4e-064(aldA:Rv0768|I6X9R9)
LH57_17930:Rv3280|I6X6W0	ALDH8A1:ENSP00000265605|Q9H2A2	2e-057(aldA:Rv0768|I6X9R9)
LH57_17930:Rv3280|I6X6W0	ALDH5A1:ENSP00000314649|P51649	2e-054(aldA:Rv0768|I6X9R9)
LH57_17930:Rv3280|I6X6W0	ALDH9A1:ENSP00000346827|P49189	1e-053(aldA:Rv0768|I6X9R9)
LH57_17930:Rv3280|I6X6W0	ALDH1L1:ENSP00000377083|O75891	2e-051(aldA:Rv0768|I6X9R9)
LH57_17930:Rv3280|I6X6W0	ALDH1L2:ENSP00000258494|Q3SY69	1e-050(aldA:Rv0768|I6X9R9)
eno:Rv1023|I6XWV0	NVL:ENSP00000281701|O15381	3e-053(Rv0435c|P96281)
eno:Rv1023|I6XWV0	PEX1:ENSP00000248633|O43933	3e-053(Rv0435c|P96281)
Rv0147|P96824	MTR:ENSP00000355536|Q99707	1e-125(LH57_11570:Rv2124c|I6XDD7)
LH57_11570:Rv2124c|I6XDD7	ALDH3A1:ENSP00000225740|P30838	1e-078(Rv0147|P96824)
LH57_11570:Rv2124c|I6XDD7	ALDH3A2:ENSP00000345774|P51648	1e-075(Rv0147|P96824)
Rv0149|P96826	OGDH:ENSP00000222673|Q02218	0.0(kgd:Rv1248c|I6Y628)
Rv0149|P96826	OGDHL:ENSP00000363216|Q9ULD0	0.0(kgd:Rv1248c|I6Y628)
Rv0149|P96826	DHTKD1:ENSP00000263035|Q96HY7	6e-165(kgd:Rv1248c|I6Y628)
LH57_07280:Rv1329c|I6X0Z0	PKM:ENSP00000320171|P14618	1e-070(LH57_08835:Rv1617|I6YB35)
LH57_07280:Rv1329c|I6X0Z0	PKLR:ENSP00000339933|P30613	2e-064(LH57_08835:Rv1617|I6YB35)
fadA2:Rv0243|O86361	SDHA:ENSP00000264932|P31040	1e-135(sdhA:Rv3318|O53370)
sdhA:Rv3318|O53370	HADHB:ENSP00000325136|P55084	9e-056(fadA2:Rv0243|O86361)
LH57_21310:Rv3914|I6XIJ6	HIBCH:ENSP00000352706|Q6NVY1	1e-052(echA9:Rv1071c|O53419)
plsC:Rv2483c|I6YDI9	GAPDH:ENSP00000229239|P04406	1e-082(LH57_07850:Rv1436|I6YAJ8)
plsC:Rv2483c|I6YDI9	GAPDHS:ENSP00000222286|O14556	1e-078(LH57_07850:Rv1436|I6YAJ8)
pyrB:Rv1380|I6XBC8	CYP51A1:ENSP00000003100|Q16850	1e-063(LH57_04150:Rv0764c|I6Y8Q4)
LH57_12895:Rv2363|I6X413	ALDH4A1:ENSP00000290597|P30038	5e-127(rocA:Rv1187|O50443)
LH57_16400:Rv3003c|I6YEX6	MOCS3:ENSP00000244051|O95396	8e-063(moeB2:Rv3116|L7N674)
accA2:Rv0973c|P71538	ALDH4A1:ENSP00000290597|P30038	5e-127(rocA:Rv1187|O50443)
rocA:Rv1187|O50443	MCCC1:ENSP00000265594|Q96RQ3	3e-100(accA2:Rv0973c|P71538)
rocA:Rv1187|O50443	PC:ENSP00000377527|P11498	2e-075(accA2:Rv0973c|P71538)
rocA:Rv1187|O50443	PCCA:ENSP00000365462|P05165	7e-074(accA2:Rv0973c|P71538)
LH57_17980:Rv3290c|I6X6W8	ALDH3A1:ENSP00000225740|P30838	1e-078(Rv0147|P96824)
LH57_17980:Rv3290c|I6X6W8	ALDH3A2:ENSP00000345774|P51648	1e-075(Rv0147|P96824)
LH57_17190:Rv3149|I6X6I2	NDUFV1:ENSP00000322450|P49821	4e-084(LH57_17195:Rv3150|I6YBC5)
Rv2263|O53537	ACAD10:ENSP00000389813|Q6JQN1	6e-109(fadE2:Rv0154c|P96831)
Rv2263|O53537	ACAD11:ENSP00000264990|Q709F0	1e-105(fadE2:Rv0154c|P96831)
LH57_08545:Rv1562c|I6YAX6	PGD:ENSP00000270776|P52209	5e-121(gnd1:Rv1844c|Q79FJ2)
Rv2406c|P71737	MCCC2:ENSP00000343657|Q9HCC0	0.0(accD1:Rv2502c|I6YDK7)
Rv2406c|P71737	PCCB:ENSP00000419027|P05166	2e-058(accD1:Rv2502c|I6YDK7)
accD1:Rv2502c|I6YDK7	IMPDH1:ENSP00000345096|P20839	5e-063(guaB:Rv3411c|I6X784)
accD1:Rv2502c|I6YDK7	IMPDH2:ENSP00000321584|P12268	2e-062(guaB:Rv3411c|I6X784)
guaB:Rv3411c|I6X784	MCCC2:ENSP00000343657|Q9HCC0	0.0(accD1:Rv2502c|I6YDK7)
guaB:Rv3411c|I6X784	PCCB:ENSP00000419027|P05166	2e-058(accD1:Rv2502c|I6YDK7)
LH57_07070:Rv1294|I6XB59	ALDH6A1:ENSP00000450436|Q02252	7e-119(mmsA:Rv0753c|O53816)
LH57_07070:Rv1294|I6XB59	ALDH8A1:ENSP00000265605|Q9H2A2	2e-064(mmsA:Rv0753c|O53816)
LH57_07070:Rv1294|I6XB59	ALDH9A1:ENSP00000346827|P49189	3e-060(mmsA:Rv0753c|O53816)
LH57_07070:Rv1294|I6XB59	ALDH1A1:ENSP00000297785|P00352	5e-055(mmsA:Rv0753c|O53816)
LH57_07070:Rv1294|I6XB59	ALDH1A3:ENSP00000332256|P47895	2e-054(mmsA:Rv0753c|O53816)
LH57_07070:Rv1294|I6XB59	ALDH2:ENSP00000261733|P05091	4e-054(mmsA:Rv0753c|O53816)
LH57_07070:Rv1294|I6XB59	ALDH1L2:ENSP00000258494|Q3SY69	4e-054(mmsA:Rv0753c|O53816)
LH57_07070:Rv1294|I6XB59	ALDH1L1:ENSP00000377083|O75891	2e-052(mmsA:Rv0753c|O53816)
LH57_07070:Rv1294|I6XB59	ALDH1A2:ENSP00000249750|O94788	2e-051(mmsA:Rv0753c|O53816)
LH57_12420:Rv2280|I6XDX8	PKM:ENSP00000320171|P14618	1e-070(LH57_08835:Rv1617|I6YB35)
LH57_12420:Rv2280|I6XDX8	PKLR:ENSP00000339933|P30613	2e-064(LH57_08835:Rv1617|I6YB35)
fas:Rv2524c|P95029	MCCC1:ENSP00000265594|Q96RQ3	3e-100(accA2:Rv0973c|P71538)
fas:Rv2524c|P95029	PC:ENSP00000377527|P11498	2e-075(accA2:Rv0973c|P71538)
fas:Rv2524c|P95029	PCCA:ENSP00000365462|P05165	7e-074(accA2:Rv0973c|P71538)
fusA:Rv0684|I6WZ34	CPS1:ENSP00000402608|P31327	0.0(carB:Rv1384|I6XXU0)
fusA:Rv0684|I6WZ34	CAD:ENSP00000264705|P27708	0.0(carB:Rv1384|I6XXU0)
LH57_04940:Rv0908|I6Y929	MCCC1:ENSP00000265594|Q96RQ3	3e-100(accA2:Rv0973c|P71538)
LH57_04940:Rv0908|I6Y929	PC:ENSP00000377527|P11498	2e-075(accA2:Rv0973c|P71538)
LH57_04940:Rv0908|I6Y929	PCCA:ENSP00000365462|P05165	7e-074(accA2:Rv0973c|P71538)
echA10:Rv1142c|O06542	CBS:ENSP00000344460|P35520	2e-067(LH57_05910:Rv1077|I6XX03)
pyrC:Rv1381|I6YAE6	AGPS:ENSP00000264167|O00116	3e-063(Rv2251|L0TBR2)
LH57_04160:Rv0766c|I6Y4S2	CAD:ENSP00000264705|P27708	3e-061(carA:Rv1383|I6Y6E5)
Rv2434c|P71915	PKM:ENSP00000320171|P14618	1e-070(LH57_08835:Rv1617|I6YB35)
Rv2434c|P71915	PKLR:ENSP00000339933|P30613	2e-064(LH57_08835:Rv1617|I6YB35)
add:Rv3313c|I6X6Y9	MCCC2:ENSP00000343657|Q9HCC0	0.0(accD1:Rv2502c|I6YDK7)
add:Rv3313c|I6X6Y9	PCCB:ENSP00000419027|P05166	2e-058(accD1:Rv2502c|I6YDK7)
accD1:Rv2502c|I6YDK7	ACSS2:ENSP00000253382|Q9NR19	2e-157(acsA:Rv3667|I6XHX3)
accD1:Rv2502c|I6YDK7	ACSS1:ENSP00000316924|Q9NUB1	4e-139(acsA:Rv3667|I6XHX3)
accD1:Rv2502c|I6YDK7	ACSS3:ENSP00000449535|Q9H6R3	7e-116(acsA:Rv3667|I6XHX3)
accD1:Rv2502c|I6YDK7	ACSM5:ENSP00000327916|Q6NUN0	7e-053(acsA:Rv3667|I6XHX3)
acsA:Rv3667|I6XHX3	MCCC2:ENSP00000343657|Q9HCC0	0.0(accD1:Rv2502c|I6YDK7)
acsA:Rv3667|I6XHX3	PCCB:ENSP00000419027|P05166	2e-058(accD1:Rv2502c|I6YDK7)
Rv3175|O53325	BCKDHB:ENSP00000318351|P21953	2e-062(LH57_13665:Rv2496c|I6XEG1)
pmmB:Rv3308|O53360	WRNIP1:ENSP00000370150|Q96S55	1e-062(LH57_14015:Rv2559c|I6YDQ7)
ndhA:Rv0392c|P95200	OGDH:ENSP00000222673|Q02218	0.0(kgd:Rv1248c|I6Y628)
ndhA:Rv0392c|P95200	OGDHL:ENSP00000363216|Q9ULD0	0.0(kgd:Rv1248c|I6Y628)
ndhA:Rv0392c|P95200	DHTKD1:ENSP00000263035|Q96HY7	6e-165(kgd:Rv1248c|I6Y628)
sdhC:Rv3316|A0A045GSU1	ALDH2:ENSP00000261733|P05091	7e-068(aldA:Rv0768|I6X9R9)
sdhC:Rv3316|A0A045GSU1	ALDH9A1:ENSP00000346827|P49189	1e-053(aldA:Rv0768|I6X9R9)
atpA:Rv1308|I6XB71	OGDH:ENSP00000222673|Q02218	0.0(kgd:Rv1248c|I6Y628)
atpA:Rv1308|I6XB71	OGDHL:ENSP00000363216|Q9ULD0	0.0(kgd:Rv1248c|I6Y628)
atpA:Rv1308|I6XB71	DHTKD1:ENSP00000263035|Q96HY7	6e-165(kgd:Rv1248c|I6Y628)
LH57_04720:Rv0866|I6WZM7	MOCS3:ENSP00000244051|O95396	8e-063(moeB2:Rv3116|L7N674)
rplW:Rv0703|I6WZ49	PRPS1L1:ENSP00000424595|P21108	2e-063(prs:Rv1017c|I6Y5E8)
rplW:Rv0703|I6WZ49	PRPS2:ENSP00000381504|P11908	3e-063(prs:Rv1017c|I6Y5E8)
rplE:Rv0716|I6X9L8	METAP1:ENSP00000296411|P53582	4e-065(map:Rv2861c|I6YAG0)
rplE:Rv0716|I6X9L8	METAP1D:ENSP00000315152|Q6UB28	1e-054(map:Rv2861c|I6YAG0)
LH57_00820:Rv0148|I6WXK0	ALDH4A1:ENSP00000290597|P30038	5e-127(rocA:Rv1187|O50443)
rocA:Rv1187|O50443	HSD17B4:ENSP00000420914|P51659	8e-077(LH57_00820:Rv0148|I6WXK0)
LH57_16540:Rv3029c|I6YAY0	ACAD9:ENSP00000312618|Q9H845	6e-071(LH57_04755:Rv0873|I6XWG6)
LH57_16540:Rv3029c|I6YAY0	ACADVL:ENSP00000349297|P49748	3e-062(LH57_04755:Rv0873|I6XWG6)
ilvD:Rv0189c|I6XUM9	ALDH3A1:ENSP00000225740|P30838	1e-078(Rv0147|P96824)
ilvD:Rv0189c|I6XUM9	ALDH3A2:ENSP00000345774|P51648	1e-075(Rv0147|P96824)
mbtF:Rv2379c|O05819	IMPDH1:ENSP00000345096|P20839	5e-063(guaB:Rv3411c|I6X784)
mbtF:Rv2379c|O05819	IMPDH2:ENSP00000321584|P12268	2e-062(guaB:Rv3411c|I6X784)
grcC2:Rv0989c|O05572	NVL:ENSP00000281701|O15381	3e-053(Rv0435c|P96281)
grcC2:Rv0989c|O05572	PEX1:ENSP00000248633|O43933	3e-053(Rv0435c|P96281)
LH57_16840:Rv3084|I6XG50	CYP51A1:ENSP00000003100|Q16850	1e-063(LH57_04150:Rv0764c|I6Y8Q4)
sdhA:Rv0248c|O53670	FDXR:ENSP00000462972|P22570	2e-062(LH57_04820:Rv0886|I6WZP4)
LH57_04820:Rv0886|I6WZP4	SDHA:ENSP00000264932|P31040	2e-063(sdhA:Rv0248c|O53670)
echA2:Rv0456c|O07179	HSD17B4:ENSP00000420914|P51659	8e-077(LH57_00820:Rv0148|I6WXK0)
metZ:Rv0391|I6Y7P6	GMDS:ENSP00000370194|O60547	3e-104(gmdA:Rv1511|P71790)
LH57_00820:Rv0148|I6WXK0	ACAD8:ENSP00000281182|Q9UKU7	2e-097(fadE9:Rv0752c|I6Y4R2)
fadE9:Rv0752c|I6Y4R2	HSD17B4:ENSP00000420914|P51659	8e-077(LH57_00820:Rv0148|I6WXK0)
Rv0068|O53613	ALDH8A1:ENSP00000265605|Q9H2A2	3e-055(LH57_09445:Rv1731|I6X273)
Rv0068|O53613	ALDH1A3:ENSP00000332256|P47895	1e-054(LH57_09445:Rv1731|I6X273)
Rv0068|O53613	ALDH5A1:ENSP00000314649|P51649	1e-052(LH57_09445:Rv1731|I6X273)
Rv0068|O53613	ALDH1L2:ENSP00000258494|Q3SY69	3e-052(LH57_09445:Rv1731|I6X273)
Rv0068|O53613	ALDH1A1:ENSP00000297785|P00352	2e-051(LH57_09445:Rv1731|I6X273)
Rv0068|O53613	ALDH1A2:ENSP00000249750|O94788	2e-051(LH57_09445:Rv1731|I6X273)
Rv0068|O53613	ALDH1L1:ENSP00000377083|O75891	7e-051(LH57_09445:Rv1731|I6X273)
LH57_15760:Rv2888c|I6YEM8	ALDH6A1:ENSP00000450436|Q02252	7e-119(mmsA:Rv0753c|O53816)
Rv1627c|O06144	MCCC2:ENSP00000343657|Q9HCC0	5e-136(accD2:Rv0974c|O86318)
Rv1627c|O06144	PCCB:ENSP00000419027|P05166	1e-053(accD2:Rv0974c|O86318)
dsbF:Rv1677|I6XYM2	AFG3L2:ENSP00000269143|Q9Y4W6	2e-113(ftsH:Rv3610c|I6Y435)
dsbF:Rv1677|I6XYM2	YME1L1:ENSP00000318480|Q96TA2	4e-106(ftsH:Rv3610c|I6Y435)
dsbF:Rv1677|I6XYM2	SPG7:ENSP00000268704|Q9UQ90	1e-096(ftsH:Rv3610c|I6Y435)
dsbF:Rv1677|I6XYM2	PSMC2:ENSP00000292644|P35998	6e-051(ftsH:Rv3610c|I6Y435)
Rv1667c|O53915	MOCS3:ENSP00000244051|O95396	8e-063(moeB2:Rv3116|L7N674)
nrdH:Rv3053c|I6YB06	ATP7B:ENSP00000242839|P35670	3e-054(LH57_17880:Rv3270|I6X6V2)
LH57_16660:Rv3051c|I6YF20	CBS:ENSP00000344460|P35520	5e-051(LH57_12740:Rv2334|I6Y910)
LH57_19300:Rv3537|I6YGF4	ACAA2:ENSP00000285093|P42765	2e-055(fadA6:Rv3556c|I6XHJ3)
LH57_19300:Rv3537|I6YGF4	ACAT2:ENSP00000356015|Q9BWD1	3e-054(fadA6:Rv3556c|I6XHJ3)
psd:Rv0437c|I6Y3S2	CAD:ENSP00000264705|P27708	3e-061(carA:Rv1383|I6Y6E5)
Rv0914c|I6XWJ8	ALDH6A1:ENSP00000450436|Q02252	7e-119(mmsA:Rv0753c|O53816)
Rv0914c|I6XWJ8	ALDH8A1:ENSP00000265605|Q9H2A2	2e-064(mmsA:Rv0753c|O53816)
Rv0914c|I6XWJ8	ALDH9A1:ENSP00000346827|P49189	3e-060(mmsA:Rv0753c|O53816)
Rv0914c|I6XWJ8	ALDH1A1:ENSP00000297785|P00352	5e-055(mmsA:Rv0753c|O53816)
Rv0914c|I6XWJ8	ALDH1A3:ENSP00000332256|P47895	2e-054(mmsA:Rv0753c|O53816)
Rv0914c|I6XWJ8	ALDH2:ENSP00000261733|P05091	4e-054(mmsA:Rv0753c|O53816)
Rv0914c|I6XWJ8	ALDH1L2:ENSP00000258494|Q3SY69	4e-054(mmsA:Rv0753c|O53816)
Rv0914c|I6XWJ8	ALDH1L1:ENSP00000377083|O75891	2e-052(mmsA:Rv0753c|O53816)
Rv0914c|I6XWJ8	ALDH1A2:ENSP00000249750|O94788	2e-051(mmsA:Rv0753c|O53816)
htpX:Rv0563|I6Y849	AFG3L2:ENSP00000269143|Q9Y4W6	2e-113(ftsH:Rv3610c|I6Y435)
htpX:Rv0563|I6Y849	YME1L1:ENSP00000318480|Q96TA2	4e-106(ftsH:Rv3610c|I6Y435)
htpX:Rv0563|I6Y849	SPG7:ENSP00000268704|Q9UQ90	1e-096(ftsH:Rv3610c|I6Y435)
htpX:Rv0563|I6Y849	PSMC2:ENSP00000292644|P35998	6e-051(ftsH:Rv3610c|I6Y435)
LH57_19300:Rv3537|I6YGF4	HADHB:ENSP00000325136|P55084	9e-056(fadA2:Rv0243|O86361)
Rv3815c|O07808	CAD:ENSP00000264705|P27708	3e-061(carA:Rv1383|I6Y6E5)
Rv1774|O33177	CBS:ENSP00000344460|P35520	2e-067(LH57_05910:Rv1077|I6XX03)
Rv3684|O69652	MOCS3:ENSP00000244051|O95396	3e-064(LH57_17525:Rv3206c|I6X6P0)
pepA:Rv2213|I6Y8Q3	AHCY:ENSP00000217426|P23526	4e-136(ahcY:Rv3248c|I6Y309)
pepA:Rv2213|I6Y8Q3	AHCYL2:ENSP00000315931|Q96HN2	2e-109(ahcY:Rv3248c|I6Y309)
LH57_02305:Rv0432|I6Y3R9	IMPDH1:ENSP00000345096|P20839	5e-063(guaB:Rv3411c|I6X784)
LH57_02305:Rv0432|I6Y3R9	IMPDH2:ENSP00000321584|P12268	2e-062(guaB:Rv3411c|I6X784)
LH57_07915:Rv1445c|I6Y6K3	SLC3A1:ENSP00000260649|Q07837	4e-060(LH57_00710:Rv0126|I6X8K8)
Rv1977|O53978	CBS:ENSP00000344460|P35520	2e-067(LH57_05910:Rv1077|I6XX03)
LH57_12350:Rv2266|I6XDW8	ACSBG1:ENSP00000258873|Q96GR2	1e-052(LH57_08480:Rv1550|I6Y6U7)
rpoZ:Rv1390|I6XBD4	CBS:ENSP00000344460|P35520	2e-067(LH57_05910:Rv1077|I6XX03)
ligC:Rv3731|O69698	CAD:ENSP00000264705|P27708	3e-061(carA:Rv1383|I6Y6E5)
echA4:Rv0673|I6Y8F2	ACAT2:ENSP00000356015|Q9BWD1	6e-065(fadA3:Rv1074c|O53422)
echA4:Rv0673|I6Y8F2	ACAA2:ENSP00000285093|P42765	5e-063(fadA3:Rv1074c|O53422)
echA4:Rv0673|I6Y8F2	ACAA1:ENSP00000333664|P09110	2e-062(fadA3:Rv1074c|O53422)
echA4:Rv0673|I6Y8F2	ACAT1:ENSP00000265838|P24752	1e-052(fadA3:Rv1074c|O53422)
LH57_07010:Rv1284|I6XXM2	IMPDH1:ENSP00000345096|P20839	5e-063(guaB:Rv3411c|I6X784)
LH57_07010:Rv1284|I6XXM2	IMPDH2:ENSP00000321584|P12268	2e-062(guaB:Rv3411c|I6X784)
LH57_21280:Rv3908|I6Y4T8	MOCS3:ENSP00000244051|O95396	3e-064(LH57_17525:Rv3206c|I6X6P0)
LH57_12275:Rv2252|I6XDV8	SCP2:ENSP00000360569|P22307	9e-140(ltp1:Rv2790c|O33332)
fadE3:Rv0215c|P96397	ACSBG1:ENSP00000258873|Q96GR2	1e-052(LH57_08480:Rv1550|I6Y6U7)
LH57_04685:Rv0859|I6X9Z1	FH:ENSP00000355518|P07954	7e-113(aspA:Rv1098c|I6X0B1)
aspA:Rv1098c|I6X0B1	ACAA2:ENSP00000285093|P42765	2e-056(LH57_04685:Rv0859|I6X9Z1)
aspA:Rv1098c|I6X0B1	ACAT2:ENSP00000356015|Q9BWD1	3e-054(LH57_04685:Rv0859|I6X9Z1)
aspA:Rv1098c|I6X0B1	ACAA1:ENSP00000333664|P09110	8e-053(LH57_04685:Rv0859|I6X9Z1)
sucC:Rv0951|I6Y586	ACO1:ENSP00000309477|P21399	0.0(acnA:Rv1475c|A0A089QPF4)
Rv0063|O53608	PKM:ENSP00000320171|P14618	1e-070(LH57_08835:Rv1617|I6YB35)
Rv0063|O53608	PKLR:ENSP00000339933|P30613	2e-064(LH57_08835:Rv1617|I6YB35)
Rv1135A|L7N682	ALDH2:ENSP00000261733|P05091	9e-086(LH57_02450:Rv0458|I6WYF7)
Rv1135A|L7N682	ALDH1A2:ENSP00000249750|O94788	3e-080(LH57_02450:Rv0458|I6WYF7)
Rv1135A|L7N682	ALDH1A3:ENSP00000332256|P47895	2e-078(LH57_02450:Rv0458|I6WYF7)
Rv1135A|L7N682	ALDH1A1:ENSP00000297785|P00352	3e-076(LH57_02450:Rv0458|I6WYF7)
Rv1135A|L7N682	ALDH8A1:ENSP00000265605|Q9H2A2	3e-069(LH57_02450:Rv0458|I6WYF7)
Rv1135A|L7N682	ALDH1L2:ENSP00000258494|Q3SY69	4e-067(LH57_02450:Rv0458|I6WYF7)
Rv1135A|L7N682	ALDH9A1:ENSP00000346827|P49189	7e-067(LH57_02450:Rv0458|I6WYF7)
Rv1135A|L7N682	ALDH1L1:ENSP00000377083|O75891	2e-062(LH57_02450:Rv0458|I6WYF7)
LH57_17190:Rv3149|I6X6I2	SDHA:ENSP00000264932|P31040	1e-135(sdhA:Rv3318|O53370)
fadD14:Rv1058|O53406	HIBCH:ENSP00000352706|Q6NVY1	1e-052(echA9:Rv1071c|O53419)
echA18:Rv3373|O50402	CBS:ENSP00000344460|P35520	5e-051(LH57_12740:Rv2334|I6Y910)
LH57_04160:Rv0766c|I6Y4S2	CBS:ENSP00000344460|P35520	2e-067(LH57_05910:Rv1077|I6XX03)
pyrG:Rv1699|I6YBA3	CAD:ENSP00000264705|P27708	3e-061(carA:Rv1383|I6Y6E5)
pyrB:Rv1380|I6XBC8	MOCS3:ENSP00000244051|O95396	8e-063(moeB2:Rv3116|L7N674)
mutM:Rv2924c|I6YAL8	PRPS1L1:ENSP00000424595|P21108	2e-063(prs:Rv1017c|I6Y5E8)
mutM:Rv2924c|I6YAL8	PRPS2:ENSP00000381504|P11908	3e-063(prs:Rv1017c|I6Y5E8)
LH57_04220:Rv0778|I6X9S9	CBS:ENSP00000344460|P35520	2e-067(LH57_05910:Rv1077|I6XX03)
cydC:Rv1620c|O06137	DLD:ENSP00000205402|P09622	6e-065(LH57_02470:Rv0462|I6Y7V9)
LH57_15840:Rv2903c|I6YEN9	ALDH3A1:ENSP00000225740|P30838	1e-078(Rv0147|P96824)
LH57_15840:Rv2903c|I6YEN9	ALDH3A2:ENSP00000345774|P51648	1e-075(Rv0147|P96824)
LH57_07935:Rv1449c|I6X1A1	SCP2:ENSP00000360569|P22307	9e-140(ltp1:Rv2790c|O33332)
LH57_04150:Rv0764c|I6Y8Q4	CPS1:ENSP00000402608|P31327	0.0(carB:Rv1384|I6XXU0)
LH57_04150:Rv0764c|I6Y8Q4	CAD:ENSP00000264705|P27708	0.0(carB:Rv1384|I6XXU0)
carB:Rv1384|I6XXU0	CYP51A1:ENSP00000003100|Q16850	1e-063(LH57_04150:Rv0764c|I6Y8Q4)
Rv0843|I6XWE5	ALDH2:ENSP00000261733|P05091	7e-068(aldA:Rv0768|I6X9R9)
Rv0843|I6XWE5	ALDH9A1:ENSP00000346827|P49189	1e-053(aldA:Rv0768|I6X9R9)
ilvD:Rv0189c|I6XUM9	IMPDH1:ENSP00000345096|P20839	5e-063(guaB:Rv3411c|I6X784)
ilvD:Rv0189c|I6XUM9	IMPDH2:ENSP00000321584|P12268	2e-062(guaB:Rv3411c|I6X784)
Rv3673c|I6YGW6	MDH1:ENSP00000438144|P40925	6e-080(mdh:Rv1240|I6XB21)
fabG:Rv0242c|I6Y778	ACAD9:ENSP00000312618|Q9H845	6e-071(LH57_04755:Rv0873|I6XWG6)
fabG:Rv0242c|I6Y778	ACADVL:ENSP00000349297|P49748	3e-062(LH57_04755:Rv0873|I6XWG6)
LH57_09445:Rv1731|I6X273	IMPDH1:ENSP00000345096|P20839	5e-063(guaB:Rv3411c|I6X784)
LH57_09445:Rv1731|I6X273	IMPDH2:ENSP00000321584|P12268	2e-062(guaB:Rv3411c|I6X784)
guaB:Rv3411c|I6X784	ALDH8A1:ENSP00000265605|Q9H2A2	3e-055(LH57_09445:Rv1731|I6X273)
guaB:Rv3411c|I6X784	ALDH1A3:ENSP00000332256|P47895	1e-054(LH57_09445:Rv1731|I6X273)
guaB:Rv3411c|I6X784	ALDH5A1:ENSP00000314649|P51649	1e-052(LH57_09445:Rv1731|I6X273)
guaB:Rv3411c|I6X784	ALDH1L2:ENSP00000258494|Q3SY69	3e-052(LH57_09445:Rv1731|I6X273)
guaB:Rv3411c|I6X784	ALDH1A1:ENSP00000297785|P00352	2e-051(LH57_09445:Rv1731|I6X273)
guaB:Rv3411c|I6X784	ALDH1A2:ENSP00000249750|O94788	2e-051(LH57_09445:Rv1731|I6X273)
guaB:Rv3411c|I6X784	ALDH1L1:ENSP00000377083|O75891	7e-051(LH57_09445:Rv1731|I6X273)
echA18:Rv3373|O50402	MMAA:ENSP00000281317|Q8IVH4	2e-077(LH57_08200:Rv1496|I6YAQ7)
Rv0147|P96824	ACO1:ENSP00000309477|P21399	0.0(acnA:Rv1475c|A0A089QPF4)
acnA:Rv1475c|A0A089QPF4	ALDH3A1:ENSP00000225740|P30838	1e-078(Rv0147|P96824)
acnA:Rv1475c|A0A089QPF4	ALDH3A2:ENSP00000345774|P51648	1e-075(Rv0147|P96824)
groEL:Rv3417c|I6YC25	MCCC2:ENSP00000343657|Q9HCC0	0.0(accD1:Rv2502c|I6YDK7)
groEL:Rv3417c|I6YC25	PCCB:ENSP00000419027|P05166	2e-058(accD1:Rv2502c|I6YDK7)
echA10:Rv1142c|O06542	HACL1:ENSP00000323811|Q9UJ83	2e-105(oxcA:Rv0118c|O53639)
Rv0161|O07406	PKM:ENSP00000320171|P14618	1e-070(LH57_08835:Rv1617|I6YB35)
Rv0161|O07406	PKLR:ENSP00000339933|P30613	2e-064(LH57_08835:Rv1617|I6YB35)
LH57_08835:Rv1617|I6YB35	D2HGDH:ENSP00000315351|Q8N465	4e-061(Rv0161|O07406)
LH57_06080:Rv1106c|I6XAM4	ATP7B:ENSP00000242839|P35670	2e-052(LH57_20395:Rv3743c|I6X883)
Rv0068|O53613	MOCS3:ENSP00000244051|O95396	3e-064(LH57_17525:Rv3206c|I6X6P0)
secY:Rv0732|I6Y8K0	ATP7B:ENSP00000242839|P35670	1e-088(LH57_00585:Rv0103c|I6Y6W8)
Rv0312|O07239	CPS1:ENSP00000402608|P31327	0.0(carB:Rv1384|I6XXU0)
Rv0312|O07239	CAD:ENSP00000264705|P27708	0.0(carB:Rv1384|I6XXU0)
LH57_12000:Rv2202c|I6X3L0	PRPS1L1:ENSP00000424595|P21108	2e-063(prs:Rv1017c|I6Y5E8)
LH57_12000:Rv2202c|I6X3L0	PRPS2:ENSP00000381504|P11908	3e-063(prs:Rv1017c|I6Y5E8)
Rv2998A|Q6MX20	HIBCH:ENSP00000352706|Q6NVY1	1e-052(echA9:Rv1071c|O53419)
PE_PGRS11:Rv0754|Q79FW5	BCKDHB:ENSP00000318351|P21953	2e-062(LH57_13665:Rv2496c|I6XEG1)
prs:Rv1017c|I6Y5E8	MDH1:ENSP00000438144|P40925	6e-080(mdh:Rv1240|I6XB21)
mdh:Rv1240|I6XB21	PRPS1L1:ENSP00000424595|P21108	2e-063(prs:Rv1017c|I6Y5E8)
mdh:Rv1240|I6XB21	PRPS2:ENSP00000381504|P11908	3e-063(prs:Rv1017c|I6Y5E8)
LH57_04160:Rv0766c|I6Y4S2	ALDH4A1:ENSP00000290597|P30038	5e-127(rocA:Rv1187|O50443)
Rv1225c|O33221	PRPS1L1:ENSP00000424595|P21108	2e-063(prs:Rv1017c|I6Y5E8)
Rv1225c|O33221	PRPS2:ENSP00000381504|P11908	3e-063(prs:Rv1017c|I6Y5E8)
serB2:Rv3042c|O53289	CCBL2:ENSP00000260508|Q6YP21	9e-054(LH57_04680:Rv0858c|I6XWF5)
Rv0331|O07255	AFG3L2:ENSP00000269143|Q9Y4W6	2e-113(ftsH:Rv3610c|I6Y435)
Rv0331|O07255	YME1L1:ENSP00000318480|Q96TA2	4e-106(ftsH:Rv3610c|I6Y435)
Rv0331|O07255	SPG7:ENSP00000268704|Q9UQ90	1e-096(ftsH:Rv3610c|I6Y435)
Rv0331|O07255	PSMC2:ENSP00000292644|P35998	6e-051(ftsH:Rv3610c|I6Y435)
folD:Rv3356c|I6YBW9	PCCB:ENSP00000419027|P05166	3e-116(accD4:Rv3799c|O53578)
LH57_03710:Rv0687|I6X9J9	ALDH2:ENSP00000261733|P05091	9e-086(LH57_02450:Rv0458|I6WYF7)
LH57_03710:Rv0687|I6X9J9	ALDH1A2:ENSP00000249750|O94788	3e-080(LH57_02450:Rv0458|I6WYF7)
LH57_03710:Rv0687|I6X9J9	ALDH1A3:ENSP00000332256|P47895	2e-078(LH57_02450:Rv0458|I6WYF7)
LH57_03710:Rv0687|I6X9J9	ALDH1A1:ENSP00000297785|P00352	3e-076(LH57_02450:Rv0458|I6WYF7)
LH57_03710:Rv0687|I6X9J9	ALDH8A1:ENSP00000265605|Q9H2A2	3e-069(LH57_02450:Rv0458|I6WYF7)
LH57_03710:Rv0687|I6X9J9	ALDH1L2:ENSP00000258494|Q3SY69	4e-067(LH57_02450:Rv0458|I6WYF7)
LH57_03710:Rv0687|I6X9J9	ALDH9A1:ENSP00000346827|P49189	7e-067(LH57_02450:Rv0458|I6WYF7)
LH57_03710:Rv0687|I6X9J9	ALDH1L1:ENSP00000377083|O75891	2e-062(LH57_02450:Rv0458|I6WYF7)
LH57_21280:Rv3908|I6Y4T8	FDXR:ENSP00000462972|P22570	2e-078(LH57_16955:Rv3106|I6Y2K5)
nusG:Rv0639|I6X9G7	BTAF1:ENSP00000265990|O14981	1e-060(helZ:Rv2101|I6YCF3)
nusG:Rv0639|I6X9G7	ERCC6:ENSP00000387966|Q03468	5e-058(helZ:Rv2101|I6YCF3)
nusG:Rv0639|I6X9G7	SMARCA1:ENSP00000360163|P28370	9e-056(helZ:Rv2101|I6YCF3)
nusG:Rv0639|I6X9G7	SMARCA5:ENSP00000283131|O60264	1e-055(helZ:Rv2101|I6YCF3)
Rv0385|Q7ARS9	SDHA:ENSP00000264932|P31040	1e-135(sdhA:Rv3318|O53370)
leuA:Rv3710|I6X854	D2HGDH:ENSP00000315351|Q8N465	4e-061(Rv0161|O07406)
mtnP:Rv0535|I6Y409	NDUFV1:ENSP00000322450|P49821	4e-084(LH57_17195:Rv3150|I6YBC5)
clpB:Rv0384c|I6X921	ATP7B:ENSP00000242839|P35670	1e-088(LH57_00585:Rv0103c|I6Y6W8)
LH57_00425:Rv0073|I6Y2P2	GAPDH:ENSP00000229239|P04406	1e-082(LH57_07850:Rv1436|I6YAJ8)
LH57_00425:Rv0073|I6Y2P2	GAPDHS:ENSP00000222286|O14556	1e-078(LH57_07850:Rv1436|I6YAJ8)
LH57_12065:Rv2215|I6XDT2	ALDH4A1:ENSP00000290597|P30038	5e-127(rocA:Rv1187|O50443)
Rv0914c|I6XWJ8	HADHA:ENSP00000370023|P40939	6e-069(fadB:Rv0860|O53872)
Rv1647|P94982	IMPDH1:ENSP00000345096|P20839	5e-063(guaB:Rv3411c|I6X784)
Rv1647|P94982	IMPDH2:ENSP00000321584|P12268	2e-062(guaB:Rv3411c|I6X784)
LH57_14365:Rv2625c|I6Y9V1	ALDH4A1:ENSP00000290597|P30038	5e-127(rocA:Rv1187|O50443)
LH57_00605:Rv0107c|I6X8I9	ATP7B:ENSP00000242839|P35670	3e-054(LH57_17880:Rv3270|I6X6V2)
pfkA:Rv3010c|I6YAV8	ALDH2:ENSP00000261733|P05091	7e-068(aldA:Rv0768|I6X9R9)
pfkA:Rv3010c|I6YAV8	ALDH1A3:ENSP00000332256|P47895	1e-067(aldA:Rv0768|I6X9R9)
pfkA:Rv3010c|I6YAV8	ALDH1A1:ENSP00000297785|P00352	7e-067(aldA:Rv0768|I6X9R9)
pfkA:Rv3010c|I6YAV8	ALDH1A2:ENSP00000249750|O94788	4e-064(aldA:Rv0768|I6X9R9)
pfkA:Rv3010c|I6YAV8	ALDH8A1:ENSP00000265605|Q9H2A2	2e-057(aldA:Rv0768|I6X9R9)
pfkA:Rv3010c|I6YAV8	ALDH5A1:ENSP00000314649|P51649	2e-054(aldA:Rv0768|I6X9R9)
pfkA:Rv3010c|I6YAV8	ALDH9A1:ENSP00000346827|P49189	1e-053(aldA:Rv0768|I6X9R9)
pfkA:Rv3010c|I6YAV8	ALDH1L1:ENSP00000377083|O75891	2e-051(aldA:Rv0768|I6X9R9)
pfkA:Rv3010c|I6YAV8	ALDH1L2:ENSP00000258494|Q3SY69	1e-050(aldA:Rv0768|I6X9R9)
pyrG:Rv1699|I6YBA3	NVL:ENSP00000281701|O15381	3e-053(Rv0435c|P96281)
pyrG:Rv1699|I6YBA3	PEX1:ENSP00000248633|O43933	3e-053(Rv0435c|P96281)
LH57_17480:Rv3198A|I6YBG8	DLD:ENSP00000205402|P09622	6e-065(LH57_02470:Rv0462|I6Y7V9)
rpsE:Rv0721|I6X9M1	ECHS1:ENSP00000357535|P30084	4e-068(LH57_05875:Rv1070c|I6X082)
groEL:Rv3417c|I6YC25	CCBL2:ENSP00000260508|Q6YP21	9e-054(LH57_04680:Rv0858c|I6XWF5)
LH57_07070:Rv1294|I6XB59	ALDH3A1:ENSP00000225740|P30838	1e-078(Rv0147|P96824)
LH57_07070:Rv1294|I6XB59	ALDH3A2:ENSP00000345774|P51648	1e-075(Rv0147|P96824)
rplN:Rv0714|I6Y4I4	DLD:ENSP00000205402|P09622	6e-065(LH57_02470:Rv0462|I6Y7V9)
Rv3673c|I6YGW6	NVL:ENSP00000281701|O15381	3e-053(Rv0435c|P96281)
Rv3673c|I6YGW6	PEX1:ENSP00000248633|O43933	3e-053(Rv0435c|P96281)
groEL:Rv3417c|I6YC25	CBS:ENSP00000344460|P35520	2e-067(LH57_05910:Rv1077|I6XX03)
LH57_00680:Rv0120c|I6XUG8	CPS1:ENSP00000402608|P31327	0.0(carB:Rv1384|I6XXU0)
LH57_00680:Rv0120c|I6XUG8	CAD:ENSP00000264705|P27708	0.0(carB:Rv1384|I6XXU0)
LH57_02450:Rv0458|I6WYF7	ACO1:ENSP00000309477|P21399	0.0(acnA:Rv1475c|A0A089QPF4)
acnA:Rv1475c|A0A089QPF4	ALDH2:ENSP00000261733|P05091	9e-086(LH57_02450:Rv0458|I6WYF7)
acnA:Rv1475c|A0A089QPF4	ALDH1A2:ENSP00000249750|O94788	3e-080(LH57_02450:Rv0458|I6WYF7)
acnA:Rv1475c|A0A089QPF4	ALDH1A3:ENSP00000332256|P47895	2e-078(LH57_02450:Rv0458|I6WYF7)
acnA:Rv1475c|A0A089QPF4	ALDH1A1:ENSP00000297785|P00352	3e-076(LH57_02450:Rv0458|I6WYF7)
acnA:Rv1475c|A0A089QPF4	ALDH8A1:ENSP00000265605|Q9H2A2	3e-069(LH57_02450:Rv0458|I6WYF7)
acnA:Rv1475c|A0A089QPF4	ALDH1L2:ENSP00000258494|Q3SY69	4e-067(LH57_02450:Rv0458|I6WYF7)
acnA:Rv1475c|A0A089QPF4	ALDH9A1:ENSP00000346827|P49189	7e-067(LH57_02450:Rv0458|I6WYF7)
acnA:Rv1475c|A0A089QPF4	ALDH1L1:ENSP00000377083|O75891	2e-062(LH57_02450:Rv0458|I6WYF7)
carA:Rv1383|I6Y6E5	IMPDH1:ENSP00000345096|P20839	5e-063(guaB:Rv3411c|I6X784)
carA:Rv1383|I6Y6E5	IMPDH2:ENSP00000321584|P12268	2e-062(guaB:Rv3411c|I6X784)
guaB:Rv3411c|I6X784	CAD:ENSP00000264705|P27708	3e-061(carA:Rv1383|I6Y6E5)
Rv3684|O69652	ALDH6A1:ENSP00000450436|Q02252	7e-119(mmsA:Rv0753c|O53816)
Rv3684|O69652	ALDH8A1:ENSP00000265605|Q9H2A2	2e-064(mmsA:Rv0753c|O53816)
Rv3684|O69652	ALDH9A1:ENSP00000346827|P49189	3e-060(mmsA:Rv0753c|O53816)
Rv3684|O69652	ALDH1A1:ENSP00000297785|P00352	5e-055(mmsA:Rv0753c|O53816)
Rv3684|O69652	ALDH1A3:ENSP00000332256|P47895	2e-054(mmsA:Rv0753c|O53816)
Rv3684|O69652	ALDH2:ENSP00000261733|P05091	4e-054(mmsA:Rv0753c|O53816)
Rv3684|O69652	ALDH1L2:ENSP00000258494|Q3SY69	4e-054(mmsA:Rv0753c|O53816)
Rv3684|O69652	ALDH1L1:ENSP00000377083|O75891	2e-052(mmsA:Rv0753c|O53816)
Rv3684|O69652	ALDH1A2:ENSP00000249750|O94788	2e-051(mmsA:Rv0753c|O53816)
Rv3645|I6X7Z3	SOD2:ENSP00000356022|P04179	7e-053(LH57_20970:Rv3846|I6XIC6)
rocA:Rv1187|O50443	PCCB:ENSP00000419027|P05166	3e-081(LH57_12250:Rv2247|I6XDV6)
LH57_12250:Rv2247|I6XDV6	ALDH4A1:ENSP00000290597|P30038	5e-127(rocA:Rv1187|O50443)
LH57_20820:Rv3820c|I6X8E7	IMPDH1:ENSP00000345096|P20839	5e-063(guaB:Rv3411c|I6X784)
LH57_20820:Rv3820c|I6X8E7	IMPDH2:ENSP00000321584|P12268	2e-062(guaB:Rv3411c|I6X784)
leuB:Rv2995c|I6YEW7	DNPEP:ENSP00000273075|Q9ULA0	6e-064(apeB:Rv0800|I6XWB3)
groEL:Rv0440|I6Y7T8	NFS1:ENSP00000363205|Q9Y697	1e-062(LH57_16520:Rv3025c|I6Y2B3)
LH57_18910:Rv3464|I6YC72	ALDH6A1:ENSP00000450436|Q02252	7e-119(mmsA:Rv0753c|O53816)
LH57_18910:Rv3464|I6YC72	ALDH8A1:ENSP00000265605|Q9H2A2	2e-064(mmsA:Rv0753c|O53816)
LH57_18910:Rv3464|I6YC72	ALDH9A1:ENSP00000346827|P49189	3e-060(mmsA:Rv0753c|O53816)
LH57_18910:Rv3464|I6YC72	ALDH1A1:ENSP00000297785|P00352	5e-055(mmsA:Rv0753c|O53816)
LH57_18910:Rv3464|I6YC72	ALDH1A3:ENSP00000332256|P47895	2e-054(mmsA:Rv0753c|O53816)
LH57_18910:Rv3464|I6YC72	ALDH2:ENSP00000261733|P05091	4e-054(mmsA:Rv0753c|O53816)
LH57_18910:Rv3464|I6YC72	ALDH1L2:ENSP00000258494|Q3SY69	4e-054(mmsA:Rv0753c|O53816)
LH57_18910:Rv3464|I6YC72	ALDH1L1:ENSP00000377083|O75891	2e-052(mmsA:Rv0753c|O53816)
LH57_18910:Rv3464|I6YC72	ALDH1A2:ENSP00000249750|O94788	2e-051(mmsA:Rv0753c|O53816)
zwf:Rv1121|I6Y9P3	ALDH4A1:ENSP00000290597|P30038	5e-127(rocA:Rv1187|O50443)
rocA:Rv1187|O50443	G6PD:ENSP00000377192|P11413	7e-062(zwf:Rv1121|I6Y9P3)
rbsK:Rv2436|P71913	ALDH2:ENSP00000261733|P05091	9e-086(LH57_02450:Rv0458|I6WYF7)
rbsK:Rv2436|P71913	ALDH1A2:ENSP00000249750|O94788	3e-080(LH57_02450:Rv0458|I6WYF7)
rbsK:Rv2436|P71913	ALDH1A3:ENSP00000332256|P47895	2e-078(LH57_02450:Rv0458|I6WYF7)
rbsK:Rv2436|P71913	ALDH1A1:ENSP00000297785|P00352	3e-076(LH57_02450:Rv0458|I6WYF7)
rbsK:Rv2436|P71913	ALDH8A1:ENSP00000265605|Q9H2A2	3e-069(LH57_02450:Rv0458|I6WYF7)
rbsK:Rv2436|P71913	ALDH1L2:ENSP00000258494|Q3SY69	4e-067(LH57_02450:Rv0458|I6WYF7)
rbsK:Rv2436|P71913	ALDH9A1:ENSP00000346827|P49189	7e-067(LH57_02450:Rv0458|I6WYF7)
rbsK:Rv2436|P71913	ALDH1L1:ENSP00000377083|O75891	2e-062(LH57_02450:Rv0458|I6WYF7)
ffh:Rv2916c|I6Y210	ALDH6A1:ENSP00000450436|Q02252	7e-119(mmsA:Rv0753c|O53816)
ffh:Rv2916c|I6Y210	ALDH8A1:ENSP00000265605|Q9H2A2	2e-064(mmsA:Rv0753c|O53816)
ffh:Rv2916c|I6Y210	ALDH9A1:ENSP00000346827|P49189	3e-060(mmsA:Rv0753c|O53816)
ffh:Rv2916c|I6Y210	ALDH1A1:ENSP00000297785|P00352	5e-055(mmsA:Rv0753c|O53816)
ffh:Rv2916c|I6Y210	ALDH1A3:ENSP00000332256|P47895	2e-054(mmsA:Rv0753c|O53816)
ffh:Rv2916c|I6Y210	ALDH2:ENSP00000261733|P05091	4e-054(mmsA:Rv0753c|O53816)
ffh:Rv2916c|I6Y210	ALDH1L2:ENSP00000258494|Q3SY69	4e-054(mmsA:Rv0753c|O53816)
ffh:Rv2916c|I6Y210	ALDH1L1:ENSP00000377083|O75891	2e-052(mmsA:Rv0753c|O53816)
ffh:Rv2916c|I6Y210	ALDH1A2:ENSP00000249750|O94788	2e-051(mmsA:Rv0753c|O53816)
fabG:Rv0242c|I6Y778	MOCS3:ENSP00000244051|O95396	8e-063(moeB2:Rv3116|L7N674)
LH57_16075:Rv2948c|I6YES5	NVL:ENSP00000281701|O15381	3e-053(Rv0435c|P96281)
LH57_16075:Rv2948c|I6YES5	PEX1:ENSP00000248633|O43933	3e-053(Rv0435c|P96281)
atpA:Rv1308|I6XB71	ABCB6:ENSP00000265316|Q9NP58	3e-064(LH57_06945:Rv1272c|I6X0U1)
atpA:Rv1308|I6XB71	ABCB10:ENSP00000355637|Q9NRK6	6e-061(LH57_06945:Rv1272c|I6X0U1)
atpA:Rv1308|I6XB71	ABCB9:ENSP00000280560|Q9NP78	2e-056(LH57_06945:Rv1272c|I6X0U1)
atpA:Rv1308|I6XB71	ABCB1:ENSP00000265724|P08183	1e-055(LH57_06945:Rv1272c|I6X0U1)
atpA:Rv1308|I6XB71	ABCB8:ENSP00000351717|Q9NUT2	1e-055(LH57_06945:Rv1272c|I6X0U1)
atpA:Rv1308|I6XB71	ABCB4:ENSP00000265723|P21439	3e-054(LH57_06945:Rv1272c|I6X0U1)
atpA:Rv1308|I6XB71	ABCB5:ENSP00000384881|Q2M3G0	2e-052(LH57_06945:Rv1272c|I6X0U1)
atpA:Rv1308|I6XB71	ABCB11:ENSP00000263817|O95342	5e-052(LH57_06945:Rv1272c|I6X0U1)
atpA:Rv1308|I6XB71	TAP1:ENSP00000346206|Q03518	1e-051(LH57_06945:Rv1272c|I6X0U1)
Rv3201c|O53347	OGDH:ENSP00000222673|Q02218	0.0(kgd:Rv1248c|I6Y628)
Rv3201c|O53347	OGDHL:ENSP00000363216|Q9ULD0	0.0(kgd:Rv1248c|I6Y628)
Rv3201c|O53347	DHTKD1:ENSP00000263035|Q96HY7	6e-165(kgd:Rv1248c|I6Y628)
LH57_02500:Rv0468|I6WYG5	HADHB:ENSP00000325136|P55084	9e-056(fadA2:Rv0243|O86361)
Rv0247c|O53669	SDHA:ENSP00000264932|P31040	5e-085(LH57_08495:Rv1552|I6YAW6)
Rv1774|O33177	PKM:ENSP00000320171|P14618	1e-070(LH57_08835:Rv1617|I6YB35)
Rv1774|O33177	PKLR:ENSP00000339933|P30613	2e-064(LH57_08835:Rv1617|I6YB35)
LH57_00680:Rv0120c|I6XUG8	PGD:ENSP00000270776|P52209	5e-121(gnd1:Rv1844c|Q79FJ2)
Rv1026|P96374	CBS:ENSP00000344460|P35520	2e-067(LH57_05910:Rv1077|I6XX03)
rpmD:Rv0722|I6Y8J3	EIF4A1:ENSP00000293831|P60842	9e-062(deaD:Rv1253|I6Y631)
rpmD:Rv0722|I6Y8J3	EIF4A3:ENSP00000269349|P38919	2e-061(deaD:Rv1253|I6Y631)
rpmD:Rv0722|I6Y8J3	DDX23:ENSP00000310723|Q9BUQ8	1e-057(deaD:Rv1253|I6Y631)
rpmD:Rv0722|I6Y8J3	DDX17:ENSP00000380033|Q92841	4e-057(deaD:Rv1253|I6Y631)
rpmD:Rv0722|I6Y8J3	DDX5:ENSP00000225792|P17844	6e-057(deaD:Rv1253|I6Y631)
rpmD:Rv0722|I6Y8J3	DDX42:ENSP00000374574|Q86XP3	4e-056(deaD:Rv1253|I6Y631)
Rv1473|O53164	PGD:ENSP00000270776|P52209	5e-121(gnd1:Rv1844c|Q79FJ2)
LH57_07935:Rv1449c|I6X1A1	DLD:ENSP00000205402|P09622	6e-065(LH57_02470:Rv0462|I6Y7V9)
LH57_19605:Rv3596c|I6YGL7	SDHA:ENSP00000264932|P31040	2e-063(sdhA:Rv0248c|O53670)
Rv1178|O50434	OGDH:ENSP00000222673|Q02218	0.0(kgd:Rv1248c|I6Y628)
Rv1178|O50434	OGDHL:ENSP00000363216|Q9ULD0	0.0(kgd:Rv1248c|I6Y628)
Rv1178|O50434	DHTKD1:ENSP00000263035|Q96HY7	6e-165(kgd:Rv1248c|I6Y628)
Rv0919|I6XA42	ALDH3A1:ENSP00000225740|P30838	1e-078(Rv0147|P96824)
Rv0919|I6XA42	ALDH3A2:ENSP00000345774|P51648	1e-075(Rv0147|P96824)
acpA:Rv0033|I6WX95	MT-ND5:ENSP00000354813|P03915	1e-069(LH57_17230:Rv3156|I6Y2S4)
fadA3:Rv1074c|O53422	OXSM:ENSP00000280701|Q9NWU1	1e-054(LH57_12240:Rv2245|I6Y8T4)
LH57_12240:Rv2245|I6Y8T4	ACAT2:ENSP00000356015|Q9BWD1	6e-065(fadA3:Rv1074c|O53422)
LH57_12240:Rv2245|I6Y8T4	ACAA2:ENSP00000285093|P42765	5e-063(fadA3:Rv1074c|O53422)
LH57_12240:Rv2245|I6Y8T4	ACAA1:ENSP00000333664|P09110	2e-062(fadA3:Rv1074c|O53422)
LH57_12240:Rv2245|I6Y8T4	ACAT1:ENSP00000265838|P24752	1e-052(fadA3:Rv1074c|O53422)
LH57_04925:Rv0905|I6Y543	GCDH:ENSP00000222214|Q92947	3e-093(fadE7:Rv0400c|P95208)
LH57_04925:Rv0905|I6Y543	ACADS:ENSP00000242592|P16219	2e-051(fadE7:Rv0400c|P95208)
LH57_09445:Rv1731|I6X273	TYMP:ENSP00000252029|P19971	2e-064(LH57_18110:Rv3314c|I6YBS7)
LH57_18110:Rv3314c|I6YBS7	ALDH8A1:ENSP00000265605|Q9H2A2	3e-055(LH57_09445:Rv1731|I6X273)
LH57_18110:Rv3314c|I6YBS7	ALDH1A3:ENSP00000332256|P47895	1e-054(LH57_09445:Rv1731|I6X273)
LH57_18110:Rv3314c|I6YBS7	ALDH5A1:ENSP00000314649|P51649	1e-052(LH57_09445:Rv1731|I6X273)
LH57_18110:Rv3314c|I6YBS7	ALDH1L2:ENSP00000258494|Q3SY69	3e-052(LH57_09445:Rv1731|I6X273)
LH57_18110:Rv3314c|I6YBS7	ALDH1A1:ENSP00000297785|P00352	2e-051(LH57_09445:Rv1731|I6X273)
LH57_18110:Rv3314c|I6YBS7	ALDH1A2:ENSP00000249750|O94788	2e-051(LH57_09445:Rv1731|I6X273)
LH57_18110:Rv3314c|I6YBS7	ALDH1L1:ENSP00000377083|O75891	7e-051(LH57_09445:Rv1731|I6X273)
Rv0439c|O53726	ACADS:ENSP00000242592|P16219	6e-080(LH57_17900:Rv3274c|I6YFN6)
Rv0439c|O53726	ACADM:ENSP00000409612|P11310	5e-075(LH57_17900:Rv3274c|I6YFN6)
Rv0439c|O53726	ACADSB:ENSP00000357873|P45954	6e-071(LH57_17900:Rv3274c|I6YFN6)
Rv0439c|O53726	ACAD9:ENSP00000312618|Q9H845	9e-063(LH57_17900:Rv3274c|I6YFN6)
Rv0439c|O53726	ACAD8:ENSP00000281182|Q9UKU7	2e-061(LH57_17900:Rv3274c|I6YFN6)
Rv0439c|O53726	IVD:ENSP00000418397|P26440	1e-058(LH57_17900:Rv3274c|I6YFN6)
Rv0439c|O53726	ACADVL:ENSP00000349297|P49748	2e-053(LH57_17900:Rv3274c|I6YFN6)
LH57_08495:Rv1552|I6YAW6	IMPDH1:ENSP00000345096|P20839	5e-063(guaB:Rv3411c|I6X784)
LH57_08495:Rv1552|I6YAW6	IMPDH2:ENSP00000321584|P12268	2e-062(guaB:Rv3411c|I6X784)
guaB:Rv3411c|I6X784	SDHA:ENSP00000264932|P31040	5e-085(LH57_08495:Rv1552|I6YAW6)
acpA:Rv0033|I6WX95	ACADL:ENSP00000233710|P28330	1e-103(fadE20:Rv2724c|O33229)
acpA:Rv0033|I6WX95	IVD:ENSP00000418397|P26440	1e-059(fadE20:Rv2724c|O33229)
acpA:Rv0033|I6WX95	ACAD8:ENSP00000281182|Q9UKU7	1e-055(fadE20:Rv2724c|O33229)
acpA:Rv0033|I6WX95	ACADS:ENSP00000242592|P16219	2e-053(fadE20:Rv2724c|O33229)
acpA:Rv0033|I6WX95	ACADSB:ENSP00000357873|P45954	3e-053(fadE20:Rv2724c|O33229)
secY:Rv0732|I6Y8K0	ATP2C1:ENSP00000376914|P98194	3e-141(LH57_10885:Rv1997|I6Y836)
secY:Rv0732|I6Y8K0	ATP2C2:ENSP00000262429|O75185	6e-121(LH57_10885:Rv1997|I6Y836)
secY:Rv0732|I6Y8K0	ATP2A3:ENSP00000353072|Q93084	5e-112(LH57_10885:Rv1997|I6Y836)
secY:Rv0732|I6Y8K0	ATP2A1:ENSP00000349595|O14983	3e-107(LH57_10885:Rv1997|I6Y836)
secY:Rv0732|I6Y8K0	ATP2A2:ENSP00000440045|P16615	2e-105(LH57_10885:Rv1997|I6Y836)
secY:Rv0732|I6Y8K0	ATP1A2:ENSP00000354490|P50993	4e-098(LH57_10885:Rv1997|I6Y836)
secY:Rv0732|I6Y8K0	ATP1A3:ENSP00000302397|P13637	1e-097(LH57_10885:Rv1997|I6Y836)
secY:Rv0732|I6Y8K0	ATP12A:ENSP00000218548|P54707	4e-096(LH57_10885:Rv1997|I6Y836)
secY:Rv0732|I6Y8K0	ATP1A1:ENSP00000295598|P05023	5e-095(LH57_10885:Rv1997|I6Y836)
secY:Rv0732|I6Y8K0	ATP4A:ENSP00000262623|P20648	1e-092(LH57_10885:Rv1997|I6Y836)
secY:Rv0732|I6Y8K0	ATP1A4:ENSP00000357060|Q13733	5e-091(LH57_10885:Rv1997|I6Y836)
secY:Rv0732|I6Y8K0	ATP2B3:ENSP00000263519|Q16720	4e-056(LH57_10885:Rv1997|I6Y836)
secY:Rv0732|I6Y8K0	ATP2B1:ENSP00000261173|P20020	4e-054(LH57_10885:Rv1997|I6Y836)
secY:Rv0732|I6Y8K0	ATP2B2:ENSP00000324172|Q01814	2e-053(LH57_10885:Rv1997|I6Y836)
secY:Rv0732|I6Y8K0	ATP2B4:ENSP00000350310|P23634	7e-052(LH57_10885:Rv1997|I6Y836)
Rv1627c|O06144	HSD17B10:ENSP00000168216|Q99714	2e-059(LH57_06280:Rv1144|I6Y9R7)
ilvA:Rv1559|I6Y6V4	AFG3L2:ENSP00000269143|Q9Y4W6	2e-113(ftsH:Rv3610c|I6Y435)
ilvA:Rv1559|I6Y6V4	YME1L1:ENSP00000318480|Q96TA2	4e-106(ftsH:Rv3610c|I6Y435)
ilvA:Rv1559|I6Y6V4	SPG7:ENSP00000268704|Q9UQ90	1e-096(ftsH:Rv3610c|I6Y435)
ilvA:Rv1559|I6Y6V4	PSMC2:ENSP00000292644|P35998	6e-051(ftsH:Rv3610c|I6Y435)
Rv1937|P95277	ALDH1A3:ENSP00000332256|P47895	9e-073(aldC:Rv2858c|O33340)
Rv1937|P95277	ALDH1L1:ENSP00000377083|O75891	1e-071(aldC:Rv2858c|O33340)
Rv1937|P95277	ALDH1A2:ENSP00000249750|O94788	3e-070(aldC:Rv2858c|O33340)
Rv1937|P95277	ALDH2:ENSP00000261733|P05091	4e-070(aldC:Rv2858c|O33340)
Rv1937|P95277	ALDH1L2:ENSP00000258494|Q3SY69	1e-069(aldC:Rv2858c|O33340)
Rv1937|P95277	ALDH9A1:ENSP00000346827|P49189	3e-068(aldC:Rv2858c|O33340)
Rv1937|P95277	ALDH1A1:ENSP00000297785|P00352	1e-067(aldC:Rv2858c|O33340)
Rv1937|P95277	ALDH8A1:ENSP00000265605|Q9H2A2	5e-058(aldC:Rv2858c|O33340)
Rv1120c|O06572	IMPDH1:ENSP00000345096|P20839	5e-063(guaB:Rv3411c|I6X784)
Rv1120c|O06572	IMPDH2:ENSP00000321584|P12268	2e-062(guaB:Rv3411c|I6X784)
LH57_13660:Rv2495c|I6Y0V8	GPD2:ENSP00000308610|P43304	2e-070(LH57_18040:Rv3302c|I6Y352)
rplC:Rv0701|I6X9L0	TP53I3:ENSP00000238721|Q53FA7	2e-058(Rv3777|P72043)
fadB:Rv0860|O53872	PHGDH:ENSP00000358417|O43175	3e-065(LH57_16350:Rv2996c|I6X5Z2)
LH57_16350:Rv2996c|I6X5Z2	HADHA:ENSP00000370023|P40939	6e-069(fadB:Rv0860|O53872)
LH57_00070:Rv0009|I6Y2I0	GAPDH:ENSP00000229239|P04406	1e-082(LH57_07850:Rv1436|I6YAJ8)
LH57_00070:Rv0009|I6Y2I0	GAPDHS:ENSP00000222286|O14556	1e-078(LH57_07850:Rv1436|I6YAJ8)
echA9:Rv1071c|O53419	MMAA:ENSP00000281317|Q8IVH4	2e-077(LH57_08200:Rv1496|I6YAQ7)
LH57_08200:Rv1496|I6YAQ7	HIBCH:ENSP00000352706|Q6NVY1	1e-052(echA9:Rv1071c|O53419)
LH57_16015:Rv2937|I6YER7	ACSBG2:ENSP00000252669|Q5FVE4	4e-061(LH57_11915:Rv2187|I6YCS0)
LH57_16015:Rv2937|I6YER7	ACSL1:ENSP00000281455|P33121	1e-058(LH57_11915:Rv2187|I6YCS0)
LH57_16015:Rv2937|I6YER7	ACSL6:ENSP00000296869|Q9UKU0	1e-056(LH57_11915:Rv2187|I6YCS0)
bioD:Rv1570|I6XYA5	AGPS:ENSP00000264167|O00116	3e-063(Rv2251|L0TBR2)
sdhB:Rv3319|O53371	SDHA:ENSP00000264932|P31040	2e-063(sdhA:Rv0248c|O53670)
serC:Rv0884c|I6XA12	SCP2:ENSP00000360569|P22307	9e-140(ltp1:Rv2790c|O33332)
LH57_14365:Rv2625c|I6Y9V1	MCCC2:ENSP00000343657|Q9HCC0	0.0(accD1:Rv2502c|I6YDK7)
LH57_14365:Rv2625c|I6Y9V1	PCCB:ENSP00000419027|P05166	2e-058(accD1:Rv2502c|I6YDK7)
Rv3201c|O53347	ACO1:ENSP00000309477|P21399	0.0(acnA:Rv1475c|A0A089QPF4)
trcR:Rv1033c|L7N689	GAPDH:ENSP00000229239|P04406	1e-082(LH57_07850:Rv1436|I6YAJ8)
trcR:Rv1033c|L7N689	GAPDHS:ENSP00000222286|O14556	1e-078(LH57_07850:Rv1436|I6YAJ8)
echA3:Rv0632c|I6Y8B5	ACSF2:ENSP00000300441|Q96CM8	4e-056(LH57_16865:Rv3089|I6XG57)
LH57_19875:Rv3648c|I6XHV7	AFG3L2:ENSP00000269143|Q9Y4W6	2e-113(ftsH:Rv3610c|I6Y435)
LH57_19875:Rv3648c|I6XHV7	YME1L1:ENSP00000318480|Q96TA2	4e-106(ftsH:Rv3610c|I6Y435)
LH57_19875:Rv3648c|I6XHV7	SPG7:ENSP00000268704|Q9UQ90	1e-096(ftsH:Rv3610c|I6Y435)
LH57_19875:Rv3648c|I6XHV7	PSMC2:ENSP00000292644|P35998	6e-051(ftsH:Rv3610c|I6Y435)
LH57_04840:Rv0889c|I6Y908	CTH:ENSP00000359976|P32929	2e-083(LH57_05920:Rv1079|I6Y9K1)
LH57_04220:Rv0778|I6X9S9	ACSBG1:ENSP00000258873|Q96GR2	1e-052(LH57_08480:Rv1550|I6Y6U7)
LH57_13705:Rv2503c|I6X4H0	SDHA:ENSP00000264932|P31040	1e-135(sdhA:Rv3318|O53370)
sdhA:Rv3318|O53370	OXCT1:ENSP00000196371|P55809	1e-062(LH57_13705:Rv2503c|I6X4H0)
sdhA:Rv3318|O53370	OXCT2:ENSP00000361914|Q9BYC2	3e-058(LH57_13705:Rv2503c|I6X4H0)
Rv2739c|O33282	CYP51A1:ENSP00000003100|Q16850	1e-063(LH57_04150:Rv0764c|I6Y8Q4)
Rv1135A|L7N682	PCCB:ENSP00000419027|P05166	3e-116(accD4:Rv3799c|O53578)
LH57_20670:Rv3791|I6YD14	GPD2:ENSP00000308610|P43304	2e-070(LH57_18040:Rv3302c|I6Y352)
fadE1:Rv0131c|P96808	BCKDHB:ENSP00000318351|P21953	2e-062(LH57_13665:Rv2496c|I6XEG1)
LH57_13665:Rv2496c|I6XEG1	ACAD11:ENSP00000264990|Q709F0	4e-063(fadE1:Rv0131c|P96808)
LH57_13665:Rv2496c|I6XEG1	ACAD10:ENSP00000389813|Q6JQN1	2e-061(fadE1:Rv0131c|P96808)
leuC:Rv2988c|I6Y271	PCCB:ENSP00000419027|P05166	4e-144(LH57_17930:Rv3280|I6X6W0)
leuC:Rv2988c|I6Y271	MCCC2:ENSP00000343657|Q9HCC0	2e-053(LH57_17930:Rv3280|I6X6W0)
rplJ:Rv0651|I6WZ02	METAP1:ENSP00000296411|P53582	4e-065(map:Rv2861c|I6YAG0)
rplJ:Rv0651|I6WZ02	METAP1D:ENSP00000315152|Q6UB28	1e-054(map:Rv2861c|I6YAG0)
LH57_09900:Rv1812c|I6X2D6	GPD2:ENSP00000308610|P43304	2e-070(LH57_18040:Rv3302c|I6Y352)
LH57_12060:Rv2214c|I6Y074	MOCS3:ENSP00000244051|O95396	3e-064(LH57_17525:Rv3206c|I6X6P0)
LH57_13705:Rv2503c|I6X4H0	OXCT1:ENSP00000196371|P55809	2e-072(LH57_13710:Rv2504c|I6Y9H7)
LH57_13705:Rv2503c|I6X4H0	OXCT2:ENSP00000361914|Q9BYC2	8e-064(LH57_13710:Rv2504c|I6Y9H7)
LH57_13710:Rv2504c|I6Y9H7	OXCT1:ENSP00000196371|P55809	1e-062(LH57_13705:Rv2503c|I6X4H0)
LH57_13710:Rv2504c|I6Y9H7	OXCT2:ENSP00000361914|Q9BYC2	3e-058(LH57_13705:Rv2503c|I6X4H0)
moxR1:Rv1479|Q79FN7	SDHA:ENSP00000264932|P31040	1e-135(sdhA:Rv3318|O53370)
sdhA:Rv0248c|O53670	OXCT1:ENSP00000196371|P55809	1e-062(LH57_13705:Rv2503c|I6X4H0)
sdhA:Rv0248c|O53670	OXCT2:ENSP00000361914|Q9BYC2	3e-058(LH57_13705:Rv2503c|I6X4H0)
LH57_13475:Rv2464c|I6YDG9	MOCS3:ENSP00000244051|O95396	8e-063(moeB2:Rv3116|L7N674)
dnaK:Rv0350|I6Y7L1	ILVBL:ENSP00000263383|A1L0T0	9e-059(LH57_09940:Rv1820|I6XCK7)
Rv1687c|O33189	UGDH:ENSP00000319501|O60701	5e-056(udgA:Rv0322|O07248)
thiX:Rv0816c|I6Y8V2	G6PD:ENSP00000377192|P11413	1e-084(zwf:Rv1447c|I6XBH9)
Rv2406c|P71737	DLD:ENSP00000205402|P09622	6e-065(LH57_02470:Rv0462|I6Y7V9)
Rv0147|P96824	BCKDHB:ENSP00000318351|P21953	2e-062(LH57_13665:Rv2496c|I6XEG1)
LH57_13665:Rv2496c|I6XEG1	ALDH3A1:ENSP00000225740|P30838	1e-078(Rv0147|P96824)
LH57_13665:Rv2496c|I6XEG1	ALDH3A2:ENSP00000345774|P51648	1e-075(Rv0147|P96824)
LH57_12275:Rv2252|I6XDV8	AGPS:ENSP00000264167|O00116	3e-063(Rv2251|L0TBR2)
Rv2775|O33317	ALDH2:ENSP00000261733|P05091	6e-079(Rv0223c|I6X8S7)
Rv2775|O33317	ALDH1A3:ENSP00000332256|P47895	3e-076(Rv0223c|I6X8S7)
Rv2775|O33317	ALDH1A1:ENSP00000297785|P00352	1e-075(Rv0223c|I6X8S7)
Rv2775|O33317	ALDH1A2:ENSP00000249750|O94788	2e-075(Rv0223c|I6X8S7)
Rv2775|O33317	ALDH9A1:ENSP00000346827|P49189	2e-072(Rv0223c|I6X8S7)
Rv2775|O33317	ALDH8A1:ENSP00000265605|Q9H2A2	2e-072(Rv0223c|I6X8S7)
Rv2775|O33317	ALDH1L1:ENSP00000377083|O75891	4e-071(Rv0223c|I6X8S7)
Rv2775|O33317	ALDH1L2:ENSP00000258494|Q3SY69	8e-069(Rv0223c|I6X8S7)
trxA:Rv1470|O53161	ATP2C1:ENSP00000376914|P98194	3e-141(LH57_10885:Rv1997|I6Y836)
trxA:Rv1470|O53161	ATP2C2:ENSP00000262429|O75185	6e-121(LH57_10885:Rv1997|I6Y836)
trxA:Rv1470|O53161	ATP2A3:ENSP00000353072|Q93084	5e-112(LH57_10885:Rv1997|I6Y836)
trxA:Rv1470|O53161	ATP2A1:ENSP00000349595|O14983	3e-107(LH57_10885:Rv1997|I6Y836)
trxA:Rv1470|O53161	ATP2A2:ENSP00000440045|P16615	2e-105(LH57_10885:Rv1997|I6Y836)
trxA:Rv1470|O53161	ATP1A2:ENSP00000354490|P50993	4e-098(LH57_10885:Rv1997|I6Y836)
trxA:Rv1470|O53161	ATP1A3:ENSP00000302397|P13637	1e-097(LH57_10885:Rv1997|I6Y836)
trxA:Rv1470|O53161	ATP12A:ENSP00000218548|P54707	4e-096(LH57_10885:Rv1997|I6Y836)
trxA:Rv1470|O53161	ATP1A1:ENSP00000295598|P05023	5e-095(LH57_10885:Rv1997|I6Y836)
trxA:Rv1470|O53161	ATP4A:ENSP00000262623|P20648	1e-092(LH57_10885:Rv1997|I6Y836)
trxA:Rv1470|O53161	ATP1A4:ENSP00000357060|Q13733	5e-091(LH57_10885:Rv1997|I6Y836)
trxA:Rv1470|O53161	ATP2B3:ENSP00000263519|Q16720	4e-056(LH57_10885:Rv1997|I6Y836)
trxA:Rv1470|O53161	ATP2B1:ENSP00000261173|P20020	4e-054(LH57_10885:Rv1997|I6Y836)
trxA:Rv1470|O53161	ATP2B2:ENSP00000324172|Q01814	2e-053(LH57_10885:Rv1997|I6Y836)
trxA:Rv1470|O53161	ATP2B4:ENSP00000350310|P23634	7e-052(LH57_10885:Rv1997|I6Y836)
rplE:Rv0716|I6X9L8	EIF4A1:ENSP00000293831|P60842	9e-062(deaD:Rv1253|I6Y631)
rplE:Rv0716|I6X9L8	EIF4A3:ENSP00000269349|P38919	2e-061(deaD:Rv1253|I6Y631)
rplE:Rv0716|I6X9L8	DDX23:ENSP00000310723|Q9BUQ8	1e-057(deaD:Rv1253|I6Y631)
rplE:Rv0716|I6X9L8	DDX17:ENSP00000380033|Q92841	4e-057(deaD:Rv1253|I6Y631)
rplE:Rv0716|I6X9L8	DDX5:ENSP00000225792|P17844	6e-057(deaD:Rv1253|I6Y631)
rplE:Rv0716|I6X9L8	DDX42:ENSP00000374574|Q86XP3	4e-056(deaD:Rv1253|I6Y631)
LH57_04910:Rv0902c|I6XA26	POLN:ENSP00000372316|Q7Z5Q5	4e-059(LH57_08900:Rv1629|I6Y715)
LH57_12275:Rv2252|I6XDV8	ACAA2:ENSP00000285093|P42765	2e-055(fadA6:Rv3556c|I6XHJ3)
LH57_12275:Rv2252|I6XDV8	ACAT2:ENSP00000356015|Q9BWD1	3e-054(fadA6:Rv3556c|I6XHJ3)
sucC:Rv0951|I6Y586	ALDH1A3:ENSP00000332256|P47895	9e-073(aldC:Rv2858c|O33340)
sucC:Rv0951|I6Y586	ALDH1L1:ENSP00000377083|O75891	1e-071(aldC:Rv2858c|O33340)
sucC:Rv0951|I6Y586	ALDH1A2:ENSP00000249750|O94788	3e-070(aldC:Rv2858c|O33340)
sucC:Rv0951|I6Y586	ALDH2:ENSP00000261733|P05091	4e-070(aldC:Rv2858c|O33340)
sucC:Rv0951|I6Y586	ALDH1L2:ENSP00000258494|Q3SY69	1e-069(aldC:Rv2858c|O33340)
sucC:Rv0951|I6Y586	ALDH9A1:ENSP00000346827|P49189	3e-068(aldC:Rv2858c|O33340)
sucC:Rv0951|I6Y586	ALDH1A1:ENSP00000297785|P00352	1e-067(aldC:Rv2858c|O33340)
sucC:Rv0951|I6Y586	ALDH8A1:ENSP00000265605|Q9H2A2	5e-058(aldC:Rv2858c|O33340)
rpmG:Rv0634B|I6X9G4	ACO1:ENSP00000309477|P21399	0.0(acnA:Rv1475c|A0A089QPF4)
accA2:Rv0973c|P71538	OXSM:ENSP00000280701|Q9NWU1	1e-054(LH57_12240:Rv2245|I6Y8T4)
LH57_12240:Rv2245|I6Y8T4	MCCC1:ENSP00000265594|Q96RQ3	3e-100(accA2:Rv0973c|P71538)
LH57_12240:Rv2245|I6Y8T4	PC:ENSP00000377527|P11498	2e-075(accA2:Rv0973c|P71538)
LH57_12240:Rv2245|I6Y8T4	PCCA:ENSP00000365462|P05165	7e-074(accA2:Rv0973c|P71538)
cysM:Rv1336|I6XXQ9	ALDH1A3:ENSP00000332256|P47895	9e-073(aldC:Rv2858c|O33340)
cysM:Rv1336|I6XXQ9	ALDH1L1:ENSP00000377083|O75891	1e-071(aldC:Rv2858c|O33340)
cysM:Rv1336|I6XXQ9	ALDH1A2:ENSP00000249750|O94788	3e-070(aldC:Rv2858c|O33340)
cysM:Rv1336|I6XXQ9	ALDH2:ENSP00000261733|P05091	4e-070(aldC:Rv2858c|O33340)
cysM:Rv1336|I6XXQ9	ALDH1L2:ENSP00000258494|Q3SY69	1e-069(aldC:Rv2858c|O33340)
cysM:Rv1336|I6XXQ9	ALDH9A1:ENSP00000346827|P49189	3e-068(aldC:Rv2858c|O33340)
cysM:Rv1336|I6XXQ9	ALDH1A1:ENSP00000297785|P00352	1e-067(aldC:Rv2858c|O33340)
cysM:Rv1336|I6XXQ9	ALDH8A1:ENSP00000265605|Q9H2A2	5e-058(aldC:Rv2858c|O33340)
LH57_12065:Rv2215|I6XDT2	CCBL2:ENSP00000260508|Q6YP21	9e-054(LH57_04680:Rv0858c|I6XWF5)
Rv0914c|I6XWJ8	PCCB:ENSP00000419027|P05166	4e-144(LH57_17930:Rv3280|I6X6W0)
Rv0914c|I6XWJ8	MCCC2:ENSP00000343657|Q9HCC0	2e-053(LH57_17930:Rv3280|I6X6W0)
LH57_21310:Rv3914|I6XIJ6	MOCS3:ENSP00000244051|O95396	3e-064(LH57_17525:Rv3206c|I6X6P0)
LH57_02500:Rv0468|I6WYG5	HSD17B4:ENSP00000420914|P51659	8e-077(LH57_00820:Rv0148|I6WXK0)
LH57_19035:Rv3490|I6Y3N4	ALDH2:ENSP00000261733|P05091	7e-068(aldA:Rv0768|I6X9R9)
LH57_19035:Rv3490|I6Y3N4	ALDH1A3:ENSP00000332256|P47895	1e-067(aldA:Rv0768|I6X9R9)
LH57_19035:Rv3490|I6Y3N4	ALDH1A1:ENSP00000297785|P00352	7e-067(aldA:Rv0768|I6X9R9)
LH57_19035:Rv3490|I6Y3N4	ALDH1A2:ENSP00000249750|O94788	4e-064(aldA:Rv0768|I6X9R9)
LH57_19035:Rv3490|I6Y3N4	ALDH8A1:ENSP00000265605|Q9H2A2	2e-057(aldA:Rv0768|I6X9R9)
LH57_19035:Rv3490|I6Y3N4	ALDH5A1:ENSP00000314649|P51649	2e-054(aldA:Rv0768|I6X9R9)
LH57_19035:Rv3490|I6Y3N4	ALDH9A1:ENSP00000346827|P49189	1e-053(aldA:Rv0768|I6X9R9)
LH57_19035:Rv3490|I6Y3N4	ALDH1L1:ENSP00000377083|O75891	2e-051(aldA:Rv0768|I6X9R9)
LH57_19035:Rv3490|I6Y3N4	ALDH1L2:ENSP00000258494|Q3SY69	1e-050(aldA:Rv0768|I6X9R9)
LH57_08470:Rv1547|I6XBR5	MTR:ENSP00000355536|Q99707	1e-125(LH57_11570:Rv2124c|I6XDD7)
LH57_18045:Rv3303c|I6XGU5	HADHA:ENSP00000370023|P40939	6e-069(fadB:Rv0860|O53872)
ltp3:Rv3523|I6YGD8	ACAT2:ENSP00000356015|Q9BWD1	6e-065(fadA3:Rv1074c|O53422)
ltp3:Rv3523|I6YGD8	ACAA2:ENSP00000285093|P42765	5e-063(fadA3:Rv1074c|O53422)
ltp3:Rv3523|I6YGD8	ACAA1:ENSP00000333664|P09110	2e-062(fadA3:Rv1074c|O53422)
ltp3:Rv3523|I6YGD8	ACAT1:ENSP00000265838|P24752	1e-052(fadA3:Rv1074c|O53422)
rbsK:Rv2436|P71913	ALDH3A1:ENSP00000225740|P30838	1e-078(Rv0147|P96824)
rbsK:Rv2436|P71913	ALDH3A2:ENSP00000345774|P51648	1e-075(Rv0147|P96824)
fadD4:Rv0214|P96396	ECHS1:ENSP00000357535|P30084	4e-068(LH57_05875:Rv1070c|I6X082)
LH57_00010:Rv0002|I6XU56	POLN:ENSP00000372316|Q7Z5Q5	4e-059(LH57_08900:Rv1629|I6Y715)
echA15:Rv2679|I6YA03	SOD2:ENSP00000356022|P04179	7e-053(LH57_20970:Rv3846|I6XIC6)
groEL:Rv0440|I6Y7T8	ACADL:ENSP00000233710|P28330	1e-103(fadE20:Rv2724c|O33229)
groEL:Rv0440|I6Y7T8	IVD:ENSP00000418397|P26440	1e-059(fadE20:Rv2724c|O33229)
groEL:Rv0440|I6Y7T8	ACAD8:ENSP00000281182|Q9UKU7	1e-055(fadE20:Rv2724c|O33229)
groEL:Rv0440|I6Y7T8	ACADS:ENSP00000242592|P16219	2e-053(fadE20:Rv2724c|O33229)
groEL:Rv0440|I6Y7T8	ACADSB:ENSP00000357873|P45954	3e-053(fadE20:Rv2724c|O33229)
LH57_15575:Rv2855|I6XFH2	IMPDH1:ENSP00000345096|P20839	5e-063(guaB:Rv3411c|I6X784)
LH57_15575:Rv2855|I6XFH2	IMPDH2:ENSP00000321584|P12268	2e-062(guaB:Rv3411c|I6X784)
fadA2:Rv0243|O86361	ALDH4A1:ENSP00000290597|P30038	5e-127(rocA:Rv1187|O50443)
rocA:Rv1187|O50443	HADHB:ENSP00000325136|P55084	9e-056(fadA2:Rv0243|O86361)
LH57_02305:Rv0432|I6Y3R9	SDHA:ENSP00000264932|P31040	2e-063(sdhA:Rv0248c|O53670)
leuA:Rv3710|I6X854	ALDH2:ENSP00000261733|P05091	6e-079(Rv0223c|I6X8S7)
leuA:Rv3710|I6X854	ALDH1A3:ENSP00000332256|P47895	3e-076(Rv0223c|I6X8S7)
leuA:Rv3710|I6X854	ALDH1A1:ENSP00000297785|P00352	1e-075(Rv0223c|I6X8S7)
leuA:Rv3710|I6X854	ALDH1A2:ENSP00000249750|O94788	2e-075(Rv0223c|I6X8S7)
leuA:Rv3710|I6X854	ALDH9A1:ENSP00000346827|P49189	2e-072(Rv0223c|I6X8S7)
leuA:Rv3710|I6X854	ALDH8A1:ENSP00000265605|Q9H2A2	2e-072(Rv0223c|I6X8S7)
leuA:Rv3710|I6X854	ALDH1L1:ENSP00000377083|O75891	4e-071(Rv0223c|I6X8S7)
leuA:Rv3710|I6X854	ALDH1L2:ENSP00000258494|Q3SY69	8e-069(Rv0223c|I6X8S7)
LH57_12000:Rv2202c|I6X3L0	ALDH4A1:ENSP00000290597|P30038	5e-127(rocA:Rv1187|O50443)
LH57_00070:Rv0009|I6Y2I0	SKIV2L2:ENSP00000230640|P42285	5e-082(LH57_11405:Rv2092c|I6X367)
LH57_00070:Rv0009|I6Y2I0	SKIV2L:ENSP00000364543|Q15477	1e-074(LH57_11405:Rv2092c|I6X367)
LH57_06885:Rv1260|I6XB34	CYP51A1:ENSP00000003100|Q16850	1e-063(LH57_04150:Rv0764c|I6Y8Q4)
LH57_00760:Rv0136|I6X8L5	CAD:ENSP00000264705|P27708	3e-061(carA:Rv1383|I6Y6E5)
LH57_05875:Rv1070c|I6X082	ACAT2:ENSP00000356015|Q9BWD1	6e-065(fadA3:Rv1074c|O53422)
LH57_05875:Rv1070c|I6X082	ACAA2:ENSP00000285093|P42765	5e-063(fadA3:Rv1074c|O53422)
LH57_05875:Rv1070c|I6X082	ACAA1:ENSP00000333664|P09110	2e-062(fadA3:Rv1074c|O53422)
LH57_05875:Rv1070c|I6X082	ACAT1:ENSP00000265838|P24752	1e-052(fadA3:Rv1074c|O53422)
fadA3:Rv1074c|O53422	ECHS1:ENSP00000357535|P30084	4e-068(LH57_05875:Rv1070c|I6X082)
Rv1251c|O50466	PC:ENSP00000377527|P11498	0.0(pca:Rv2967c|I6YEU0)
Rv1251c|O50466	MCCC1:ENSP00000265594|Q96RQ3	6e-085(pca:Rv2967c|I6YEU0)
Rv1251c|O50466	PCCA:ENSP00000365462|P05165	3e-076(pca:Rv2967c|I6YEU0)
Rv2263|O53537	ALDH1A3:ENSP00000332256|P47895	9e-073(aldC:Rv2858c|O33340)
Rv2263|O53537	ALDH1L1:ENSP00000377083|O75891	1e-071(aldC:Rv2858c|O33340)
Rv2263|O53537	ALDH1A2:ENSP00000249750|O94788	3e-070(aldC:Rv2858c|O33340)
Rv2263|O53537	ALDH2:ENSP00000261733|P05091	4e-070(aldC:Rv2858c|O33340)
Rv2263|O53537	ALDH1L2:ENSP00000258494|Q3SY69	1e-069(aldC:Rv2858c|O33340)
Rv2263|O53537	ALDH9A1:ENSP00000346827|P49189	3e-068(aldC:Rv2858c|O33340)
Rv2263|O53537	ALDH1A1:ENSP00000297785|P00352	1e-067(aldC:Rv2858c|O33340)
Rv2263|O53537	ALDH8A1:ENSP00000265605|Q9H2A2	5e-058(aldC:Rv2858c|O33340)
Rv1686c|O33188	ABCB6:ENSP00000265316|Q9NP58	3e-064(LH57_06945:Rv1272c|I6X0U1)
Rv1686c|O33188	ABCB10:ENSP00000355637|Q9NRK6	6e-061(LH57_06945:Rv1272c|I6X0U1)
Rv1686c|O33188	ABCB9:ENSP00000280560|Q9NP78	2e-056(LH57_06945:Rv1272c|I6X0U1)
Rv1686c|O33188	ABCB1:ENSP00000265724|P08183	1e-055(LH57_06945:Rv1272c|I6X0U1)
Rv1686c|O33188	ABCB8:ENSP00000351717|Q9NUT2	1e-055(LH57_06945:Rv1272c|I6X0U1)
Rv1686c|O33188	ABCB4:ENSP00000265723|P21439	3e-054(LH57_06945:Rv1272c|I6X0U1)
Rv1686c|O33188	ABCB5:ENSP00000384881|Q2M3G0	2e-052(LH57_06945:Rv1272c|I6X0U1)
Rv1686c|O33188	ABCB11:ENSP00000263817|O95342	5e-052(LH57_06945:Rv1272c|I6X0U1)
Rv1686c|O33188	TAP1:ENSP00000346206|Q03518	1e-051(LH57_06945:Rv1272c|I6X0U1)
gyrA:Rv0006|I6Y2H5	FASN:ENSP00000304592|P49327	1e-055(pks7:Rv1661|P94996)
pstB:Rv0933|I6XWL3	GPD2:ENSP00000308610|P43304	2e-070(LH57_18040:Rv3302c|I6Y352)
LH57_00530:Rv0092|I6X8H6	ATP2C1:ENSP00000376914|P98194	3e-141(LH57_10885:Rv1997|I6Y836)
LH57_00530:Rv0092|I6X8H6	ATP2C2:ENSP00000262429|O75185	6e-121(LH57_10885:Rv1997|I6Y836)
LH57_00530:Rv0092|I6X8H6	ATP2A3:ENSP00000353072|Q93084	5e-112(LH57_10885:Rv1997|I6Y836)
LH57_00530:Rv0092|I6X8H6	ATP2A1:ENSP00000349595|O14983	3e-107(LH57_10885:Rv1997|I6Y836)
LH57_00530:Rv0092|I6X8H6	ATP2A2:ENSP00000440045|P16615	2e-105(LH57_10885:Rv1997|I6Y836)
LH57_00530:Rv0092|I6X8H6	ATP1A2:ENSP00000354490|P50993	4e-098(LH57_10885:Rv1997|I6Y836)
LH57_00530:Rv0092|I6X8H6	ATP1A3:ENSP00000302397|P13637	1e-097(LH57_10885:Rv1997|I6Y836)
LH57_00530:Rv0092|I6X8H6	ATP12A:ENSP00000218548|P54707	4e-096(LH57_10885:Rv1997|I6Y836)
LH57_00530:Rv0092|I6X8H6	ATP1A1:ENSP00000295598|P05023	5e-095(LH57_10885:Rv1997|I6Y836)
LH57_00530:Rv0092|I6X8H6	ATP4A:ENSP00000262623|P20648	1e-092(LH57_10885:Rv1997|I6Y836)
LH57_00530:Rv0092|I6X8H6	ATP1A4:ENSP00000357060|Q13733	5e-091(LH57_10885:Rv1997|I6Y836)
LH57_00530:Rv0092|I6X8H6	ATP2B3:ENSP00000263519|Q16720	4e-056(LH57_10885:Rv1997|I6Y836)
LH57_00530:Rv0092|I6X8H6	ATP2B1:ENSP00000261173|P20020	4e-054(LH57_10885:Rv1997|I6Y836)
LH57_00530:Rv0092|I6X8H6	ATP2B2:ENSP00000324172|Q01814	2e-053(LH57_10885:Rv1997|I6Y836)
LH57_00530:Rv0092|I6X8H6	ATP2B4:ENSP00000350310|P23634	7e-052(LH57_10885:Rv1997|I6Y836)
LH57_10885:Rv1997|I6Y836	ATP7B:ENSP00000242839|P35670	1e-093(LH57_00530:Rv0092|I6X8H6)
LH57_10885:Rv1997|I6Y836	ATP7A:ENSP00000345728|Q04656	2e-081(LH57_00530:Rv0092|I6X8H6)
fabG:Rv0242c|I6Y778	ALDH4A1:ENSP00000290597|P30038	5e-127(rocA:Rv1187|O50443)
rpsD:Rv3458c|I6X7D0	CPS1:ENSP00000402608|P31327	0.0(carB:Rv1384|I6XXU0)
rpsD:Rv3458c|I6X7D0	CAD:ENSP00000264705|P27708	0.0(carB:Rv1384|I6XXU0)
LH57_00425:Rv0073|I6Y2P2	CCBL2:ENSP00000260508|Q6YP21	9e-054(LH57_04680:Rv0858c|I6XWF5)
leuC:Rv2988c|I6Y271	HADHB:ENSP00000325136|P55084	9e-056(fadA2:Rv0243|O86361)
LH57_07665:Rv1399c|I6XXV2	HADHA:ENSP00000370023|P40939	6e-069(fadB:Rv0860|O53872)
LH57_11285:Rv2073c|I6YCC6	ALDH2:ENSP00000261733|P05091	7e-068(aldA:Rv0768|I6X9R9)
LH57_11285:Rv2073c|I6YCC6	ALDH1A3:ENSP00000332256|P47895	1e-067(aldA:Rv0768|I6X9R9)
LH57_11285:Rv2073c|I6YCC6	ALDH1A1:ENSP00000297785|P00352	7e-067(aldA:Rv0768|I6X9R9)
LH57_11285:Rv2073c|I6YCC6	ALDH1A2:ENSP00000249750|O94788	4e-064(aldA:Rv0768|I6X9R9)
LH57_11285:Rv2073c|I6YCC6	ALDH8A1:ENSP00000265605|Q9H2A2	2e-057(aldA:Rv0768|I6X9R9)
LH57_11285:Rv2073c|I6YCC6	ALDH5A1:ENSP00000314649|P51649	2e-054(aldA:Rv0768|I6X9R9)
LH57_11285:Rv2073c|I6YCC6	ALDH9A1:ENSP00000346827|P49189	1e-053(aldA:Rv0768|I6X9R9)
LH57_11285:Rv2073c|I6YCC6	ALDH1L1:ENSP00000377083|O75891	2e-051(aldA:Rv0768|I6X9R9)
LH57_11285:Rv2073c|I6YCC6	ALDH1L2:ENSP00000258494|Q3SY69	1e-050(aldA:Rv0768|I6X9R9)
LH57_14170:Rv2589|I6XEN6	ALDH4A1:ENSP00000290597|P30038	5e-127(rocA:Rv1187|O50443)
LH57_11395:Rv2090|I6XDA4	MOCS3:ENSP00000244051|O95396	3e-064(LH57_17525:Rv3206c|I6X6P0)
rnc:Rv2925c|I6Y220	PKM:ENSP00000320171|P14618	1e-070(LH57_08835:Rv1617|I6YB35)
rnc:Rv2925c|I6Y220	PKLR:ENSP00000339933|P30613	2e-064(LH57_08835:Rv1617|I6YB35)
Rv0158|O53641	MMAA:ENSP00000281317|Q8IVH4	2e-077(LH57_08200:Rv1496|I6YAQ7)
Rv1668c|O53916	ALDH2:ENSP00000261733|P05091	7e-068(aldA:Rv0768|I6X9R9)
Rv1668c|O53916	ALDH1A3:ENSP00000332256|P47895	1e-067(aldA:Rv0768|I6X9R9)
Rv1668c|O53916	ALDH1A1:ENSP00000297785|P00352	7e-067(aldA:Rv0768|I6X9R9)
Rv1668c|O53916	ALDH1A2:ENSP00000249750|O94788	4e-064(aldA:Rv0768|I6X9R9)
Rv1668c|O53916	ALDH8A1:ENSP00000265605|Q9H2A2	2e-057(aldA:Rv0768|I6X9R9)
Rv1668c|O53916	ALDH5A1:ENSP00000314649|P51649	2e-054(aldA:Rv0768|I6X9R9)
Rv1668c|O53916	ALDH9A1:ENSP00000346827|P49189	1e-053(aldA:Rv0768|I6X9R9)
Rv1668c|O53916	ALDH1L1:ENSP00000377083|O75891	2e-051(aldA:Rv0768|I6X9R9)
Rv1668c|O53916	ALDH1L2:ENSP00000258494|Q3SY69	1e-050(aldA:Rv0768|I6X9R9)
LH57_07850:Rv1436|I6YAJ8	CTH:ENSP00000359976|P32929	2e-051(metC:Rv3340|O53390)
metC:Rv3340|O53390	GAPDH:ENSP00000229239|P04406	1e-082(LH57_07850:Rv1436|I6YAJ8)
metC:Rv3340|O53390	GAPDHS:ENSP00000222286|O14556	1e-078(LH57_07850:Rv1436|I6YAJ8)
fabG:Rv0242c|I6Y778	MDH1:ENSP00000438144|P40925	6e-080(mdh:Rv1240|I6XB21)
LH57_02450:Rv0458|I6WYF7	GLDC:ENSP00000370737|P23378	0.0(gcvP:Rv1832|I6X2F4)
gcvP:Rv1832|I6X2F4	ALDH2:ENSP00000261733|P05091	9e-086(LH57_02450:Rv0458|I6WYF7)
gcvP:Rv1832|I6X2F4	ALDH1A2:ENSP00000249750|O94788	3e-080(LH57_02450:Rv0458|I6WYF7)
gcvP:Rv1832|I6X2F4	ALDH1A3:ENSP00000332256|P47895	2e-078(LH57_02450:Rv0458|I6WYF7)
gcvP:Rv1832|I6X2F4	ALDH1A1:ENSP00000297785|P00352	3e-076(LH57_02450:Rv0458|I6WYF7)
gcvP:Rv1832|I6X2F4	ALDH8A1:ENSP00000265605|Q9H2A2	3e-069(LH57_02450:Rv0458|I6WYF7)
gcvP:Rv1832|I6X2F4	ALDH1L2:ENSP00000258494|Q3SY69	4e-067(LH57_02450:Rv0458|I6WYF7)
gcvP:Rv1832|I6X2F4	ALDH9A1:ENSP00000346827|P49189	7e-067(LH57_02450:Rv0458|I6WYF7)
gcvP:Rv1832|I6X2F4	ALDH1L1:ENSP00000377083|O75891	2e-062(LH57_02450:Rv0458|I6WYF7)
Rv0842|O53854	CTH:ENSP00000359976|P32929	2e-051(metC:Rv3340|O53390)
Rv1135A|L7N682	HIBCH:ENSP00000352706|Q6NVY1	1e-052(echA9:Rv1071c|O53419)
Rv0843|I6XWE5	MCCC1:ENSP00000265594|Q96RQ3	3e-100(accA2:Rv0973c|P71538)
Rv0843|I6XWE5	PC:ENSP00000377527|P11498	2e-075(accA2:Rv0973c|P71538)
Rv0843|I6XWE5	PCCA:ENSP00000365462|P05165	7e-074(accA2:Rv0973c|P71538)
mycP1:Rv3883c|O05461	BCAT1:ENSP00000443459|P54687	3e-053(LH57_12040:Rv2210c|I6XDS7)
mycP1:Rv3883c|O05461	BCAT2:ENSP00000322991|O15382	2e-051(LH57_12040:Rv2210c|I6XDS7)
LH57_12240:Rv2245|I6Y8T4	SCP2:ENSP00000360569|P22307	9e-140(ltp1:Rv2790c|O33332)
ltp1:Rv2790c|O33332	OXSM:ENSP00000280701|Q9NWU1	1e-054(LH57_12240:Rv2245|I6Y8T4)
LH57_18415:Rv3372|I6Y3B9	ALDH2:ENSP00000261733|P05091	7e-068(aldA:Rv0768|I6X9R9)
LH57_18415:Rv3372|I6Y3B9	ALDH1A3:ENSP00000332256|P47895	1e-067(aldA:Rv0768|I6X9R9)
LH57_18415:Rv3372|I6Y3B9	ALDH1A1:ENSP00000297785|P00352	7e-067(aldA:Rv0768|I6X9R9)
LH57_18415:Rv3372|I6Y3B9	ALDH1A2:ENSP00000249750|O94788	4e-064(aldA:Rv0768|I6X9R9)
LH57_18415:Rv3372|I6Y3B9	ALDH8A1:ENSP00000265605|Q9H2A2	2e-057(aldA:Rv0768|I6X9R9)
LH57_18415:Rv3372|I6Y3B9	ALDH5A1:ENSP00000314649|P51649	2e-054(aldA:Rv0768|I6X9R9)
LH57_18415:Rv3372|I6Y3B9	ALDH9A1:ENSP00000346827|P49189	1e-053(aldA:Rv0768|I6X9R9)
LH57_18415:Rv3372|I6Y3B9	ALDH1L1:ENSP00000377083|O75891	2e-051(aldA:Rv0768|I6X9R9)
LH57_18415:Rv3372|I6Y3B9	ALDH1L2:ENSP00000258494|Q3SY69	1e-050(aldA:Rv0768|I6X9R9)
LH57_07380:Rv1348|I6YAB3	MOCS3:ENSP00000244051|O95396	3e-064(LH57_17525:Rv3206c|I6X6P0)
LH57_12000:Rv2202c|I6X3L0	ALDH6A1:ENSP00000450436|Q02252	7e-119(mmsA:Rv0753c|O53816)
LH57_12000:Rv2202c|I6X3L0	ALDH8A1:ENSP00000265605|Q9H2A2	2e-064(mmsA:Rv0753c|O53816)
LH57_12000:Rv2202c|I6X3L0	ALDH9A1:ENSP00000346827|P49189	3e-060(mmsA:Rv0753c|O53816)
LH57_12000:Rv2202c|I6X3L0	ALDH1A1:ENSP00000297785|P00352	5e-055(mmsA:Rv0753c|O53816)
LH57_12000:Rv2202c|I6X3L0	ALDH1A3:ENSP00000332256|P47895	2e-054(mmsA:Rv0753c|O53816)
LH57_12000:Rv2202c|I6X3L0	ALDH2:ENSP00000261733|P05091	4e-054(mmsA:Rv0753c|O53816)
LH57_12000:Rv2202c|I6X3L0	ALDH1L2:ENSP00000258494|Q3SY69	4e-054(mmsA:Rv0753c|O53816)
LH57_12000:Rv2202c|I6X3L0	ALDH1L1:ENSP00000377083|O75891	2e-052(mmsA:Rv0753c|O53816)
LH57_12000:Rv2202c|I6X3L0	ALDH1A2:ENSP00000249750|O94788	2e-051(mmsA:Rv0753c|O53816)
dnaJ:Rv0352|I6Y3K4	POLN:ENSP00000372316|Q7Z5Q5	4e-059(LH57_08900:Rv1629|I6Y715)
LH57_04910:Rv0902c|I6XA26	HADHA:ENSP00000370023|P40939	6e-069(fadB:Rv0860|O53872)
LH57_20670:Rv3791|I6YD14	ALDH2:ENSP00000261733|P05091	6e-079(Rv0223c|I6X8S7)
LH57_20670:Rv3791|I6YD14	ALDH1A3:ENSP00000332256|P47895	3e-076(Rv0223c|I6X8S7)
LH57_20670:Rv3791|I6YD14	ALDH1A1:ENSP00000297785|P00352	1e-075(Rv0223c|I6X8S7)
LH57_20670:Rv3791|I6YD14	ALDH1A2:ENSP00000249750|O94788	2e-075(Rv0223c|I6X8S7)
LH57_20670:Rv3791|I6YD14	ALDH9A1:ENSP00000346827|P49189	2e-072(Rv0223c|I6X8S7)
LH57_20670:Rv3791|I6YD14	ALDH8A1:ENSP00000265605|Q9H2A2	2e-072(Rv0223c|I6X8S7)
LH57_20670:Rv3791|I6YD14	ALDH1L1:ENSP00000377083|O75891	4e-071(Rv0223c|I6X8S7)
LH57_20670:Rv3791|I6YD14	ALDH1L2:ENSP00000258494|Q3SY69	8e-069(Rv0223c|I6X8S7)
Rv0526|O06392	PKM:ENSP00000320171|P14618	1e-070(LH57_08835:Rv1617|I6YB35)
Rv0526|O06392	PKLR:ENSP00000339933|P30613	2e-064(LH57_08835:Rv1617|I6YB35)
folD:Rv3356c|I6YBW9	ALDH6A1:ENSP00000450436|Q02252	7e-119(mmsA:Rv0753c|O53816)
folD:Rv3356c|I6YBW9	ALDH8A1:ENSP00000265605|Q9H2A2	2e-064(mmsA:Rv0753c|O53816)
folD:Rv3356c|I6YBW9	ALDH9A1:ENSP00000346827|P49189	3e-060(mmsA:Rv0753c|O53816)
folD:Rv3356c|I6YBW9	ALDH1A1:ENSP00000297785|P00352	5e-055(mmsA:Rv0753c|O53816)
folD:Rv3356c|I6YBW9	ALDH1A3:ENSP00000332256|P47895	2e-054(mmsA:Rv0753c|O53816)
folD:Rv3356c|I6YBW9	ALDH2:ENSP00000261733|P05091	4e-054(mmsA:Rv0753c|O53816)
folD:Rv3356c|I6YBW9	ALDH1L2:ENSP00000258494|Q3SY69	4e-054(mmsA:Rv0753c|O53816)
folD:Rv3356c|I6YBW9	ALDH1L1:ENSP00000377083|O75891	2e-052(mmsA:Rv0753c|O53816)
folD:Rv3356c|I6YBW9	ALDH1A2:ENSP00000249750|O94788	2e-051(mmsA:Rv0753c|O53816)
LH57_00070:Rv0009|I6Y2I0	CBS:ENSP00000344460|P35520	2e-067(LH57_05910:Rv1077|I6XX03)
acpS:Rv2523c|I6Y9J6	PCCB:ENSP00000419027|P05166	3e-081(LH57_12250:Rv2247|I6XDV6)
sucC:Rv0951|I6Y586	FASN:ENSP00000304592|P49327	1e-055(pks7:Rv1661|P94996)
LH57_10935:Rv2006|I6X2Y1	ALDH4A1:ENSP00000290597|P30038	5e-127(rocA:Rv1187|O50443)
lysS:Rv3598c|I6YCJ0	AFG3L2:ENSP00000269143|Q9Y4W6	2e-113(ftsH:Rv3610c|I6Y435)
lysS:Rv3598c|I6YCJ0	YME1L1:ENSP00000318480|Q96TA2	4e-106(ftsH:Rv3610c|I6Y435)
lysS:Rv3598c|I6YCJ0	SPG7:ENSP00000268704|Q9UQ90	1e-096(ftsH:Rv3610c|I6Y435)
lysS:Rv3598c|I6YCJ0	PSMC2:ENSP00000292644|P35998	6e-051(ftsH:Rv3610c|I6Y435)
LH57_16400:Rv3003c|I6YEX6	HIBCH:ENSP00000352706|Q6NVY1	1e-052(echA9:Rv1071c|O53419)
rpsD:Rv3458c|I6X7D0	ECHS1:ENSP00000357535|P30084	4e-068(LH57_05875:Rv1070c|I6X082)
pabB:Rv1005c|O05591	FH:ENSP00000355518|P07954	7e-113(aspA:Rv1098c|I6X0B1)
ilvD:Rv0189c|I6XUM9	ME1:ENSP00000358719|P48163	3e-096(LH57_12730:Rv2332|I6YD55)
ilvD:Rv0189c|I6XUM9	ME3:ENSP00000352657|Q16798	5e-091(LH57_12730:Rv2332|I6YD55)
ilvD:Rv0189c|I6XUM9	ME2:ENSP00000321070|P23368	5e-086(LH57_12730:Rv2332|I6YD55)
groEL:Rv3417c|I6YC25	ACAA2:ENSP00000285093|P42765	2e-056(LH57_04685:Rv0859|I6X9Z1)
groEL:Rv3417c|I6YC25	ACAT2:ENSP00000356015|Q9BWD1	3e-054(LH57_04685:Rv0859|I6X9Z1)
groEL:Rv3417c|I6YC25	ACAA1:ENSP00000333664|P09110	8e-053(LH57_04685:Rv0859|I6X9Z1)
thiX:Rv0816c|I6Y8V2	HIBCH:ENSP00000352706|Q6NVY1	1e-052(echA9:Rv1071c|O53419)
Rv0428c|P96274	NVL:ENSP00000281701|O15381	3e-053(Rv0435c|P96281)
Rv0428c|P96274	PEX1:ENSP00000248633|O43933	3e-053(Rv0435c|P96281)
aroB:Rv2538c|I6Y105	ACO1:ENSP00000309477|P21399	0.0(acnA:Rv1475c|A0A089QPF4)
eno:Rv1023|I6XWV0	CAD:ENSP00000264705|P27708	3e-061(carA:Rv1383|I6Y6E5)
Rv0149|P96826	ALDH8A1:ENSP00000265605|Q9H2A2	3e-055(LH57_09445:Rv1731|I6X273)
Rv0149|P96826	ALDH1A3:ENSP00000332256|P47895	1e-054(LH57_09445:Rv1731|I6X273)
Rv0149|P96826	ALDH5A1:ENSP00000314649|P51649	1e-052(LH57_09445:Rv1731|I6X273)
Rv0149|P96826	ALDH1L2:ENSP00000258494|Q3SY69	3e-052(LH57_09445:Rv1731|I6X273)
Rv0149|P96826	ALDH1A1:ENSP00000297785|P00352	2e-051(LH57_09445:Rv1731|I6X273)
Rv0149|P96826	ALDH1A2:ENSP00000249750|O94788	2e-051(LH57_09445:Rv1731|I6X273)
Rv0149|P96826	ALDH1L1:ENSP00000377083|O75891	7e-051(LH57_09445:Rv1731|I6X273)
cobG:Rv2064|Q10675	SDHA:ENSP00000264932|P31040	5e-085(LH57_08495:Rv1552|I6YAW6)
aldA:Rv0768|I6X9R9	FH:ENSP00000355518|P07954	7e-113(aspA:Rv1098c|I6X0B1)
aspA:Rv1098c|I6X0B1	ALDH2:ENSP00000261733|P05091	7e-068(aldA:Rv0768|I6X9R9)
aspA:Rv1098c|I6X0B1	ALDH1A3:ENSP00000332256|P47895	1e-067(aldA:Rv0768|I6X9R9)
aspA:Rv1098c|I6X0B1	ALDH1A1:ENSP00000297785|P00352	7e-067(aldA:Rv0768|I6X9R9)
aspA:Rv1098c|I6X0B1	ALDH1A2:ENSP00000249750|O94788	4e-064(aldA:Rv0768|I6X9R9)
aspA:Rv1098c|I6X0B1	ALDH8A1:ENSP00000265605|Q9H2A2	2e-057(aldA:Rv0768|I6X9R9)
aspA:Rv1098c|I6X0B1	ALDH5A1:ENSP00000314649|P51649	2e-054(aldA:Rv0768|I6X9R9)
aspA:Rv1098c|I6X0B1	ALDH9A1:ENSP00000346827|P49189	1e-053(aldA:Rv0768|I6X9R9)
aspA:Rv1098c|I6X0B1	ALDH1L1:ENSP00000377083|O75891	2e-051(aldA:Rv0768|I6X9R9)
aspA:Rv1098c|I6X0B1	ALDH1L2:ENSP00000258494|Q3SY69	1e-050(aldA:Rv0768|I6X9R9)
LH57_15840:Rv2903c|I6YEN9	ALDH1A3:ENSP00000332256|P47895	9e-073(aldC:Rv2858c|O33340)
LH57_15840:Rv2903c|I6YEN9	ALDH1L1:ENSP00000377083|O75891	1e-071(aldC:Rv2858c|O33340)
LH57_15840:Rv2903c|I6YEN9	ALDH1A2:ENSP00000249750|O94788	3e-070(aldC:Rv2858c|O33340)
LH57_15840:Rv2903c|I6YEN9	ALDH2:ENSP00000261733|P05091	4e-070(aldC:Rv2858c|O33340)
LH57_15840:Rv2903c|I6YEN9	ALDH1L2:ENSP00000258494|Q3SY69	1e-069(aldC:Rv2858c|O33340)
LH57_15840:Rv2903c|I6YEN9	ALDH9A1:ENSP00000346827|P49189	3e-068(aldC:Rv2858c|O33340)
LH57_15840:Rv2903c|I6YEN9	ALDH1A1:ENSP00000297785|P00352	1e-067(aldC:Rv2858c|O33340)
LH57_15840:Rv2903c|I6YEN9	ALDH8A1:ENSP00000265605|Q9H2A2	5e-058(aldC:Rv2858c|O33340)
asd:Rv3708c|I6XI10	CPS1:ENSP00000402608|P31327	0.0(carB:Rv1384|I6XXU0)
asd:Rv3708c|I6XI10	CAD:ENSP00000264705|P27708	0.0(carB:Rv1384|I6XXU0)
LH57_00605:Rv0107c|I6X8I9	ALDH6A1:ENSP00000450436|Q02252	7e-119(mmsA:Rv0753c|O53816)
LH57_00605:Rv0107c|I6X8I9	ALDH8A1:ENSP00000265605|Q9H2A2	2e-064(mmsA:Rv0753c|O53816)
LH57_00605:Rv0107c|I6X8I9	ALDH9A1:ENSP00000346827|P49189	3e-060(mmsA:Rv0753c|O53816)
LH57_00605:Rv0107c|I6X8I9	ALDH1A1:ENSP00000297785|P00352	5e-055(mmsA:Rv0753c|O53816)
LH57_00605:Rv0107c|I6X8I9	ALDH1A3:ENSP00000332256|P47895	2e-054(mmsA:Rv0753c|O53816)
LH57_00605:Rv0107c|I6X8I9	ALDH2:ENSP00000261733|P05091	4e-054(mmsA:Rv0753c|O53816)
LH57_00605:Rv0107c|I6X8I9	ALDH1L2:ENSP00000258494|Q3SY69	4e-054(mmsA:Rv0753c|O53816)
LH57_00605:Rv0107c|I6X8I9	ALDH1L1:ENSP00000377083|O75891	2e-052(mmsA:Rv0753c|O53816)
LH57_00605:Rv0107c|I6X8I9	ALDH1A2:ENSP00000249750|O94788	2e-051(mmsA:Rv0753c|O53816)
LH57_21075:Rv3868|I6YD84	EIF4A1:ENSP00000293831|P60842	9e-062(deaD:Rv1253|I6Y631)
LH57_21075:Rv3868|I6YD84	EIF4A3:ENSP00000269349|P38919	2e-061(deaD:Rv1253|I6Y631)
LH57_21075:Rv3868|I6YD84	DDX23:ENSP00000310723|Q9BUQ8	1e-057(deaD:Rv1253|I6Y631)
LH57_21075:Rv3868|I6YD84	DDX17:ENSP00000380033|Q92841	4e-057(deaD:Rv1253|I6Y631)
LH57_21075:Rv3868|I6YD84	DDX5:ENSP00000225792|P17844	6e-057(deaD:Rv1253|I6Y631)
LH57_21075:Rv3868|I6YD84	DDX42:ENSP00000374574|Q86XP3	4e-056(deaD:Rv1253|I6Y631)
Rv1218c|O86311	ABCB6:ENSP00000265316|Q9NP58	3e-064(LH57_06945:Rv1272c|I6X0U1)
Rv1218c|O86311	ABCB10:ENSP00000355637|Q9NRK6	6e-061(LH57_06945:Rv1272c|I6X0U1)
Rv1218c|O86311	ABCB9:ENSP00000280560|Q9NP78	2e-056(LH57_06945:Rv1272c|I6X0U1)
Rv1218c|O86311	ABCB1:ENSP00000265724|P08183	1e-055(LH57_06945:Rv1272c|I6X0U1)
Rv1218c|O86311	ABCB8:ENSP00000351717|Q9NUT2	1e-055(LH57_06945:Rv1272c|I6X0U1)
Rv1218c|O86311	ABCB4:ENSP00000265723|P21439	3e-054(LH57_06945:Rv1272c|I6X0U1)
Rv1218c|O86311	ABCB5:ENSP00000384881|Q2M3G0	2e-052(LH57_06945:Rv1272c|I6X0U1)
Rv1218c|O86311	ABCB11:ENSP00000263817|O95342	5e-052(LH57_06945:Rv1272c|I6X0U1)
Rv1218c|O86311	TAP1:ENSP00000346206|Q03518	1e-051(LH57_06945:Rv1272c|I6X0U1)
LH57_13545:Rv2477c|I6XEE4	ME1:ENSP00000358719|P48163	3e-096(LH57_12730:Rv2332|I6YD55)
LH57_13545:Rv2477c|I6XEE4	ME3:ENSP00000352657|Q16798	5e-091(LH57_12730:Rv2332|I6YD55)
LH57_13545:Rv2477c|I6XEE4	ME2:ENSP00000321070|P23368	5e-086(LH57_12730:Rv2332|I6YD55)
LH57_03710:Rv0687|I6X9J9	HADHA:ENSP00000370023|P40939	6e-069(fadB:Rv0860|O53872)
Rv0385|Q7ARS9	ALDH6A1:ENSP00000450436|Q02252	7e-119(mmsA:Rv0753c|O53816)
Rv0385|Q7ARS9	ALDH8A1:ENSP00000265605|Q9H2A2	2e-064(mmsA:Rv0753c|O53816)
Rv0385|Q7ARS9	ALDH9A1:ENSP00000346827|P49189	3e-060(mmsA:Rv0753c|O53816)
Rv0385|Q7ARS9	ALDH1A1:ENSP00000297785|P00352	5e-055(mmsA:Rv0753c|O53816)
Rv0385|Q7ARS9	ALDH1A3:ENSP00000332256|P47895	2e-054(mmsA:Rv0753c|O53816)
Rv0385|Q7ARS9	ALDH2:ENSP00000261733|P05091	4e-054(mmsA:Rv0753c|O53816)
Rv0385|Q7ARS9	ALDH1L2:ENSP00000258494|Q3SY69	4e-054(mmsA:Rv0753c|O53816)
Rv0385|Q7ARS9	ALDH1L1:ENSP00000377083|O75891	2e-052(mmsA:Rv0753c|O53816)
Rv0385|Q7ARS9	ALDH1A2:ENSP00000249750|O94788	2e-051(mmsA:Rv0753c|O53816)
rplS:Rv2904c|I6X5P1	PRPS1L1:ENSP00000424595|P21108	2e-063(prs:Rv1017c|I6Y5E8)
rplS:Rv2904c|I6X5P1	PRPS2:ENSP00000381504|P11908	3e-063(prs:Rv1017c|I6Y5E8)
pyrB:Rv1380|I6XBC8	OGDH:ENSP00000222673|Q02218	0.0(kgd:Rv1248c|I6Y628)
pyrB:Rv1380|I6XBC8	OGDHL:ENSP00000363216|Q9ULD0	0.0(kgd:Rv1248c|I6Y628)
pyrB:Rv1380|I6XBC8	DHTKD1:ENSP00000263035|Q96HY7	6e-165(kgd:Rv1248c|I6Y628)
adk:Rv0733|I6WZ75	FH:ENSP00000355518|P07954	7e-113(aspA:Rv1098c|I6X0B1)
LH57_12420:Rv2280|I6XDX8	CAD:ENSP00000264705|P27708	3e-061(carA:Rv1383|I6Y6E5)
pks6:Rv0405|O86335	EIF4A1:ENSP00000293831|P60842	9e-062(deaD:Rv1253|I6Y631)
pks6:Rv0405|O86335	EIF4A3:ENSP00000269349|P38919	2e-061(deaD:Rv1253|I6Y631)
pks6:Rv0405|O86335	DDX23:ENSP00000310723|Q9BUQ8	1e-057(deaD:Rv1253|I6Y631)
pks6:Rv0405|O86335	DDX17:ENSP00000380033|Q92841	4e-057(deaD:Rv1253|I6Y631)
pks6:Rv0405|O86335	DDX5:ENSP00000225792|P17844	6e-057(deaD:Rv1253|I6Y631)
pks6:Rv0405|O86335	DDX42:ENSP00000374574|Q86XP3	4e-056(deaD:Rv1253|I6Y631)
deaD:Rv1253|I6Y631	FASN:ENSP00000304592|P49327	7e-082(pks6:Rv0405|O86335)
LH57_05910:Rv1077|I6XX03	PKM:ENSP00000320171|P14618	1e-070(LH57_08835:Rv1617|I6YB35)
LH57_05910:Rv1077|I6XX03	PKLR:ENSP00000339933|P30613	2e-064(LH57_08835:Rv1617|I6YB35)
LH57_08835:Rv1617|I6YB35	CBS:ENSP00000344460|P35520	2e-067(LH57_05910:Rv1077|I6XX03)
Rv3218|O05848	ACAT2:ENSP00000356015|Q9BWD1	6e-065(fadA3:Rv1074c|O53422)
Rv3218|O05848	ACAA2:ENSP00000285093|P42765	5e-063(fadA3:Rv1074c|O53422)
Rv3218|O05848	ACAA1:ENSP00000333664|P09110	2e-062(fadA3:Rv1074c|O53422)
Rv3218|O05848	ACAT1:ENSP00000265838|P24752	1e-052(fadA3:Rv1074c|O53422)
gyrA:Rv0006|I6Y2H5	OLA1:ENSP00000284719|Q9NTK5	9e-068(ychF:Rv1112|O53459)
echA10:Rv1142c|O06542	SCP2:ENSP00000360569|P22307	9e-140(ltp1:Rv2790c|O33332)
LH57_01955:Rv0363c|I6XV40	GAPDH:ENSP00000229239|P04406	1e-082(LH57_07850:Rv1436|I6YAJ8)
LH57_01955:Rv0363c|I6XV40	GAPDHS:ENSP00000222286|O14556	1e-078(LH57_07850:Rv1436|I6YAJ8)
pyrH:Rv2883c|I6YEM3	GART:ENSP00000371236|P22102	1e-063(purD:Rv0772|I6XW98)
kgd:Rv1248c|I6Y628	ABCB6:ENSP00000265316|Q9NP58	3e-064(LH57_06945:Rv1272c|I6X0U1)
kgd:Rv1248c|I6Y628	ABCB10:ENSP00000355637|Q9NRK6	6e-061(LH57_06945:Rv1272c|I6X0U1)
kgd:Rv1248c|I6Y628	ABCB9:ENSP00000280560|Q9NP78	2e-056(LH57_06945:Rv1272c|I6X0U1)
kgd:Rv1248c|I6Y628	ABCB1:ENSP00000265724|P08183	1e-055(LH57_06945:Rv1272c|I6X0U1)
kgd:Rv1248c|I6Y628	ABCB8:ENSP00000351717|Q9NUT2	1e-055(LH57_06945:Rv1272c|I6X0U1)
kgd:Rv1248c|I6Y628	ABCB4:ENSP00000265723|P21439	3e-054(LH57_06945:Rv1272c|I6X0U1)
kgd:Rv1248c|I6Y628	ABCB5:ENSP00000384881|Q2M3G0	2e-052(LH57_06945:Rv1272c|I6X0U1)
kgd:Rv1248c|I6Y628	ABCB11:ENSP00000263817|O95342	5e-052(LH57_06945:Rv1272c|I6X0U1)
kgd:Rv1248c|I6Y628	TAP1:ENSP00000346206|Q03518	1e-051(LH57_06945:Rv1272c|I6X0U1)
LH57_06945:Rv1272c|I6X0U1	OGDH:ENSP00000222673|Q02218	0.0(kgd:Rv1248c|I6Y628)
LH57_06945:Rv1272c|I6X0U1	OGDHL:ENSP00000363216|Q9ULD0	0.0(kgd:Rv1248c|I6Y628)
LH57_06945:Rv1272c|I6X0U1	DHTKD1:ENSP00000263035|Q96HY7	6e-165(kgd:Rv1248c|I6Y628)
ctpH:Rv0425c|P96271	IMPDH1:ENSP00000345096|P20839	5e-063(guaB:Rv3411c|I6X784)
ctpH:Rv0425c|P96271	IMPDH2:ENSP00000321584|P12268	2e-062(guaB:Rv3411c|I6X784)
htpG:Rv2299c|I6Y0E8	FASN:ENSP00000304592|P49327	1e-055(pks7:Rv1661|P94996)
manB:Rv3257c|O86374	BCKDHB:ENSP00000318351|P21953	2e-062(LH57_13665:Rv2496c|I6XEG1)
LH57_16700:Rv3059|I6XG25	ALDH2:ENSP00000261733|P05091	7e-068(aldA:Rv0768|I6X9R9)
LH57_16700:Rv3059|I6XG25	ALDH1A3:ENSP00000332256|P47895	1e-067(aldA:Rv0768|I6X9R9)
LH57_16700:Rv3059|I6XG25	ALDH1A1:ENSP00000297785|P00352	7e-067(aldA:Rv0768|I6X9R9)
LH57_16700:Rv3059|I6XG25	ALDH1A2:ENSP00000249750|O94788	4e-064(aldA:Rv0768|I6X9R9)
LH57_16700:Rv3059|I6XG25	ALDH8A1:ENSP00000265605|Q9H2A2	2e-057(aldA:Rv0768|I6X9R9)
LH57_16700:Rv3059|I6XG25	ALDH5A1:ENSP00000314649|P51649	2e-054(aldA:Rv0768|I6X9R9)
LH57_16700:Rv3059|I6XG25	ALDH9A1:ENSP00000346827|P49189	1e-053(aldA:Rv0768|I6X9R9)
LH57_16700:Rv3059|I6XG25	ALDH1L1:ENSP00000377083|O75891	2e-051(aldA:Rv0768|I6X9R9)
LH57_16700:Rv3059|I6XG25	ALDH1L2:ENSP00000258494|Q3SY69	1e-050(aldA:Rv0768|I6X9R9)
groS:Rv3418c|I6Y3F9	ALDH6A1:ENSP00000450436|Q02252	7e-119(mmsA:Rv0753c|O53816)
groS:Rv3418c|I6Y3F9	ALDH8A1:ENSP00000265605|Q9H2A2	2e-064(mmsA:Rv0753c|O53816)
groS:Rv3418c|I6Y3F9	ALDH9A1:ENSP00000346827|P49189	3e-060(mmsA:Rv0753c|O53816)
groS:Rv3418c|I6Y3F9	ALDH1A1:ENSP00000297785|P00352	5e-055(mmsA:Rv0753c|O53816)
groS:Rv3418c|I6Y3F9	ALDH1A3:ENSP00000332256|P47895	2e-054(mmsA:Rv0753c|O53816)
groS:Rv3418c|I6Y3F9	ALDH2:ENSP00000261733|P05091	4e-054(mmsA:Rv0753c|O53816)
groS:Rv3418c|I6Y3F9	ALDH1L2:ENSP00000258494|Q3SY69	4e-054(mmsA:Rv0753c|O53816)
groS:Rv3418c|I6Y3F9	ALDH1L1:ENSP00000377083|O75891	2e-052(mmsA:Rv0753c|O53816)
groS:Rv3418c|I6Y3F9	ALDH1A2:ENSP00000249750|O94788	2e-051(mmsA:Rv0753c|O53816)
add:Rv3313c|I6X6Y9	NVL:ENSP00000281701|O15381	3e-053(Rv0435c|P96281)
add:Rv3313c|I6X6Y9	PEX1:ENSP00000248633|O43933	3e-053(Rv0435c|P96281)
gmk:Rv1389|I6XXU4	HADHB:ENSP00000325136|P55084	9e-056(fadA2:Rv0243|O86361)
accD1:Rv2502c|I6YDK7	ACAA2:ENSP00000285093|P42765	2e-055(fadA6:Rv3556c|I6XHJ3)
accD1:Rv2502c|I6YDK7	ACAT2:ENSP00000356015|Q9BWD1	3e-054(fadA6:Rv3556c|I6XHJ3)
fadA6:Rv3556c|I6XHJ3	MCCC2:ENSP00000343657|Q9HCC0	0.0(accD1:Rv2502c|I6YDK7)
fadA6:Rv3556c|I6XHJ3	PCCB:ENSP00000419027|P05166	2e-058(accD1:Rv2502c|I6YDK7)
LH57_06080:Rv1106c|I6XAM4	GFPT2:ENSP00000253778|O94808	1e-106(glmS:Rv3436c|I6XH78)
LH57_06080:Rv1106c|I6XAM4	GFPT1:ENSP00000354347|Q06210	5e-090(glmS:Rv3436c|I6XH78)
LH57_12730:Rv2332|I6YD55	GFPT2:ENSP00000253778|O94808	1e-106(glmS:Rv3436c|I6XH78)
LH57_12730:Rv2332|I6YD55	GFPT1:ENSP00000354347|Q06210	5e-090(glmS:Rv3436c|I6XH78)
glmS:Rv3436c|I6XH78	ME1:ENSP00000358719|P48163	3e-096(LH57_12730:Rv2332|I6YD55)
glmS:Rv3436c|I6XH78	ME3:ENSP00000352657|Q16798	5e-091(LH57_12730:Rv2332|I6YD55)
glmS:Rv3436c|I6XH78	ME2:ENSP00000321070|P23368	5e-086(LH57_12730:Rv2332|I6YD55)
LH57_14050:Rv2565|I6YDR1	ALDH2:ENSP00000261733|P05091	7e-068(aldA:Rv0768|I6X9R9)
LH57_14050:Rv2565|I6YDR1	ALDH1A3:ENSP00000332256|P47895	1e-067(aldA:Rv0768|I6X9R9)
LH57_14050:Rv2565|I6YDR1	ALDH1A1:ENSP00000297785|P00352	7e-067(aldA:Rv0768|I6X9R9)
LH57_14050:Rv2565|I6YDR1	ALDH1A2:ENSP00000249750|O94788	4e-064(aldA:Rv0768|I6X9R9)
LH57_14050:Rv2565|I6YDR1	ALDH8A1:ENSP00000265605|Q9H2A2	2e-057(aldA:Rv0768|I6X9R9)
LH57_14050:Rv2565|I6YDR1	ALDH5A1:ENSP00000314649|P51649	2e-054(aldA:Rv0768|I6X9R9)
LH57_14050:Rv2565|I6YDR1	ALDH9A1:ENSP00000346827|P49189	1e-053(aldA:Rv0768|I6X9R9)
LH57_14050:Rv2565|I6YDR1	ALDH1L1:ENSP00000377083|O75891	2e-051(aldA:Rv0768|I6X9R9)
LH57_14050:Rv2565|I6YDR1	ALDH1L2:ENSP00000258494|Q3SY69	1e-050(aldA:Rv0768|I6X9R9)
purH:Rv0957|I6XWN4	AHCY:ENSP00000217426|P23526	4e-136(ahcY:Rv3248c|I6Y309)
purH:Rv0957|I6XWN4	AHCYL2:ENSP00000315931|Q96HN2	2e-109(ahcY:Rv3248c|I6Y309)
aroE:Rv2552c|I6Y120	CPS1:ENSP00000402608|P31327	0.0(carB:Rv1384|I6XXU0)
aroE:Rv2552c|I6Y120	CAD:ENSP00000264705|P27708	0.0(carB:Rv1384|I6XXU0)
LH57_16535:Rv3028c|I6X626	GCDH:ENSP00000222214|Q92947	3e-093(fadE7:Rv0400c|P95208)
LH57_16535:Rv3028c|I6X626	ACADS:ENSP00000242592|P16219	2e-051(fadE7:Rv0400c|P95208)
LH57_05910:Rv1077|I6XX03	ACSF2:ENSP00000300441|Q96CM8	1e-120(fadD35:Rv2505c|I6Y0X0)
fadD35:Rv2505c|I6Y0X0	CBS:ENSP00000344460|P35520	2e-067(LH57_05910:Rv1077|I6XX03)
pgi:Rv0946c|I6WZU7	AFG3L2:ENSP00000269143|Q9Y4W6	2e-113(ftsH:Rv3610c|I6Y435)
pgi:Rv0946c|I6WZU7	YME1L1:ENSP00000318480|Q96TA2	4e-106(ftsH:Rv3610c|I6Y435)
pgi:Rv0946c|I6WZU7	SPG7:ENSP00000268704|Q9UQ90	1e-096(ftsH:Rv3610c|I6Y435)
pgi:Rv0946c|I6WZU7	PSMC2:ENSP00000292644|P35998	6e-051(ftsH:Rv3610c|I6Y435)
LH57_14045:Rv2564|I6XEL4	PC:ENSP00000377527|P11498	0.0(pca:Rv2967c|I6YEU0)
LH57_14045:Rv2564|I6XEL4	MCCC1:ENSP00000265594|Q96RQ3	6e-085(pca:Rv2967c|I6YEU0)
LH57_14045:Rv2564|I6XEL4	PCCA:ENSP00000365462|P05165	3e-076(pca:Rv2967c|I6YEU0)
asd:Rv3708c|I6XI10	CTH:ENSP00000359976|P32929	2e-083(LH57_05920:Rv1079|I6Y9K1)
Rv3253c|O05896	ATP2C1:ENSP00000376914|P98194	3e-141(LH57_10885:Rv1997|I6Y836)
Rv3253c|O05896	ATP2C2:ENSP00000262429|O75185	6e-121(LH57_10885:Rv1997|I6Y836)
Rv3253c|O05896	ATP2A3:ENSP00000353072|Q93084	5e-112(LH57_10885:Rv1997|I6Y836)
Rv3253c|O05896	ATP2A1:ENSP00000349595|O14983	3e-107(LH57_10885:Rv1997|I6Y836)
Rv3253c|O05896	ATP2A2:ENSP00000440045|P16615	2e-105(LH57_10885:Rv1997|I6Y836)
Rv3253c|O05896	ATP1A2:ENSP00000354490|P50993	4e-098(LH57_10885:Rv1997|I6Y836)
Rv3253c|O05896	ATP1A3:ENSP00000302397|P13637	1e-097(LH57_10885:Rv1997|I6Y836)
Rv3253c|O05896	ATP12A:ENSP00000218548|P54707	4e-096(LH57_10885:Rv1997|I6Y836)
Rv3253c|O05896	ATP1A1:ENSP00000295598|P05023	5e-095(LH57_10885:Rv1997|I6Y836)
Rv3253c|O05896	ATP4A:ENSP00000262623|P20648	1e-092(LH57_10885:Rv1997|I6Y836)
Rv3253c|O05896	ATP1A4:ENSP00000357060|Q13733	5e-091(LH57_10885:Rv1997|I6Y836)
Rv3253c|O05896	ATP2B3:ENSP00000263519|Q16720	4e-056(LH57_10885:Rv1997|I6Y836)
Rv3253c|O05896	ATP2B1:ENSP00000261173|P20020	4e-054(LH57_10885:Rv1997|I6Y836)
Rv3253c|O05896	ATP2B2:ENSP00000324172|Q01814	2e-053(LH57_10885:Rv1997|I6Y836)
Rv3253c|O05896	ATP2B4:ENSP00000350310|P23634	7e-052(LH57_10885:Rv1997|I6Y836)
glcB:Rv1837c|I6X2F8	ACAA2:ENSP00000285093|P42765	2e-056(LH57_04685:Rv0859|I6X9Z1)
glcB:Rv1837c|I6X2F8	ACAT2:ENSP00000356015|Q9BWD1	3e-054(LH57_04685:Rv0859|I6X9Z1)
glcB:Rv1837c|I6X2F8	ACAA1:ENSP00000333664|P09110	8e-053(LH57_04685:Rv0859|I6X9Z1)
glyA:Rv0070c|I6X8F3	SDHA:ENSP00000264932|P31040	5e-085(LH57_08495:Rv1552|I6YAW6)
tilS:Rv3625c|I6Y451	MOCS3:ENSP00000244051|O95396	3e-064(LH57_17525:Rv3206c|I6X6P0)
LH57_06590:Rv1202|I6X0L6	CTH:ENSP00000359976|P32929	2e-051(metC:Rv3340|O53390)
pckG:Rv0211|I6Y334	MDH1:ENSP00000438144|P40925	6e-080(mdh:Rv1240|I6XB21)
mdh:Rv1240|I6XB21	PCK1:ENSP00000319814|P35558	1e-171(pckG:Rv0211|I6Y334)
mdh:Rv1240|I6XB21	PCK2:ENSP00000216780|Q16822	2e-160(pckG:Rv0211|I6Y334)
leuB:Rv2995c|I6YEW7	PC:ENSP00000377527|P11498	0.0(pca:Rv2967c|I6YEU0)
leuB:Rv2995c|I6YEW7	MCCC1:ENSP00000265594|Q96RQ3	6e-085(pca:Rv2967c|I6YEU0)
leuB:Rv2995c|I6YEW7	PCCA:ENSP00000365462|P05165	3e-076(pca:Rv2967c|I6YEU0)
Rv1774|O33177	CCBL2:ENSP00000260508|Q6YP21	9e-054(LH57_04680:Rv0858c|I6XWF5)
Rv1668c|O53916	GFPT2:ENSP00000253778|O94808	1e-106(glmS:Rv3436c|I6XH78)
Rv1668c|O53916	GFPT1:ENSP00000354347|Q06210	5e-090(glmS:Rv3436c|I6XH78)
aspB:Rv3565|P96847	OGDH:ENSP00000222673|Q02218	0.0(kgd:Rv1248c|I6Y628)
aspB:Rv3565|P96847	OGDHL:ENSP00000363216|Q9ULD0	0.0(kgd:Rv1248c|I6Y628)
aspB:Rv3565|P96847	DHTKD1:ENSP00000263035|Q96HY7	6e-165(kgd:Rv1248c|I6Y628)
LH57_20655:Rv3788|I6XI71	CBS:ENSP00000344460|P35520	2e-067(LH57_05910:Rv1077|I6XX03)
purB:Rv0777|I6XWA1	WARS2:ENSP00000235521|Q9UGM6	3e-073(trpS:Rv3336c|I6X712)
fadD24:Rv1529|O53903	HADHA:ENSP00000370023|P40939	6e-069(fadB:Rv0860|O53872)
LH57_09460:Rv1734c|I6YBH5	ALDH2:ENSP00000261733|P05091	6e-079(Rv0223c|I6X8S7)
LH57_09460:Rv1734c|I6YBH5	ALDH1A3:ENSP00000332256|P47895	3e-076(Rv0223c|I6X8S7)
LH57_09460:Rv1734c|I6YBH5	ALDH1A1:ENSP00000297785|P00352	1e-075(Rv0223c|I6X8S7)
LH57_09460:Rv1734c|I6YBH5	ALDH1A2:ENSP00000249750|O94788	2e-075(Rv0223c|I6X8S7)
LH57_09460:Rv1734c|I6YBH5	ALDH9A1:ENSP00000346827|P49189	2e-072(Rv0223c|I6X8S7)
LH57_09460:Rv1734c|I6YBH5	ALDH8A1:ENSP00000265605|Q9H2A2	2e-072(Rv0223c|I6X8S7)
LH57_09460:Rv1734c|I6YBH5	ALDH1L1:ENSP00000377083|O75891	4e-071(Rv0223c|I6X8S7)
LH57_09460:Rv1734c|I6YBH5	ALDH1L2:ENSP00000258494|Q3SY69	8e-069(Rv0223c|I6X8S7)
Rv3253c|O05896	OTC:ENSP00000039007|P00480	3e-051(argF:Rv1656|I6X1W9)
LH57_16700:Rv3059|I6XG25	CPS1:ENSP00000402608|P31327	0.0(carB:Rv1384|I6XXU0)
LH57_16700:Rv3059|I6XG25	CAD:ENSP00000264705|P27708	0.0(carB:Rv1384|I6XXU0)
echA3:Rv0632c|I6Y8B5	ACAD9:ENSP00000312618|Q9H845	6e-071(LH57_04755:Rv0873|I6XWG6)
echA3:Rv0632c|I6Y8B5	ACADVL:ENSP00000349297|P49748	3e-062(LH57_04755:Rv0873|I6XWG6)
LH57_00425:Rv0073|I6Y2P2	PKM:ENSP00000320171|P14618	1e-070(LH57_08835:Rv1617|I6YB35)
LH57_00425:Rv0073|I6Y2P2	PKLR:ENSP00000339933|P30613	2e-064(LH57_08835:Rv1617|I6YB35)
fadD7:Rv0119|O07169	HIBCH:ENSP00000352706|Q6NVY1	1e-052(echA9:Rv1071c|O53419)
Rv0052|I6Y6S3	GAPDH:ENSP00000229239|P04406	1e-082(LH57_07850:Rv1436|I6YAJ8)
Rv0052|I6Y6S3	GAPDHS:ENSP00000222286|O14556	1e-078(LH57_07850:Rv1436|I6YAJ8)
Rv2775|O33317	ALDH5A1:ENSP00000314649|P51649	2e-054(aldA:Rv0768|I6X9R9)
LH57_04220:Rv0778|I6X9S9	CPS1:ENSP00000402608|P31327	0.0(carB:Rv1384|I6XXU0)
LH57_04220:Rv0778|I6X9S9	CAD:ENSP00000264705|P27708	0.0(carB:Rv1384|I6XXU0)
Rv2182c|O53516	CBS:ENSP00000344460|P35520	2e-067(LH57_05910:Rv1077|I6XX03)
echA3:Rv0632c|I6Y8B5	HADHB:ENSP00000325136|P55084	9e-056(fadA2:Rv0243|O86361)
LH57_04635:Rv0849|I6X9Y5	SDHA:ENSP00000264932|P31040	2e-063(sdhA:Rv0248c|O53670)
oxcA:Rv0118c|O53639	MOCS3:ENSP00000244051|O95396	3e-064(LH57_17525:Rv3206c|I6X6P0)
LH57_17525:Rv3206c|I6X6P0	HACL1:ENSP00000323811|Q9UJ83	2e-105(oxcA:Rv0118c|O53639)
aldC:Rv2858c|O33340	ACSS2:ENSP00000253382|Q9NR19	2e-157(acsA:Rv3667|I6XHX3)
aldC:Rv2858c|O33340	ACSS1:ENSP00000316924|Q9NUB1	4e-139(acsA:Rv3667|I6XHX3)
aldC:Rv2858c|O33340	ACSS3:ENSP00000449535|Q9H6R3	7e-116(acsA:Rv3667|I6XHX3)
aldC:Rv2858c|O33340	ACSM5:ENSP00000327916|Q6NUN0	7e-053(acsA:Rv3667|I6XHX3)
acsA:Rv3667|I6XHX3	ALDH1A3:ENSP00000332256|P47895	9e-073(aldC:Rv2858c|O33340)
acsA:Rv3667|I6XHX3	ALDH1L1:ENSP00000377083|O75891	1e-071(aldC:Rv2858c|O33340)
acsA:Rv3667|I6XHX3	ALDH1A2:ENSP00000249750|O94788	3e-070(aldC:Rv2858c|O33340)
acsA:Rv3667|I6XHX3	ALDH2:ENSP00000261733|P05091	4e-070(aldC:Rv2858c|O33340)
acsA:Rv3667|I6XHX3	ALDH1L2:ENSP00000258494|Q3SY69	1e-069(aldC:Rv2858c|O33340)
acsA:Rv3667|I6XHX3	ALDH9A1:ENSP00000346827|P49189	3e-068(aldC:Rv2858c|O33340)
acsA:Rv3667|I6XHX3	ALDH1A1:ENSP00000297785|P00352	1e-067(aldC:Rv2858c|O33340)
acsA:Rv3667|I6XHX3	ALDH8A1:ENSP00000265605|Q9H2A2	5e-058(aldC:Rv2858c|O33340)
fadE7:Rv0400c|P95208	MDH1:ENSP00000438144|P40925	6e-080(mdh:Rv1240|I6XB21)
mdh:Rv1240|I6XB21	GCDH:ENSP00000222214|Q92947	3e-093(fadE7:Rv0400c|P95208)
mdh:Rv1240|I6XB21	ACADS:ENSP00000242592|P16219	2e-051(fadE7:Rv0400c|P95208)
Rv2998A|Q6MX20	OGDH:ENSP00000222673|Q02218	0.0(kgd:Rv1248c|I6Y628)
Rv2998A|Q6MX20	OGDHL:ENSP00000363216|Q9ULD0	0.0(kgd:Rv1248c|I6Y628)
Rv2998A|Q6MX20	DHTKD1:ENSP00000263035|Q96HY7	6e-165(kgd:Rv1248c|I6Y628)
kgd:Rv1248c|I6Y628	MCCC2:ENSP00000343657|Q9HCC0	0.0(accD1:Rv2502c|I6YDK7)
kgd:Rv1248c|I6Y628	PCCB:ENSP00000419027|P05166	2e-058(accD1:Rv2502c|I6YDK7)
accD1:Rv2502c|I6YDK7	OGDH:ENSP00000222673|Q02218	0.0(kgd:Rv1248c|I6Y628)
accD1:Rv2502c|I6YDK7	OGDHL:ENSP00000363216|Q9ULD0	0.0(kgd:Rv1248c|I6Y628)
accD1:Rv2502c|I6YDK7	DHTKD1:ENSP00000263035|Q96HY7	6e-165(kgd:Rv1248c|I6Y628)
mbtJ:Rv2385|Q79FE8	HADHA:ENSP00000370023|P40939	6e-069(fadB:Rv0860|O53872)
recD:Rv0629c|I6Y4A2	BTAF1:ENSP00000265990|O14981	1e-060(helZ:Rv2101|I6YCF3)
recD:Rv0629c|I6Y4A2	ERCC6:ENSP00000387966|Q03468	5e-058(helZ:Rv2101|I6YCF3)
recD:Rv0629c|I6Y4A2	SMARCA1:ENSP00000360163|P28370	9e-056(helZ:Rv2101|I6YCF3)
recD:Rv0629c|I6Y4A2	SMARCA5:ENSP00000283131|O60264	1e-055(helZ:Rv2101|I6YCF3)
LH57_15840:Rv2903c|I6YEN9	ALDH6A1:ENSP00000450436|Q02252	7e-119(mmsA:Rv0753c|O53816)
secY:Rv0732|I6Y8K0	CTH:ENSP00000359976|P32929	2e-083(LH57_05920:Rv1079|I6Y9K1)
LH57_04840:Rv0889c|I6Y908	DNPEP:ENSP00000273075|Q9ULA0	6e-064(apeB:Rv0800|I6XWB3)
LH57_04685:Rv0859|I6X9Z1	HSD17B10:ENSP00000168216|Q99714	2e-059(LH57_06280:Rv1144|I6Y9R7)
LH57_06280:Rv1144|I6Y9R7	ACAA1:ENSP00000333664|P09110	8e-053(LH57_04685:Rv0859|I6X9Z1)
groEL:Rv0440|I6Y7T8	MARS2:ENSP00000282276|Q96GW9	4e-086(metG:Rv1007c|I6Y5D9)
LH57_12065:Rv2215|I6XDT2	ACADS:ENSP00000242592|P16219	6e-080(LH57_17900:Rv3274c|I6YFN6)
LH57_12065:Rv2215|I6XDT2	ACADM:ENSP00000409612|P11310	5e-075(LH57_17900:Rv3274c|I6YFN6)
LH57_12065:Rv2215|I6XDT2	ACADSB:ENSP00000357873|P45954	6e-071(LH57_17900:Rv3274c|I6YFN6)
LH57_12065:Rv2215|I6XDT2	ACAD9:ENSP00000312618|Q9H845	9e-063(LH57_17900:Rv3274c|I6YFN6)
LH57_12065:Rv2215|I6XDT2	ACAD8:ENSP00000281182|Q9UKU7	2e-061(LH57_17900:Rv3274c|I6YFN6)
LH57_12065:Rv2215|I6XDT2	IVD:ENSP00000418397|P26440	1e-058(LH57_17900:Rv3274c|I6YFN6)
LH57_12065:Rv2215|I6XDT2	ACADVL:ENSP00000349297|P49748	2e-053(LH57_17900:Rv3274c|I6YFN6)
LH57_06865:Rv1256c|I6YA30	ACSBG1:ENSP00000258873|Q96GR2	4e-066(LH57_11915:Rv2187|I6YCS0)
LH57_06865:Rv1256c|I6YA30	ACSBG2:ENSP00000252669|Q5FVE4	4e-061(LH57_11915:Rv2187|I6YCS0)
LH57_06865:Rv1256c|I6YA30	ACSL1:ENSP00000281455|P33121	1e-058(LH57_11915:Rv2187|I6YCS0)
LH57_06865:Rv1256c|I6YA30	ACSL6:ENSP00000296869|Q9UKU0	1e-056(LH57_11915:Rv2187|I6YCS0)
LH57_10150:Rv1862|I6X2I0	ALDH8A1:ENSP00000265605|Q9H2A2	3e-055(LH57_09445:Rv1731|I6X273)
LH57_10150:Rv1862|I6X2I0	ALDH1A3:ENSP00000332256|P47895	1e-054(LH57_09445:Rv1731|I6X273)
LH57_10150:Rv1862|I6X2I0	ALDH5A1:ENSP00000314649|P51649	1e-052(LH57_09445:Rv1731|I6X273)
LH57_10150:Rv1862|I6X2I0	ALDH1L2:ENSP00000258494|Q3SY69	3e-052(LH57_09445:Rv1731|I6X273)
LH57_10150:Rv1862|I6X2I0	ALDH1A1:ENSP00000297785|P00352	2e-051(LH57_09445:Rv1731|I6X273)
LH57_10150:Rv1862|I6X2I0	ALDH1A2:ENSP00000249750|O94788	2e-051(LH57_09445:Rv1731|I6X273)
LH57_10150:Rv1862|I6X2I0	ALDH1L1:ENSP00000377083|O75891	7e-051(LH57_09445:Rv1731|I6X273)
aroA:Rv3227|I6YBK0	CPS1:ENSP00000402608|P31327	0.0(carB:Rv1384|I6XXU0)
aroA:Rv3227|I6YBK0	CAD:ENSP00000264705|P27708	0.0(carB:Rv1384|I6XXU0)
LH57_13660:Rv2495c|I6Y0V8	CBS:ENSP00000344460|P35520	2e-067(LH57_05910:Rv1077|I6XX03)
prcA:Rv2109c|I6XDC3	CAD:ENSP00000264705|P27708	3e-061(carA:Rv1383|I6Y6E5)
ribA1:Rv1940|L7N669	HACL1:ENSP00000323811|Q9UJ83	2e-105(oxcA:Rv0118c|O53639)
LH57_04925:Rv0905|I6Y543	ACADL:ENSP00000233710|P28330	1e-103(fadE20:Rv2724c|O33229)
LH57_04925:Rv0905|I6Y543	IVD:ENSP00000418397|P26440	1e-059(fadE20:Rv2724c|O33229)
LH57_04925:Rv0905|I6Y543	ACAD8:ENSP00000281182|Q9UKU7	1e-055(fadE20:Rv2724c|O33229)
LH57_04925:Rv0905|I6Y543	ACADSB:ENSP00000357873|P45954	3e-053(fadE20:Rv2724c|O33229)
LH57_06385:Rv1160|I6XAT4	HADHA:ENSP00000370023|P40939	6e-069(fadB:Rv0860|O53872)
proB:Rv2439c|I6YDE7	EIF4A1:ENSP00000293831|P60842	9e-062(deaD:Rv1253|I6Y631)
proB:Rv2439c|I6YDE7	EIF4A3:ENSP00000269349|P38919	2e-061(deaD:Rv1253|I6Y631)
proB:Rv2439c|I6YDE7	DDX23:ENSP00000310723|Q9BUQ8	1e-057(deaD:Rv1253|I6Y631)
proB:Rv2439c|I6YDE7	DDX17:ENSP00000380033|Q92841	4e-057(deaD:Rv1253|I6Y631)
proB:Rv2439c|I6YDE7	DDX5:ENSP00000225792|P17844	6e-057(deaD:Rv1253|I6Y631)
proB:Rv2439c|I6YDE7	DDX42:ENSP00000374574|Q86XP3	4e-056(deaD:Rv1253|I6Y631)
LH57_15200:Rv2782c|I6YA84	MCCC1:ENSP00000265594|Q96RQ3	3e-100(accA2:Rv0973c|P71538)
LH57_15200:Rv2782c|I6YA84	PC:ENSP00000377527|P11498	2e-075(accA2:Rv0973c|P71538)
LH57_15200:Rv2782c|I6YA84	PCCA:ENSP00000365462|P05165	7e-074(accA2:Rv0973c|P71538)
ndk:Rv2445c|I6X4A3	ACAT2:ENSP00000356015|Q9BWD1	6e-065(fadA3:Rv1074c|O53422)
ndk:Rv2445c|I6X4A3	ACAA2:ENSP00000285093|P42765	5e-063(fadA3:Rv1074c|O53422)
ndk:Rv2445c|I6X4A3	ACAA1:ENSP00000333664|P09110	2e-062(fadA3:Rv1074c|O53422)
ndk:Rv2445c|I6X4A3	ACAT1:ENSP00000265838|P24752	1e-052(fadA3:Rv1074c|O53422)
plsC:Rv2483c|I6YDI9	AFG3L2:ENSP00000269143|Q9Y4W6	2e-113(ftsH:Rv3610c|I6Y435)
plsC:Rv2483c|I6YDI9	YME1L1:ENSP00000318480|Q96TA2	4e-106(ftsH:Rv3610c|I6Y435)
plsC:Rv2483c|I6YDI9	SPG7:ENSP00000268704|Q9UQ90	1e-096(ftsH:Rv3610c|I6Y435)
plsC:Rv2483c|I6YDI9	PSMC2:ENSP00000292644|P35998	6e-051(ftsH:Rv3610c|I6Y435)
LH57_14050:Rv2565|I6YDR1	PC:ENSP00000377527|P11498	0.0(pca:Rv2967c|I6YEU0)
LH57_14050:Rv2565|I6YDR1	MCCC1:ENSP00000265594|Q96RQ3	6e-085(pca:Rv2967c|I6YEU0)
LH57_14050:Rv2565|I6YDR1	PCCA:ENSP00000365462|P05165	3e-076(pca:Rv2967c|I6YEU0)
LH57_02470:Rv0462|I6Y7V9	SDHA:ENSP00000264932|P31040	5e-085(LH57_08495:Rv1552|I6YAW6)
LH57_08495:Rv1552|I6YAW6	DLD:ENSP00000205402|P09622	6e-065(LH57_02470:Rv0462|I6Y7V9)
rpsG:Rv0683|I6Y8G2	HIBCH:ENSP00000352706|Q6NVY1	1e-052(echA9:Rv1071c|O53419)
echA1:Rv0222|P96404	ACAD8:ENSP00000281182|Q9UKU7	2e-097(fadE9:Rv0752c|I6Y4R2)
Rv3673c|I6YGW6	ACO1:ENSP00000309477|P21399	0.0(acnA:Rv1475c|A0A089QPF4)
Rv1722|P71980	ALDH2:ENSP00000261733|P05091	6e-079(Rv0223c|I6X8S7)
Rv1722|P71980	ALDH1A3:ENSP00000332256|P47895	3e-076(Rv0223c|I6X8S7)
Rv1722|P71980	ALDH1A1:ENSP00000297785|P00352	1e-075(Rv0223c|I6X8S7)
Rv1722|P71980	ALDH1A2:ENSP00000249750|O94788	2e-075(Rv0223c|I6X8S7)
Rv1722|P71980	ALDH9A1:ENSP00000346827|P49189	2e-072(Rv0223c|I6X8S7)
Rv1722|P71980	ALDH8A1:ENSP00000265605|Q9H2A2	2e-072(Rv0223c|I6X8S7)
Rv1722|P71980	ALDH1L1:ENSP00000377083|O75891	4e-071(Rv0223c|I6X8S7)
Rv1722|P71980	ALDH1L2:ENSP00000258494|Q3SY69	8e-069(Rv0223c|I6X8S7)
LH57_19945:Rv3661|I6X806	IMPDH1:ENSP00000345096|P20839	5e-063(guaB:Rv3411c|I6X784)
LH57_19945:Rv3661|I6X806	IMPDH2:ENSP00000321584|P12268	2e-062(guaB:Rv3411c|I6X784)
groEL:Rv0440|I6Y7T8	MCCC1:ENSP00000265594|Q96RQ3	3e-100(accA2:Rv0973c|P71538)
groEL:Rv0440|I6Y7T8	PC:ENSP00000377527|P11498	2e-075(accA2:Rv0973c|P71538)
groEL:Rv0440|I6Y7T8	PCCA:ENSP00000365462|P05165	7e-074(accA2:Rv0973c|P71538)
fadA2:Rv0243|O86361	PCCB:ENSP00000419027|P05166	3e-116(accD4:Rv3799c|O53578)
accD4:Rv3799c|O53578	HADHB:ENSP00000325136|P55084	9e-056(fadA2:Rv0243|O86361)
LH57_14630:Rv2669|I6Y9Z7	ALDH3A1:ENSP00000225740|P30838	1e-078(Rv0147|P96824)
LH57_14630:Rv2669|I6Y9Z7	ALDH3A2:ENSP00000345774|P51648	1e-075(Rv0147|P96824)
rpsD:Rv3458c|I6X7D0	HIBCH:ENSP00000352706|Q6NVY1	1e-052(echA9:Rv1071c|O53419)
Rv1867|P95148	ALDH1A3:ENSP00000332256|P47895	9e-073(aldC:Rv2858c|O33340)
Rv1867|P95148	ALDH1L1:ENSP00000377083|O75891	1e-071(aldC:Rv2858c|O33340)
Rv1867|P95148	ALDH1A2:ENSP00000249750|O94788	3e-070(aldC:Rv2858c|O33340)
Rv1867|P95148	ALDH2:ENSP00000261733|P05091	4e-070(aldC:Rv2858c|O33340)
Rv1867|P95148	ALDH1L2:ENSP00000258494|Q3SY69	1e-069(aldC:Rv2858c|O33340)
Rv1867|P95148	ALDH9A1:ENSP00000346827|P49189	3e-068(aldC:Rv2858c|O33340)
Rv1867|P95148	ALDH1A1:ENSP00000297785|P00352	1e-067(aldC:Rv2858c|O33340)
Rv1867|P95148	ALDH8A1:ENSP00000265605|Q9H2A2	5e-058(aldC:Rv2858c|O33340)
rbsK:Rv2436|P71913	ALDH5A1:ENSP00000314649|P51649	1e-052(LH57_09445:Rv1731|I6X273)
fadE5:Rv0244c|O53666	HSD17B4:ENSP00000420914|P51659	8e-077(LH57_00820:Rv0148|I6WXK0)
accD2:Rv0974c|O86318	CBS:ENSP00000344460|P35520	2e-067(LH57_05910:Rv1077|I6XX03)
LH57_05910:Rv1077|I6XX03	MCCC2:ENSP00000343657|Q9HCC0	5e-136(accD2:Rv0974c|O86318)
LH57_05910:Rv1077|I6XX03	PCCB:ENSP00000419027|P05166	1e-053(accD2:Rv0974c|O86318)
pyrB:Rv1380|I6XBC8	AGPS:ENSP00000264167|O00116	3e-063(Rv2251|L0TBR2)
LH57_08500:Rv1553|I6X1L2	SDHA:ENSP00000264932|P31040	2e-063(sdhA:Rv0248c|O53670)
LH57_06865:Rv1256c|I6YA30	ALDH8A1:ENSP00000265605|Q9H2A2	3e-055(LH57_09445:Rv1731|I6X273)
LH57_06865:Rv1256c|I6YA30	ALDH1A3:ENSP00000332256|P47895	1e-054(LH57_09445:Rv1731|I6X273)
LH57_06865:Rv1256c|I6YA30	ALDH5A1:ENSP00000314649|P51649	1e-052(LH57_09445:Rv1731|I6X273)
LH57_06865:Rv1256c|I6YA30	ALDH1L2:ENSP00000258494|Q3SY69	3e-052(LH57_09445:Rv1731|I6X273)
LH57_06865:Rv1256c|I6YA30	ALDH1A1:ENSP00000297785|P00352	2e-051(LH57_09445:Rv1731|I6X273)
LH57_06865:Rv1256c|I6YA30	ALDH1A2:ENSP00000249750|O94788	2e-051(LH57_09445:Rv1731|I6X273)
LH57_06865:Rv1256c|I6YA30	ALDH1L1:ENSP00000377083|O75891	7e-051(LH57_09445:Rv1731|I6X273)
fadE35:Rv3797|O53577	BCKDHB:ENSP00000318351|P21953	2e-062(LH57_13665:Rv2496c|I6XEG1)
Rv3684|O69652	MCCC1:ENSP00000265594|Q96RQ3	3e-100(accA2:Rv0973c|P71538)
Rv3684|O69652	PC:ENSP00000377527|P11498	2e-075(accA2:Rv0973c|P71538)
Rv3684|O69652	PCCA:ENSP00000365462|P05165	7e-074(accA2:Rv0973c|P71538)
Rv0567|O53764	CAD:ENSP00000264705|P27708	3e-061(carA:Rv1383|I6Y6E5)
LH57_12230:Rv2243|I6YCX1	OXSM:ENSP00000280701|Q9NWU1	1e-054(LH57_12240:Rv2245|I6Y8T4)
LH57_15760:Rv2888c|I6YEM8	ACSS2:ENSP00000253382|Q9NR19	2e-157(acsA:Rv3667|I6XHX3)
LH57_15760:Rv2888c|I6YEM8	ACSS1:ENSP00000316924|Q9NUB1	4e-139(acsA:Rv3667|I6XHX3)
LH57_15760:Rv2888c|I6YEM8	ACSS3:ENSP00000449535|Q9H6R3	7e-116(acsA:Rv3667|I6XHX3)
LH57_15760:Rv2888c|I6YEM8	ACSM5:ENSP00000327916|Q6NUN0	7e-053(acsA:Rv3667|I6XHX3)
rplM:Rv3443c|I6X7B7	TP53I3:ENSP00000238721|Q53FA7	2e-058(Rv3777|P72043)
trxA:Rv1470|O53161	GAPDH:ENSP00000229239|P04406	1e-082(LH57_07850:Rv1436|I6YAJ8)
trxA:Rv1470|O53161	GAPDHS:ENSP00000222286|O14556	1e-078(LH57_07850:Rv1436|I6YAJ8)
Rv1627c|O06144	AHCY:ENSP00000217426|P23526	4e-136(ahcY:Rv3248c|I6Y309)
Rv1627c|O06144	AHCYL2:ENSP00000315931|Q96HN2	2e-109(ahcY:Rv3248c|I6Y309)
tuf:Rv0685|I6Y4F5	GFPT2:ENSP00000253778|O94808	1e-106(glmS:Rv3436c|I6XH78)
tuf:Rv0685|I6Y4F5	GFPT1:ENSP00000354347|Q06210	5e-090(glmS:Rv3436c|I6XH78)
mshC:Rv2130c|I6YCI3	GART:ENSP00000371236|P22102	1e-063(purM:Rv0809|I6Y4V6)
Rv1135A|L7N682	HADHA:ENSP00000370023|P40939	6e-069(fadB:Rv0860|O53872)
LH57_13695:Rv2501c|I6XEG5	PCCB:ENSP00000419027|P05166	4e-144(LH57_17930:Rv3280|I6X6W0)
LH57_13695:Rv2501c|I6XEG5	MCCC2:ENSP00000343657|Q9HCC0	2e-053(LH57_17930:Rv3280|I6X6W0)
LH57_17930:Rv3280|I6X6W0	MCCC1:ENSP00000265594|Q96RQ3	7e-132(LH57_13695:Rv2501c|I6XEG5)
LH57_17930:Rv3280|I6X6W0	PCCA:ENSP00000365462|P05165	6e-124(LH57_13695:Rv2501c|I6XEG5)
LH57_17930:Rv3280|I6X6W0	PC:ENSP00000377527|P11498	5e-101(LH57_13695:Rv2501c|I6XEG5)
LH57_17930:Rv3280|I6X6W0	ACACA:ENSP00000344789|Q13085	1e-064(LH57_13695:Rv2501c|I6XEG5)
LH57_17930:Rv3280|I6X6W0	ACACB:ENSP00000341044|O00763	2e-060(LH57_13695:Rv2501c|I6XEG5)
LH57_10265:Rv1885c|I6XCR7	G6PD:ENSP00000377192|P11413	1e-084(zwf:Rv1447c|I6XBH9)
mdh:Rv1240|I6XB21	ACADM:ENSP00000409612|P11310	5e-075(LH57_17900:Rv3274c|I6YFN6)
mdh:Rv1240|I6XB21	ACADSB:ENSP00000357873|P45954	6e-071(LH57_17900:Rv3274c|I6YFN6)
mdh:Rv1240|I6XB21	ACAD9:ENSP00000312618|Q9H845	9e-063(LH57_17900:Rv3274c|I6YFN6)
mdh:Rv1240|I6XB21	ACAD8:ENSP00000281182|Q9UKU7	2e-061(LH57_17900:Rv3274c|I6YFN6)
mdh:Rv1240|I6XB21	IVD:ENSP00000418397|P26440	1e-058(LH57_17900:Rv3274c|I6YFN6)
mdh:Rv1240|I6XB21	ACADVL:ENSP00000349297|P49748	2e-053(LH57_17900:Rv3274c|I6YFN6)
LH57_17900:Rv3274c|I6YFN6	MDH1:ENSP00000438144|P40925	6e-080(mdh:Rv1240|I6XB21)
rpoA:Rv3457c|I6YG71	EIF4A1:ENSP00000293831|P60842	9e-062(deaD:Rv1253|I6Y631)
rpoA:Rv3457c|I6YG71	EIF4A3:ENSP00000269349|P38919	2e-061(deaD:Rv1253|I6Y631)
rpoA:Rv3457c|I6YG71	DDX23:ENSP00000310723|Q9BUQ8	1e-057(deaD:Rv1253|I6Y631)
rpoA:Rv3457c|I6YG71	DDX17:ENSP00000380033|Q92841	4e-057(deaD:Rv1253|I6Y631)
rpoA:Rv3457c|I6YG71	DDX5:ENSP00000225792|P17844	6e-057(deaD:Rv1253|I6Y631)
rpoA:Rv3457c|I6YG71	DDX42:ENSP00000374574|Q86XP3	4e-056(deaD:Rv1253|I6Y631)
thiX:Rv0816c|I6Y8V2	CBS:ENSP00000344460|P35520	2e-067(LH57_05910:Rv1077|I6XX03)
Rv1667c|O53915	ALDH3A1:ENSP00000225740|P30838	1e-078(Rv0147|P96824)
Rv1667c|O53915	ALDH3A2:ENSP00000345774|P51648	1e-075(Rv0147|P96824)
rpmC:Rv0709|I6Y4H9	METAP1:ENSP00000296411|P53582	4e-065(map:Rv2861c|I6YAG0)
rpmC:Rv0709|I6Y4H9	METAP1D:ENSP00000315152|Q6UB28	1e-054(map:Rv2861c|I6YAG0)
dnaK:Rv0350|I6Y7L1	MT-CO1:ENSP00000354499|P00395	4e-094(LH57_16615:Rv3043c|I6YAZ7)
LH57_12740:Rv2334|I6Y910	PKM:ENSP00000320171|P14618	1e-070(LH57_08835:Rv1617|I6YB35)
LH57_12740:Rv2334|I6Y910	PKLR:ENSP00000339933|P30613	2e-064(LH57_08835:Rv1617|I6YB35)
LH57_12065:Rv2215|I6XDT2	MCCC2:ENSP00000343657|Q9HCC0	0.0(accD1:Rv2502c|I6YDK7)
LH57_12065:Rv2215|I6XDT2	PCCB:ENSP00000419027|P05166	2e-058(accD1:Rv2502c|I6YDK7)
gyrB:Rv0005|I6WX66	FASN:ENSP00000304592|P49327	3e-057(pks8:Rv1662|O65933)
trxB1:Rv1471|L7N664	SDHA:ENSP00000264932|P31040	2e-063(sdhA:Rv0248c|O53670)
LH57_05355:Rv0982|I6WZY6	HADHA:ENSP00000370023|P40939	6e-069(fadB:Rv0860|O53872)
psd:Rv0437c|I6Y3S2	IMPDH1:ENSP00000345096|P20839	5e-063(guaB:Rv3411c|I6X784)
psd:Rv0437c|I6Y3S2	IMPDH2:ENSP00000321584|P12268	2e-062(guaB:Rv3411c|I6X784)
frr:Rv2882c|I6Y1Y2	GART:ENSP00000371236|P22102	1e-063(purM:Rv0809|I6Y4V6)
ilvA:Rv1559|I6Y6V4	PRPS1L1:ENSP00000424595|P21108	2e-063(prs:Rv1017c|I6Y5E8)
ilvA:Rv1559|I6Y6V4	PRPS2:ENSP00000381504|P11908	3e-063(prs:Rv1017c|I6Y5E8)
rpoC:Rv0668|I6X9I6	EIF4A1:ENSP00000293831|P60842	9e-062(deaD:Rv1253|I6Y631)
rpoC:Rv0668|I6X9I6	EIF4A3:ENSP00000269349|P38919	2e-061(deaD:Rv1253|I6Y631)
rpoC:Rv0668|I6X9I6	DDX23:ENSP00000310723|Q9BUQ8	1e-057(deaD:Rv1253|I6Y631)
rpoC:Rv0668|I6X9I6	DDX17:ENSP00000380033|Q92841	4e-057(deaD:Rv1253|I6Y631)
rpoC:Rv0668|I6X9I6	DDX5:ENSP00000225792|P17844	6e-057(deaD:Rv1253|I6Y631)
rpoC:Rv0668|I6X9I6	DDX42:ENSP00000374574|Q86XP3	4e-056(deaD:Rv1253|I6Y631)
LH57_08435:Rv1540|I6Y6T8	AFG3L2:ENSP00000269143|Q9Y4W6	2e-113(ftsH:Rv3610c|I6Y435)
LH57_08435:Rv1540|I6Y6T8	YME1L1:ENSP00000318480|Q96TA2	4e-106(ftsH:Rv3610c|I6Y435)
LH57_08435:Rv1540|I6Y6T8	SPG7:ENSP00000268704|Q9UQ90	1e-096(ftsH:Rv3610c|I6Y435)
LH57_08435:Rv1540|I6Y6T8	PSMC2:ENSP00000292644|P35998	6e-051(ftsH:Rv3610c|I6Y435)
Rv3728|O69695	HSD17B4:ENSP00000420914|P51659	8e-077(LH57_00820:Rv0148|I6WXK0)
fadE7:Rv0400c|P95208	ECHS1:ENSP00000357535|P30084	4e-068(LH57_05875:Rv1070c|I6X082)
LH57_05875:Rv1070c|I6X082	GCDH:ENSP00000222214|Q92947	3e-093(fadE7:Rv0400c|P95208)
LH57_05875:Rv1070c|I6X082	ACADS:ENSP00000242592|P16219	2e-051(fadE7:Rv0400c|P95208)
LH57_19035:Rv3490|I6Y3N4	MCCC1:ENSP00000265594|Q96RQ3	3e-100(accA2:Rv0973c|P71538)
LH57_19035:Rv3490|I6Y3N4	PC:ENSP00000377527|P11498	2e-075(accA2:Rv0973c|P71538)
LH57_19035:Rv3490|I6Y3N4	PCCA:ENSP00000365462|P05165	7e-074(accA2:Rv0973c|P71538)
LH57_19035:Rv3490|I6Y3N4	SOD2:ENSP00000356022|P04179	7e-053(LH57_20970:Rv3846|I6XIC6)
nuoC:Rv3147|I6XGF8	SOD2:ENSP00000356022|P04179	7e-053(LH57_20970:Rv3846|I6XIC6)
dnaJ:Rv0352|I6Y3K4	EIF4A1:ENSP00000293831|P60842	9e-062(deaD:Rv1253|I6Y631)
dnaJ:Rv0352|I6Y3K4	EIF4A3:ENSP00000269349|P38919	2e-061(deaD:Rv1253|I6Y631)
dnaJ:Rv0352|I6Y3K4	DDX23:ENSP00000310723|Q9BUQ8	1e-057(deaD:Rv1253|I6Y631)
dnaJ:Rv0352|I6Y3K4	DDX17:ENSP00000380033|Q92841	4e-057(deaD:Rv1253|I6Y631)
dnaJ:Rv0352|I6Y3K4	DDX5:ENSP00000225792|P17844	6e-057(deaD:Rv1253|I6Y631)
dnaJ:Rv0352|I6Y3K4	DDX42:ENSP00000374574|Q86XP3	4e-056(deaD:Rv1253|I6Y631)
upp:Rv3309c|I6YFR8	MCCC1:ENSP00000265594|Q96RQ3	3e-100(accA2:Rv0973c|P71538)
upp:Rv3309c|I6YFR8	PC:ENSP00000377527|P11498	2e-075(accA2:Rv0973c|P71538)
upp:Rv3309c|I6YFR8	PCCA:ENSP00000365462|P05165	7e-074(accA2:Rv0973c|P71538)
Rv0842|O53854	SDHA:ENSP00000264932|P31040	2e-063(sdhA:Rv0248c|O53670)
LH57_13545:Rv2477c|I6XEE4	MOCS3:ENSP00000244051|O95396	8e-063(moeB2:Rv3116|L7N674)
sugI:Rv3331|L0TDU1	FDXR:ENSP00000462972|P22570	2e-078(LH57_16955:Rv3106|I6Y2K5)
rpmD:Rv0722|I6Y8J3	PRPS1L1:ENSP00000424595|P21108	2e-063(prs:Rv1017c|I6Y5E8)
rpmD:Rv0722|I6Y8J3	PRPS2:ENSP00000381504|P11908	3e-063(prs:Rv1017c|I6Y5E8)
LH57_16010:Rv2936|I6XFQ3	ABCB6:ENSP00000265316|Q9NP58	3e-064(LH57_06945:Rv1272c|I6X0U1)
LH57_16010:Rv2936|I6XFQ3	ABCB10:ENSP00000355637|Q9NRK6	6e-061(LH57_06945:Rv1272c|I6X0U1)
LH57_16010:Rv2936|I6XFQ3	ABCB9:ENSP00000280560|Q9NP78	2e-056(LH57_06945:Rv1272c|I6X0U1)
LH57_16010:Rv2936|I6XFQ3	ABCB1:ENSP00000265724|P08183	1e-055(LH57_06945:Rv1272c|I6X0U1)
LH57_16010:Rv2936|I6XFQ3	ABCB8:ENSP00000351717|Q9NUT2	1e-055(LH57_06945:Rv1272c|I6X0U1)
LH57_16010:Rv2936|I6XFQ3	ABCB4:ENSP00000265723|P21439	3e-054(LH57_06945:Rv1272c|I6X0U1)
LH57_16010:Rv2936|I6XFQ3	ABCB5:ENSP00000384881|Q2M3G0	2e-052(LH57_06945:Rv1272c|I6X0U1)
LH57_16010:Rv2936|I6XFQ3	ABCB11:ENSP00000263817|O95342	5e-052(LH57_06945:Rv1272c|I6X0U1)
LH57_16010:Rv2936|I6XFQ3	TAP1:ENSP00000346206|Q03518	1e-051(LH57_06945:Rv1272c|I6X0U1)
Rv0312|O07239	PRPS1L1:ENSP00000424595|P21108	2e-063(prs:Rv1017c|I6Y5E8)
Rv0312|O07239	PRPS2:ENSP00000381504|P11908	3e-063(prs:Rv1017c|I6Y5E8)
cspB:Rv0871|I6WZM9	EIF4A1:ENSP00000293831|P60842	9e-062(deaD:Rv1253|I6Y631)
cspB:Rv0871|I6WZM9	EIF4A3:ENSP00000269349|P38919	2e-061(deaD:Rv1253|I6Y631)
cspB:Rv0871|I6WZM9	DDX23:ENSP00000310723|Q9BUQ8	1e-057(deaD:Rv1253|I6Y631)
cspB:Rv0871|I6WZM9	DDX17:ENSP00000380033|Q92841	4e-057(deaD:Rv1253|I6Y631)
cspB:Rv0871|I6WZM9	DDX5:ENSP00000225792|P17844	6e-057(deaD:Rv1253|I6Y631)
cspB:Rv0871|I6WZM9	DDX42:ENSP00000374574|Q86XP3	4e-056(deaD:Rv1253|I6Y631)
prcB:Rv2110c|I6YCG2	NVL:ENSP00000281701|O15381	3e-053(Rv0435c|P96281)
prcB:Rv2110c|I6YCG2	PEX1:ENSP00000248633|O43933	3e-053(Rv0435c|P96281)
LH57_21155:Rv3884c|I6Y4R9	AFG3L2:ENSP00000269143|Q9Y4W6	2e-113(ftsH:Rv3610c|I6Y435)
LH57_21155:Rv3884c|I6Y4R9	YME1L1:ENSP00000318480|Q96TA2	4e-106(ftsH:Rv3610c|I6Y435)
LH57_21155:Rv3884c|I6Y4R9	SPG7:ENSP00000268704|Q9UQ90	1e-096(ftsH:Rv3610c|I6Y435)
LH57_21155:Rv3884c|I6Y4R9	PSMC2:ENSP00000292644|P35998	6e-051(ftsH:Rv3610c|I6Y435)
dsbF:Rv1677|I6XYM2	MOCS3:ENSP00000244051|O95396	3e-064(LH57_17525:Rv3206c|I6X6P0)
LH57_13670:Rv2497c|I6YDK3	ALDH2:ENSP00000261733|P05091	7e-068(aldA:Rv0768|I6X9R9)
LH57_13670:Rv2497c|I6YDK3	ALDH1A3:ENSP00000332256|P47895	1e-067(aldA:Rv0768|I6X9R9)
LH57_13670:Rv2497c|I6YDK3	ALDH1A1:ENSP00000297785|P00352	7e-067(aldA:Rv0768|I6X9R9)
LH57_13670:Rv2497c|I6YDK3	ALDH1A2:ENSP00000249750|O94788	4e-064(aldA:Rv0768|I6X9R9)
LH57_13670:Rv2497c|I6YDK3	ALDH8A1:ENSP00000265605|Q9H2A2	2e-057(aldA:Rv0768|I6X9R9)
LH57_13670:Rv2497c|I6YDK3	ALDH5A1:ENSP00000314649|P51649	2e-054(aldA:Rv0768|I6X9R9)
LH57_13670:Rv2497c|I6YDK3	ALDH9A1:ENSP00000346827|P49189	1e-053(aldA:Rv0768|I6X9R9)
LH57_13670:Rv2497c|I6YDK3	ALDH1L1:ENSP00000377083|O75891	2e-051(aldA:Rv0768|I6X9R9)
LH57_13670:Rv2497c|I6YDK3	ALDH1L2:ENSP00000258494|Q3SY69	1e-050(aldA:Rv0768|I6X9R9)
moaX:Rv3323c|Q6MWY3	CBS:ENSP00000344460|P35520	2e-067(LH57_05910:Rv1077|I6XX03)
LH57_02965:Rv0554|I6WYP8	ACSBG1:ENSP00000258873|Q96GR2	4e-066(LH57_11915:Rv2187|I6YCS0)
LH57_02965:Rv0554|I6WYP8	ACSBG2:ENSP00000252669|Q5FVE4	4e-061(LH57_11915:Rv2187|I6YCS0)
LH57_02965:Rv0554|I6WYP8	ACSL1:ENSP00000281455|P33121	1e-058(LH57_11915:Rv2187|I6YCS0)
LH57_02965:Rv0554|I6WYP8	ACSL6:ENSP00000296869|Q9UKU0	1e-056(LH57_11915:Rv2187|I6YCS0)
LH57_08180:Rv1492|I6X1E6	MUT:ENSP00000274813|P22033	0.0(LH57_08185:Rv1493|I6Y6P5)
LH57_09535:Rv1747|I6XCE6	ATP7B:ENSP00000242839|P35670	1e-093(LH57_00530:Rv0092|I6X8H6)
LH57_09535:Rv1747|I6XCE6	ATP7A:ENSP00000345728|Q04656	2e-081(LH57_00530:Rv0092|I6X8H6)
tuf:Rv0685|I6Y4F5	POLN:ENSP00000372316|Q7Z5Q5	4e-059(LH57_08900:Rv1629|I6Y715)
serC:Rv0884c|I6XA12	PGD:ENSP00000270776|P52209	5e-121(gnd1:Rv1844c|Q79FJ2)
LH57_09460:Rv1734c|I6YBH5	ACAD9:ENSP00000312618|Q9H845	6e-071(LH57_04755:Rv0873|I6XWG6)
LH57_09460:Rv1734c|I6YBH5	ACADVL:ENSP00000349297|P49748	3e-062(LH57_04755:Rv0873|I6XWG6)
ilvA:Rv1559|I6Y6V4	HACL1:ENSP00000323811|Q9UJ83	2e-105(oxcA:Rv0118c|O53639)
fadE5:Rv0244c|O53666	HADHA:ENSP00000370023|P40939	6e-069(fadB:Rv0860|O53872)
LH57_06080:Rv1106c|I6XAM4	CAD:ENSP00000264705|P27708	3e-061(carA:Rv1383|I6Y6E5)
pyrB:Rv1380|I6XBC8	PKM:ENSP00000320171|P14618	1e-070(LH57_08835:Rv1617|I6YB35)
pyrB:Rv1380|I6XBC8	PKLR:ENSP00000339933|P30613	2e-064(LH57_08835:Rv1617|I6YB35)
LH57_17930:Rv3280|I6X6W0	ACAA2:ENSP00000285093|P42765	2e-055(fadA6:Rv3556c|I6XHJ3)
LH57_17930:Rv3280|I6X6W0	ACAT2:ENSP00000356015|Q9BWD1	3e-054(fadA6:Rv3556c|I6XHJ3)
LH57_10860:Rv1992c|I6Y831	SDHA:ENSP00000264932|P31040	1e-135(sdhA:Rv3318|O53370)
sdhB:Rv3319|O53371	D2HGDH:ENSP00000315351|Q8N465	4e-061(Rv0161|O07406)
Rv2141c|L7N684	MDH1:ENSP00000438144|P40925	6e-080(mdh:Rv1240|I6XB21)
aroE:Rv2552c|I6Y120	CBS:ENSP00000344460|P35520	2e-067(LH57_05910:Rv1077|I6XX03)
LH57_02450:Rv0458|I6WYF7	MCCC2:ENSP00000343657|Q9HCC0	0.0(accD1:Rv2502c|I6YDK7)
LH57_02450:Rv0458|I6WYF7	PCCB:ENSP00000419027|P05166	2e-058(accD1:Rv2502c|I6YDK7)
accD1:Rv2502c|I6YDK7	ALDH2:ENSP00000261733|P05091	9e-086(LH57_02450:Rv0458|I6WYF7)
accD1:Rv2502c|I6YDK7	ALDH1A2:ENSP00000249750|O94788	3e-080(LH57_02450:Rv0458|I6WYF7)
accD1:Rv2502c|I6YDK7	ALDH1A3:ENSP00000332256|P47895	2e-078(LH57_02450:Rv0458|I6WYF7)
accD1:Rv2502c|I6YDK7	ALDH1A1:ENSP00000297785|P00352	3e-076(LH57_02450:Rv0458|I6WYF7)
accD1:Rv2502c|I6YDK7	ALDH8A1:ENSP00000265605|Q9H2A2	3e-069(LH57_02450:Rv0458|I6WYF7)
accD1:Rv2502c|I6YDK7	ALDH1L2:ENSP00000258494|Q3SY69	4e-067(LH57_02450:Rv0458|I6WYF7)
accD1:Rv2502c|I6YDK7	ALDH9A1:ENSP00000346827|P49189	7e-067(LH57_02450:Rv0458|I6WYF7)
accD1:Rv2502c|I6YDK7	ALDH1L1:ENSP00000377083|O75891	2e-062(LH57_02450:Rv0458|I6WYF7)
fabG:Rv0242c|I6Y778	PGAM2:ENSP00000297283|P15259	2e-061(gpmA:Rv0489|I6XVE9)
fabG:Rv0242c|I6Y778	PGAM1:ENSP00000359991|P18669	8e-055(gpmA:Rv0489|I6XVE9)
fabG:Rv0242c|I6Y778	BPGM:ENSP00000342032|P07738	9e-051(gpmA:Rv0489|I6XVE9)
LH57_12065:Rv2215|I6XDT2	DLD:ENSP00000205402|P09622	6e-065(LH57_02470:Rv0462|I6Y7V9)
LH57_02190:Rv0410c|I6Y7R3	MCCC2:ENSP00000343657|Q9HCC0	5e-136(accD2:Rv0974c|O86318)
LH57_02190:Rv0410c|I6Y7R3	PCCB:ENSP00000419027|P05166	1e-053(accD2:Rv0974c|O86318)
gcvP:Rv1832|I6X2F4	TYMP:ENSP00000252029|P19971	2e-064(LH57_18110:Rv3314c|I6YBS7)
LH57_18110:Rv3314c|I6YBS7	GLDC:ENSP00000370737|P23378	0.0(gcvP:Rv1832|I6X2F4)
Rv2406c|P71737	GAPDH:ENSP00000229239|P04406	1e-082(LH57_07850:Rv1436|I6YAJ8)
Rv2406c|P71737	GAPDHS:ENSP00000222286|O14556	1e-078(LH57_07850:Rv1436|I6YAJ8)
Rv0435c|P96281	ABCB6:ENSP00000265316|Q9NP58	3e-064(LH57_06945:Rv1272c|I6X0U1)
Rv0435c|P96281	ABCB10:ENSP00000355637|Q9NRK6	6e-061(LH57_06945:Rv1272c|I6X0U1)
Rv0435c|P96281	ABCB9:ENSP00000280560|Q9NP78	2e-056(LH57_06945:Rv1272c|I6X0U1)
Rv0435c|P96281	ABCB1:ENSP00000265724|P08183	1e-055(LH57_06945:Rv1272c|I6X0U1)
Rv0435c|P96281	ABCB8:ENSP00000351717|Q9NUT2	1e-055(LH57_06945:Rv1272c|I6X0U1)
Rv0435c|P96281	ABCB4:ENSP00000265723|P21439	3e-054(LH57_06945:Rv1272c|I6X0U1)
Rv0435c|P96281	ABCB5:ENSP00000384881|Q2M3G0	2e-052(LH57_06945:Rv1272c|I6X0U1)
Rv0435c|P96281	ABCB11:ENSP00000263817|O95342	5e-052(LH57_06945:Rv1272c|I6X0U1)
Rv0435c|P96281	TAP1:ENSP00000346206|Q03518	1e-051(LH57_06945:Rv1272c|I6X0U1)
LH57_06945:Rv1272c|I6X0U1	NVL:ENSP00000281701|O15381	3e-053(Rv0435c|P96281)
LH57_06945:Rv1272c|I6X0U1	PEX1:ENSP00000248633|O43933	3e-053(Rv0435c|P96281)
LH57_09535:Rv1747|I6XCE6	CYP51A1:ENSP00000003100|Q16850	1e-063(LH57_04150:Rv0764c|I6Y8Q4)
fadB3:Rv1715|L7N688	SCP2:ENSP00000360569|P22307	9e-140(ltp1:Rv2790c|O33332)
Rv3394c|O50419	POLN:ENSP00000372316|Q7Z5Q5	4e-059(LH57_08900:Rv1629|I6Y715)
Rv2683|I6X540	CBS:ENSP00000344460|P35520	2e-067(LH57_05910:Rv1077|I6XX03)
Rv0077c|O53622	HADHA:ENSP00000370023|P40939	6e-069(fadB:Rv0860|O53872)
qor:Rv1454c|O53146	OGDH:ENSP00000222673|Q02218	0.0(kgd:Rv1248c|I6Y628)
qor:Rv1454c|O53146	OGDHL:ENSP00000363216|Q9ULD0	0.0(kgd:Rv1248c|I6Y628)
qor:Rv1454c|O53146	DHTKD1:ENSP00000263035|Q96HY7	6e-165(kgd:Rv1248c|I6Y628)
LH57_00605:Rv0107c|I6X8I9	ALDH3A1:ENSP00000225740|P30838	1e-078(Rv0147|P96824)
LH57_00605:Rv0107c|I6X8I9	ALDH3A2:ENSP00000345774|P51648	1e-075(Rv0147|P96824)
LH57_18435:Rv3375|I6YBY6	ALDH6A1:ENSP00000450436|Q02252	7e-119(mmsA:Rv0753c|O53816)
LH57_18435:Rv3375|I6YBY6	ALDH8A1:ENSP00000265605|Q9H2A2	2e-064(mmsA:Rv0753c|O53816)
LH57_18435:Rv3375|I6YBY6	ALDH9A1:ENSP00000346827|P49189	3e-060(mmsA:Rv0753c|O53816)
LH57_18435:Rv3375|I6YBY6	ALDH1A1:ENSP00000297785|P00352	5e-055(mmsA:Rv0753c|O53816)
LH57_18435:Rv3375|I6YBY6	ALDH1A3:ENSP00000332256|P47895	2e-054(mmsA:Rv0753c|O53816)
LH57_18435:Rv3375|I6YBY6	ALDH2:ENSP00000261733|P05091	4e-054(mmsA:Rv0753c|O53816)
LH57_18435:Rv3375|I6YBY6	ALDH1L2:ENSP00000258494|Q3SY69	4e-054(mmsA:Rv0753c|O53816)
LH57_18435:Rv3375|I6YBY6	ALDH1L1:ENSP00000377083|O75891	2e-052(mmsA:Rv0753c|O53816)
LH57_18435:Rv3375|I6YBY6	ALDH1A2:ENSP00000249750|O94788	2e-051(mmsA:Rv0753c|O53816)
fadD1:Rv1750c|P72007	HADHA:ENSP00000370023|P40939	6e-069(fadB:Rv0860|O53872)
LH57_04685:Rv0859|I6X9Z1	MCCC2:ENSP00000343657|Q9HCC0	5e-136(accD2:Rv0974c|O86318)
LH57_04685:Rv0859|I6X9Z1	PCCB:ENSP00000419027|P05166	1e-053(accD2:Rv0974c|O86318)
accD2:Rv0974c|O86318	ACAA2:ENSP00000285093|P42765	2e-056(LH57_04685:Rv0859|I6X9Z1)
accD2:Rv0974c|O86318	ACAT2:ENSP00000356015|Q9BWD1	3e-054(LH57_04685:Rv0859|I6X9Z1)
accD2:Rv0974c|O86318	ACAA1:ENSP00000333664|P09110	8e-053(LH57_04685:Rv0859|I6X9Z1)
dkgA:Rv2971|I6YEU4	ALDH6A1:ENSP00000450436|Q02252	7e-119(mmsA:Rv0753c|O53816)
dkgA:Rv2971|I6YEU4	ALDH8A1:ENSP00000265605|Q9H2A2	2e-064(mmsA:Rv0753c|O53816)
dkgA:Rv2971|I6YEU4	ALDH9A1:ENSP00000346827|P49189	3e-060(mmsA:Rv0753c|O53816)
dkgA:Rv2971|I6YEU4	ALDH1A1:ENSP00000297785|P00352	5e-055(mmsA:Rv0753c|O53816)
dkgA:Rv2971|I6YEU4	ALDH1A3:ENSP00000332256|P47895	2e-054(mmsA:Rv0753c|O53816)
dkgA:Rv2971|I6YEU4	ALDH2:ENSP00000261733|P05091	4e-054(mmsA:Rv0753c|O53816)
dkgA:Rv2971|I6YEU4	ALDH1L2:ENSP00000258494|Q3SY69	4e-054(mmsA:Rv0753c|O53816)
dkgA:Rv2971|I6YEU4	ALDH1L1:ENSP00000377083|O75891	2e-052(mmsA:Rv0753c|O53816)
dkgA:Rv2971|I6YEU4	ALDH1A2:ENSP00000249750|O94788	2e-051(mmsA:Rv0753c|O53816)
LH57_00605:Rv0107c|I6X8I9	ALDH5A1:ENSP00000314649|P51649	2e-054(aldA:Rv0768|I6X9R9)
LH57_07075:Rv1295|I6YA63	AFG3L2:ENSP00000269143|Q9Y4W6	2e-113(ftsH:Rv3610c|I6Y435)
LH57_07075:Rv1295|I6YA63	YME1L1:ENSP00000318480|Q96TA2	4e-106(ftsH:Rv3610c|I6Y435)
LH57_07075:Rv1295|I6YA63	SPG7:ENSP00000268704|Q9UQ90	1e-096(ftsH:Rv3610c|I6Y435)
LH57_07075:Rv1295|I6YA63	PSMC2:ENSP00000292644|P35998	6e-051(ftsH:Rv3610c|I6Y435)
fas:Rv2524c|P95029	ILVBL:ENSP00000263383|A1L0T0	9e-059(LH57_09940:Rv1820|I6XCK7)
LH57_11285:Rv2073c|I6YCC6	ACADS:ENSP00000242592|P16219	6e-080(LH57_17900:Rv3274c|I6YFN6)
LH57_11285:Rv2073c|I6YCC6	ACADM:ENSP00000409612|P11310	5e-075(LH57_17900:Rv3274c|I6YFN6)
LH57_11285:Rv2073c|I6YCC6	ACADSB:ENSP00000357873|P45954	6e-071(LH57_17900:Rv3274c|I6YFN6)
LH57_11285:Rv2073c|I6YCC6	ACAD9:ENSP00000312618|Q9H845	9e-063(LH57_17900:Rv3274c|I6YFN6)
LH57_11285:Rv2073c|I6YCC6	ACAD8:ENSP00000281182|Q9UKU7	2e-061(LH57_17900:Rv3274c|I6YFN6)
LH57_11285:Rv2073c|I6YCC6	IVD:ENSP00000418397|P26440	1e-058(LH57_17900:Rv3274c|I6YFN6)
LH57_11285:Rv2073c|I6YCC6	ACADVL:ENSP00000349297|P49748	2e-053(LH57_17900:Rv3274c|I6YFN6)
gyrA:Rv0006|I6Y2H5	EIF4A1:ENSP00000293831|P60842	9e-062(deaD:Rv1253|I6Y631)
gyrA:Rv0006|I6Y2H5	EIF4A3:ENSP00000269349|P38919	2e-061(deaD:Rv1253|I6Y631)
gyrA:Rv0006|I6Y2H5	DDX23:ENSP00000310723|Q9BUQ8	1e-057(deaD:Rv1253|I6Y631)
gyrA:Rv0006|I6Y2H5	DDX17:ENSP00000380033|Q92841	4e-057(deaD:Rv1253|I6Y631)
gyrA:Rv0006|I6Y2H5	DDX5:ENSP00000225792|P17844	6e-057(deaD:Rv1253|I6Y631)
gyrA:Rv0006|I6Y2H5	DDX42:ENSP00000374574|Q86XP3	4e-056(deaD:Rv1253|I6Y631)
Rv0147|P96824	MDH1:ENSP00000438144|P40925	6e-080(mdh:Rv1240|I6XB21)
mdh:Rv1240|I6XB21	ALDH3A1:ENSP00000225740|P30838	1e-078(Rv0147|P96824)
mdh:Rv1240|I6XB21	ALDH3A2:ENSP00000345774|P51648	1e-075(Rv0147|P96824)
Rv0794c|I6Y4U4	ACAA2:ENSP00000285093|P42765	2e-055(fadA6:Rv3556c|I6XHJ3)
Rv0794c|I6Y4U4	ACAT2:ENSP00000356015|Q9BWD1	3e-054(fadA6:Rv3556c|I6XHJ3)
Rv2522c|I6X4J0	ME1:ENSP00000358719|P48163	3e-096(LH57_12730:Rv2332|I6YD55)
Rv2522c|I6X4J0	ME3:ENSP00000352657|Q16798	5e-091(LH57_12730:Rv2332|I6YD55)
Rv2522c|I6X4J0	ME2:ENSP00000321070|P23368	5e-086(LH57_12730:Rv2332|I6YD55)
LH57_19135:Rv3509c|I6YCA7	CAD:ENSP00000264705|P27708	3e-061(carA:Rv1383|I6Y6E5)
LH57_08500:Rv1553|I6X1L2	SCP2:ENSP00000360569|P22307	9e-140(ltp1:Rv2790c|O33332)
htpG:Rv2299c|I6Y0E8	SOD2:ENSP00000356022|P04179	7e-053(LH57_20970:Rv3846|I6XIC6)
Rv2683|I6X540	IMPDH1:ENSP00000345096|P20839	5e-063(guaB:Rv3411c|I6X784)
Rv2683|I6X540	IMPDH2:ENSP00000321584|P12268	2e-062(guaB:Rv3411c|I6X784)
truB:Rv2793c|I6Y1Q4	EIF4A1:ENSP00000293831|P60842	9e-062(deaD:Rv1253|I6Y631)
truB:Rv2793c|I6Y1Q4	EIF4A3:ENSP00000269349|P38919	2e-061(deaD:Rv1253|I6Y631)
truB:Rv2793c|I6Y1Q4	DDX23:ENSP00000310723|Q9BUQ8	1e-057(deaD:Rv1253|I6Y631)
truB:Rv2793c|I6Y1Q4	DDX17:ENSP00000380033|Q92841	4e-057(deaD:Rv1253|I6Y631)
truB:Rv2793c|I6Y1Q4	DDX5:ENSP00000225792|P17844	6e-057(deaD:Rv1253|I6Y631)
truB:Rv2793c|I6Y1Q4	DDX42:ENSP00000374574|Q86XP3	4e-056(deaD:Rv1253|I6Y631)
LH57_14835:Rv2710|I6Y1J2	GAPDH:ENSP00000229239|P04406	1e-082(LH57_07850:Rv1436|I6YAJ8)
LH57_14835:Rv2710|I6Y1J2	GAPDHS:ENSP00000222286|O14556	1e-078(LH57_07850:Rv1436|I6YAJ8)
LH57_13545:Rv2477c|I6XEE4	METAP1:ENSP00000296411|P53582	4e-065(map:Rv2861c|I6YAG0)
LH57_13545:Rv2477c|I6XEE4	METAP1D:ENSP00000315152|Q6UB28	1e-054(map:Rv2861c|I6YAG0)
rpoC:Rv0668|I6X9I6	ERCC3:ENSP00000285398|P19447	2e-059(ercc3:Rv0861c|O53873)
htpG:Rv2299c|I6Y0E8	IMPDH1:ENSP00000345096|P20839	5e-063(guaB:Rv3411c|I6X784)
htpG:Rv2299c|I6Y0E8	IMPDH2:ENSP00000321584|P12268	2e-062(guaB:Rv3411c|I6X784)
LH57_21280:Rv3908|I6Y4T8	EIF4A1:ENSP00000293831|P60842	9e-062(deaD:Rv1253|I6Y631)
LH57_21280:Rv3908|I6Y4T8	EIF4A3:ENSP00000269349|P38919	2e-061(deaD:Rv1253|I6Y631)
LH57_21280:Rv3908|I6Y4T8	DDX23:ENSP00000310723|Q9BUQ8	1e-057(deaD:Rv1253|I6Y631)
LH57_21280:Rv3908|I6Y4T8	DDX17:ENSP00000380033|Q92841	4e-057(deaD:Rv1253|I6Y631)
LH57_21280:Rv3908|I6Y4T8	DDX5:ENSP00000225792|P17844	6e-057(deaD:Rv1253|I6Y631)
LH57_21280:Rv3908|I6Y4T8	DDX42:ENSP00000374574|Q86XP3	4e-056(deaD:Rv1253|I6Y631)
LH57_02690:Rv0501|I6XVG1	CPS1:ENSP00000402608|P31327	0.0(carB:Rv1384|I6XXU0)
LH57_02690:Rv0501|I6XVG1	CAD:ENSP00000264705|P27708	0.0(carB:Rv1384|I6XXU0)
Rv3040c|O53287	IMPDH1:ENSP00000345096|P20839	5e-063(guaB:Rv3411c|I6X784)
Rv3040c|O53287	IMPDH2:ENSP00000321584|P12268	2e-062(guaB:Rv3411c|I6X784)
Rv0263c|P95220	BCKDHB:ENSP00000318351|P21953	2e-062(LH57_13665:Rv2496c|I6XEG1)
Rv0068|O53613	CBS:ENSP00000344460|P35520	2e-067(LH57_05910:Rv1077|I6XX03)
LH57_14620:Rv2667|I6YE37	AFG3L2:ENSP00000269143|Q9Y4W6	2e-113(ftsH:Rv3610c|I6Y435)
LH57_14620:Rv2667|I6YE37	YME1L1:ENSP00000318480|Q96TA2	4e-106(ftsH:Rv3610c|I6Y435)
LH57_14620:Rv2667|I6YE37	SPG7:ENSP00000268704|Q9UQ90	1e-096(ftsH:Rv3610c|I6Y435)
LH57_14620:Rv2667|I6YE37	PSMC2:ENSP00000292644|P35998	6e-051(ftsH:Rv3610c|I6Y435)
nuoA:Rv3145|I6YBB8	NDUFV1:ENSP00000322450|P49821	4e-084(LH57_17195:Rv3150|I6YBC5)
Rv3644c|O06363	RTCB:ENSP00000216038|Q9Y3I0	1e-099(rtcB:Rv2631|I6Y197)
LH57_15200:Rv2782c|I6YA84	RRM1:ENSP00000300738|P23921	4e-053(LH57_03050:Rv0570|I6Y439)
ppm1:Rv2051c|O53493	PKM:ENSP00000320171|P14618	1e-070(LH57_08835:Rv1617|I6YB35)
ppm1:Rv2051c|O53493	PKLR:ENSP00000339933|P30613	2e-064(LH57_08835:Rv1617|I6YB35)
Rv2434c|P71915	MDH1:ENSP00000438144|P40925	6e-080(mdh:Rv1240|I6XB21)
rpsR:Rv2055c|I6X328	IMPDH1:ENSP00000345096|P20839	5e-063(guaB:Rv3411c|I6X784)
rpsR:Rv2055c|I6X328	IMPDH2:ENSP00000321584|P12268	2e-062(guaB:Rv3411c|I6X784)
LH57_04840:Rv0889c|I6Y908	MDH1:ENSP00000438144|P40925	6e-080(mdh:Rv1240|I6XB21)
thiX:Rv0816c|I6Y8V2	SDHA:ENSP00000264932|P31040	1e-135(sdhA:Rv3318|O53370)
aldC:Rv2858c|O33340	PCCB:ENSP00000419027|P05166	3e-116(accD4:Rv3799c|O53578)
accD4:Rv3799c|O53578	ALDH1A3:ENSP00000332256|P47895	9e-073(aldC:Rv2858c|O33340)
accD4:Rv3799c|O53578	ALDH1L1:ENSP00000377083|O75891	1e-071(aldC:Rv2858c|O33340)
accD4:Rv3799c|O53578	ALDH1A2:ENSP00000249750|O94788	3e-070(aldC:Rv2858c|O33340)
accD4:Rv3799c|O53578	ALDH2:ENSP00000261733|P05091	4e-070(aldC:Rv2858c|O33340)
accD4:Rv3799c|O53578	ALDH1L2:ENSP00000258494|Q3SY69	1e-069(aldC:Rv2858c|O33340)
accD4:Rv3799c|O53578	ALDH9A1:ENSP00000346827|P49189	3e-068(aldC:Rv2858c|O33340)
accD4:Rv3799c|O53578	ALDH1A1:ENSP00000297785|P00352	1e-067(aldC:Rv2858c|O33340)
accD4:Rv3799c|O53578	ALDH8A1:ENSP00000265605|Q9H2A2	5e-058(aldC:Rv2858c|O33340)
Rv0147|P96824	ACSS2:ENSP00000253382|Q9NR19	2e-157(acsA:Rv3667|I6XHX3)
Rv0147|P96824	ACSS1:ENSP00000316924|Q9NUB1	4e-139(acsA:Rv3667|I6XHX3)
Rv0147|P96824	ACSS3:ENSP00000449535|Q9H6R3	7e-116(acsA:Rv3667|I6XHX3)
Rv0147|P96824	ACSM5:ENSP00000327916|Q6NUN0	7e-053(acsA:Rv3667|I6XHX3)
acsA:Rv3667|I6XHX3	ALDH3A1:ENSP00000225740|P30838	1e-078(Rv0147|P96824)
acsA:Rv3667|I6XHX3	ALDH3A2:ENSP00000345774|P51648	1e-075(Rv0147|P96824)
lysS:Rv3598c|I6YCJ0	EIF4A1:ENSP00000293831|P60842	9e-062(deaD:Rv1253|I6Y631)
lysS:Rv3598c|I6YCJ0	EIF4A3:ENSP00000269349|P38919	2e-061(deaD:Rv1253|I6Y631)
lysS:Rv3598c|I6YCJ0	DDX23:ENSP00000310723|Q9BUQ8	1e-057(deaD:Rv1253|I6Y631)
lysS:Rv3598c|I6YCJ0	DDX17:ENSP00000380033|Q92841	4e-057(deaD:Rv1253|I6Y631)
lysS:Rv3598c|I6YCJ0	DDX5:ENSP00000225792|P17844	6e-057(deaD:Rv1253|I6Y631)
lysS:Rv3598c|I6YCJ0	DDX42:ENSP00000374574|Q86XP3	4e-056(deaD:Rv1253|I6Y631)
rpsI:Rv3442c|I6YG57	SOD2:ENSP00000356022|P04179	7e-053(LH57_20970:Rv3846|I6XIC6)
fadE8:Rv0672|I6X9J0	HIBCH:ENSP00000352706|Q6NVY1	1e-052(echA9:Rv1071c|O53419)
Rv2434c|P71915	ALDH6A1:ENSP00000450436|Q02252	7e-119(mmsA:Rv0753c|O53816)
Rv2434c|P71915	ALDH8A1:ENSP00000265605|Q9H2A2	2e-064(mmsA:Rv0753c|O53816)
Rv2434c|P71915	ALDH9A1:ENSP00000346827|P49189	3e-060(mmsA:Rv0753c|O53816)
Rv2434c|P71915	ALDH1A1:ENSP00000297785|P00352	5e-055(mmsA:Rv0753c|O53816)
Rv2434c|P71915	ALDH1A3:ENSP00000332256|P47895	2e-054(mmsA:Rv0753c|O53816)
Rv2434c|P71915	ALDH2:ENSP00000261733|P05091	4e-054(mmsA:Rv0753c|O53816)
Rv2434c|P71915	ALDH1L2:ENSP00000258494|Q3SY69	4e-054(mmsA:Rv0753c|O53816)
Rv2434c|P71915	ALDH1L1:ENSP00000377083|O75891	2e-052(mmsA:Rv0753c|O53816)
Rv2434c|P71915	ALDH1A2:ENSP00000249750|O94788	2e-051(mmsA:Rv0753c|O53816)
Rv1627c|O06144	DLD:ENSP00000205402|P09622	6e-065(LH57_02470:Rv0462|I6Y7V9)
LH57_12240:Rv2245|I6Y8T4	IMPDH1:ENSP00000345096|P20839	5e-063(guaB:Rv3411c|I6X784)
LH57_12240:Rv2245|I6Y8T4	IMPDH2:ENSP00000321584|P12268	2e-062(guaB:Rv3411c|I6X784)
guaB:Rv3411c|I6X784	OXSM:ENSP00000280701|Q9NWU1	1e-054(LH57_12240:Rv2245|I6Y8T4)
LH57_05075:Rv0931c|I6WZT2	PRPS1L1:ENSP00000424595|P21108	2e-063(prs:Rv1017c|I6Y5E8)
LH57_05075:Rv0931c|I6WZT2	PRPS2:ENSP00000381504|P11908	3e-063(prs:Rv1017c|I6Y5E8)
Rv1722|P71980	HSD17B4:ENSP00000420914|P51659	8e-077(LH57_00820:Rv0148|I6WXK0)
rpsA:Rv1630|I6XYH0	ACAT2:ENSP00000356015|Q9BWD1	6e-065(fadA3:Rv1074c|O53422)
rpsA:Rv1630|I6XYH0	ACAA2:ENSP00000285093|P42765	5e-063(fadA3:Rv1074c|O53422)
rpsA:Rv1630|I6XYH0	ACAA1:ENSP00000333664|P09110	2e-062(fadA3:Rv1074c|O53422)
rpsA:Rv1630|I6XYH0	ACAT1:ENSP00000265838|P24752	1e-052(fadA3:Rv1074c|O53422)
folD:Rv3356c|I6YBW9	ACAA2:ENSP00000285093|P42765	2e-055(fadA6:Rv3556c|I6XHJ3)
folD:Rv3356c|I6YBW9	ACAT2:ENSP00000356015|Q9BWD1	3e-054(fadA6:Rv3556c|I6XHJ3)
leuB:Rv2995c|I6YEW7	FASN:ENSP00000304592|P49327	4e-071(LH57_16000:Rv2934|I6YAM7)
LH57_09900:Rv1812c|I6X2D6	OGDH:ENSP00000222673|Q02218	0.0(kgd:Rv1248c|I6Y628)
LH57_09900:Rv1812c|I6X2D6	OGDHL:ENSP00000363216|Q9ULD0	0.0(kgd:Rv1248c|I6Y628)
LH57_09900:Rv1812c|I6X2D6	DHTKD1:ENSP00000263035|Q96HY7	6e-165(kgd:Rv1248c|I6Y628)
fadB:Rv0860|O53872	ACADS:ENSP00000242592|P16219	6e-080(LH57_17900:Rv3274c|I6YFN6)
fadB:Rv0860|O53872	ACADM:ENSP00000409612|P11310	5e-075(LH57_17900:Rv3274c|I6YFN6)
fadB:Rv0860|O53872	ACADSB:ENSP00000357873|P45954	6e-071(LH57_17900:Rv3274c|I6YFN6)
fadB:Rv0860|O53872	ACAD9:ENSP00000312618|Q9H845	9e-063(LH57_17900:Rv3274c|I6YFN6)
fadB:Rv0860|O53872	ACAD8:ENSP00000281182|Q9UKU7	2e-061(LH57_17900:Rv3274c|I6YFN6)
fadB:Rv0860|O53872	IVD:ENSP00000418397|P26440	1e-058(LH57_17900:Rv3274c|I6YFN6)
fadB:Rv0860|O53872	ACADVL:ENSP00000349297|P49748	2e-053(LH57_17900:Rv3274c|I6YFN6)
LH57_17900:Rv3274c|I6YFN6	HADHA:ENSP00000370023|P40939	6e-069(fadB:Rv0860|O53872)
acpP:Rv2244|I6X3P5	NDUFS1:ENSP00000392709|P28331	8e-060(LH57_17200:Rv3151|I6Y2S1)
LH57_09530:Rv1746|I6XYX4	IMPDH1:ENSP00000345096|P20839	5e-063(guaB:Rv3411c|I6X784)
LH57_09530:Rv1746|I6XYX4	IMPDH2:ENSP00000321584|P12268	2e-062(guaB:Rv3411c|I6X784)
LH57_07275:Rv1328|I6YA95	MOCS3:ENSP00000244051|O95396	3e-064(LH57_17525:Rv3206c|I6X6P0)
gpm2:Rv3214|Q6MWZ7	G6PD:ENSP00000377192|P11413	1e-084(zwf:Rv1447c|I6XBH9)
htrA:Rv1223|O06291	SOD2:ENSP00000356022|P04179	7e-053(LH57_20970:Rv3846|I6XIC6)
thiX:Rv0816c|I6Y8V2	RRM1:ENSP00000300738|P23921	4e-053(LH57_03050:Rv0570|I6Y439)
LH57_15200:Rv2782c|I6YA84	FH:ENSP00000355518|P07954	7e-113(aspA:Rv1098c|I6X0B1)
Rv3538|Q6MWW2	ACAT2:ENSP00000356015|Q9BWD1	6e-065(fadA3:Rv1074c|O53422)
Rv3538|Q6MWW2	ACAA2:ENSP00000285093|P42765	5e-063(fadA3:Rv1074c|O53422)
Rv3538|Q6MWW2	ACAA1:ENSP00000333664|P09110	2e-062(fadA3:Rv1074c|O53422)
Rv3538|Q6MWW2	ACAT1:ENSP00000265838|P24752	1e-052(fadA3:Rv1074c|O53422)
Rv0385|Q7ARS9	MOCS3:ENSP00000244051|O95396	3e-064(LH57_17525:Rv3206c|I6X6P0)
echA4:Rv0673|I6Y8F2	SLC27A2:ENSP00000267842|O14975	5e-099(fadD6:Rv1206|O05307)
echA4:Rv0673|I6Y8F2	SLC27A1:ENSP00000252595|Q6PCB7	6e-092(fadD6:Rv1206|O05307)
echA4:Rv0673|I6Y8F2	SLC27A4:ENSP00000300456|Q6P1M0	4e-089(fadD6:Rv1206|O05307)
echA4:Rv0673|I6Y8F2	SLC27A6:ENSP00000262462|Q9Y2P4	4e-086(fadD6:Rv1206|O05307)
echA4:Rv0673|I6Y8F2	SLC27A5:ENSP00000263093|Q9Y2P5	1e-084(fadD6:Rv1206|O05307)
echA4:Rv0673|I6Y8F2	SLC27A3:ENSP00000357650|Q5K4L6	1e-082(fadD6:Rv1206|O05307)
Rv0303|O07230	ALDH2:ENSP00000261733|P05091	7e-068(aldA:Rv0768|I6X9R9)
Rv0303|O07230	ALDH1A3:ENSP00000332256|P47895	1e-067(aldA:Rv0768|I6X9R9)
Rv0303|O07230	ALDH1A1:ENSP00000297785|P00352	7e-067(aldA:Rv0768|I6X9R9)
Rv0303|O07230	ALDH1A2:ENSP00000249750|O94788	4e-064(aldA:Rv0768|I6X9R9)
Rv0303|O07230	ALDH8A1:ENSP00000265605|Q9H2A2	2e-057(aldA:Rv0768|I6X9R9)
Rv0303|O07230	ALDH5A1:ENSP00000314649|P51649	2e-054(aldA:Rv0768|I6X9R9)
Rv0303|O07230	ALDH9A1:ENSP00000346827|P49189	1e-053(aldA:Rv0768|I6X9R9)
Rv0303|O07230	ALDH1L1:ENSP00000377083|O75891	2e-051(aldA:Rv0768|I6X9R9)
Rv0303|O07230	ALDH1L2:ENSP00000258494|Q3SY69	1e-050(aldA:Rv0768|I6X9R9)
pepN:Rv2467|L7N655	IMPDH1:ENSP00000345096|P20839	5e-063(guaB:Rv3411c|I6X784)
pepN:Rv2467|L7N655	IMPDH2:ENSP00000321584|P12268	2e-062(guaB:Rv3411c|I6X784)
LH57_09830:Rv1798|I6Y7I5	HIBCH:ENSP00000352706|Q6NVY1	1e-052(echA9:Rv1071c|O53419)
LH57_21155:Rv3884c|I6Y4R9	POLN:ENSP00000372316|Q7Z5Q5	4e-059(LH57_08900:Rv1629|I6Y715)
LH57_14365:Rv2625c|I6Y9V1	DLD:ENSP00000205402|P09622	6e-065(LH57_02470:Rv0462|I6Y7V9)
LH57_03215:Rv0600c|I6Y885	POLN:ENSP00000372316|Q7Z5Q5	4e-059(LH57_08900:Rv1629|I6Y715)
recA:Rv2737c|I6YE90	ATP2C1:ENSP00000376914|P98194	3e-141(LH57_10885:Rv1997|I6Y836)
recA:Rv2737c|I6YE90	ATP2C2:ENSP00000262429|O75185	6e-121(LH57_10885:Rv1997|I6Y836)
recA:Rv2737c|I6YE90	ATP2A3:ENSP00000353072|Q93084	5e-112(LH57_10885:Rv1997|I6Y836)
recA:Rv2737c|I6YE90	ATP2A1:ENSP00000349595|O14983	3e-107(LH57_10885:Rv1997|I6Y836)
recA:Rv2737c|I6YE90	ATP2A2:ENSP00000440045|P16615	2e-105(LH57_10885:Rv1997|I6Y836)
recA:Rv2737c|I6YE90	ATP1A2:ENSP00000354490|P50993	4e-098(LH57_10885:Rv1997|I6Y836)
recA:Rv2737c|I6YE90	ATP1A3:ENSP00000302397|P13637	1e-097(LH57_10885:Rv1997|I6Y836)
recA:Rv2737c|I6YE90	ATP12A:ENSP00000218548|P54707	4e-096(LH57_10885:Rv1997|I6Y836)
recA:Rv2737c|I6YE90	ATP1A1:ENSP00000295598|P05023	5e-095(LH57_10885:Rv1997|I6Y836)
recA:Rv2737c|I6YE90	ATP4A:ENSP00000262623|P20648	1e-092(LH57_10885:Rv1997|I6Y836)
recA:Rv2737c|I6YE90	ATP1A4:ENSP00000357060|Q13733	5e-091(LH57_10885:Rv1997|I6Y836)
recA:Rv2737c|I6YE90	ATP2B3:ENSP00000263519|Q16720	4e-056(LH57_10885:Rv1997|I6Y836)
recA:Rv2737c|I6YE90	ATP2B1:ENSP00000261173|P20020	4e-054(LH57_10885:Rv1997|I6Y836)
recA:Rv2737c|I6YE90	ATP2B2:ENSP00000324172|Q01814	2e-053(LH57_10885:Rv1997|I6Y836)
recA:Rv2737c|I6YE90	ATP2B4:ENSP00000350310|P23634	7e-052(LH57_10885:Rv1997|I6Y836)
leuB:Rv2995c|I6YEW7	BCKDHB:ENSP00000318351|P21953	2e-062(LH57_13665:Rv2496c|I6XEG1)
LH57_08305:Rv1514c|I6YAS6	MOCS3:ENSP00000244051|O95396	8e-063(moeB2:Rv3116|L7N674)
tig:Rv2462c|I6Y0S7	PKM:ENSP00000320171|P14618	1e-070(LH57_08835:Rv1617|I6YB35)
tig:Rv2462c|I6Y0S7	PKLR:ENSP00000339933|P30613	2e-064(LH57_08835:Rv1617|I6YB35)
fadA2:Rv0243|O86361	ALDH1A3:ENSP00000332256|P47895	9e-073(aldC:Rv2858c|O33340)
fadA2:Rv0243|O86361	ALDH1L1:ENSP00000377083|O75891	1e-071(aldC:Rv2858c|O33340)
fadA2:Rv0243|O86361	ALDH1A2:ENSP00000249750|O94788	3e-070(aldC:Rv2858c|O33340)
fadA2:Rv0243|O86361	ALDH2:ENSP00000261733|P05091	4e-070(aldC:Rv2858c|O33340)
fadA2:Rv0243|O86361	ALDH1L2:ENSP00000258494|Q3SY69	1e-069(aldC:Rv2858c|O33340)
fadA2:Rv0243|O86361	ALDH9A1:ENSP00000346827|P49189	3e-068(aldC:Rv2858c|O33340)
fadA2:Rv0243|O86361	ALDH1A1:ENSP00000297785|P00352	1e-067(aldC:Rv2858c|O33340)
fadA2:Rv0243|O86361	ALDH8A1:ENSP00000265605|Q9H2A2	5e-058(aldC:Rv2858c|O33340)
aldC:Rv2858c|O33340	HADHB:ENSP00000325136|P55084	9e-056(fadA2:Rv0243|O86361)
acpP:Rv2244|I6X3P5	ACSF2:ENSP00000300441|Q96CM8	4e-056(LH57_16865:Rv3089|I6XG57)
Rv2182c|O53516	IMPDH1:ENSP00000345096|P20839	5e-063(guaB:Rv3411c|I6X784)
Rv2182c|O53516	IMPDH2:ENSP00000321584|P12268	2e-062(guaB:Rv3411c|I6X784)
rpsA:Rv1630|I6XYH0	METAP1:ENSP00000296411|P53582	4e-065(map:Rv2861c|I6YAG0)
rpsA:Rv1630|I6XYH0	METAP1D:ENSP00000315152|Q6UB28	1e-054(map:Rv2861c|I6YAG0)
Rv1544|Q10782	BCKDHB:ENSP00000318351|P21953	2e-062(LH57_13665:Rv2496c|I6XEG1)
LH57_07385:Rv1349|I6X107	MOCS3:ENSP00000244051|O95396	3e-064(LH57_17525:Rv3206c|I6X6P0)
LH57_07780:Rv1422|I6X175	IARS:ENSP00000364794|P41252	0.0(ileS:Rv1536|I6XY74)
Rv0843|I6XWE5	ALDH3A1:ENSP00000225740|P30838	1e-078(Rv0147|P96824)
Rv0843|I6XWE5	ALDH3A2:ENSP00000345774|P51648	1e-075(Rv0147|P96824)
LH57_12105:Rv2222c|I6Y8R2	SLC3A1:ENSP00000260649|Q07837	4e-060(LH57_00710:Rv0126|I6X8K8)
LH57_18620:Rv3410c|I6YG23	EIF4A1:ENSP00000293831|P60842	9e-062(deaD:Rv1253|I6Y631)
LH57_18620:Rv3410c|I6YG23	EIF4A3:ENSP00000269349|P38919	2e-061(deaD:Rv1253|I6Y631)
LH57_18620:Rv3410c|I6YG23	DDX23:ENSP00000310723|Q9BUQ8	1e-057(deaD:Rv1253|I6Y631)
LH57_18620:Rv3410c|I6YG23	DDX17:ENSP00000380033|Q92841	4e-057(deaD:Rv1253|I6Y631)
LH57_18620:Rv3410c|I6YG23	DDX5:ENSP00000225792|P17844	6e-057(deaD:Rv1253|I6Y631)
LH57_18620:Rv3410c|I6YG23	DDX42:ENSP00000374574|Q86XP3	4e-056(deaD:Rv1253|I6Y631)
LH57_07850:Rv1436|I6YAJ8	AFG3L2:ENSP00000269143|Q9Y4W6	2e-113(ftsH:Rv3610c|I6Y435)
LH57_07850:Rv1436|I6YAJ8	YME1L1:ENSP00000318480|Q96TA2	4e-106(ftsH:Rv3610c|I6Y435)
LH57_07850:Rv1436|I6YAJ8	SPG7:ENSP00000268704|Q9UQ90	1e-096(ftsH:Rv3610c|I6Y435)
LH57_07850:Rv1436|I6YAJ8	PSMC2:ENSP00000292644|P35998	6e-051(ftsH:Rv3610c|I6Y435)
ftsH:Rv3610c|I6Y435	GAPDH:ENSP00000229239|P04406	1e-082(LH57_07850:Rv1436|I6YAJ8)
ftsH:Rv3610c|I6Y435	GAPDHS:ENSP00000222286|O14556	1e-078(LH57_07850:Rv1436|I6YAJ8)
ileS:Rv1536|I6XY74	ATP2C1:ENSP00000376914|P98194	3e-141(LH57_10885:Rv1997|I6Y836)
ileS:Rv1536|I6XY74	ATP2C2:ENSP00000262429|O75185	6e-121(LH57_10885:Rv1997|I6Y836)
ileS:Rv1536|I6XY74	ATP2A3:ENSP00000353072|Q93084	5e-112(LH57_10885:Rv1997|I6Y836)
ileS:Rv1536|I6XY74	ATP2A1:ENSP00000349595|O14983	3e-107(LH57_10885:Rv1997|I6Y836)
ileS:Rv1536|I6XY74	ATP2A2:ENSP00000440045|P16615	2e-105(LH57_10885:Rv1997|I6Y836)
ileS:Rv1536|I6XY74	ATP1A2:ENSP00000354490|P50993	4e-098(LH57_10885:Rv1997|I6Y836)
ileS:Rv1536|I6XY74	ATP1A3:ENSP00000302397|P13637	1e-097(LH57_10885:Rv1997|I6Y836)
ileS:Rv1536|I6XY74	ATP12A:ENSP00000218548|P54707	4e-096(LH57_10885:Rv1997|I6Y836)
ileS:Rv1536|I6XY74	ATP1A1:ENSP00000295598|P05023	5e-095(LH57_10885:Rv1997|I6Y836)
ileS:Rv1536|I6XY74	ATP4A:ENSP00000262623|P20648	1e-092(LH57_10885:Rv1997|I6Y836)
ileS:Rv1536|I6XY74	ATP1A4:ENSP00000357060|Q13733	5e-091(LH57_10885:Rv1997|I6Y836)
ileS:Rv1536|I6XY74	ATP2B3:ENSP00000263519|Q16720	4e-056(LH57_10885:Rv1997|I6Y836)
ileS:Rv1536|I6XY74	ATP2B1:ENSP00000261173|P20020	4e-054(LH57_10885:Rv1997|I6Y836)
ileS:Rv1536|I6XY74	ATP2B2:ENSP00000324172|Q01814	2e-053(LH57_10885:Rv1997|I6Y836)
ileS:Rv1536|I6XY74	ATP2B4:ENSP00000350310|P23634	7e-052(LH57_10885:Rv1997|I6Y836)
LH57_10885:Rv1997|I6Y836	IARS:ENSP00000364794|P41252	0.0(ileS:Rv1536|I6XY74)
Rv1277|Q50699	WRNIP1:ENSP00000370150|Q96S55	1e-062(LH57_14015:Rv2559c|I6YDQ7)
LH57_10940:Rv2007c|I6Y844	FDXR:ENSP00000462972|P22570	2e-078(LH57_16955:Rv3106|I6Y2K5)
[truncated: 13,288 more rows]
