# Supplementary material for: Transferring knowledge of bacterial protein interaction networks to predict pathogen targeted human genes and immune signaling pathways: a case study on M. tuberculosis
Source: BMC Genomics. 2018 Jun 28;19:505. doi: 10.1186/s12864-018-4873-9 (PMC6027805; doi:10.1186/s12864-018-4873-9)
Supplement: Supplementary file 2 — Text file contains the negative training data consisting of randomly sampled non-interlogs. (TXT 769 kb) [file 12864_2018_4873_MOESM2_ESM.txt]

2. Additional file 2: he negative training data that consist of randomly sampled non-interlogs.
LH57_15575:Rv2855|I6XFH2	ALKBH7:ENSP00000245812|Q9BT30
LH57_15575:Rv2855|I6XFH2	PCDH7:ENSP00000441802|O60245
LH57_15575:Rv2855|I6XFH2	RAP1GAP:ENSP00000290101|X6R8W7
LH57_15575:Rv2855|I6XFH2	CYTB:ENSP00000354554|B2Z4H6
LH57_15575:Rv2855|I6XFH2	RILP:ENSP00000301336|Q96NA2
LH57_15575:Rv2855|I6XFH2	TPST2:ENSP00000339813|B1AHJ5
LH57_15575:Rv2855|I6XFH2	LUC7L3:ENSP00000240304|C9JL41
LH57_15575:Rv2855|I6XFH2	YAF2:ENSP00000401859|G3V1X5
LH57_15575:Rv2855|I6XFH2	LYPLAL1:ENSP00000355895|B3KVW3
LH57_15575:Rv2855|I6XFH2	KLRD1:ENSP00000338130|Q13241
LH57_15575:Rv2855|I6XFH2	TNFRSF14:ENSP00000347948|A0A024R052
LH57_15575:Rv2855|I6XFH2	RBM38:ENSP00000348538|E9PSF1
LH57_15575:Rv2855|I6XFH2	SALL3:ENSP00000441823|A0A087WXW6
LH57_15575:Rv2855|I6XFH2	NR3B3:ENSP00000386171|F1D8R5
LH57_15575:Rv2855|I6XFH2	SA:ENSP00000289416|V9H1I0
LH57_15575:Rv2855|I6XFH2	NR6A1:ENSP00000420267|F1D8S0
LH57_15575:Rv2855|I6XFH2	SEMA4A:ENSP00000347117|Q9H3S1
LH57_15575:Rv2855|I6XFH2	CARD6:ENSP00000254691|A0A0B4J1T5
LH57_15575:Rv2855|I6XFH2	TLDC1:ENSP00000343635|Q6P9B6
LH57_15575:Rv2855|I6XFH2	MAN2A2:ENSP00000353655|P49641
LH57_15575:Rv2855|I6XFH2	TIMP2:ENSP00000262768|P16035
LH57_15575:Rv2855|I6XFH2	Nbla00121:ENSP00000377461|Q3LIC1
LH57_15575:Rv2855|I6XFH2	MGRH:ENSP00000366331|W8W3J1
LH57_15575:Rv2855|I6XFH2	RHD:ENSP00000331871|W6AWA7
LH57_15575:Rv2855|I6XFH2	PRC1:ENSP00000377793|A0A024RC67
LH57_15575:Rv2855|I6XFH2	CYB561D2:ENSP00000232508|A0A024R342
LH57_15575:Rv2855|I6XFH2	PRLH:ENSP00000165524|P81277
LH57_15575:Rv2855|I6XFH2	Pe1Fe3:ENSP00000281092|W0S0X4
LH57_15575:Rv2855|I6XFH2	ARMCX3:ENSP00000340672|Q9UH62
LH57_15575:Rv2855|I6XFH2	MEN1:ENSP00000337088|O00255
LH57_15575:Rv2855|I6XFH2	HCA112:ENSP00000004103|A0A090N8H6
LH57_15575:Rv2855|I6XFH2	CYP2J2:ENSP00000360247|P51589
LH57_15575:Rv2855|I6XFH2	ATP6:ENSP00000354632|A0A096YAI4
LH57_15575:Rv2855|I6XFH2	ZBTB7A:ENSP00000323670|O95365
LH57_15575:Rv2855|I6XFH2	HLA-B:ENSP00000399168|E5DCN6
LH57_15575:Rv2855|I6XFH2	CEBPE:ENSP00000206513|Q15744
LH57_15575:Rv2855|I6XFH2	CENPN:ENSP00000377007|Q96H22
LH57_15575:Rv2855|I6XFH2	DENND3:ENSP00000262585|A2RUS2
LH57_15575:Rv2855|I6XFH2	NADH6:ENSP00000354665|Q4GIS7
LH57_15575:Rv2855|I6XFH2	DMD:ENSP00000354923|E9PDN5
LH57_15575:Rv2855|I6XFH2	ZNF254:ENSP00000349494|F5H2M4
LH57_15575:Rv2855|I6XFH2	PPM1A:ENSP00000327255|E9PL75
LH57_15575:Rv2855|I6XFH2	PLCD4:ENSP00000388631|H7C237
LH57_15575:Rv2855|I6XFH2	KCNH4:ENSP00000264661|Q9UQ05
LH57_15575:Rv2855|I6XFH2	OLFM1:ENSP00000252854|F8W870
LH57_15575:Rv2855|I6XFH2	BMP2:ENSP00000368104|P12643
LH57_15575:Rv2855|I6XFH2	CASP9:ENSP00000330237|F8VVS7
LH57_15575:Rv2855|I6XFH2	RPL31:ENSP00000386717|P62899
LH57_15575:Rv2855|I6XFH2	EIF3K:ENSP00000248342|K7ES31
ftsH:Rv3610c|I6Y435	IL20RB:ENSP00000328133|Q6UXL0
ftsH:Rv3610c|I6Y435	CARD14:ENSP00000344549|I3L414
ftsH:Rv3610c|I6Y435	CRHR1:ENSP00000381333|J3QQR1
ftsH:Rv3610c|I6Y435	SLC39A13:ENSP00000354689|E9PSA8
ftsH:Rv3610c|I6Y435	SLCO1A2:ENSP00000305974|Q8IV69
ftsH:Rv3610c|I6Y435	PBX1:ENSP00000405890|A0A0A0MTI0
ftsH:Rv3610c|I6Y435	C8orf4:ENSP00000319914|Q9NR00
ftsH:Rv3610c|I6Y435	MAZ:ENSP00000219782|H3BQS2
ftsH:Rv3610c|I6Y435	HLA-C:ENSP00000365402|C0KJV6
ftsH:Rv3610c|I6Y435	ZNF575:ENSP00000315870|Q86XF7
ftsH:Rv3610c|I6Y435	MAGED1:ENSP00000364847|A0A024R254
ftsH:Rv3610c|I6Y435	ATP8:ENSP00000355265|U3LAD1
ftsH:Rv3610c|I6Y435	ACSM3:ENSP00000289416|Q53FZ2
ftsH:Rv3610c|I6Y435	COL16A1:ENSP00000362776|Q07092
ftsH:Rv3610c|I6Y435	ATP6:ENSP00000354632|A0S0T0
ftsH:Rv3610c|I6Y435	EGFR:ENSP00000275493|A0A068JD88
ftsH:Rv3610c|I6Y435	raptor:ENSP00000307272|Q6DKI0
ftsH:Rv3610c|I6Y435	MUT:ENSP00000274813|T1WHH0
ftsH:Rv3610c|I6Y435	RABL2A:ENSP00000376871|F2Z2E5
ftsH:Rv3610c|I6Y435	UTY:ENSP00000328939|Q9P108
ftsH:Rv3610c|I6Y435	CACNB4:ENSP00000438949|Q580I4
ftsH:Rv3610c|I6Y435	DDX21:ENSP00000346120|Q9NR30
ftsH:Rv3610c|I6Y435	SPIN-2:ENSP00000275988|A0A024R9Y9
ftsH:Rv3610c|I6Y435	WASH:ENSP00000352498|A9QQ12
ftsH:Rv3610c|I6Y435	RFC2:ENSP00000055077|P35250
ftsH:Rv3610c|I6Y435	TMEM218:ENSP00000279968|A2RU14
ftsH:Rv3610c|I6Y435	EFHD1:ENSP00000264059|C9JTV4
ftsH:Rv3610c|I6Y435	HLA-E:ENSP00000365817|Q6DU44
ftsH:Rv3610c|I6Y435	ARL17B:ENSP00000391751|I3L1V5
ftsH:Rv3610c|I6Y435	PRDM9:ENSP00000296682|Q9NQV7
ftsH:Rv3610c|I6Y435	APOL1:ENSP00000317674|A0A024R1Q4
ftsH:Rv3610c|I6Y435	SEC23A:ENSP00000306881|F5H365
ftsH:Rv3610c|I6Y435	ITGA5:ENSP00000293379|P08648
ftsH:Rv3610c|I6Y435	HNRNPUL1:ENSP00000375863|M0R203
ftsH:Rv3610c|I6Y435	TARBP2:ENSP00000266987|A8K3X2
ftsH:Rv3610c|I6Y435	PLD1:ENSP00000342793|Q13393
ftsH:Rv3610c|I6Y435	EXOG:ENSP00000287675|F8WE28
ftsH:Rv3610c|I6Y435	GMIP:ENSP00000203556|K7EJC2
Rv2469c|O53196	MPP3:ENSP00000381425|Q13368
Rv3784|P72050	MORF4L1:ENSP00000331310|Q9UBU8
Rv3784|P72050	KLHDC8A:ENSP00000356123|Q8IYD2
Rv3784|P72050	CYTB:ENSP00000354554|Q4F3E2
Rv3784|P72050	BRINP3:ENSP00000356432|Q76B58
Rv3784|P72050	HLA-B:ENSP00000399168|P01889
Rv3784|P72050	GJB4:ENSP00000345868|Q9NTQ9
Rv3784|P72050	RNF144B:ENSP00000259939|Q7Z419
Rv3784|P72050	GIT2:ENSP00000347464|Q6FI58
Rv3784|P72050	UBXN2A:ENSP00000312107|P68543
Rv3784|P72050	FTL:ENSP00000366525|Q6DMM8
Rv3784|P72050	CCT7:ENSP00000258091|F8WAM2
LH57_06865:Rv1256c|I6YA30	AK4:ENSP00000322175|D3DQ64
LH57_06865:Rv1256c|I6YA30	ATP8:ENSP00000355265|A0A059RV36
LH57_06865:Rv1256c|I6YA30	FUT1:ENSP00000312021|A0A0A0QYD1
LH57_06865:Rv1256c|I6YA30	CCDC136:ENSP00000297788|Q96JN2
LH57_06865:Rv1256c|I6YA30	RPGRIP1L:ENSP00000369257|H3BV03
LH57_06865:Rv1256c|I6YA30	CYTB:ENSP00000354554|C8XX76
LH57_06865:Rv1256c|I6YA30	ZNF493:ENSP00000376110|Q6ZR52
LH57_06865:Rv1256c|I6YA30	SLFN11:ENSP00000312402|C9J902
LH57_06865:Rv1256c|I6YA30	CNN1:ENSP00000252456|K7EQ72
LH57_06865:Rv1256c|I6YA30	hCG_27868:ENSP00000347548|D3DPZ1
LH57_06865:Rv1256c|I6YA30	HLA-B:ENSP00000399168|F8R175
LH57_06865:Rv1256c|I6YA30	ND3:ENSP00000355206|A0A059RUV4
LH57_06865:Rv1256c|I6YA30	FTH1:ENSP00000273550|E9PKY7
LH57_06865:Rv1256c|I6YA30	SMARCA2:ENSP00000265773|A0A0A0MT03
LH57_06865:Rv1256c|I6YA30	CDC42EP2:ENSP00000279249|O14613
LH57_06865:Rv1256c|I6YA30	BPI':ENSP00000262865|A2NX48
LH57_06865:Rv1256c|I6YA30	SHFM1:ENSP00000248566|A0A096LP17
LH57_06865:Rv1256c|I6YA30	AADAT:ENSP00000226840|Q8N5Z0
LH57_06865:Rv1256c|I6YA30	OR5D18:ENSP00000335025|Q8NGL1
LH57_06865:Rv1256c|I6YA30	PCBP2:ENSP00000352438|F8VTZ0
LH57_06865:Rv1256c|I6YA30	HIST1H2BO:ENSP00000303408|P23527
LH57_06865:Rv1256c|I6YA30	HNRPA3:ENSP00000376309|B4DDB6
LH57_04655:Rv0853c|I6XWF2	HMGB2:ENSP00000296503|P26583
LH57_04655:Rv0853c|I6XWF2	cytb:ENSP00000354554|Q7GXV8
LH57_04655:Rv0853c|I6XWF2	CYTB:ENSP00000354554|E2FPA9
LH57_04655:Rv0853c|I6XWF2	INS:ENSP00000250971:ENSP00000348986|F6MZK5
LH57_04655:Rv0853c|I6XWF2	HLA-C:ENSP00000365402|B8Y6A8
LH57_04655:Rv0853c|I6XWF2	HLA-A:ENSP00000366005|P30443
LH57_04655:Rv0853c|I6XWF2	MT-ATP8:ENSP00000355265|P03928
LH57_04655:Rv0853c|I6XWF2	HLA-DRB1:ENSP00000353099|U3PQT7
LH57_04655:Rv0853c|I6XWF2	RC3H1:ENSP00000258349|Q5TC82
LH57_08200:Rv1496|I6YAQ7	ASCC1:ENSP00000339404|Q8N9N2
LH57_08200:Rv1496|I6YAQ7	SMARCA2:ENSP00000265773|B1ALG2
LH57_08200:Rv1496|I6YAQ7	RNF223:ENSP00000410533|E7ERA6
LH57_08200:Rv1496|I6YAQ7	RPS3:ENSP00000433821|H0YEU2
ftsZ:Rv2150c|I6XZY9	USP33:ENSP00000350009|E9PLK7
ftsZ:Rv2150c|I6XZY9	ZNF638:ENSP00000264447|C9JWN0
ftsZ:Rv2150c|I6XZY9	ATP6:ENSP00000354632|Q4F4F0
hemE:Rv2678c|I6X535	MAN1B1:ENSP00000360645|H0YGV7
hemE:Rv2678c|I6X535	NADK:ENSP00000340925|A0A024R058
trcS:Rv1032c|P96368	BAK1:ENSP00000353878|Q16611
trcS:Rv1032c|P96368	CITED2:ENSP00000356623|A0A0A0MTM3
trcS:Rv1032c|P96368	HLA-C:ENSP00000365402|B9WPN5
trcS:Rv1032c|P96368	UST:ENSP00000356433|Q9Y2C2
trcS:Rv1032c|P96368	CYTB:ENSP00000354554|K9R3X6
trcS:Rv1032c|P96368	FMR1:ENSP00000359506|A0A087WXI3
trcS:Rv1032c|P96368	Pe1Fe13:ENSP00000281092|W0S0D3
trcS:Rv1032c|P96368	TLE3:ENSP00000452871|F5H7D6
trcS:Rv1032c|P96368	IL20RA:ENSP00000314976|Q9UHF4
trcS:Rv1032c|P96368	HLA-DPB1:ENSP00000408146|A0A0A7C5I0
atpC:Rv1311|I6Y678	HTR6:ENSP00000289753|P50406
atpC:Rv1311|I6Y678	HLA-C:ENSP00000365402|G1EMQ7
atpC:Rv1311|I6Y678	ND1:ENSP00000354687|A0A059QPU5
atpC:Rv1311|I6Y678	SAMD11:ENSP00000342313|A0A087X2A3
atpC:Rv1311|I6Y678	ADSL:ENSP00000216194|X5D8S6
atpC:Rv1311|I6Y678	RPL23:ENSP00000377865|J3KT29
atpC:Rv1311|I6Y678	NR1D1:ENSP00000246672|F1D8S3
atpC:Rv1311|I6Y678	TMEM182:ENSP00000394178|Q6ZP80
atpC:Rv1311|I6Y678	SULF2:ENSP00000353007|Q5BKT1
atpC:Rv1311|I6Y678	TTC28:ENSP00000381003|A0A087WW06
atpC:Rv1311|I6Y678	HLA-B:ENSP00000399168|B3V8R0
atpC:Rv1311|I6Y678	CYTB:ENSP00000354554|V5L9N0
atpC:Rv1311|I6Y678	CEP57:ENSP00000317902|F5GYW0
atpC:Rv1311|I6Y678	NANOG:ENSP00000229307|F5GZI2
atpC:Rv1311|I6Y678	DPP4:ENSP00000353731|H7C1N5
LH57_08725:Rv1596|I6XBW1	CASR:ENSP00000420194|P41180
rimP:Rv2842c|I6X5I3	COX3:ENSP00000354982|C9D5W0
echA10:Rv1142c|O06542	HLA-C:ENSP00000365402|G1EQD2
echA10:Rv1142c|O06542	ITGA7:ENSP00000452120|Q4LE35
echA10:Rv1142c|O06542	INPP5F:ENSP00000354519|Q9Y2H2
echA10:Rv1142c|O06542	MAP2K5:ENSP00000178640|A0A024R5X5
echA10:Rv1142c|O06542	EFCAB12:ENSP00000420854|D6RFI2
echA10:Rv1142c|O06542	NR1D2:ENSP00000310006|B6ZGS3
echA10:Rv1142c|O06542	ZMYND10:ENSP00000231749|O75800
echA10:Rv1142c|O06542	WIPF2:ENSP00000320924|Q8TF74
echA10:Rv1142c|O06542	ATP7B:ENSP00000242839|F5H562
echA10:Rv1142c|O06542	MT-RNR2:ENSP00000468991:ENSP00000439666|Q8IVG9
echA10:Rv1142c|O06542	EYS:ENSP00000424243|F1T0I0
echA10:Rv1142c|O06542	HSPA5:ENSP00000324173|P11021
echA10:Rv1142c|O06542	SLC2A1:ENSP00000416293|P11166
echA10:Rv1142c|O06542	HLA-DRB1:ENSP00000353099|A0A0A7C3W1
echA10:Rv1142c|O06542	THOP1:ENSP00000304467|K7EP46
echA10:Rv1142c|O06542	HLA-DQB1:ENSP00000382034|T1R348
echA10:Rv1142c|O06542	PSMD12:ENSP00000348442|O00232
echA10:Rv1142c|O06542	NFXL1:ENSP00000370949|Q6ZNB6
echA10:Rv1142c|O06542	ACOT4:ENSP00000323071|Q8N9L9
echA10:Rv1142c|O06542	HFE:ENSP00000417404|F8W7W8
echA10:Rv1142c|O06542	BCDO2:ENSP00000350314|B0YIX7
echA10:Rv1142c|O06542	ESRP2:ENSP00000418748|J3QQJ9
echA10:Rv1142c|O06542	HLA-B:ENSP00000399168|D7NSR9
echA10:Rv1142c|O06542	ZNF385A:ENSP00000338927|Q96PM9
echA10:Rv1142c|O06542	HLA-A:|I3ZN78
echA10:Rv1142c|O06542	HMGN2:ENSP00000355228|P05204
echA10:Rv1142c|O06542	MDH2:ENSP00000327070|Q0QF37
echA10:Rv1142c|O06542	PSEN1:ENSP00000326366|H0YM52
echA10:Rv1142c|O06542	ZNF582:ENSP00000301310|A0A024R4P7
echA10:Rv1142c|O06542	CYP21A2:ENSP00000408860|C7DTU9
echA10:Rv1142c|O06542	OTUB1:ENSP00000402551|F5GYJ8
echA10:Rv1142c|O06542	FADS1:ENSP00000322229|F5GWE3
echA10:Rv1142c|O06542	ATP8:ENSP00000355265|V9M9E1
echA10:Rv1142c|O06542	LYN:ENSP00000428924|P07948
grcC1:Rv0562|O06428	ABCC1:ENSP00000382342|A0A0A0MS99
grcC1:Rv0562|O06428	ZNF675:ENSP00000352836|M0R3E4
grcC1:Rv0562|O06428	KPNA5:ENSP00000348704|Q5TD90
grcC1:Rv0562|O06428	HLA-ABC:ENSP00000366005|O19689
grcC1:Rv0562|O06428	ZSCAN29:ENSP00000380174|Q96AG1
grcC1:Rv0562|O06428	SPIB:ENSP00000471921|A0A024R4I5
grcC1:Rv0562|O06428	AMPD3:ENSP00000379802|E9PKC5
grcC1:Rv0562|O06428	RPS17:ENSP00000454786|H0YN73
grcC1:Rv0562|O06428	KATNB1:ENSP00000368982|Q9BVA0
grcC1:Rv0562|O06428	MAP7D1:ENSP00000362244|E9PLH3
grcC1:Rv0562|O06428	KIF5B-RET(NM_020630)_K23;R12:ENSP00000307078|M1VRN1
grcC1:Rv0562|O06428	DKFZp566E044:ENSP00000334061|Q9NSW6
grcC1:Rv0562|O06428	PLXNA4B:ENSP00000323194|A0A024R7A6
grcC1:Rv0562|O06428	FGD2:ENSP00000274963|Q7Z6J4
grcC1:Rv0562|O06428	DUB1:ENSP00000310590|Q9H9C5
grcC1:Rv0562|O06428	ZNF219:ENSP00000354206|G3V2E3
grcC1:Rv0562|O06428	SYTL2:ENSP00000346576|E9PS29
grcC1:Rv0562|O06428	PPIP5K2:ENSP00000313070|A0A087WZV0
grcC1:Rv0562|O06428	VARS2:ENSP00000441000|B4E0K6
grcC1:Rv0562|O06428	HMGCS1:ENSP00000322706|A0A024R059
grcC1:Rv0562|O06428	UBIAD1:ENSP00000366006|Q9Y5Z9
grcC1:Rv0562|O06428	HNRNPLL:ENSP00000387088|H7C464
Rv0650|I6Y8D3	HLA-B:ENSP00000399168|D5FI14
Rv0650|I6Y8D3	HLA-C:ENSP00000365402|D3U3Q3
Rv0650|I6Y8D3	HLA-A:ENSP00000366005|M1FWW3
grcC2:Rv0989c|O05572	TLN1:ENSP00000316029|Q9Y490
grcC2:Rv0989c|O05572	TRHR:ENSP00000309818|P34981
grcC2:Rv0989c|O05572	NEUROG3:ENSP00000242462|E0X9P2
grcC2:Rv0989c|O05572	NAP1L1:ENSP00000261182|H0YH88
grcC2:Rv0989c|O05572	NAA60:ENSP00000385903|I3L1T4
grcC2:Rv0989c|O05572	ND2:ENSP00000355046|Q9B2X3
grcC2:Rv0989c|O05572	BCORL1:ENSP00000218147|Q5H9F3
grcC2:Rv0989c|O05572	HLA-C:ENSP00000365402|E0WBQ2
grcC2:Rv0989c|O05572	FHL2:ENSP00000322909|F8WDA8
grcC2:Rv0989c|O05572	ATP6:ENSP00000354632|Q4EYJ6
grcC2:Rv0989c|O05572	PIGK:ENSP00000359848|Q92643
grcC2:Rv0989c|O05572	YME1L1:ENSP00000318480|Q96TA2
grcC2:Rv0989c|O05572	CDC42SE2:ENSP00000353706|Q9NRR3
grcC2:Rv0989c|O05572	ALK:ENSP00000373700|B6D4Y8
grcC2:Rv0989c|O05572	ND5:ENSP00000354813|A7XT63
grcC2:Rv0989c|O05572	HNRPH3:ENSP00000265866|A0A024QZK8
grcC2:Rv0989c|O05572	DCTN1:ENSP00000416453|E7EX90
grcC2:Rv0989c|O05572	AGMAT:ENSP00000364986|Q9BSE5
grcC2:Rv0989c|O05572	NRBF2:ENSP00000277746|Q96F24
grcC2:Rv0989c|O05572	AGBL4:ENSP00000360905|Q5VU57
grcC2:Rv0989c|O05572	HNRNPUL1:ENSP00000375863|M0QYI8
grcC2:Rv0989c|O05572	PAM16:ENSP00000460885|Q9Y3D7
LH57_01955:Rv0363c|I6XV40	UBE1:ENSP00000338413|A0A024R1A3
LH57_01955:Rv0363c|I6XV40	ENPP3:ENSP00000350265|O14638
LH57_01955:Rv0363c|I6XV40	SEPT9:ENSP00000391249|K7EN52
LH57_01955:Rv0363c|I6XV40	HLA-G:ENSP00000353472|Q6B9Y3
LH57_01955:Rv0363c|I6XV40	USP12:ENSP00000282344|O75317
LH57_01955:Rv0363c|I6XV40	SPP1:ENSP00000378517|A0A024RDE6
LH57_01955:Rv0363c|I6XV40	ATP6:ENSP00000354632|G9LLL4
LH57_01955:Rv0363c|I6XV40	SULF2:ENSP00000353007|Q8IWU5
LH57_01955:Rv0363c|I6XV40	ND1:ENSP00000354687|Q9B2U3
LH57_01955:Rv0363c|I6XV40	PRMT7:ENSP00000343103|H3BRD3
LH57_01955:Rv0363c|I6XV40	STOML1:ENSP00000319323|Q9UBI4
LH57_01955:Rv0363c|I6XV40	SRGAP2:ENSP00000295713|O75044
LH57_13680:Rv2498c|I6X4G5	CHP1:ENSP00000335632|F5GX29
LH57_13680:Rv2498c|I6X4G5	COI:ENSP00000354499|U3M9Q8
LH57_13680:Rv2498c|I6X4G5	GJA8:ENSP00000240986|A0A097IWA4
prcA:Rv2109c|I6XDC3	ABCG4:ENSP00000304111|Q9H172
prcA:Rv2109c|I6XDC3	CYP21A2:ENSP00000408860|A8W368
prcA:Rv2109c|I6XDC3	TRPC3:ENSP00000368966|D6RC49
prcA:Rv2109c|I6XDC3	BCAR1:ENSP00000391669|D3DUK1
prcA:Rv2109c|I6XDC3	PDLIM5:ENSP00000321746|A0A0A0MSP3
prcA:Rv2109c|I6XDC3	TP53:ENSP00000269305|U6BHT9
prcA:Rv2109c|I6XDC3	ATP6:ENSP00000354632|V9JF96
prcA:Rv2109c|I6XDC3	ST3GAL1:ENSP00000318445|A0A024R9L6
prcA:Rv2109c|I6XDC3	cytb:ENSP00000354554|A7XTX6
prcA:Rv2109c|I6XDC3	RBM6:ENSP00000266022|E9PGM9
prcA:Rv2109c|I6XDC3	SLC16A13:ENSP00000309751|Q7RTY0
prcA:Rv2109c|I6XDC3	BPIFC:ENSP00000300399|Q5TI88
prcA:Rv2109c|I6XDC3	IDS:ENSP00000339801|P22304
prcA:Rv2109c|I6XDC3	HTR3A:ENSP00000347754|B3VRH0
prcA:Rv2109c|I6XDC3	CHRNA9:ENSP00000312663|Q9UGM1
prcA:Rv2109c|I6XDC3	MIOX:ENSP00000216075|A6PVH2
prcA:Rv2109c|I6XDC3	ZNF324B:ENSP00000337473|M0R0B1
prcA:Rv2109c|I6XDC3	BTRC:ENSP00000359206|Q9Y297
prcA:Rv2109c|I6XDC3	B4GALT4:ENSP00000352144|O60513
prcA:Rv2109c|I6XDC3	DKC1:ENSP00000358563|H7C0M1
prcA:Rv2109c|I6XDC3	TMPRSS5:ENSP00000299882|F5GX83
prcA:Rv2109c|I6XDC3	HLA-C:ENSP00000365402|U5YEY9
prcA:Rv2109c|I6XDC3	ANXA13:ENSP00000262219|E5RIN3
prcA:Rv2109c|I6XDC3	BLK:ENSP00000259089|Q05D26
prcA:Rv2109c|I6XDC3	CYTB:ENSP00000354554|R9Y4U8
pckG:Rv0211|I6Y334	MUS81:ENSP00000307853|H0YDU2
folE:Rv3609c|I6YCL7	HLA-C:ENSP00000365402|F4YU78
folE:Rv3609c|I6YCL7	CASP4:ENSP00000388566|P49662
leuC:Rv2988c|I6Y271	SHMT2:ENSP00000333667|G3V4T0
leuC:Rv2988c|I6Y271	ANAPC11:ENSP00000349957|J3QS46
leuC:Rv2988c|I6Y271	LOC402251:ENSP00000384881|A4D132
leuC:Rv2988c|I6Y271	PSMA2:ENSP00000223321|P25787
leuC:Rv2988c|I6Y271	UGT1A5:ENSP00000362513|Q5QTE0
leuC:Rv2988c|I6Y271	MIEF1:ENSP00000327124|Q9NQG6
leuC:Rv2988c|I6Y271	MKKS:ENSP00000246062|Q8IZ22
leuC:Rv2988c|I6Y271	MHC-G:ENSP00000353472|Q9MW45
leuC:Rv2988c|I6Y271	UBE2E1:ENSP00000303709|A0A024R2K3
leuC:Rv2988c|I6Y271	COQ2:ENSP00000310873|H0YAI0
leuC:Rv2988c|I6Y271	ND1:ENSP00000354687|Q7GMM1
leuC:Rv2988c|I6Y271	RAB1A:ENSP00000387286|P62820
leuC:Rv2988c|I6Y271	HLA-C:ENSP00000365402|U5YC87
leuC:Rv2988c|I6Y271	ARF1:ENSP00000272102|A0A024R3Q3
leuC:Rv2988c|I6Y271	MIF:ENSP00000215754|P14174
leuC:Rv2988c|I6Y271	CHRNA7-2:ENSP00000407546|B1N7F8
leuC:Rv2988c|I6Y271	CYTB:ENSP00000354554|D7NUQ5
psd:Rv0437c|I6Y3S2	MORC2:ENSP00000215862|Q9Y6X9
psd:Rv0437c|I6Y3S2	GFM1:ENSP00000419038|F8WAU4
psd:Rv0437c|I6Y3S2	TRMT1:ENSP00000350352|A0A024R7G3
psd:Rv0437c|I6Y3S2	BCL2L14:ENSP00000309132|K7EMX4
psd:Rv0437c|I6Y3S2	AQP:ENSP00000421315|D0AB05
psd:Rv0437c|I6Y3S2	HLA-A:ENSP00000366005|C8XTP2
psd:Rv0437c|I6Y3S2	ND5:ENSP00000354813|D6BYR8
psd:Rv0437c|I6Y3S2	cytb:ENSP00000354554|Q4GFM1
psd:Rv0437c|I6Y3S2	ACADSB:ENSP00000357873|P45954
psd:Rv0437c|I6Y3S2	CCR5:ENSP00000292303|Q5EKN0
psd:Rv0437c|I6Y3S2	STK11:ENSP00000324856|D4P556
psd:Rv0437c|I6Y3S2	HLA-DQB1:ENSP00000382034|N0A2Q3
psd:Rv0437c|I6Y3S2	DUS2:ENSP00000351769|I3L0K0
psd:Rv0437c|I6Y3S2	NR4A1:ENSP00000353427|H3BT85
psd:Rv0437c|I6Y3S2	MERTK:ENSP00000295408|Q12866
psd:Rv0437c|I6Y3S2	ELAVL2:ENSP00000369460|B1AM48
psd:Rv0437c|I6Y3S2	TNFSF4:ENSP00000281834|A0A024R937
psd:Rv0437c|I6Y3S2	MT3:ENSP00000200691|A0A024R6R7
psd:Rv0437c|I6Y3S2	RPS29:ENSP00000379339|P62273
psd:Rv0437c|I6Y3S2	AGBL3:ENSP00000388275|Q8NEM8
psd:Rv0437c|I6Y3S2	SPEN:ENSP00000364912|Q96T58
psd:Rv0437c|I6Y3S2	RPS27L:ENSP00000331019|Q71UM5
psd:Rv0437c|I6Y3S2	TAOK1:ENSP00000261716|A0A024QZ70
Rv2989|O53238	OPRL1:ENSP00000336764|P41146
purC:Rv0780|I6WZF1	ND2:ENSP00000355046|A6YZ26
purC:Rv0780|I6WZF1	ATRX:ENSP00000362441|Q5JX93
purC:Rv0780|I6WZF1	BPIFB1:ENSP00000253354|A2A2R0
purC:Rv0780|I6WZF1	UTP15:ENSP00000296792|Q8TED0
purC:Rv0780|I6WZF1	DEFB129:ENSP00000246105|Q9H1M3
purC:Rv0780|I6WZF1	ZNF638:ENSP00000264447|C9JMR2
purC:Rv0780|I6WZF1	RNF167:ENSP00000262482|Q9H6Y7
purC:Rv0780|I6WZF1	UCP2:ENSP00000312029|P55851
purC:Rv0780|I6WZF1	HBB:ENSP00000333994|Q9BWV6
egtB:Rv3703c|I6YCS9	MEF2B:ENSP00000162023|B3KQ23
metZ:Rv0391|I6Y7P6	SLC5A6:ENSP00000310208|E7ENG0
metZ:Rv0391|I6Y7P6	TAS2R19:ENSP00000375091|P59542
metZ:Rv0391|I6Y7P6	MARC1:ENSP00000355877|H0YDX4
metZ:Rv0391|I6Y7P6	DRD3:ENSP00000373169|X5D2G4
metZ:Rv0391|I6Y7P6	HLA-DPB1:ENSP00000408146|A0A0A7C8U2
metZ:Rv0391|I6Y7P6	DAG1:ENSP00000312435|A0A024R2W4
metZ:Rv0391|I6Y7P6	VGF:ENSP00000249330|Q05BJ3
metZ:Rv0391|I6Y7P6	COX3:ENSP00000354982|A0A059RR81
metZ:Rv0391|I6Y7P6	CNDP2:ENSP00000325548|J3QRD0
LH57_00305:Rv0054|I6Y2M3	CLOCK:ENSP00000308741|C9JK03
LH57_00305:Rv0054|I6Y2M3	FAM200A:ENSP00000411372|Q8TCP9
LH57_00305:Rv0054|I6Y2M3	COX1:ENSP00000354499|H9LJV9
LH57_00305:Rv0054|I6Y2M3	PLCG1:ENSP00000244007|Q4LE43
LH57_00305:Rv0054|I6Y2M3	HLA-C:ENSP00000365402|F8SL01
LH57_00305:Rv0054|I6Y2M3	BMP7:ENSP00000379204|Q9H2W7
LH57_00305:Rv0054|I6Y2M3	MYO1H:ENSP00000439182|Q8N1T3
LH57_00305:Rv0054|I6Y2M3	CDCA7:ENSP00000306968|Q9BWT1
LH57_00305:Rv0054|I6Y2M3	NDUFC1:ENSP00000265500|O43677
LH57_00305:Rv0054|I6Y2M3	TFDP2:ENSP00000420616|C9J5D5
LH57_00305:Rv0054|I6Y2M3	LUC7L2:ENSP00000347005|Q9Y383
LH57_00305:Rv0054|I6Y2M3	DKFZp686M0430:ENSP00000253332|Q5CZB5
LH57_00305:Rv0054|I6Y2M3	TLE3:ENSP00000452871|Q6PRX2
Rv0331|O07255	SLC52A2:ENSP00000333638|E9PKE4
Rv0331|O07255	COX1:ENSP00000354499|A0A075XDJ9
Rv0331|O07255	HLA-B:ENSP00000399168|Q68J67
Rv0331|O07255	VASP:ENSP00000245932|K7EM16
pgi:Rv0946c|I6WZU7	SMC1A:ENSP00000323421|V9GY57
pgi:Rv0946c|I6WZU7	GLB1:ENSP00000306920|F8WF40
pgi:Rv0946c|I6WZU7	ATF2:ENSP00000264110|P15336
pgi:Rv0946c|I6WZU7	ND2:ENSP00000355046|Q7GXY9
pgi:Rv0946c|I6WZU7	ND5:ENSP00000354813|Q5XS00
pgi:Rv0946c|I6WZU7	RCP9:ENSP00000396527|A0A024RDL0
pgi:Rv0946c|I6WZU7	THAP8:ENSP00000292894|Q8NA92
pgi:Rv0946c|I6WZU7	P2RY14:ENSP00000308361|C9JAB5
pgi:Rv0946c|I6WZU7	TP53:ENSP00000269305|L0EQY4
pgi:Rv0946c|I6WZU7	PRKCE:ENSP00000306124|L7RTI5
pgi:Rv0946c|I6WZU7	IFRD2:ENSP00000398971|Q12894
pgi:Rv0946c|I6WZU7	MTRR:ENSP00000264668|H0Y9D5
pgi:Rv0946c|I6WZU7	F9:ENSP00000218099|Q19UL5
pgi:Rv0946c|I6WZU7	HBB:ENSP00000333994|B2M0Y1
pgi:Rv0946c|I6WZU7	CSRP2:ENSP00000310901|A0A024RBB5
pgi:Rv0946c|I6WZU7	MEDAG:ENSP00000369849|Q5VYS4
pgi:Rv0946c|I6WZU7	USP3:ENSP00000369681|H0YNX9
pgi:Rv0946c|I6WZU7	HLA-DPA1:ENSP00000393566|Q29ZN0
pgi:Rv0946c|I6WZU7	TRAPPC10:ENSP00000291574|P48553
LH57_10895:Rv1999c|I6XD25	FLYWCH1:ENSP00000399938|Q4VC44
LH57_10895:Rv1999c|I6XD25	HLA-C:ENSP00000365402|G0Z8D8
LH57_10895:Rv1999c|I6XD25	MYH1:ENSP00000226207|P12882
LH57_10895:Rv1999c|I6XD25	DLX3:ENSP00000389870|O60479
LH57_10895:Rv1999c|I6XD25	NUP107:ENSP00000229179|P57740
LH57_10895:Rv1999c|I6XD25	ACAA1:ENSP00000333664|F2Z2Q6
LH57_10895:Rv1999c|I6XD25	C14orf1:ENSP00000256319|Q9UKR5
LH57_10895:Rv1999c|I6XD25	PKMYT1:ENSP00000262300|I3L136
LH57_10895:Rv1999c|I6XD25	FKBP10:ENSP00000317232|C9JPC3
LH57_10895:Rv1999c|I6XD25	ND5:ENSP00000354813|Q5XS00
LH57_10895:Rv1999c|I6XD25	ATP9A:ENSP00000342481|Q2NLD0
LH57_10895:Rv1999c|I6XD25	PCCB:ENSP00000419027|Q9HBR7
LH57_10895:Rv1999c|I6XD25	ADORA2B:ENSP00000304501|P29275
LH57_10895:Rv1999c|I6XD25	PON2:ENSP00000222572|J3QT77
LH57_10895:Rv1999c|I6XD25	LLPH:ENSP00000266604|Q9BRT6
LH57_10895:Rv1999c|I6XD25	SNX19:ENSP00000265909|Q92543
LH57_10895:Rv1999c|I6XD25	Hosa(Adygei)-T2R3:ENSP00000247879|Q50KZ1
LH57_04160:Rv0766c|I6Y4S2	CYTB:ENSP00000354554|F2WHT6
LH57_04160:Rv0766c|I6Y4S2	GAD1:ENSP00000350928|Q99259
LH57_04160:Rv0766c|I6Y4S2	ND5:ENSP00000354813|V9JMS4
LH57_04160:Rv0766c|I6Y4S2	NDUFV2:ENSP00000327268|P19404
LH57_04160:Rv0766c|I6Y4S2	MAP4K4:ENSP00000314363|E7ETN6
LH57_04160:Rv0766c|I6Y4S2	ALG1:ENSP00000262374|Q9BT22
LH57_04160:Rv0766c|I6Y4S2	SLC2A1:ENSP00000416293|P11166
LH57_04160:Rv0766c|I6Y4S2	CUL5:ENSP00000376808|Q93034
LH57_04160:Rv0766c|I6Y4S2	KCNN2:ENSP00000264773|D6RGY7
LH57_04160:Rv0766c|I6Y4S2	PSMD8:ENSP00000215071|R4GMR5
LH57_04160:Rv0766c|I6Y4S2	ND2:ENSP00000355046|A0A059QSG3
LH57_04160:Rv0766c|I6Y4S2	HLA-A:ENSP00000366005|M4R8T6
LH57_04160:Rv0766c|I6Y4S2	UTY:ENSP00000328939|Q9P108
LH57_04160:Rv0766c|I6Y4S2	EXOSC6:ENSP00000398597|Q5RKV6
LH57_04160:Rv0766c|I6Y4S2	PFKM:ENSP00000345771|H0YIS9
LH57_04160:Rv0766c|I6Y4S2	PIGU:ENSP00000217446|Q9H490
LH57_04160:Rv0766c|I6Y4S2	AHR:ENSP00000242057|P35869
LH57_04160:Rv0766c|I6Y4S2	ADAMTS20:ENSP00000374071|G3V1X8
LH57_04160:Rv0766c|I6Y4S2	FLJ10769:ENSP00000311984|B3KSJ9
LH57_04160:Rv0766c|I6Y4S2	NCALD:ENSP00000220931|E5RFL9
LH57_04160:Rv0766c|I6Y4S2	NPLOC4:ENSP00000331487|Q8TAT6
LH57_04160:Rv0766c|I6Y4S2	POMT1:ENSP00000361302|Q9Y6A1
Rv3510c|I6Y3Q7	MICU3:ENSP00000321455|Q86XE3
nusA:Rv2841c|I6YEI3	MPP6:ENSP00000222644|Q9NZW5
nusA:Rv2841c|I6YEI3	EFCAB2:ENSP00000355480|H7BY53
nusA:Rv2841c|I6YEI3	IL33:ENSP00000370842|O95760
nusA:Rv2841c|I6YEI3	KCNG1:ENSP00000360626|A2A2I8
nusA:Rv2841c|I6YEI3	THUMPD2:ENSP00000423933|D6W593
nusA:Rv2841c|I6YEI3	C1orf51:ENSP00000290363|Q5TB12
lpqL:Rv0418|P96264	CILP2:ENSP00000291495|Q8IUL8
lpqL:Rv0418|P96264	DSN1:ENSP00000362850|Q9H410
Rv2413c|P71730	GSTO2:ENSP00000345023|Q9H4Y5
Rv2413c|P71730	HLA-C:ENSP00000365402|F8SL00
Rv2413c|P71730	MYLIP:ENSP00000349298|Q5TIA5
Rv2413c|P71730	SGPP2:ENSP00000315137|Q8IWX5
tig:Rv2462c|I6Y0S7	CTSB:ENSP00000342070|E9PQM1
tig:Rv2462c|I6Y0S7	PCCB:ENSP00000419027|E9PDR0
tig:Rv2462c|I6Y0S7	USP42:ENSP00000301962|C9JPC9
tig:Rv2462c|I6Y0S7	CRYL1:ENSP00000298248|A0A024RDM2
tig:Rv2462c|I6Y0S7	KIN27:ENSP00000309591|Q15136
tig:Rv2462c|I6Y0S7	HDAC11:ENSP00000295757|B5MCQ6
tig:Rv2462c|I6Y0S7	USP39:ENSP00000312981|B3KPG7
tig:Rv2462c|I6Y0S7	PIGN:ENSP00000350263|K7EPJ2
tig:Rv2462c|I6Y0S7	TFDP1:ENSP00000364519|Q14186
tig:Rv2462c|I6Y0S7	NEK8:ENSP00000268766|Q86SG6
tig:Rv2462c|I6Y0S7	ALDH3A1:ENSP00000225740|C9JKT2
tig:Rv2462c|I6Y0S7	USP11:ENSP00000218348|B4DGK3
tig:Rv2462c|I6Y0S7	UGP2:ENSP00000338703|C9JUW1
tig:Rv2462c|I6Y0S7	HLA-DR15:ENSP00000353099|M9P9X6
LH57_16865:Rv3089|I6XG57	MYO1C:ENSP00000352834|A1L180
LH57_16865:Rv3089|I6XG57	HCK:ENSP00000365012|J3KPD6
LH57_16865:Rv3089|I6XG57	CDC42EP3:ENSP00000295324|Q9UKI2
LH57_16865:Rv3089|I6XG57	WDFY1:ENSP00000233055|A0A024R488
LH57_16865:Rv3089|I6XG57	C8orf36:ENSP00000287437|A0A024R9J6
LH57_16865:Rv3089|I6XG57	EIF2B1:ENSP00000416250|Q14232
LH57_16865:Rv3089|I6XG57	STARD3:ENSP00000337446|Q14849
LH57_16865:Rv3089|I6XG57	HEL-S-125m:ENSP00000299767|V9HWP2
LH57_20840:Rv3824c|I6YH84	KLF16:ENSP00000250916|A0A087WWX5
LH57_20840:Rv3824c|I6YH84	ATP6:ENSP00000354632|D6N624
LH57_20840:Rv3824c|I6YH84	L3MBTL1:ENSP00000398516|A0A0C4DG70
nuoN:Rv3158|I6YFE5	LRRN3:ENSP00000312001|Q9H3W5
nuoN:Rv3158|I6YFE5	PCDHB3:ENSP00000231130|Q2M3R2
nuoN:Rv3158|I6YFE5	TPM3-ROS1:ENSP00000357494|M1VPF4
nuoN:Rv3158|I6YFE5	NRAMP1:ENSP00000233202|Q14970
mtnP:Rv0535|I6Y409	CDRT4:ENSP00000310031|D3DTT2
mtnP:Rv0535|I6Y409	RHD:ENSP00000331871|D7GNB0
mtnP:Rv0535|I6Y409	ST6GALNAC4:ENSP00000336733|A0A024R881
Rv3253c|O05896	SLC20A1:ENSP00000272542|Q8WUM9
Rv3253c|O05896	CHURC1:ENSP00000450144|H0YID9
Rv3253c|O05896	MDM2:ENSP00000417281|J3QST1
Rv3253c|O05896	SLC10A6:ENSP00000273905|Q3KNW5
Rv3253c|O05896	MMP27:ENSP00000260229|Q9H306
Rv3253c|O05896	FHL3:ENSP00000362107|Q13643
Rv3253c|O05896	CEP57L1:ENSP00000352841|E5RJG4
Rv3253c|O05896	IL4I1:ENSP00000342557|M0R1L1
Rv3253c|O05896	WIPF3:ENSP00000386878|A0A0A0MSG0
Rv3253c|O05896	UGT1A9:ENSP00000346768|Q53E75
Rv3253c|O05896	EIF3H:ENSP00000429931|O15372
Rv3253c|O05896	OR1L3:ENSP00000302863|Q8NH93
Rv3253c|O05896	HLA-B:ENSP00000399168|M9P9U8
Rv3253c|O05896	BYSL:ENSP00000230340|Q13895
Rv3253c|O05896	HLA-C:ENSP00000365402|E0X9L6
Rv3253c|O05896	TRIM31:ENSP00000365924|C4B4E3
Rv3253c|O05896	STRN3:ENSP00000350071|Q13033
echA18:Rv3373|O50402	ADGRE2:ENSP00000472280|M0R0K5
echA18:Rv3373|O50402	PRDM4:ENSP00000228437|Q9UKN5
echA18:Rv3373|O50402	ACAP2:ENSP00000324287|Q15057
echA18:Rv3373|O50402	GSTM1:ENSP00000311469|X5D7U4
echA18:Rv3373|O50402	ZSCAN12:ENSP00000354305|O43309
echA18:Rv3373|O50402	HOXB6:ENSP00000225648|P17509
echA18:Rv3373|O50402	DKFZp781F1414:ENSP00000265371|Q68DN3
echA18:Rv3373|O50402	PCMTD1:ENSP00000353739|Q96MG8
echA18:Rv3373|O50402	MAJIN:C11orf85:ENSP00000301896|Q3KP22
echA18:Rv3373|O50402	DOK3:ENSP00000349727|D6RC22
echA18:Rv3373|O50402	ND2:ENSP00000355046|Q4ZEF0
echA18:Rv3373|O50402	GFRA3:ENSP00000274721|O60609
echA18:Rv3373|O50402	PLAUR:ENSP00000339328|M0R0H5
echA18:Rv3373|O50402	HLA-DPB1:ENSP00000408146|A0A0A7CA96
echA18:Rv3373|O50402	HLA-B:ENSP00000399168|A0A0B7MGE0
echA18:Rv3373|O50402	HKR1:ENSP00000315505|K7EL05
echA18:Rv3373|O50402	SAMD11:ENSP00000342313|I7FV93
echA18:Rv3373|O50402	SLC4A2:ENSP00000405600|C9J459
echA18:Rv3373|O50402	C17orf104:ENSP00000386452|A2RUB1
echA18:Rv3373|O50402	GPRC5D:ENSP00000228887|Q9NZD1
echA18:Rv3373|O50402	TP53:ENSP00000269305|Q1HGV1
echA18:Rv3373|O50402	HLA-A:ENSP00000366005|A0A0A7C876
echA18:Rv3373|O50402	RCAN3:ENSP00000363516|H0YF64
echA18:Rv3373|O50402	SHISA7:ENSP00000365503|A6NL88
echA18:Rv3373|O50402	PROC:ENSP00000234071|Q8J009
echA18:Rv3373|O50402	LOC81691:ENSP00000261377|H3BQ98
echA18:Rv3373|O50402	TRMT112:ENSP00000438349|Q9UI30
echA18:Rv3373|O50402	COX2:ENSP00000354876|H9QH59
echA18:Rv3373|O50402	SCAMP5:ENSP00000355387|A0A0A8K8F5
echA18:Rv3373|O50402	HAUS5:ENSP00000439056|K7EQ61
echA18:Rv3373|O50402	HEL-S-88:ENSP00000273962|V9HVY8
echA18:Rv3373|O50402	GTF2H3:ENSP00000445162|F5GX35
echA18:Rv3373|O50402	FGFR2:ENSP00000410294|D3DRD3
echA18:Rv3373|O50402	ARMCX5:ENSP00000246174|Q6P1M9
Rv3741c|O69708	COX1:ENSP00000354499|Q6RN73
LH57_05950:Rv1085c|I6X097	CYTB:ENSP00000354554|B6RGH2
LH57_05950:Rv1085c|I6X097	DIAPH2:ENSP00000321348|B7ZLJ0
LH57_05950:Rv1085c|I6X097	ATP6:ENSP00000354632|A6Z4T0
LH57_05950:Rv1085c|I6X097	ND4:ENSP00000354961|D2Y6X4
LH57_05950:Rv1085c|I6X097	ND1:ENSP00000354687|A0A059RNI5
LH57_05950:Rv1085c|I6X097	OR6C1:ENSP00000368990|Q96RD1
LH57_07915:Rv1445c|I6Y6K3	ABCA7:ENSP00000263094|E9PL63
LH57_07915:Rv1445c|I6Y6K3	CYP4F12:ENSP00000321821|A0A024R7J9
LH57_07915:Rv1445c|I6Y6K3	UBA7:ENSP00000333266|P41226
LH57_07915:Rv1445c|I6Y6K3	ND3:ENSP00000355206|A0A023QSC6
LH57_07915:Rv1445c|I6Y6K3	TAF7:ENSP00000312709|Q15545
LH57_07915:Rv1445c|I6Y6K3	HLA-A:ENSP00000366005|D0EZK0
LH57_07915:Rv1445c|I6Y6K3	ND2:ENSP00000355046|G9LK66
Rv1544|Q10782	PIK3C3:ENSP00000262039|M0R308
Rv1544|Q10782	SHC1:ENSP00000401303|X6R6D0
Rv1544|Q10782	FBXL12:ENSP00000247977|Q9NXK8
Rv1544|Q10782	OR2M7:ENSP00000324557|Q8NG81
Rv1544|Q10782	ABAT:ENSP00000268251|P80404
Rv1544|Q10782	SLC16A3:ENSP00000376150|J3QRA0
Rv1544|Q10782	SYT4:ENSP00000255224|M0QZF3
Rv1544|Q10782	ASXL1:ENSP00000364839|A0A087WWN0
Rv1544|Q10782	COX1:ENSP00000354499|F2WI82
Rv1544|Q10782	PRPH2:ENSP00000230381|P23942
Rv1544|Q10782	ZDHHC18:ENSP00000363257|H0YEN1
Rv1544|Q10782	GEN1:ENSP00000318977|E9PLG0
Rv1544|Q10782	STX10:ENSP00000466298|K7EPP9
Rv1544|Q10782	SH3BP4:ENSP00000340237|Q9P0V3
Rv1544|Q10782	DRAXIN:ENSP00000294485|Q8NBI3
Rv1544|Q10782	EMP1:ENSP00000256951|F5H397
Rv1544|Q10782	THEMIS2:ENSP00000363031|Q5TEJ8
rpmB:Rv0105c|I6Y2S5	FTCD:ENSP00000291670|B7WPK3
rpmB:Rv0105c|I6Y2S5	FREP1:ENSP00000353785|Q4L233
rpmB:Rv0105c|I6Y2S5	HLA-A:ENSP00000366005|D6ML33
rpmB:Rv0105c|I6Y2S5	HDAC8:ENSP00000362674|A6NMT1
rpmB:Rv0105c|I6Y2S5	SSX6:ENSP00000366131|Q7RTT6
rpmB:Rv0105c|I6Y2S5	ST6GALNAC2:ENSP00000225276|A0A024R8M1
LH57_11990:Rv2200c|I6XDR7	OXA1L:ENSP00000285848|Q15070
LH57_11990:Rv2200c|I6XDR7	HLA-C:ENSP00000365402|M9P944
LH57_11990:Rv2200c|I6XDR7	DQB1.SLE:ENSP00000382034|Q29784
LH57_11990:Rv2200c|I6XDR7	CLDN4:ENSP00000342445|O14493
LH57_11990:Rv2200c|I6XDR7	ND1:ENSP00000354687|Q85KV8
LH57_11990:Rv2200c|I6XDR7	METTL17:ENSP00000372445|G3V4H5
LH57_12060:Rv2214c|I6Y074	VGLL4:ENSP00000404251|Q14135
LH57_12060:Rv2214c|I6Y074	RHD:ENSP00000331871|I0CKG6
LH57_12060:Rv2214c|I6Y074	EHHADH:ENSP00000231887|Q08426
LH57_12060:Rv2214c|I6Y074	HLA-DRB1:ENSP00000353099|V5J9Z3
LH57_12060:Rv2214c|I6Y074	COX2:ENSP00000354876|E2JFC4
LH57_12060:Rv2214c|I6Y074	TNFSF4:ENSP00000281834|Q6FGS4
LH57_12060:Rv2214c|I6Y074	ZNF124:ENSP00000340749|J3QKQ6
LH57_12060:Rv2214c|I6Y074	ND1:ENSP00000354687|Q9B2Y9
LH57_12060:Rv2214c|I6Y074	CCR5:ENSP00000292303|H9MHP4
LH57_12060:Rv2214c|I6Y074	D2HGDH:ENSP00000315351|Q8N465
LH57_12060:Rv2214c|I6Y074	ATP1A2:ENSP00000354490|B1AKY9
LH57_12060:Rv2214c|I6Y074	MKRN1:ENSP00000255977|C9JYI0
LH57_12060:Rv2214c|I6Y074	LHX6:ENSP00000377854|Q9UPM6
LH57_12060:Rv2214c|I6Y074	DSG2:ENSP00000261590|J3KSI6
LH57_12060:Rv2214c|I6Y074	GIMAP1:ENSP00000302833|Q8WWP7
LH57_12060:Rv2214c|I6Y074	STMN1:ENSP00000410452|Q96CE4
LH57_12060:Rv2214c|I6Y074	ATP6:ENSP00000354632|E9NKT2
LH57_12060:Rv2214c|I6Y074	DNAH11:ENSP00000330671|H9NAJ8
LH57_12060:Rv2214c|I6Y074	HLA-C:ENSP00000365402|U3RD11
LH57_12060:Rv2214c|I6Y074	HLA-B:ENSP00000399168|G1EPP9
LH57_12060:Rv2214c|I6Y074	ND5:ENSP00000354813|H9LMD8
LH57_12060:Rv2214c|I6Y074	ODZ4:ENSP00000278550|G4VTY1
LH57_12060:Rv2214c|I6Y074	GRIK1:ENSP00000382791|H7BYG7
LH57_12060:Rv2214c|I6Y074	ZBTB49:ENSP00000338807|H0YAD4
LH57_12060:Rv2214c|I6Y074	TUBB2C:ENSP00000341289|Q8IZ29
LH57_12060:Rv2214c|I6Y074	KCND3:ENSP00000319591|Q9UK17
LH57_12060:Rv2214c|I6Y074	METTL1:ENSP00000314441|Q9UBP6
LH57_12060:Rv2214c|I6Y074	TMOD4:ENSP00000295314|K7ES04
LH57_12060:Rv2214c|I6Y074	BSCL2:ENSP00000354032|A0A024R549
LH57_12060:Rv2214c|I6Y074	CYTB:ENSP00000354554|A0A075X775
LH57_12060:Rv2214c|I6Y074	ND2:ENSP00000355046|M4QID2
LH57_12060:Rv2214c|I6Y074	OTUD6B:ENSP00000285420|Q8N6M0
LH57_12060:Rv2214c|I6Y074	TSPY8:ENSP00000398163|P0CW00
LH57_12060:Rv2214c|I6Y074	HIGD1A:ENSP00000398064|Q9Y241
LH57_12060:Rv2214c|I6Y074	LRP5L:ENSP00000384291|A4QPB2
LH57_12060:Rv2214c|I6Y074	HLA-A:ENSP00000366005|H6A2C1
LH57_12060:Rv2214c|I6Y074	SEC14L4:ENSP00000255858|Q9UDX3
LH57_12060:Rv2214c|I6Y074	GDF8:ENSP00000260950|A1C2E7
LH57_12060:Rv2214c|I6Y074	DNMBP:ENSP00000315659|Q6XZF7
LH57_08425:Rv1538c|I6YAV2	ND4:ENSP00000354961|A0A059RRX9
LH57_08425:Rv1538c|I6YAV2	KLHL6:ENSP00000341342|A0A0C4DGF2
LH57_08425:Rv1538c|I6YAV2	FBLN7:ENSP00000331411|B8ZZC1
LH57_08425:Rv1538c|I6YAV2	RAB22A:ENSP00000244040|Q9UL26
LH57_10150:Rv1862|I6X2I0	SLC6A13:ENSP00000339260|F5H6S9
LH57_10150:Rv1862|I6X2I0	CDC25B:ENSP00000245960|P30305
LH57_10150:Rv1862|I6X2I0	DHX30:ENSP00000405620|H7BXY3
LH57_10150:Rv1862|I6X2I0	KLK2:ENSP00000313581|Q6T775
LH57_10150:Rv1862|I6X2I0	MTHFD1:ENSP00000450560|V9GZ78
LH57_10150:Rv1862|I6X2I0	KRT35:ENSP00000377558|Q92764
LH57_10150:Rv1862|I6X2I0	TLE1:ENSP00000365682|Q04724
LH57_10150:Rv1862|I6X2I0	MAP1S:ENSP00000325313|M0QY41
LH57_10150:Rv1862|I6X2I0	TNFAIP3:ENSP00000237289|D3TTZ0
LH57_10150:Rv1862|I6X2I0	PFKFB4:ENSP00000232375|C9K0D8
LH57_10150:Rv1862|I6X2I0	COX2:ENSP00000354876|K9M370
LH57_10150:Rv1862|I6X2I0	MYO9B:ENSP00000380444|M0R0P8
LH57_10150:Rv1862|I6X2I0	ENO2:ENSP00000229277|F5H0C8
LH57_10150:Rv1862|I6X2I0	HLA-C:ENSP00000365402|M9PAD6
LH57_10150:Rv1862|I6X2I0	COX1:ENSP00000354499|A8JLF0
LH57_10150:Rv1862|I6X2I0	NDFIP1:ENSP00000253814|Q9BT67
LH57_10150:Rv1862|I6X2I0	PRSS33:ENSP00000293851|Q8NF86
LH57_10150:Rv1862|I6X2I0	CNKSR1:ENSP00000354609|B4DXN4
LH57_10150:Rv1862|I6X2I0	IMPACT:ENSP00000284202|Q9P2X3
LH57_10150:Rv1862|I6X2I0	ABI2:ENSP00000261017|F8WAU3
LH57_10150:Rv1862|I6X2I0	CTNNA1:ENSP00000304669|E5RGS1
LH57_10150:Rv1862|I6X2I0	S100A1:ENSP00000292169|Q5T7Y4
LH57_10150:Rv1862|I6X2I0	BICD1:ENSP00000281474|F8W056
LH57_10150:Rv1862|I6X2I0	DLST:ENSP00000335304|B7ZAZ8
LH57_10150:Rv1862|I6X2I0	DZIP3:ENSP00000355028|Q86Y13
LH57_10150:Rv1862|I6X2I0	ND6:ENSP00000354665|G9LCN7
LH57_10150:Rv1862|I6X2I0	FAS:ENSP00000347979|E6Y7C4
LH57_11540:Rv2118c|I6XZV8	HPS5:ENSP00000265967|Q9UPZ3
LH57_11540:Rv2118c|I6XZV8	HLA-C:ENSP00000365402|E3SWN5
LH57_11540:Rv2118c|I6XZV8	ILF3:ENSP00000404121|K7ERM6
LH57_11540:Rv2118c|I6XZV8	TYSND1:ENSP00000287078|Q2T9J0
LH57_11540:Rv2118c|I6XZV8	COX1:ENSP00000354499|H9QFG0
LH57_11540:Rv2118c|I6XZV8	HBB:ENSP00000333994|Q6J1Z7
LH57_11540:Rv2118c|I6XZV8	ATG2A:ENSP00000366475|A0AUL9
leuB:Rv2995c|I6YEW7	ACTN4:ENSP00000252699|K7EP19
leuB:Rv2995c|I6YEW7	PIWIL2:ENSP00000349208|A0A059V6Y7
leuB:Rv2995c|I6YEW7	BASP1:ENSP00000319281|P80723
leuB:Rv2995c|I6YEW7	CSNK2B-LY6G5B-562:ENSP00000365024|N0E644
leuB:Rv2995c|I6YEW7	OXTR:ENSP00000324270|A0T1J2
leuB:Rv2995c|I6YEW7	cytb:ENSP00000354554|Q7GXV8
leuB:Rv2995c|I6YEW7	RASGRP4:ENSP00000465742|C0LTP6
leuB:Rv2995c|I6YEW7	ESR1:ENSP00000206249|K4PXX0
leuB:Rv2995c|I6YEW7	ND5:ENSP00000354813|A7XSF3
leuB:Rv2995c|I6YEW7	UGT1A4:ENSP00000362508|Q8WX87
leuB:Rv2995c|I6YEW7	HLA-A:ENSP00000366005|U5YBN5
leuB:Rv2995c|I6YEW7	MAPK10:ENSP00000352157|A8MPV1
leuB:Rv2995c|I6YEW7	INSIG1:ENSP00000344741|C9JSG8
leuB:Rv2995c|I6YEW7	COX2:ENSP00000354876|G3CA49
leuB:Rv2995c|I6YEW7	HLA-C:ENSP00000365402|M9P909
leuB:Rv2995c|I6YEW7	PRKCI:ENSP00000295797|P41743
leuB:Rv2995c|I6YEW7	CSNK1A1L:ENSP00000369126|Q8N752
leuB:Rv2995c|I6YEW7	RPLP0P6:ENSP00000339027|Q8NHW5
leuB:Rv2995c|I6YEW7	SRSF4:ENSP00000362900|Q08170
leuB:Rv2995c|I6YEW7	SIDT2:ENSP00000314023|C9JBG5
leuB:Rv2995c|I6YEW7	NUBPL:ENSP00000281081|X5D995
leuB:Rv2995c|I6YEW7	CAPS:ENSP00000222125|Q13938
leuB:Rv2995c|I6YEW7	PIKFYVE:ENSP00000264380|E9PDH4
leuB:Rv2995c|I6YEW7	CYTB:ENSP00000354554|Q4VFA8
leuB:Rv2995c|I6YEW7	FBXW11:ENSP00000265094|Q9UKB1
leuB:Rv2995c|I6YEW7	COX3:ENSP00000354982|R9YA13
leuB:Rv2995c|I6YEW7	PIK3R5:ENSP00000392812|J3KRE9
leuB:Rv2995c|I6YEW7	MC1R:ENSP00000451560|V9QAR2
leuB:Rv2995c|I6YEW7	HLA-B:ENSP00000399168|L0BVX8
leuB:Rv2995c|I6YEW7	MIS12:ENSP00000370557|I3L4K6
leuB:Rv2995c|I6YEW7	KNS2:ENSP00000439065|Q7RTQ2
leuB:Rv2995c|I6YEW7	TDGF1:ENSP00000296145|P13385
leuB:Rv2995c|I6YEW7	POMGNT1:ENSP00000361052|Q8WZA1
leuB:Rv2995c|I6YEW7	ATP6:ENSP00000354632|H9SR23
leuB:Rv2995c|I6YEW7	RPL34:ENSP00000378160|P49207
leuB:Rv2995c|I6YEW7	FGF2:ENSP00000264498|P09038
leuB:Rv2995c|I6YEW7	COI:ENSP00000354499|U3M9P5
leuB:Rv2995c|I6YEW7	KIAA0415:ENSP00000297562|A4D1Z4
leuB:Rv2995c|I6YEW7	SPNS1:ENSP00000309945|H3BT44
leuB:Rv2995c|I6YEW7	ABCB4:ENSP00000265723|A7J1S3
leuB:Rv2995c|I6YEW7	GALNT1:ENSP00000269195|Q05BM8
leuB:Rv2995c|I6YEW7	MDM4:ENSP00000356150|Q5T0Y4
leuB:Rv2995c|I6YEW7	TRUB1:ENSP00000298746|Q8WWH5
leuB:Rv2995c|I6YEW7	PASD1:ENSP00000359382|Q8IV76
leuB:Rv2995c|I6YEW7	TOMM22:ENSP00000216034|Q9NS69
leuB:Rv2995c|I6YEW7	PRELP:ENSP00000343924|Q6FHG6
leuB:Rv2995c|I6YEW7	LBH:ENSP00000378733|Q53QV2
leuB:Rv2995c|I6YEW7	FADS2:ENSP00000278840|O95864
leuB:Rv2995c|I6YEW7	MYOCD:ENSP00000401678|Q8IZQ8
leuB:Rv2995c|I6YEW7	PNOC:ENSP00000301908|E7EVP0
leuB:Rv2995c|I6YEW7	IYD:ENSP00000229447|Q6PHW0
leuB:Rv2995c|I6YEW7	COX1:ENSP00000354499|G9LKL0
leuB:Rv2995c|I6YEW7	TRIM39-RPP21:ENSP00000424048|A0A096LP39
leuB:Rv2995c|I6YEW7	ATP8:ENSP00000355265|A4ZKZ1
leuB:Rv2995c|I6YEW7	KCNS2:ENSP00000287042|Q9ULS6
leuB:Rv2995c|I6YEW7	USP3:ENSP00000369681|H0YNX9
leuB:Rv2995c|I6YEW7	PIK3C2B:ENSP00000356155|O00750
leuB:Rv2995c|I6YEW7	CCND3:ENSP00000362082|D6RI00
fadD9:Rv2590|Q50631	ND4L:ENSP00000354728|A0A059R9F3
fadD9:Rv2590|Q50631	SLC25A52:ENSP00000462754|I3L0B8
fadD9:Rv2590|Q50631	hCG_24487:ENSP00000389465|A0A024R261
fadD9:Rv2590|Q50631	RAP2C:ENSP00000340274|Q9Y3L5
fadD9:Rv2590|Q50631	KCND2:ENSP00000333496|A4D0V9
fadD9:Rv2590|Q50631	FGFBP1:ENSP00000259988|Q14512
fadD9:Rv2590|Q50631	AMICA1:ENSP00000348635|Q496M3
fadD9:Rv2590|Q50631	MOCS2:ENSP00000380157|A0A024QZS1
fadD9:Rv2590|Q50631	ND4:ENSP00000354961|A4ZMK1
fadD9:Rv2590|Q50631	WT1:ENSP00000331327|A8MN20
fadD9:Rv2590|Q50631	C8G:ENSP00000224181|P07360
fadD9:Rv2590|Q50631	OR1B1:ENSP00000303151|Q8NGR6
fadD9:Rv2590|Q50631	HOXC10:ENSP00000307321|Q9NYD6
fadD9:Rv2590|Q50631	IFNLR1:ENSP00000327824|Q8IU57
fadD9:Rv2590|Q50631	RASSF8:ENSP00000282884|F5GYP8
fadD9:Rv2590|Q50631	IRF-1:ENSP00000245414|X5CN11
fadD9:Rv2590|Q50631	STAR:ENSP00000276449|Q6QNJ9
fadD9:Rv2590|Q50631	HLA-DRB1:ENSP00000353099|M1VED6
fadD9:Rv2590|Q50631	COX1:ENSP00000354499|A0A096WB29
LH57_00325:Rv0058|I6WXB9	NNMT:ENSP00000299964|P40261
LH57_00325:Rv0058|I6WXB9	CCRL1:ENSP00000249887|Q4VBN4
LH57_00325:Rv0058|I6WXB9	STK25:ENSP00000325748|C9K0M6
LH57_00325:Rv0058|I6WXB9	BEX2:ENSP00000442521|Q9BXY8
LH57_00325:Rv0058|I6WXB9	ARHGAP1:ENSP00000310491|Q07960
Rv3813c|O07810	CDYL2:ENSP00000299564|Q8N8U2
Rv3813c|O07810	COX2:ENSP00000354876|Q6RQ80
Rv3813c|O07810	PITX1:ENSP00000265340|D6R9U1
Rv3813c|O07810	PNOC:ENSP00000301908|E7EVP0
Rv3813c|O07810	NFIB:ENSP00000370340|Q5VW26
Rv3813c|O07810	LMO3:ENSP00000312856|Q8TAP4
Rv3813c|O07810	ZEB1:ENSP00000354487|P37275
Rv3813c|O07810	COX3:ENSP00000354982|E7CNJ7
Rv3813c|O07810	ATP6:ENSP00000354632|H9LKK9
Rv3813c|O07810	ADAMTS9:ENSP00000418735|A0A087WTS1
Rv3813c|O07810	STIM1:ENSP00000300737|E9PR09
Rv3813c|O07810	FUT2:ENSP00000375748|Q10981
Rv3813c|O07810	G-gamma:ENSP00000338082|Q14412
Rv3813c|O07810	EML2:ENSP00000442365|A0A0C4DGQ7
Rv3813c|O07810	DERA:ENSP00000416583|E9PPK3
Rv3813c|O07810	HNF4G:ENSP00000379701|Q14541
Rv3813c|O07810	HLA-A:ENSP00000366005|A0A0A7C8J1
Rv3813c|O07810	EPS8:ENSP00000281172|Q12929
Rv3813c|O07810	ND1:ENSP00000354687|Q5Q607
Rv3813c|O07810	APOB:ENSP00000233242|A8MUN2
Rv3813c|O07810	HLA-B:ENSP00000399168|H6A2D8
Rv3813c|O07810	OR2T34:ENSP00000330904|B9EGY8
LH57_19300:Rv3537|I6YGF4	SPPL2C:ENSP00000332488|Q8IUH8
LH57_19300:Rv3537|I6YGF4	AGAP5:ENSP00000363207|A6NIR3
LH57_19300:Rv3537|I6YGF4	P2RY2:ENSP00000310305|C6G7W2
LH57_19300:Rv3537|I6YGF4	SLC6A4:ENSP00000261707|J3QKP3
LH57_19300:Rv3537|I6YGF4	RPL23A:ENSP00000389103|P62750
LH57_19300:Rv3537|I6YGF4	MED22:ENSP00000342343|E9PGW7
LH57_19300:Rv3537|I6YGF4	SCAF8:ENSP00000356146|A0A0A0MT33
LH57_19300:Rv3537|I6YGF4	RHCE:ENSP00000294413|A0ZXY7
LH57_19300:Rv3537|I6YGF4	ZNF417:ENSP00000311319|M0R267
LH57_19300:Rv3537|I6YGF4	ITGA4:ENSP00000380227|A0A023IPH8
LH57_19300:Rv3537|I6YGF4	SMPDL3B:ENSP00000363001|Q92485
LH57_19300:Rv3537|I6YGF4	ERBB4:ENSP00000342235|Q53T57
LH57_19300:Rv3537|I6YGF4	DMRTA2:ENSP00000383909|B7ZLH1
LH57_19300:Rv3537|I6YGF4	C19orf80:ENSP00000252453|Q6UXH0
LH57_19300:Rv3537|I6YGF4	CDC25C:ENSP00000321656|P30307
LH57_19300:Rv3537|I6YGF4	ND2:ENSP00000355046|U5Z807
LH57_19300:Rv3537|I6YGF4	GPX1:ENSP00000407375|Q7L4Q3
LH57_19300:Rv3537|I6YGF4	MYF6:ENSP00000228641|P23409
LH57_19300:Rv3537|I6YGF4	SEPT9:ENSP00000391249|K7EIE4
LH57_19300:Rv3537|I6YGF4	IL9:ENSP00000274520|P15248
LH57_19300:Rv3537|I6YGF4	AKR7A2:ENSP00000235835|O43488
LH57_19300:Rv3537|I6YGF4	RAB13:ENSP00000357564|Q504R6
LH57_19300:Rv3537|I6YGF4	SLC2A11:ENSP00000381399|F8WB79
LH57_19300:Rv3537|I6YGF4	HLA-B:ENSP00000399168|E2D5N8
LH57_19300:Rv3537|I6YGF4	ZFP36:ENSP00000248673|M0QZ04
LH57_19300:Rv3537|I6YGF4	POP4:ENSP00000465213|K7ERD7
LH57_19300:Rv3537|I6YGF4	ND5:ENSP00000354813|R9YBG4
LH57_07705:Rv1407|I6X161	ALDH3A2:ENSP00000345774|I3L2W1
LH57_07705:Rv1407|I6X161	MLH3:ENSP00000348020|A0A024R6H5
LH57_07705:Rv1407|I6X161	NCSTN:ENSP00000294785|Q5T209
LH57_07705:Rv1407|I6X161	OR5T2:ENSP00000323688|Q8NGG2
LH57_07705:Rv1407|I6X161	CCNA1:ENSP00000255465|P78396
LH57_07705:Rv1407|I6X161	RHOA:ENSP00000400175|A0A024R324
LH57_07705:Rv1407|I6X161	NECAP1:ENSP00000341737|Q8NC96
LH57_07705:Rv1407|I6X161	HLA-C:ENSP00000365402|M9P9E4
LH57_07705:Rv1407|I6X161	HLA-DRB1:ENSP00000353099|S0F2J6
LH57_07705:Rv1407|I6X161	PGLYRP3:ENSP00000290722|Q96LB9
LH57_07705:Rv1407|I6X161	UPRT:ENSP00000362481|Q96BW1
LH57_07705:Rv1407|I6X161	F9:ENSP00000218099|Q19UM0
LH57_07705:Rv1407|I6X161	ND3:ENSP00000355206|A0A059RM18
LH57_07705:Rv1407|I6X161	ATP6:ENSP00000354632|A0S1G1
LH57_07705:Rv1407|I6X161	PKMYT1:ENSP00000262300|I3L1H7
LH57_07705:Rv1407|I6X161	HLA-A:ENSP00000366005|U5IT50
LH57_07705:Rv1407|I6X161	OR52N5:ENSP00000322866|Q8NH56
LH57_07705:Rv1407|I6X161	KNSTRN:ENSP00000249776|H0YNN6
LH57_07705:Rv1407|I6X161	HFE:ENSP00000417404|Q6B0J5
LH57_07705:Rv1407|I6X161	ND5:ENSP00000354813|B7U6Z8
LH57_07705:Rv1407|I6X161	PIAS3:ENSP00000376765|Q6IAR4
lysS:Rv3598c|I6YCJ0	CCL19:ENSP00000308815|Q6IBD6
lysS:Rv3598c|I6YCJ0	CYTB:ENSP00000354554|B2ZW21
lysS:Rv3598c|I6YCJ0	CHIT1:ENSP00000356198|D6REY1
lysS:Rv3598c|I6YCJ0	COX1:ENSP00000354499|B5M7Y6
lysS:Rv3598c|I6YCJ0	KLHL3:ENSP00000312397|Q9UH77
lysS:Rv3598c|I6YCJ0	44M2.3:ENSP00000261377|Q96IC2
lysS:Rv3598c|I6YCJ0	HLA-C:ENSP00000365402|G0ZMK2
lysS:Rv3598c|I6YCJ0	ELK1:ENSP00000247161|Q6FG56
lysS:Rv3598c|I6YCJ0	ACAA2:ENSP00000285039|A0A024R269
lysS:Rv3598c|I6YCJ0	CTDSPL2:ENSP00000260327|A0A024R5Q8
lysS:Rv3598c|I6YCJ0	RNF187:ENSP00000306396|Q5TA31
lysS:Rv3598c|I6YCJ0	TEX14:ENSP00000240361|Q8IWB6
lysS:Rv3598c|I6YCJ0	WNT10A:ENSP00000258411|Q05BQ6
lysS:Rv3598c|I6YCJ0	MAP4K1:ENSP00000380066|Q92918
lysS:Rv3598c|I6YCJ0	RNASEH2A:ENSP00000221486|Q6UQL6
lysS:Rv3598c|I6YCJ0	NLRP4:ENSP00000301295|Q96MN2
lysS:Rv3598c|I6YCJ0	PHF14:ENSP00000385795|O94880
lysS:Rv3598c|I6YCJ0	ZNF331:ENSP00000253144|Q71QC4
lysS:Rv3598c|I6YCJ0	BCL10:ENSP00000271015|O95999
lysS:Rv3598c|I6YCJ0	TAS2R19:ENSP00000375091|P59542
lysS:Rv3598c|I6YCJ0	PTP4A1:ENSP00000359685|A0A024R8J2
LH57_18555:Rv3397c|I6X768	PRDM2:ENSP00000235372|A0A024QZ73
LH57_18555:Rv3397c|I6X768	MSS51:ENSP00000299432|Q4VC12
LH57_18555:Rv3397c|I6X768	CKB:ENSP00000221476:ENSP00000299198|H0YJJ7
LH57_18555:Rv3397c|I6X768	CCDC151:ENSP00000348757|B7ZMB9
LH57_18555:Rv3397c|I6X768	RPRD2:ENSP00000358064|Q5VT52
LH57_18555:Rv3397c|I6X768	SRRM1:ENSP00000326261|E9PCT1
Rv0919|I6XA42	HLA-A:ENSP00000366005|E2GJD3
Rv0919|I6XA42	RPL15:ENSP00000309334|E7EX53
Rv0919|I6XA42	USP4:ENSP00000265560|C9JNU9
Rv0919|I6XA42	RNF183:ENSP00000417176|Q96D59
Rv0919|I6XA42	CCT5:ENSP00000280326|P48643
Rv0919|I6XA42	HLA-DQA1:ENSP00000339398|Q67AG8
Rv0919|I6XA42	TRPM6:ENSP00000354006|Q96LV9
Rv0919|I6XA42	MB21D2:ENSP00000376246|Q8IYB1
Rv0919|I6XA42	UTY:ENSP00000328939|F4MHP5
Rv0919|I6XA42	HLA-B:ENSP00000399168|G1ENI6
Rv0919|I6XA42	VCX:ENSP00000370447|Q9H320
Rv0919|I6XA42	RDM1:ENSP00000293273|B4DZ74
Rv0919|I6XA42	SPRY2:ENSP00000366306|O43597
Rv0919|I6XA42	GART:ENSP00000371236|H7C366
Rv0919|I6XA42	RHD:ENSP00000331871|A8YPG4
Rv0919|I6XA42	PLEKHH3:ENSP00000468678|X6R3U4
Rv0919|I6XA42	EIF4A2:ENSP00000326381|J3KSN7
Rv0919|I6XA42	SLCO1A2:ENSP00000305974|C9JCA7
Rv0919|I6XA42	P450-CYP21B:ENSP00000408860|Q16874
Rv0919|I6XA42	MAP3K4:ENSP00000375986|F5H4R1
Rv0919|I6XA42	ZNF616:ENSP00000471000|M0R0C2
Rv0919|I6XA42	COX3:ENSP00000354982|A0A068BSM3
Rv0919|I6XA42	BEND2:ENSP00000369372|Q8NDZ0
Rv0919|I6XA42	MDM2:ENSP00000417281|A0A0A8KB78
Rv0919|I6XA42	OXR1:ENSP00000405424|Q8N573
Rv2037c|L0TB61	CYTB:ENSP00000354554|G9IEL9
LH57_04755:Rv0873|I6XWG6	RFK:ENSP00000365926|H7C4G0
LH57_04755:Rv0873|I6XWG6	SNRPD2:ENSP00000342374|P62316
LH57_04755:Rv0873|I6XWG6	WDFY1:ENSP00000233055|A0A024R488
LH57_04755:Rv0873|I6XWG6	HLA-DPB1:ENSP00000408146|A0A0A7C8B1
LH57_04755:Rv0873|I6XWG6	HCK:ENSP00000365012|P08631
LH57_04755:Rv0873|I6XWG6	STXBP5:ENSP00000321826|Q5T5C0
LH57_04755:Rv0873|I6XWG6	SUMO4:ENSP00000318635|Q6EEV6
LH57_04755:Rv0873|I6XWG6	NPAS3:ENSP00000348460|X5D2Q4
LH57_04755:Rv0873|I6XWG6	SRY:ENSP00000372547|A7WPV0
LH57_04755:Rv0873|I6XWG6	ZNF638:ENSP00000264447|D6W5H1
LH57_04755:Rv0873|I6XWG6	KIF9:ENSP00000265529|Q6PJI1
LH57_04755:Rv0873|I6XWG6	CHST6:ENSP00000328983|D6QZA2
LH57_04755:Rv0873|I6XWG6	ZXDB:ENSP00000364023|P98169
LH57_04755:Rv0873|I6XWG6	CBLL1:ENSP00000401277|Q75N03
LH57_06080:Rv1106c|I6XAM4	TTLL12:ENSP00000216129|V9GY16
LH57_06080:Rv1106c|I6XAM4	COX1:ENSP00000354499|H9PJX4
LH57_06080:Rv1106c|I6XAM4	ARHGAP21:ENSP00000379709|J3JSM9
LH57_06080:Rv1106c|I6XAM4	INPP5B:ENSP00000362115|E7ESY0
LH57_06080:Rv1106c|I6XAM4	DUSP18:ENSP00000333917|F2Z2P2
LH57_06080:Rv1106c|I6XAM4	TCP1:ENSP00000317334|F5H282
LH57_06080:Rv1106c|I6XAM4	COX3:ENSP00000354982|C8XZH6
LH57_06080:Rv1106c|I6XAM4	DENND3:ENSP00000262585|A2RUS2
LH57_06080:Rv1106c|I6XAM4	ZNF529:ENSP00000465578|K7EL49
LH57_06080:Rv1106c|I6XAM4	ST8SIA2:ENSP00000268164|Q92186
LH57_06080:Rv1106c|I6XAM4	RBPJ:ENSP00000345206|D6RCM1
LH57_06080:Rv1106c|I6XAM4	KCNB1:ENSP00000360806|Q14721
LH57_06080:Rv1106c|I6XAM4	MOK:ENSP00000355304|H0YM36
mmcO:Rv0846c|I6WZK7	ZNF623:ENSP00000434258|A0A0A0MT18
mmcO:Rv0846c|I6WZK7	SBF1:ENSP00000370196|Q86TK5
mmcO:Rv0846c|I6WZK7	TCF15:ENSP00000246080|A4LBB6
mmcO:Rv0846c|I6WZK7	NRTN:ENSP00000302648|Q99748
mmcO:Rv0846c|I6WZK7	COX1:ENSP00000354499|R9Y438
mmcO:Rv0846c|I6WZK7	PLD3:ENSP00000348901|A0A024R0Q4
mmcO:Rv0846c|I6WZK7	HLA-C:ENSP00000365402|K7P5U3
mmcO:Rv0846c|I6WZK7	B3GALTL:ENSP00000343002|Q6Y288
mmcO:Rv0846c|I6WZK7	SLC9C1:ENSP00000306627|Q4G0N8
mmcO:Rv0846c|I6WZK7	PHF11:ENSP00000367570|C9JWH0
mmcO:Rv0846c|I6WZK7	MUM1:ENSP00000345789|K7EP97
rplE:Rv0716|I6X9L8	PHF10:ENSP00000341805|Q8WUB8
rplE:Rv0716|I6X9L8	CASC5:ENSP00000335463|Q8NG31
rplE:Rv0716|I6X9L8	SLC2A8:ENSP00000362469|Q5VVW0
rplE:Rv0716|I6X9L8	HLA-C:ENSP00000365402|G1EQH2
rplE:Rv0716|I6X9L8	ATP6:ENSP00000354632|A0A060BKR4
rplE:Rv0716|I6X9L8	ZNF257:ENSP00000470209|M0QXX9
rplE:Rv0716|I6X9L8	REXO2:ENSP00000265881|H0YG37
rplE:Rv0716|I6X9L8	KIF1A:ENSP00000322791|X5D7J0
rplE:Rv0716|I6X9L8	CALCR:ENSP00000352561|D8MIV0
rplE:Rv0716|I6X9L8	IL8RB:ENSP00000319635|Q53PC4
rplE:Rv0716|I6X9L8	PRKAA2:ENSP00000360290|K9J973
rplE:Rv0716|I6X9L8	MACF1:ENSP00000354573|H0Y314
rplE:Rv0716|I6X9L8	STAT4:ENSP00000351255|Q53S87
rplE:Rv0716|I6X9L8	NGB:ENSP00000298352|A0M8W9
rplE:Rv0716|I6X9L8	ZNF415:ENSP00000243643|M0R358
rplE:Rv0716|I6X9L8	BMP3:ENSP00000282701|D7NTK9
rplE:Rv0716|I6X9L8	PRG4:ENSP00000399679|J3KP74
rplE:Rv0716|I6X9L8	AKT2:ENSP00000375892|P31751
rpsN:Rv0717|I6Y8I9	PPP2R5C:ENSP00000412324|Q13362
rpsN:Rv0717|I6Y8I9	LOXL2:ENSP00000373783|E5RFE2
rpsN:Rv0717|I6Y8I9	BHLHE23:ENSP00000359371|Q8NDY6
rpsN:Rv0717|I6Y8I9	RTN4RL1:ENSP00000330631|Q86UN2
rpsN:Rv0717|I6Y8I9	COX7A2L:ENSP00000234301|H0YBD2
rpsN:Rv0717|I6Y8I9	CYTB:ENSP00000354554|H9Q1E3
rpsN:Rv0717|I6Y8I9	C6orf134:ENSP00000327832|Q8TAV6
pgk:Rv1437|I6X185	DCTN3:ENSP00000259632|O75935
pgk:Rv1437|I6X185	PLXNC1:ENSP00000258526|F8W1K6
pgk:Rv1437|I6X185	HLA-DRB1:ENSP00000353099|Q3LTJ4
pgk:Rv1437|I6X185	RABGGTA:ENSP00000216840|Q92696
pgk:Rv1437|I6X185	DCUN1D2:ENSP00000417706|Q6PH85
pgk:Rv1437|I6X185	EIF3L:ENSP00000416892|H0Y7E6
pgk:Rv1437|I6X185	NCAPG:ENSP00000251496|H0Y9Z8
pgk:Rv1437|I6X185	A4GALT:ENSP00000249005|M1KVK7
pgk:Rv1437|I6X185	RHD:ENSP00000331871|A0A059XMR3
pgk:Rv1437|I6X185	HP1BP3:ENSP00000312625|B4E0N8
pgk:Rv1437|I6X185	HLA-A:ENSP00000366005|D6ML50
pgk:Rv1437|I6X185	AK2:ENSP00000346921|P54819
pgk:Rv1437|I6X185	MSX1:ENSP00000372170|E9KXS8
pgk:Rv1437|I6X185	FRMPD2L2:ENSP00000363317|B7ZML6
pgk:Rv1437|I6X185	ND2:ENSP00000355046|A0A023Q694
pgk:Rv1437|I6X185	UTY:ENSP00000328939|F4MH97
pgk:Rv1437|I6X185	ZC3H15:ENSP00000338788|Q8WU90
pgk:Rv1437|I6X185	FLII:ENSP00000324573|J3QLR6
pgk:Rv1437|I6X185	KEL:ENSP00000347409|Q0KH83
pgk:Rv1437|I6X185	ARAP2:ENSP00000302895|Q2M2Z8
pgk:Rv1437|I6X185	MICB:ENSP00000252229|X6R344
pgk:Rv1437|I6X185	TAOK3:ENSP00000376317|F5H5E0
pgk:Rv1437|I6X185	DKFZp779G2251:ENSP00000349595|Q7Z6E5
pgk:Rv1437|I6X185	SLC25A27:ENSP00000360398|Q5VTS8
pgk:Rv1437|I6X185	MPPE1:ENSP00000465894|A0A0C4DH11
pgk:Rv1437|I6X185	SPTBN1:ENSP00000349259|A0A087WUZ3
pgk:Rv1437|I6X185	ND4:ENSP00000354961|Q7Y7S0
pgk:Rv1437|I6X185	ZNF653:ENSP00000293771|K7ENS4
pgk:Rv1437|I6X185	CPT2:ENSP00000360541|P23786
pgk:Rv1437|I6X185	MAP2K6:ENSP00000468348|A0A024R8K3
pgk:Rv1437|I6X185	EPO:ENSP00000252723|G9JKG7
pgk:Rv1437|I6X185	POMC:ENSP00000264708|K7RME8
pgk:Rv1437|I6X185	RPS6KA1:ENSP00000435412|E9PGT3
pgk:Rv1437|I6X185	CYB561D2:ENSP00000232508|A0A024R342
pgk:Rv1437|I6X185	RAB37:ENSP00000376390|B7Z3L0
pgk:Rv1437|I6X185	L2HGDH:ENSP00000267436|G3V5S1
pgk:Rv1437|I6X185	COX1:ENSP00000354499|A0A059QJQ9
pepQ:Rv2535c|I6YDN6	MYC:ENSP00000367207|B3CJD1
pepQ:Rv2535c|I6YDN6	HMGCS1:ENSP00000322706|Q01581
pepQ:Rv2535c|I6YDN6	CACNA1B:ENSP00000360406|B1AQK6
pepQ:Rv2535c|I6YDN6	Na+/H+:ENSP00000233969|O00618
pepQ:Rv2535c|I6YDN6	POMC:ENSP00000264708|K7R2J5
pepQ:Rv2535c|I6YDN6	KEL:ENSP00000347409|A3F6J8
pepQ:Rv2535c|I6YDN6	HLA-C:ENSP00000365402|D6MKW6
pepQ:Rv2535c|I6YDN6	PLCB1:ENSP00000338185|A0A087WW73
pepQ:Rv2535c|I6YDN6	ND2:ENSP00000355046|E3W6J9
pepQ:Rv2535c|I6YDN6	RHD:ENSP00000331871|D0AB02
pepQ:Rv2535c|I6YDN6	ND5:ENSP00000354813|E3T7C0
pepQ:Rv2535c|I6YDN6	ND4:ENSP00000354961|B2CB43
pepQ:Rv2535c|I6YDN6	MRE11A:ENSP00000325863|P49959
pepQ:Rv2535c|I6YDN6	PPIAL4D:ENSP00000439444|F5H284
pepQ:Rv2535c|I6YDN6	ZNF879:ENSP00000414887|B4DU55
pepQ:Rv2535c|I6YDN6	TBX21:ENSP00000177694|Q9UL17
pepQ:Rv2535c|I6YDN6	SERPINI1:ENSP00000295777|Q99574
pepQ:Rv2535c|I6YDN6	MFSD4:ENSP00000356115|B7Z2V5
pepQ:Rv2535c|I6YDN6	FCHO1:ENSP00000252771|M0QXY1
pepQ:Rv2535c|I6YDN6	SPAG7:ENSP00000206020|O75391
pepQ:Rv2535c|I6YDN6	FREM2:ENSP00000280481|Q5SZK8
Rv1428c|O06830	PLEKHA8:ENSP00000397947|J3KQS5
Rv1428c|O06830	MYO19:ENSP00000409936|A0A087WY49
Rv1428c|O06830	SLC52A3:ENSP00000217254|Q9NQ40
Rv1428c|O06830	ENTPD7:ENSP00000359520|Q9NQZ7
Rv1428c|O06830	HLA-A:ENSP00000366005|Q95IH7
Rv1428c|O06830	ENC1:ENSP00000306356|Q96L69
Rv1428c|O06830	MTMR1:ENSP00000359417|F8W764
Rv1428c|O06830	TPST2:ENSP00000339813|B1AHJ9
Rv1428c|O06830	COG8:ENSP00000457718|Q96MW5
Rv1428c|O06830	COX3:ENSP00000354982|A0A059QSS8
Rv1428c|O06830	AKAP9:ENSP00000348573|A0A0A0MRE9
Rv1428c|O06830	ACAD8:ENSP00000281182|Q6ZUS0
Rv1428c|O06830	EXPH5:ENSP00000265843|Q8NEV8
Rv1428c|O06830	MPI:ENSP00000318318|H3BPM5
Rv1428c|O06830	ARSK:ENSP00000369346|H0Y9F6
LH57_12745:Rv2335|I6Y0I3	HLA-C:ENSP00000365402|I6NN86
LH57_17675:Rv3230c|I6YFK4	CD3G:ENSP00000431445|P09693
LH57_17675:Rv3230c|I6YFK4	SYNJ1:ENSP00000409667|Q05CZ1
LH57_17675:Rv3230c|I6YFK4	HEL-S-303:ENSP00000435289|V9HW44
LH57_17675:Rv3230c|I6YFK4	HLA-C:ENSP00000365402|F2VNS1
LH57_17675:Rv3230c|I6YFK4	PPIAL4E:ENSP00000439444|A0A075B759
LH57_17675:Rv3230c|I6YFK4	FXR1:ENSP00000350170|E7EU85
LH57_17675:Rv3230c|I6YFK4	DNTTIP1:ENSP00000361705|Q9H147
LH57_17675:Rv3230c|I6YFK4	HLA-A:ENSP00000366005|B3V8R1
ppa:Rv3628|I6X7X8	GTF3A:ENSP00000370532|H7C326
ppa:Rv3628|I6X7X8	HLA-B:ENSP00000399168|Q9TP38
ppa:Rv3628|I6X7X8	HLA-C:ENSP00000365402|C6K4Q8
ppa:Rv3628|I6X7X8	ABCB9:ENSP00000280560|F5H4Y2
ppa:Rv3628|I6X7X8	DDX4:ENSP00000424838|H0Y960
ppa:Rv3628|I6X7X8	CYTB:ENSP00000354554|Q6RLQ6
ppa:Rv3628|I6X7X8	DAP3:ENSP00000341692|V9GYL9
ppa:Rv3628|I6X7X8	RNF14:ENSP00000324956|D6R996
ppa:Rv3628|I6X7X8	APOA1BP:ENSP00000357218|Q8NCW5
ppa:Rv3628|I6X7X8	HRH3:ENSP00000342560|Q548M6
ppa:Rv3628|I6X7X8	ATP6:ENSP00000354632|A0A023I8F6
ppa:Rv3628|I6X7X8	CNKSR1:ENSP00000354609|G3V160
ppa:Rv3628|I6X7X8	KLHL4:ENSP00000362206|Q9C0H6
pcnA:Rv3907c|L7N672	PRKAA2:ENSP00000360290|K9J973
pcnA:Rv3907c|L7N672	CYP4A11:ENSP00000311095|A0A0C4DFV7
pcnA:Rv3907c|L7N672	CDC42BPB:ENSP00000355237|Q9Y5S2
pcnA:Rv3907c|L7N672	RIPK2:ENSP00000220751|O43353
pcnA:Rv3907c|L7N672	ZNF419:ENSP00000388864|E5RGL3
pcnA:Rv3907c|L7N672	HLA-C:ENSP00000365402|A0A0A7C530
pcnA:Rv3907c|L7N672	PABPC4:ENSP00000361949|H0Y6X6
pcnA:Rv3907c|L7N672	DMAP1:ENSP00000312697|Q9NPF5
pcnA:Rv3907c|L7N672	SERINC2:ENSP00000362814|Q96AI1
pcnA:Rv3907c|L7N672	ARD1A:ENSP00000417763|Q6P4J0
LH57_11045:Rv2027c|I6XZL1	NUDCD1:ENSP00000239690|Q96RS6
LH57_11045:Rv2027c|I6XZL1	VSX2:ENSP00000261980|A0A0C5G2R6
rpsH:Rv0718|I6WZ62	HLA-A:ENSP00000366005|Q860R4
rpsH:Rv0718|I6WZ62	SMC2:ENSP00000286398|Q05D74
rpsH:Rv0718|I6WZ62	ND5:ENSP00000354813|G9LLB5
rpsH:Rv0718|I6WZ62	LIG1:ENSP00000263274|M0R0Q7
rpsH:Rv0718|I6WZ62	F9:ENSP00000218099|Q19UG1
rpsH:Rv0718|I6WZ62	VGLL4:ENSP00000404251|Q0H0I4
rpsH:Rv0718|I6WZ62	ACTR2:ENSP00000367220|Q8IY98
rpsH:Rv0718|I6WZ62	factor:ENSP00000218099|F2RM35
rpsH:Rv0718|I6WZ62	POLR3E:ENSP00000299853|Q9NVU0
rpsH:Rv0718|I6WZ62	ND1:ENSP00000354687|A0A023QZZ1
rpsH:Rv0718|I6WZ62	HERPUD1:ENSP00000409555|Q15011
rpsH:Rv0718|I6WZ62	MYLK:ENSP00000353452|Q06S79
rpsH:Rv0718|I6WZ62	MAPRE3:ENSP00000233121|C9JB30
rpsH:Rv0718|I6WZ62	PLCZ1:ENSP00000266505|F5H474
rpsH:Rv0718|I6WZ62	RNF207:ENSP00000367173|Q6ZRF8
rpsH:Rv0718|I6WZ62	ZNF660:ENSP00000324605|Q6AZW8
asd:Rv3708c|I6XI10	REEP1:ENSP00000438346|Q9H902
asd:Rv3708c|I6XI10	LSM14A:ENSP00000413964|Q8ND56
asd:Rv3708c|I6XI10	EML2:ENSP00000442365|O95834
asd:Rv3708c|I6XI10	NAALADL1:ENSP00000351484|Q9UQQ1
asd:Rv3708c|I6XI10	NDUFS8:ENSP00000315774|A0A024R5K3
asd:Rv3708c|I6XI10	ITGA8:ENSP00000367316|P53708
asd:Rv3708c|I6XI10	CAV3:ENSP00000341940|P56539
asd:Rv3708c|I6XI10	RHD:ENSP00000331871|Q5CCG6
asd:Rv3708c|I6XI10	OR4F21:ENSP00000318878|O95013
cysG:Rv2847c|I6X5I7	ELN:ENSP00000252034|G5E950
Rv1054|O53402	INPP5A:ENSP00000357583|Q14642
Rv1054|O53402	PNCK:ENSP00000405950|C9J8P0
Rv1054|O53402	HLA-C:ENSP00000365402|U5YF53
Rv1054|O53402	SORBS3:ENSP00000240123|H0YB51
Rv1054|O53402	ATP8:ENSP00000355265|G5D7T4
rplW:Rv0703|I6WZ49	KLK9:ENSP00000250366|Q9UKQ9
rplW:Rv0703|I6WZ49	COX3:ENSP00000354982|Q7Y664
rplW:Rv0703|I6WZ49	SLC25A30:ENSP00000429168|E5RIS9
rplW:Rv0703|I6WZ49	HLA-C:ENSP00000365402|G1EMT9
rplW:Rv0703|I6WZ49	COX1:ENSP00000354499|A0A059QSZ9
rplW:Rv0703|I6WZ49	CSRP1:ENSP00000345079|E9PS42
rplW:Rv0703|I6WZ49	HLA-DPB1:ENSP00000408146|A0A0A7C7B4
rplW:Rv0703|I6WZ49	LOX:ENSP00000231004|Q96PQ9
rplW:Rv0703|I6WZ49	RUNX1:ENSP00000300305|Q01196
rplW:Rv0703|I6WZ49	ATXN3:ENSP00000376965|D3VVL1
rplW:Rv0703|I6WZ49	PCTP:ENSP00000268896|I3L3H0
LH57_08180:Rv1492|I6X1E6	HLA-C:ENSP00000365402|U5YF18
LH57_08180:Rv1492|I6X1E6	MSTO1:ENSP00000245564|Q9BUK6
Rv3239c|O05884	HLA-A:ENSP00000366005|D6MLN9
Rv3239c|O05884	GALT:ENSP00000368119|F6KV90
moeW:Rv2338c|P95234	STK24:ENSP00000365730|Q9Y6E0
moeW:Rv2338c|P95234	C2orf83:ENSP00000264387|Q53S99
moeW:Rv2338c|P95234	DKFZp566K0524:ENSP00000363459:ENSP00000363350|Q9Y406
moeW:Rv2338c|P95234	FOXP1:ENSP00000318902|E9PFD3
moeW:Rv2338c|P95234	CYTB:ENSP00000354554|A0A059RKC8
moeW:Rv2338c|P95234	CLPSL1:ENSP00000362968|A2RUU4
moeW:Rv2338c|P95234	AF10:ENSP00000307411|Q71UR7
moeW:Rv2338c|P95234	ND4:ENSP00000354961|H9RSM7
moeW:Rv2338c|P95234	EBI2:ENSP00000365596|A0A024RDX2
moeW:Rv2338c|P95234	HLA-A:ENSP00000366005|D6ML17
moeW:Rv2338c|P95234	GDF3:ENSP00000331745|Q9NR23
moeW:Rv2338c|P95234	ODZ1:ENSP00000403954|B7ZMH4
moeW:Rv2338c|P95234	ND1:ENSP00000354687|H9MQ45
moeW:Rv2338c|P95234	CD97:ENSP00000242786|P48960
moeW:Rv2338c|P95234	CCR5:ENSP00000292303|Q5QIP1
moeW:Rv2338c|P95234	DARS:ENSP00000264161|C9J7S3
moeW:Rv2338c|P95234	CYP21A/CYP21B:ENSP00000408860|Q16755
moeW:Rv2338c|P95234	USP28:ENSP00000003302|F5GZ74
moeW:Rv2338c|P95234	HLA-C:ENSP00000365402|M9P8L0
moeW:Rv2338c|P95234	RAD54L2:ENSP00000386520|Q9Y4B4
moeW:Rv2338c|P95234	OVGP1:ENSP00000358747|Q12889
moeW:Rv2338c|P95234	SIRT2:ENSP00000249396|E7EWX6
moeW:Rv2338c|P95234	SLC29A4:ENSP00000297195|C9JZA2
moeW:Rv2338c|P95234	TMCC2:ENSP00000350718|Q7Z6C6
moeW:Rv2338c|P95234	BARD1:ENSP00000260947|F8WCG2
moeW:Rv2338c|P95234	PXN:ENSP00000228307|P49023
moeW:Rv2338c|P95234	DBNL:ENSP00000417653|F8WFE1
LH57_20670:Rv3791|I6YD14	NECAB3:ENSP00000246190|Q96P71
LH57_20670:Rv3791|I6YD14	RGS9:ENSP00000262406|Q4G1B2
LH57_20670:Rv3791|I6YD14	IL23R:ENSP00000321345|B6VNT6
LH57_20670:Rv3791|I6YD14	BARX1:ENSP00000253968|Q9HBU1
LH57_20670:Rv3791|I6YD14	ZNF836:ENSP00000325038|A0A0A0MR57
LH57_20670:Rv3791|I6YD14	COX1:ENSP00000354499|R9Y1Y2
LH57_20670:Rv3791|I6YD14	HLA-C:ENSP00000365402|V5JA91
LH57_20670:Rv3791|I6YD14	MAP3K1:ENSP00000382423|Q13233
LH57_20670:Rv3791|I6YD14	HLA-DRB1:ENSP00000353099|A0N0W0
LH57_20670:Rv3791|I6YD14	RAF3:ENSP00000303276|W0UV60
LH57_20670:Rv3791|I6YD14	MCM2:ENSP00000265056|H0Y8E6
LH57_20670:Rv3791|I6YD14	HLA-B:ENSP00000399168|C9WD06
LH57_20670:Rv3791|I6YD14	KLHDC8A:ENSP00000356123|Q8IYD2
LH57_20670:Rv3791|I6YD14	TKFC:ENSP00000378360|E9PQR1
LH57_20670:Rv3791|I6YD14	NIPA1:ENSP00000337452|Q7RTP0
LH57_20670:Rv3791|I6YD14	UVRAG:ENSP00000348455|Q9P2Y5
LH57_20670:Rv3791|I6YD14	PIGZ:ENSP00000413405|Q86VD9
LH57_20670:Rv3791|I6YD14	NT5C3:ENSP00000242210|A0A024RA81
LH57_20670:Rv3791|I6YD14	Hosa(Biaka)-T2R55:ENSP00000334050|Q50KD4
LH57_20670:Rv3791|I6YD14	SYNCRIP:ENSP00000358635|B7Z645
LH57_20670:Rv3791|I6YD14	N4BP2:ENSP00000261435|Q86UW6
LH57_20670:Rv3791|I6YD14	BANF1:ENSP00000310275|E9PJJ8
LH57_20670:Rv3791|I6YD14	NAPRT:ENSP00000401508|C9J8U2
LH57_20670:Rv3791|I6YD14	IDNK:ENSP00000365601|Q5T6J7
LH57_20670:Rv3791|I6YD14	NADH2:ENSP00000355046|Q4GUY7
LH57_20670:Rv3791|I6YD14	REST:ENSP00000311816|L0B1S6
LH57_20670:Rv3791|I6YD14	WFIKKN1:ENSP00000324763|Q96NZ8
LH57_20670:Rv3791|I6YD14	CRIPAK:ENSP00000323978|Q8N1N5
LH57_20670:Rv3791|I6YD14	HEL112:ENSP00000388107|B2RDW1
LH57_20670:Rv3791|I6YD14	SLC4A11:ENSP00000369399|V9GYK6
LH57_20670:Rv3791|I6YD14	HTR3B:ENSP00000260191|H0YFX8
LH57_20670:Rv3791|I6YD14	APS:ENSP00000314151|Q6LDS3
LH57_20670:Rv3791|I6YD14	MGA:ENSP00000219905|H3BTN2
LH57_20670:Rv3791|I6YD14	SLC25A46:ENSP00000348211|Q96AG3
LH57_20670:Rv3791|I6YD14	ND1:ENSP00000354687|A0A023QUI7
LH57_20670:Rv3791|I6YD14	CHEK1:ENSP00000388648|A0A087WT52
LH57_20670:Rv3791|I6YD14	PIGY:ENSP00000432688|Q3MUY2
LH57_20670:Rv3791|I6YD14	EL52:ENSP00000335153|K9JA46
LH57_20670:Rv3791|I6YD14	KCNJ10:ENSP00000357068|Q9BXC5
pepD:Rv0983|O53896	GSTmu3:ENSP00000241337|Q9UE37
pepD:Rv0983|O53896	RGL2:ENSP00000420211|Q9BWF0
pepD:Rv0983|O53896	RPH3A:ENSP00000374036|F8VNP7
pepD:Rv0983|O53896	A4GALT:ENSP00000249005|Q540I5
pepD:Rv0983|O53896	TSGA10:ENSP00000347161|Q9BZW7
pepD:Rv0983|O53896	MGC13024:ENSP00000322249|A0A024QZA7
pepD:Rv0983|O53896	ACAD11:ENSP00000264990|D6RDI8
pepD:Rv0983|O53896	SIGLEC5:ENSP00000455510:ENSP00000415200|O15389
pepD:Rv0983|O53896	ND2:ENSP00000355046|D6C3E7
pepD:Rv0983|O53896	ARR3:ENSP00000311538|D6RCT3
pepD:Rv0983|O53896	GLYR1:ENSP00000322716|Q49A26
pepD:Rv0983|O53896	ELA2A:ENSP00000352639|Q6ICV2
pepD:Rv0983|O53896	PSMA4:ENSP00000044462|H0YMV3
pepD:Rv0983|O53896	WFDC10A:ENSP00000361726|Q9H1F0
pepD:Rv0983|O53896	ATP6:ENSP00000354632|H9SH14
pepD:Rv0983|O53896	ND5:ENSP00000354813|A0A059RD49
pepD:Rv0983|O53896	ARRB2:ENSP00000269260|I3L412
pepD:Rv0983|O53896	HLA-C:ENSP00000365402|D7NPQ3
pepD:Rv0983|O53896	RPS21:ENSP00000345957|P63220
pepD:Rv0983|O53896	GSTM4:ENSP00000358851|Q03013
LH57_09830:Rv1798|I6Y7I5	ZNF341:ENSP00000344308|Q504V9
LH57_09830:Rv1798|I6Y7I5	TLE3:ENSP00000452871|F5H7D6
LH57_09830:Rv1798|I6Y7I5	TPH2:ENSP00000329093|B3VS20
LH57_09830:Rv1798|I6Y7I5	SCARF1:ENSP00000263071|D3DTI2
LH57_09830:Rv1798|I6Y7I5	ND2:ENSP00000355046|B2D4I5
LH57_09830:Rv1798|I6Y7I5	HLA-DRB1:ENSP00000353099|C8C9V7
LH57_09830:Rv1798|I6Y7I5	HLA-A:ENSP00000366005|F6IQW5
LH57_09830:Rv1798|I6Y7I5	ZNF788:ENSP00000473243|A0A0A0MSK0
LH57_09830:Rv1798|I6Y7I5	SCNN1A:ENSP00000353292|P37088
LH57_09830:Rv1798|I6Y7I5	ATP7B:ENSP00000242839|P35670
LH57_09830:Rv1798|I6Y7I5	SLC48A1:ENSP00000415998|Q6P1K1
LH57_09830:Rv1798|I6Y7I5	DKFZp686K23100:ENSP00000354346|Q68D11
LH57_09830:Rv1798|I6Y7I5	EHD1:ENSP00000320516|C9JIJ3
LH57_09830:Rv1798|I6Y7I5	COX1:ENSP00000354499|A0A059QC17
LH57_09830:Rv1798|I6Y7I5	CAPS:ENSP00000222125|Q13938
LH57_09830:Rv1798|I6Y7I5	ACOD1:ENSP00000366682|H7C1Q4
LH57_09830:Rv1798|I6Y7I5	ND1:ENSP00000354687|C7B2N5
LH57_09830:Rv1798|I6Y7I5	CCNDBP1:ENSP00000300213|O95273
LH57_09830:Rv1798|I6Y7I5	ZNF284:ENSP00000411032|Q2VY69
LH57_09830:Rv1798|I6Y7I5	CENPH:ENSP00000283006|Q9H3R5
LH57_09830:Rv1798|I6Y7I5	SLIT3:ENSP00000430333|A0A0A0MSC8
LH57_09830:Rv1798|I6Y7I5	ANTXRL:ENSP00000455449|A0A087WXZ5
LH57_09830:Rv1798|I6Y7I5	ZWINT:ENSP00000363055|O95229
LH57_09830:Rv1798|I6Y7I5	HLA-C:ENSP00000365402|E0WN45
LH57_09830:Rv1798|I6Y7I5	SNTG1:ENSP00000429276|Q9NSN8
LH57_09830:Rv1798|I6Y7I5	GALC:ENSP00000261304|P54803
LH57_09830:Rv1798|I6Y7I5	SLC36A4:ENSP00000317382|Q6YBV0
LH57_09830:Rv1798|I6Y7I5	CDON:ENSP00000263577|Q4KMG0
LH57_09830:Rv1798|I6Y7I5	SLC2A4:ENSP00000320935|I3L2R4
LH57_09830:Rv1798|I6Y7I5	IKBKE:ENSP00000356087|Q14164
LH57_09830:Rv1798|I6Y7I5	AQP11:ENSP00000318770|Q8NBQ7
LH57_09830:Rv1798|I6Y7I5	HLA-Cw:ENSP00000365402|E9NVG3
LH57_09830:Rv1798|I6Y7I5	PAX4:ENSP00000339906|Q3KNR5
LH57_09830:Rv1798|I6Y7I5	MLL3:ENSP00000262189|A7MBM6
LH57_09830:Rv1798|I6Y7I5	PTPA:ENSP00000351885|A6PVN8
LH57_09830:Rv1798|I6Y7I5	ELMO2:ENSP00000290246|Q5JW01
LH57_09830:Rv1798|I6Y7I5	CMAS:ENSP00000229329|Q8NFW8
LH57_09830:Rv1798|I6Y7I5	SLC16A4:ENSP00000358794|O15374
LH57_09830:Rv1798|I6Y7I5	CLUL1:ENSP00000341128|F5GWQ8
LH57_09830:Rv1798|I6Y7I5	hCG_1771487:ENSP00000396211|A0A024R193
LH57_04325:Rv3380c:Rv1764:Rv1756c:Rv1369c|I6YCL8	GPS1:ENSP00000347251|A0A096LPJ3
LH57_12740:Rv2334|I6Y910	PHF1:ENSP00000363640|E9PQZ5
LH57_12740:Rv2334|I6Y910	ATXN3:ENSP00000376965|D3VVM5
LH57_12740:Rv2334|I6Y910	HLA-B:ENSP00000399168|X5MPH2
LH57_12740:Rv2334|I6Y910	SLC17A9:ENSP00000359376|Q9BYT1
LH57_12740:Rv2334|I6Y910	NECAB2:ENSP00000307449|Q7Z6G3
LH57_12740:Rv2334|I6Y910	SCN2B:ENSP00000278947|O60939
LH57_12740:Rv2334|I6Y910	ND2:ENSP00000355046|F1B6V4
LH57_12740:Rv2334|I6Y910	HLA-C:ENSP00000365402|D7NPC5
LH57_12740:Rv2334|I6Y910	HCCS:ENSP00000326579|A0A024RBY9
LH57_12740:Rv2334|I6Y910	TTN:ENSP00000343764|A0A0A0MRA3
LH57_12740:Rv2334|I6Y910	CTH:ENSP00000359976|P32929
LH57_12740:Rv2334|I6Y910	ZNF793:ENSP00000396402|K7ERJ7
LH57_12740:Rv2334|I6Y910	EGLN3:ENSP00000250457|G3V3M1
LH57_12740:Rv2334|I6Y910	CCL14:ENSP00000409197|A0A087X089
LH57_12740:Rv2334|I6Y910	RAB6B:ENSP00000285208|C9JU14
LH57_12740:Rv2334|I6Y910	TAS1R1:ENSP00000331867|H7C3W7
LH57_12740:Rv2334|I6Y910	HDM2:ENSP00000417281|I6TZT4
LH57_12740:Rv2334|I6Y910	HFE:ENSP00000417404|K0I859
LH57_12740:Rv2334|I6Y910	GLTPD1:ENSP00000343890|Q5TA50
LH57_12740:Rv2334|I6Y910	INO80C:ENSP00000467041|K7EQ79
LH57_12740:Rv2334|I6Y910	HLA-DQB1:ENSP00000382034|A0A0A7C7S6
LH57_12740:Rv2334|I6Y910	SCFD1:ENSP00000390783|J3KNG4
LH57_12740:Rv2334|I6Y910	ND5:ENSP00000354813|Q1ZY31
LH57_12740:Rv2334|I6Y910	MLH1:ENSP00000231790|H0Y793
LH57_12740:Rv2334|I6Y910	LRRC4C:ENSP00000278198|Q9HCJ2
LH57_12740:Rv2334|I6Y910	TBC1D3E:ENSP00000329256|A0A087X179
LH57_12740:Rv2334|I6Y910	COX1:ENSP00000354499|Q4ZF72
LH57_12740:Rv2334|I6Y910	CTSL:ENSP00000345344|Q5T8F0
LH57_12740:Rv2334|I6Y910	SALL3:ENSP00000441823|A9JR48
LH57_12740:Rv2334|I6Y910	CLCN3:ENSP00000261514|A0A087WU31
LH57_12740:Rv2334|I6Y910	ZNF615:ENSP00000365906|M0QZR2
LH57_12740:Rv2334|I6Y910	DDX51:ENSP00000380495|Q8N8A6
LH57_12740:Rv2334|I6Y910	HLA-A:ENSP00000366005|E5G0Y5
LH57_12740:Rv2334|I6Y910	ARFGAP2:ENSP00000434442|E9PIY6
LH57_12740:Rv2334|I6Y910	STX10:ENSP00000466298|X6R2W0
LH57_00605:Rv0107c|I6X8I9	PRNP:ENSP00000368752|A1YVW6
LH57_00605:Rv0107c|I6X8I9	HLA-DQB1:ENSP00000382034|V5JA07
LH57_00605:Rv0107c|I6X8I9	NAT8L:ENSP00000413064|A0A0C4DFQ6
LH57_00605:Rv0107c|I6X8I9	HLA-A:ENSP00000366005|C6K4J6
LH57_00605:Rv0107c|I6X8I9	MTDH:ENSP00000338235|A0A024R9D2
LH57_00605:Rv0107c|I6X8I9	RXFP1:ENSP00000303248|E9PCA3
LH57_00605:Rv0107c|I6X8I9	ATPAF2:ENSP00000417190|Q8N5M1
LH57_00605:Rv0107c|I6X8I9	DMPK:ENSP00000345997|Q09013
LH57_00605:Rv0107c|I6X8I9	COX2:ENSP00000354876|A0S2P1
LH57_00605:Rv0107c|I6X8I9	C2CD4D:ENSP00000389554|B7Z1M9
LH57_00605:Rv0107c|I6X8I9	ZRSR2:ENSP00000303015|Q15696
LH57_00605:Rv0107c|I6X8I9	GALC:ENSP00000261304|G3V255
LH57_00605:Rv0107c|I6X8I9	HLA-C:ENSP00000365402|M9PAN4
LH57_00605:Rv0107c|I6X8I9	MRPL52:ENSP00000347277|Q86TS9
LH57_00605:Rv0107c|I6X8I9	FCHO1:ENSP00000252771|O14526
LH57_00605:Rv0107c|I6X8I9	RHD:ENSP00000331871|Q4FE20
LH57_00605:Rv0107c|I6X8I9	SEPT9:ENSP00000391249|Q1WWK5
LH57_00605:Rv0107c|I6X8I9	POLS:ENSP00000230859|B7ZLL4
LH57_00605:Rv0107c|I6X8I9	COX3:ENSP00000354982|H9E7I6
LH57_00605:Rv0107c|I6X8I9	GUCA1C:ENSP00000261047|O95843
LH57_00605:Rv0107c|I6X8I9	ND4L:ENSP00000354728|A0A059QC08
LH57_00605:Rv0107c|I6X8I9	FTCDNL1:ENSP00000457780|H3BUS8
LH57_00605:Rv0107c|I6X8I9	OTOGL:ENSP00000400895|H0YIF7
LH57_00605:Rv0107c|I6X8I9	FANCM:ENSP00000267430|Q8IYD8
LH57_00605:Rv0107c|I6X8I9	IAPP:ENSP00000240652|P10997
LH57_00605:Rv0107c|I6X8I9	FCRL4:ENSP00000271532|Q96PJ5
LH57_00605:Rv0107c|I6X8I9	DUSP19:ENSP00000346160|Q8WTR2
LH57_00605:Rv0107c|I6X8I9	B3GALT6:ENSP00000368496|Q499Z2
LH57_00605:Rv0107c|I6X8I9	ASAH1:ENSP00000371152|B1B5T0
LH57_00605:Rv0107c|I6X8I9	DNPEP:ENSP00000273075|Q9ULA0
LH57_00605:Rv0107c|I6X8I9	MTIF2:ENSP00000263629|Q6P1N2
LH57_00605:Rv0107c|I6X8I9	TXNDC8:ENSP00000363634|Q6A555
LH57_00605:Rv0107c|I6X8I9	TNNT2:ENSP00000356286|E7EPW4
LH57_00605:Rv0107c|I6X8I9	ACE:ENSP00000464149|A0A0A0MSN4
LH57_00605:Rv0107c|I6X8I9	RAD51B:ENSP00000419471|C9J5S9
LH57_00605:Rv0107c|I6X8I9	ND1:ENSP00000354687|A0A059RUM7
LH57_00605:Rv0107c|I6X8I9	A4GNT:ENSP00000236709|Q9UNA3
LH57_00605:Rv0107c|I6X8I9	SCN4A:ENSP00000396320|O60217
LH57_00605:Rv0107c|I6X8I9	ND3:ENSP00000355206|H9E7C2
LH57_00605:Rv0107c|I6X8I9	CPSF7:ENSP00000345412|Q8N684
LH57_00605:Rv0107c|I6X8I9	HLA-DPB1:ENSP00000408146|A0A0A7C568
LH57_00605:Rv0107c|I6X8I9	TP53:ENSP00000269305|A4GW76
LH57_00605:Rv0107c|I6X8I9	ESX1:ENSP00000361669|A6ZIV3
LH57_00605:Rv0107c|I6X8I9	RBPJ:ENSP00000345206|D6RA45
chaA:Rv1607|O53910	COX1:ENSP00000354499|A0A059QDN3
chaA:Rv1607|O53910	CNIH4:ENSP00000420443|A6NLH6
chaA:Rv1607|O53910	ACTR6:ENSP00000188312|F8W043
chaA:Rv1607|O53910	TERT:ENSP00000309572|Q9UNR4
chaA:Rv1607|O53910	HLA-B:ENSP00000399168|Q5NDA3
chaA:Rv1607|O53910	HUS1:ENSP00000258774|F8WAW9
chaA:Rv1607|O53910	AP4S1:ENSP00000216366|Q9Y587
chaA:Rv1607|O53910	THRA:ENSP00000264637|J3QRA9
chaA:Rv1607|O53910	KRT8:ENSP00000293308|P05787
chaA:Rv1607|O53910	ZNF534:ENSP00000327538|Q76KX8
chaA:Rv1607|O53910	TLR10:ENSP00000308925|D1CS24
chaA:Rv1607|O53910	S1PR3:ENSP00000350878|Q99500
chaA:Rv1607|O53910	MDM2:ENSP00000417281|A0A0A8KA17
chaA:Rv1607|O53910	HLA-C:ENSP00000365402|C0KJX8
chaA:Rv1607|O53910	TP53:ENSP00000269305|Q19RW6
thiS:Rv0416|P96262	RP9:ENSP00000297157|Q8TA86
LH57_15840:Rv2903c|I6YEN9	ZNF551:ENSP00000282296|Q7Z340
LH57_15840:Rv2903c|I6YEN9	PYDC1:ENSP00000304336|Q8WXC3
LH57_15840:Rv2903c|I6YEN9	AFM:ENSP00000226355|P43652
LH57_15840:Rv2903c|I6YEN9	HLA-DPB1:ENSP00000408146|Q30030
LH57_15840:Rv2903c|I6YEN9	PSG6:ENSP00000292125|Q00889
LH57_15840:Rv2903c|I6YEN9	TMEM17:ENSP00000335094|Q86X19
LH57_15840:Rv2903c|I6YEN9	STAT4:ENSP00000351255|C9JM11
LH57_15840:Rv2903c|I6YEN9	STK11:ENSP00000324856|K7EP59
LH57_15840:Rv2903c|I6YEN9	SLC7A8:ENSP00000320378|E9PIC3
LH57_15840:Rv2903c|I6YEN9	CACNA1H:ENSP00000334198|A2SX38
LH57_15840:Rv2903c|I6YEN9	HLA-C:ENSP00000365402|E7BYC5
LH57_15840:Rv2903c|I6YEN9	SLC16A10:ENSP00000357844|Q05BR4
LH57_15840:Rv2903c|I6YEN9	ABCC3:ENSP00000285238|Q2M3C9
LH57_15840:Rv2903c|I6YEN9	MYC:ENSP00000367207|B3CJD3
LH57_15840:Rv2903c|I6YEN9	PLEC:ENSP00000323856|H0YDN1
LH57_15840:Rv2903c|I6YEN9	TRA1:ENSP00000299767|Q5CAQ5
LH57_15840:Rv2903c|I6YEN9	ARKL1:ENSP00000282059|Q5BIX2
LH57_15840:Rv2903c|I6YEN9	NOB1:ENSP00000268802|Q9ULX3
helZ:Rv2101|I6YCF3	POLL:ENSP00000299206|Q5JQP8
helZ:Rv2101|I6YCF3	MDM4:ENSP00000356150|A0A087WTR9
helZ:Rv2101|I6YCF3	UROS:ENSP00000357775|P10746
helZ:Rv2101|I6YCF3	CRTAP:ENSP00000323696|O75718
helZ:Rv2101|I6YCF3	EXOC7:ENSP00000334100|C9JKC2
helZ:Rv2101|I6YCF3	CAMK2B:ENSP00000379098|H7BXS4
helZ:Rv2101|I6YCF3	ATP8:ENSP00000355265|H9QCE6
helZ:Rv2101|I6YCF3	HLA-C:ENSP00000365402|F8SKZ6
helZ:Rv2101|I6YCF3	CYTB:ENSP00000354554|E5DYG4
helZ:Rv2101|I6YCF3	ALS2CR8:ENSP00000316224|A0A024R427
helZ:Rv2101|I6YCF3	SEPT3:ENSP00000379704|Q9UH03
helZ:Rv2101|I6YCF3	RPLP0:ENSP00000339027|F8VWV4
helZ:Rv2101|I6YCF3	OR2A5:ENSP00000386208|B9EGX1
helZ:Rv2101|I6YCF3	GINS2:ENSP00000253462|M0QXS3
helZ:Rv2101|I6YCF3	DSCC1:ENSP00000322180|Q9BVC3
helZ:Rv2101|I6YCF3	MLH3:ENSP00000348020|G3V3E0
helZ:Rv2101|I6YCF3	SLC6A4:ENSP00000261707|B3VRV0
helZ:Rv2101|I6YCF3	DHX40:ENSP00000251241|J3KSX9
helZ:Rv2101|I6YCF3	CCNB1:ENSP00000256442|P14635
helZ:Rv2101|I6YCF3	METRNL:ENSP00000315731|Q641Q3
helZ:Rv2101|I6YCF3	OR2AJ1:ENSP00000325078|Q8NGZ0
helZ:Rv2101|I6YCF3	PCDHA2:ENSP00000431748|Q9Y5H9
helZ:Rv2101|I6YCF3	CST8:ENSP00000246012|O60676
helZ:Rv2101|I6YCF3	HLA-A:ENSP00000366005|Q861A9
Rv0812|Q79FW0	UTY:ENSP00000328939|F4MH64
Rv0812|Q79FW0	ZNF682:ENSP00000380351|M0R067
Rv0812|Q79FW0	TCIRG1:ENSP00000265686|E9PMC5
Rv0812|Q79FW0	USP17L20:ENSP00000427264|A0A087WTF5
Rv0812|Q79FW0	THRAP3:ENSP00000346634|Q9Y2W1
Rv0812|Q79FW0	SEC16A:ENSP00000325827|A0PJ75
Rv0812|Q79FW0	ND4:ENSP00000354961|D6C3M0
Rv0812|Q79FW0	ACAA2:ENSP00000285093|K7ER88
Rv0812|Q79FW0	NTRK2:ENSP00000277120|Q8WXJ4
Rv0812|Q79FW0	TMEM39B:ENSP00000338165|Q9GZU3
Rv0812|Q79FW0	DTNA:ENSP00000382064|A0A024RC38
Rv0812|Q79FW0	SLC50A1:ENSP00000357389|Q5SR67
Rv0812|Q79FW0	TNFAIP3:ENSP00000237289|D3TTY4
Rv0812|Q79FW0	HLA-DQB1:ENSP00000382034|A0A0A7CAX5
Rv0812|Q79FW0	TSPY1:ENSP00000403304|R4GMP3
Rv0812|Q79FW0	FLG:ENSP00000357789|I0B0K3
Rv0812|Q79FW0	TXNL4B:ENSP00000268483|H3BN11
Rv0812|Q79FW0	EPHB2:ENSP00000363763|Q6NVW1
Rv0812|Q79FW0	ZNF345:ENSP00000431202|K7EM63
Rv0812|Q79FW0	SIM1:ENSP00000262901|P81133
Rv0812|Q79FW0	WBP2:ENSP00000254806|Q969T9
Rv0812|Q79FW0	HLA-C:ENSP00000365402|C9E1I1
Rv0812|Q79FW0	EPB41L2:ENSP00000338481|E9PK52
Rv0812|Q79FW0	SEC22A:ENSP00000310521|Q96IW7
Rv0812|Q79FW0	BHLHE41:ENSP00000242728|Q8TAT1
Rv0812|Q79FW0	PTGIR:ENSP00000291294|A0A0B4J2A7
LH57_14170:Rv2589|I6XEN6	APC:ENSP00000257430|Q9UM98
LH57_14170:Rv2589|I6XEN6	HLA-C:ENSP00000365402|A0A0A7C4Y1
LH57_14170:Rv2589|I6XEN6	CYTB:ENSP00000354554|H9QBC7
LH57_14170:Rv2589|I6XEN6	GUCY1B3:ENSP00000264424|E9PCN2
LH57_14170:Rv2589|I6XEN6	MLLT1:ENSP00000252674|Q03111
LH57_14170:Rv2589|I6XEN6	LCP1:ENSP00000315757|P13796
LH57_14170:Rv2589|I6XEN6	ND1:ENSP00000354687|G9LCM6
LH57_14170:Rv2589|I6XEN6	ZEB1:ENSP00000354487|A0JLS9
LH57_14170:Rv2589|I6XEN6	HLA-DPB1:ENSP00000408146|A0A0A7C9Z4
LH57_14170:Rv2589|I6XEN6	OXNAD1:ENSP00000285083|U3KQU8
LH57_14170:Rv2589|I6XEN6	ZNF226:ENSP00000336719|K7ELM4
LH57_14170:Rv2589|I6XEN6	ATXN3:ENSP00000376965|G3V5H3
LH57_14170:Rv2589|I6XEN6	ATP6:ENSP00000354632|U3LBD0
LH57_14170:Rv2589|I6XEN6	POLR1B:ENSP00000263331|H7C0D9
LH57_14170:Rv2589|I6XEN6	BAT4:ENSP00000365057|A0A024RCU2
LH57_14170:Rv2589|I6XEN6	PTBP1:ENSP00000349428|A0A087WUW5
LH57_14170:Rv2589|I6XEN6	YJEFN3:ENSP00000426964|A6XGL0
Rv3359|O50388	HLA-A:ENSP00000366005|E9LXY6
Rv3359|O50388	ATP1B2:ENSP00000250111|Q58I19
Rv3359|O50388	RNF169:ENSP00000299563|Q8NCN4
Rv3359|O50388	MSX1:ENSP00000372170|E9KXV3
LH57_13695:Rv2501c|I6XEG5	STAU1:ENSP00000360922|O95793
LH57_13695:Rv2501c|I6XEG5	ITGA5:ENSP00000293379|P08648
prfA:Rv1299|I6YA68	UTY:ENSP00000328939|E1U1N0
LH57_07280:Rv1329c|I6X0Z0	CNIH1:ENSP00000216416|A8MVW4
LH57_07280:Rv1329c|I6X0Z0	ND4:ENSP00000354961|A0A059RRD2
LH57_07280:Rv1329c|I6X0Z0	ADPGK:ENSP00000312250|H3BN66
LH57_07280:Rv1329c|I6X0Z0	IRF7:ENSP00000329411|E9PSE3
LH57_07280:Rv1329c|I6X0Z0	HLA-DPB1:ENSP00000408146|S4T765
LH57_07280:Rv1329c|I6X0Z0	CYTB:ENSP00000354554|A0A059RWC6
LH57_07280:Rv1329c|I6X0Z0	THEM4:ENSP00000357804|Q5T1C6
LH57_07280:Rv1329c|I6X0Z0	USP21:ENSP00000289865|V9GY36
LH57_07280:Rv1329c|I6X0Z0	ITM2B:ENSP00000367828|Q9Y287
LH57_07280:Rv1329c|I6X0Z0	SLC25A4:ENSP00000281456|P12235
LH57_07280:Rv1329c|I6X0Z0	ZNF165:ENSP00000366542|Q8IY56
LH57_07280:Rv1329c|I6X0Z0	SRCIN1:ENSP00000264659|A0A087WVV7
LH57_07280:Rv1329c|I6X0Z0	ATP10D:ENSP00000273859|Q9P241
LH57_07280:Rv1329c|I6X0Z0	ATP8B1:ENSP00000283684|O43520
LH57_00680:Rv0120c|I6XUG8	cytb:ENSP00000354554|B3DDK9
LH57_00680:Rv0120c|I6XUG8	HLA-C:ENSP00000365402|E0YTP2
LH57_00680:Rv0120c|I6XUG8	FANCI:ENSP00000310842|H3BS60
LH57_00680:Rv0120c|I6XUG8	DMD:ENSP00000354923|F8VX32
LH57_00680:Rv0120c|I6XUG8	UTY:ENSP00000328939|F4MHI0
LH57_00680:Rv0120c|I6XUG8	COL4A6:ENSP00000361290|B7ZMM7
LH57_00680:Rv0120c|I6XUG8	ZNF23:ENSP00000349796|H3BPE6
LH57_00680:Rv0120c|I6XUG8	SCLY:ENSP00000254663|H7C1N7
LH57_00680:Rv0120c|I6XUG8	PPARG:ENSP00000287820|Q6L9M1
LH57_00680:Rv0120c|I6XUG8	ATG5:ENSP00000343313|Q9H1Y0
LH57_00680:Rv0120c|I6XUG8	KIAA1751:ENSP00000417061|Q9C0B2
LH57_00680:Rv0120c|I6XUG8	ZDHHC14:ENSP00000352821|Q8IZN3
LH57_00680:Rv0120c|I6XUG8	DIRAS2:ENSP00000364919|Q96HU8
LH57_00680:Rv0120c|I6XUG8	ETV5:ENSP00000306894|C9JMF0
LH57_00680:Rv0120c|I6XUG8	TMEM41B:ENSP00000299596|Q5BJD5
LH57_00680:Rv0120c|I6XUG8	HLA-G:ENSP00000353472|Q6DU14
LH57_00680:Rv0120c|I6XUG8	HLA-DPB1:ENSP00000408146|A0A0A7C5Z4
LH57_00680:Rv0120c|I6XUG8	CREBZF:ENSP00000433459|E9PIM0
LH57_00680:Rv0120c|I6XUG8	HLA-DQB1:ENSP00000382034|N0A4C3
LH57_00680:Rv0120c|I6XUG8	MSX1:ENSP00000372170|E9KXU4
LH57_00680:Rv0120c|I6XUG8	CNGA3:ENSP00000272602|Q16281
LH57_00680:Rv0120c|I6XUG8	IARS:ENSP00000364794|Q6P0M4
LH57_00680:Rv0120c|I6XUG8	NANOGP8:ENSP00000229307|J7HAX1
LH57_00680:Rv0120c|I6XUG8	HLA-DRB1:ENSP00000353099|F4YZX2
LH57_00680:Rv0120c|I6XUG8	ND1:ENSP00000354687|Q85KT8
LH57_00680:Rv0120c|I6XUG8	NRAP:ENSP00000353078|A0AVL2
LH57_00680:Rv0120c|I6XUG8	APOL1:ENSP00000317674|U5LIH6
LH57_00680:Rv0120c|I6XUG8	METTL20:ENSP00000350353|Q8IXQ9
LH57_00680:Rv0120c|I6XUG8	SET:ENSP00000361777|A0A0C4DFV9
LH57_00680:Rv0120c|I6XUG8	GTPBP8:ENSP00000373176|C9J8V5
LH57_00680:Rv0120c|I6XUG8	PHF12:ENSP00000329933|C9J9G2
LH57_00680:Rv0120c|I6XUG8	RPE:ENSP00000352401|C9IZU8
LH57_00680:Rv0120c|I6XUG8	WARS:ENSP00000347495|G3V313
LH57_00680:Rv0120c|I6XUG8	PRCP:ENSP00000377055|E9PQB5
LH57_00680:Rv0120c|I6XUG8	SEC24B:ENSP00000265175|O95487
LH57_00680:Rv0120c|I6XUG8	NADH2:ENSP00000355046|Q4G716
LH57_00680:Rv0120c|I6XUG8	FGFR1:ENSP00000393312|E7EU09
LH57_00680:Rv0120c|I6XUG8	C16orf35:ENSP00000382834|Q9BTE2
LH57_00680:Rv0120c|I6XUG8	AMY1A:ENSP00000330484|B7ZMD7
LH57_00680:Rv0120c|I6XUG8	GADD45G:ENSP00000252506|Q5MAI3
LH57_00680:Rv0120c|I6XUG8	STAU1:ENSP00000360922|O95793
LH57_00680:Rv0120c|I6XUG8	CABLES1:ENSP00000256925|Q8TDN4
LH57_00680:Rv0120c|I6XUG8	MARK3:ENSP00000411397|A0A0A0MT23
LH57_00680:Rv0120c|I6XUG8	COG8:ENSP00000457718:ENSP00000305459|H3BUN2
LH57_00680:Rv0120c|I6XUG8	GDF9:ENSP00000296875|O60383
proC:Rv0500|I6Y7Z2	KHNYN:ENSP00000251343|O15037
mpa:Rv2115c|I6YCG7	PGS1:ENSP00000262764|K7EPX0
mpa:Rv2115c|I6YCG7	ND5:ENSP00000354813|A0A059RIX6
mpa:Rv2115c|I6YCG7	ZSCAN2:ENSP00000410198|A0A0C4DFQ3
mpa:Rv2115c|I6YCG7	VAMP7:ENSP00000262640|P51809
mpa:Rv2115c|I6YCG7	HLA-B:ENSP00000399168|I3ZN85
mpa:Rv2115c|I6YCG7	TFEB:ENSP00000230323|Q709A5
mpa:Rv2115c|I6YCG7	ATP6:ENSP00000354632|A8JLH9
mpa:Rv2115c|I6YCG7	GALNT8:ENSP00000252318|Q9NY28
mpa:Rv2115c|I6YCG7	KLK9:ENSP00000250366|Q9UKQ9
mpa:Rv2115c|I6YCG7	VAMP1:ENSP00000379602|F5GZV7
mpa:Rv2115c|I6YCG7	MYO1C:ENSP00000352834|I3L204
mpa:Rv2115c|I6YCG7	NFIC:ENSP00000465655|P08651
mpa:Rv2115c|I6YCG7	TAF6:ENSP00000399982|C9JIS2
mpa:Rv2115c|I6YCG7	OSBP:ENSP00000263847|P22059
mpa:Rv2115c|I6YCG7	ZNF546:ENSP00000339823|M0R292
mpa:Rv2115c|I6YCG7	DMD:ENSP00000354923|F5GZY3
mpa:Rv2115c|I6YCG7	GLRA2:ENSP00000218075|P23416
mpa:Rv2115c|I6YCG7	ND4:ENSP00000354961|B0Z774
mpa:Rv2115c|I6YCG7	ZNF165:ENSP00000366542|P49910
mpa:Rv2115c|I6YCG7	ISG20:ENSP00000306565|H3BLY5
mpa:Rv2115c|I6YCG7	CPOX:ENSP00000264193|P36551
mpa:Rv2115c|I6YCG7	CLIC5:ENSP00000185206|Q53G01
mpa:Rv2115c|I6YCG7	RCOR2:ENSP00000301459|F1T0J8
mpa:Rv2115c|I6YCG7	HBA1:ENSP00000322421:ENSP00000251595|Q6J1Z9
mpa:Rv2115c|I6YCG7	KRT27:ENSP00000301656|Q7Z3Y8
mpa:Rv2115c|I6YCG7	C19orf66:ENSP00000253110|Q9NUL5
mpa:Rv2115c|I6YCG7	AP1S3:ENSP00000379891|F8W8K9
mpa:Rv2115c|I6YCG7	C21orf59:ENSP00000290155|P57076
mpa:Rv2115c|I6YCG7	SRSF11:ENSP00000359988|B4DWT1
mpa:Rv2115c|I6YCG7	ND1:ENSP00000354687|A0A059QKK1
mpa:Rv2115c|I6YCG7	TNFRSF1A:ENSP00000162749|P19438
mpa:Rv2115c|I6YCG7	SCN5A:ENSP00000328968|Q14524
mpa:Rv2115c|I6YCG7	POLG:ENSP00000268124|E5KNU5
mpa:Rv2115c|I6YCG7	THOC7:ENSP00000295899|Q6I9Y2
mpa:Rv2115c|I6YCG7	HLA-C:ENSP00000365402|J7K6Q2
mpa:Rv2115c|I6YCG7	IMPDH:ENSP00000345096|B3KRZ3
mpa:Rv2115c|I6YCG7	HLA-DR15:ENSP00000353099|D7NST2
mpa:Rv2115c|I6YCG7	OLFR:ENSP00000366336|O43624
mpa:Rv2115c|I6YCG7	SHKBP1:ENSP00000291842|M0R0S1
mpa:Rv2115c|I6YCG7	HLA-DRB1:ENSP00000353099|Q861H6
mpa:Rv2115c|I6YCG7	SLC12A1:ENSP00000370381|Q8IUN5
mpa:Rv2115c|I6YCG7	KLHL10:ENSP00000293303|Q6JEL2
folC:Rv2447c|I6Y0R5	ALK:ENSP00000373700|E7EPW7
folC:Rv2447c|I6Y0R5	HLA-B:ENSP00000399168|Q9MYF2
folC:Rv2447c|I6Y0R5	DPP8:ENSP00000339208|Q6V1X1
folC:Rv2447c|I6Y0R5	HSD11B2:ENSP00000316786|P80365
folC:Rv2447c|I6Y0R5	ATP13A3:ENSP00000256031|A0A087WYY3
folC:Rv2447c|I6Y0R5	RCN2:ENSP00000378349|Q14257
LH57_06280:Rv1144|I6Y9R7	LTB4R:ENSP00000307445|Q15722
LH57_06280:Rv1144|I6Y9R7	IL3RA:ENSP00000327890|P26951
LH57_06280:Rv1144|I6Y9R7	PRDM7:ENSP00000396732|Q9NQW5
LH57_06280:Rv1144|I6Y9R7	CBLN4:ENSP00000064571|Q9NTU7
LH57_06280:Rv1144|I6Y9R7	ACTA2:ENSP00000224784|P62736
LH57_06280:Rv1144|I6Y9R7	HLA-DQB1:ENSP00000382034|F8LFZ5
LH57_06280:Rv1144|I6Y9R7	MEOX1:ENSP00000321684:ENSP00000262041|F8VXS6
LH57_06280:Rv1144|I6Y9R7	PCYOX1:ENSP00000387654|F8W8W4
LH57_06280:Rv1144|I6Y9R7	COX3:ENSP00000354982|A0A059RTY0
LH57_06280:Rv1144|I6Y9R7	SLIT2:ENSP00000422591|O94813
rplB:Rv0704|I6Y4H2	LHCGR:ENSP00000294954|H7C226
rplB:Rv0704|I6Y4H2	ACTR3:ENSP00000263238|F8WEW2
rplB:Rv0704|I6Y4H2	EPB41L2:ENSP00000338481|E9PK52
rplB:Rv0704|I6Y4H2	CTFR:ENSP00000003084|A4L9V0
rplB:Rv0704|I6Y4H2	HLA-C:ENSP00000365402|A0A0A7C4R5
rplB:Rv0704|I6Y4H2	AGPAT3:ENSP00000291572|Q9NRZ7
rplB:Rv0704|I6Y4H2	ND5:ENSP00000354813|L0E7U5
rplB:Rv0704|I6Y4H2	ASAH1:ENSP00000371152|B1B5T7
rplB:Rv0704|I6Y4H2	NAT2:ENSP00000286479|A4Z7V0
rplB:Rv0704|I6Y4H2	HLA-B:ENSP00000399168|M9VP12
rplB:Rv0704|I6Y4H2	EIF5:ENSP00000216554|H0YK11
rplB:Rv0704|I6Y4H2	ATXN3:ENSP00000376965|D3VVG8
rplB:Rv0704|I6Y4H2	CYTB:ENSP00000354554|A0A0A0PP50
rplB:Rv0704|I6Y4H2	ST1A5:ENSP00000339221|Q1ET62
rplB:Rv0704|I6Y4H2	PLXND1:ENSP00000317128|H0YAM9
rplB:Rv0704|I6Y4H2	COX3:ENSP00000354982|T1Q6R9
adhE1:Rv0162c|L7N6B3	GET4:ENSP00000265857|Q7L5D6
LH57_08480:Rv1550|I6Y6U7	FADS1:ENSP00000322229|F5H3P6
LH57_08480:Rv1550|I6Y6U7	PRRT1:ENSP00000211413|Q99946
LH57_08480:Rv1550|I6Y6U7	CDIPT:ENSP00000219789|B3KSW0
LH57_08480:Rv1550|I6Y6U7	CADPS:ENSP00000373215|A0A0C4DGY2
LH57_08480:Rv1550|I6Y6U7	RhCE:ENSP00000294413|K9JI17
LH57_08480:Rv1550|I6Y6U7	RNPS1:ENSP00000301730|Q15287
LH57_08480:Rv1550|I6Y6U7	ALDH3A1:ENSP00000225740|P30838
LH57_08480:Rv1550|I6Y6U7	APBA2:ENSP00000453144|H0YNG7
LH57_08480:Rv1550|I6Y6U7	ACTR3C:ENSP00000252071|C9IZN3
LH57_08480:Rv1550|I6Y6U7	RABL6:ENSP00000360727|G3V154
LH57_08480:Rv1550|I6Y6U7	hCG_16983:ENSP00000351273|A0A024R3Z8
LH57_08480:Rv1550|I6Y6U7	CNTN2:ENSP00000330633|A0A024R9B4
LH57_08480:Rv1550|I6Y6U7	NRP1:ENSP00000265371|O14786
LH57_08480:Rv1550|I6Y6U7	COX1:ENSP00000354499|A0A023QBJ9
deaD:Rv1253|I6Y631	CRNN:ENSP00000271835|Q9UBG3
deaD:Rv1253|I6Y631	GSTT2B:ENSP00000290765|P0CG30
deaD:Rv1253|I6Y631	ND5:ENSP00000354813|A6ZH52
deaD:Rv1253|I6Y631	VAT1:ENSP00000347872|K7ER81
deaD:Rv1253|I6Y631	UTY:ENSP00000328939|F4MHP8
deaD:Rv1253|I6Y631	IFT122:ENSP00000296266|Q9HBG6
deaD:Rv1253|I6Y631	IFI27:ENSP00000298902|A8K0H0
deaD:Rv1253|I6Y631	COX2:ENSP00000354876|E5E1V1
deaD:Rv1253|I6Y631	ZNF34:ENSP00000341528|A0A0C4DG42
deaD:Rv1253|I6Y631	C6orf173:ENSP00000357311|H0UI56
deaD:Rv1253|I6Y631	TFR2:ENSP00000223051|Q9UP52
deaD:Rv1253|I6Y631	ND6:ENSP00000354665|X2CLX6
deaD:Rv1253|I6Y631	POU3F1:ENSP00000362103|Q03052
deaD:Rv1253|I6Y631	CYTB:ENSP00000354554|D2KLI3
deaD:Rv1253|I6Y631	CDC37L1:ENSP00000371278|Q7L3B6
deaD:Rv1253|I6Y631	PCDH8:ENSP00000367177|A0A024QZ94
deaD:Rv1253|I6Y631	ABCB9:ENSP00000280560|F5H5Q0
deaD:Rv1253|I6Y631	SUGP1:ENSP00000247001|V9GZ08
deaD:Rv1253|I6Y631	TTLL9:ENSP00000365105|B4DZ96
deaD:Rv1253|I6Y631	GABRB2:ENSP00000274547|D1M744
deaD:Rv1253|I6Y631	SLC25A46:ENSP00000348211|E7EVY2
deaD:Rv1253|I6Y631	FGF1:ENSP00000338548|P05230
deaD:Rv1253|I6Y631	INHA:ENSP00000243786|P05111
deaD:Rv1253|I6Y631	RALY:ENSP00000246194|Q53GL6
Rv3236c|L7N665	ND4:ENSP00000354961|D2Y6X5
Rv3236c|L7N665	ND3:ENSP00000355206|Q7GXZ5
Rv3236c|L7N665	COPB2:ENSP00000329419|H0Y938
Rv3236c|L7N665	HLA-C:ENSP00000365402|C6K4K8
Rv3236c|L7N665	CYTB:ENSP00000354554|D8L4A0
Rv3236c|L7N665	HPGDS:ENSP00000295256|O60760
Rv3236c|L7N665	GIPR:ENSP00000467494|P48546
Rv3236c|L7N665	ZNF569:ENSP00000325018|A0A024R0G4
Rv3236c|L7N665	ZNF707:ENSP00000351482|E9PQ20
Rv3236c|L7N665	G2E3:ENSP00000206595|F5GX24
Rv3236c|L7N665	D2HGDH:ENSP00000315351|Q8N465
Rv3236c|L7N665	PTK2B:ENSP00000332816|E5RJ77
Rv3236c|L7N665	TCEAL8:ENSP00000353093|Q8IYN2
Rv3236c|L7N665	ND1:ENSP00000354687|A1DVT9
Rv3236c|L7N665	PDE6B:ENSP00000420295|H7C4F7
LH57_19465:Rv3568c|I6YCG0	ATP6:ENSP00000354632|U3LBD0
Rv1722|P71980	TRIML2:ENSP00000422581|Q8N7C3
Rv1722|P71980	ND1:ENSP00000354687|T1WTX0
Rv1722|P71980	HLA-DQB1:ENSP00000382034|Q67AI8
Rv1722|P71980	COX1:ENSP00000354499|X5D927
Rv1722|P71980	HLA-A:ENSP00000366005|D7GM35
Rv1722|P71980	ND5:ENSP00000354813|Q4EYP3
Rv1722|P71980	HLA-B:ENSP00000399168|W0NSR9
Rv1722|P71980	LOC402468:ENSP00000354856|A4D150
Rv1722|P71980	CA1:ENSP00000256119|E5RG43
Rv1722|P71980	DMD:ENSP00000354923|E7EQR9
Rv1722|P71980	ZAK:ENSP00000364361|Q9NYL2
Rv1722|P71980	AREL1:ENSP00000348714|G3V2B5
Rv1722|P71980	POLD1:ENSP00000406046|M0R2I8
Rv1722|P71980	SLC8A1:ENSP00000332931|P32418
Rv1722|P71980	MARC2:ENSP00000355880|X1WI34
Rv1722|P71980	ZNF528:ENSP00000353652|Q3MIS6
Rv1722|P71980	RRNAD1:ENSP00000357199|Q96FB5
Rv1722|P71980	ATP6:ENSP00000354632|Q4F3R6
Rv1722|P71980	RPL17:ENSP00000462023:ENSP00000389465|A0A087WXM6
Rv1722|P71980	DPPA2:ENSP00000417710|Q7Z7J5
Rv1722|P71980	MKRN1:ENSP00000255977|C9IY57
Rv1722|P71980	CYTB:ENSP00000354554|H9QPX2
Rv1722|P71980	PTK2:ENSP00000341189|H0YB16
Rv1722|P71980	ATP8B1:ENSP00000283684|K7ERI0
Rv1722|P71980	LOXHD1:ENSP00000300591|F5GXP0
Rv1722|P71980	DKFZp686H20223:ENSP00000349796|Q7Z3R2
Rv1722|P71980	ABCA3:ENSP00000301732|H0Y3H2
Rv1722|P71980	EFHC1:ENSP00000360107|B2CKC5
Rv1722|P71980	IRF5:ENSP00000349770|A0A024R756
Rv1722|P71980	CBX7:ENSP00000216133|A0A024R1Q2
Rv1722|P71980	CDK5:ENSP00000419782|A0A090N7W4
Rv1722|P71980	COX2:ENSP00000354876|S4UQ76
Rv1722|P71980	MAN1C1:ENSP00000363452|A0A087WZ31
Rv1722|P71980	PKMYT1:ENSP00000262300|Q0IJ49
Rv1722|P71980	ZNF181:ENSP00000420727|M0R1Q2
Rv1722|P71980	SPRED3:ENSP00000345405|Q2MJR0
Rv1722|P71980	ABHD6:ENSP00000295962|Q9BV23
Rv1722|P71980	PIAS4:ENSP00000262971|Q05DS6
Rv1722|P71980	PNPT1:ENSP00000393953|Q8TCS8
Rv1722|P71980	MYLPF:ENSP00000325239|A0A024QZG6
Rv1722|P71980	SMAP1:ENSP00000359484|A0A087X1X9
Rv1722|P71980	SRSF9:ENSP00000229390|S4R3G0
Rv1722|P71980	NOSIP:ENSP00000375726|M0R3B2
Rv1722|P71980	HLA-DRB1:ENSP00000353099|A0A0A7C3Z0
Rv1722|P71980	MRPS2:ENSP00000241600|A0A024R8D4
Rv1722|P71980	RRP22:ENSP00000216101|A0A024R1C8
erm(37):Rv1988|Q10838	PDS5A:ENSP00000303427|Q29RF7
erm(37):Rv1988|Q10838	FAM129B:ENSP00000362409|Q96TA1
erm(37):Rv1988|Q10838	HLA-C:ENSP00000365402|G1EQM2
erm(37):Rv1988|Q10838	PPP6R2:ENSP00000379090|O75170
LH57_07220:Rv1318c|I6XB78	PRKAR2B:ENSP00000265717|Q6DHZ2
LH57_07220:Rv1318c|I6XB78	CCM2:ENSP00000370503|Q9BSQ5
LH57_07220:Rv1318c|I6XB78	CYTB:ENSP00000354554|H9SKB5
LH57_07220:Rv1318c|I6XB78	PROC1:ENSP00000234071|Q8IXB5
fadE2:Rv0154c|P96831	COX1:ENSP00000354499|H9P677
fadE2:Rv0154c|P96831	HLA-C:ENSP00000365402|F8SKY3
fadE2:Rv0154c|P96831	HLA-DPB1:ENSP00000408146|A0A0A7C8X3
fadE2:Rv0154c|P96831	RHCE:ENSP00000294413|A0A0B5JDJ1
fadE2:Rv0154c|P96831	RHBDD1:ENSP00000344779|A0A024R455
fadE2:Rv0154c|P96831	MGC13138:ENSP00000252797|A0A024QZB2
fadE2:Rv0154c|P96831	NFKB1:ENSP00000226574|P19838
fadE2:Rv0154c|P96831	MYD88:ENSP00000401399|Q99836
fadE2:Rv0154c|P96831	HTR7:ENSP00000337949|P34969
fadE2:Rv0154c|P96831	KIAA1009:ENSP00000385215|Q5TB80
fadE2:Rv0154c|P96831	RNF130:ENSP00000430237|Q86XS8
fadE2:Rv0154c|P96831	KIAA1285:ENSP00000247930|A0A090N7U5
fadE2:Rv0154c|P96831	COX3:ENSP00000354982|A6Z9S0
rplA:Rv0641|I6WYZ2	RASAL2:ENSP00000356621|H0Y638
rplA:Rv0641|I6WYZ2	OR5F1:ENSP00000278409|O95221
rplA:Rv0641|I6WYZ2	HLA-C:ENSP00000365402|G3D6F7
rplA:Rv0641|I6WYZ2	ACSS2:ENSP00000253382|Q6DKJ3
rplA:Rv0641|I6WYZ2	Klf5:ENSP00000366915|A0A0A0N0M4
rplA:Rv0641|I6WYZ2	VPS29:ENSP00000380795|Q9UBQ0
rplA:Rv0641|I6WYZ2	CNTN6:ENSP00000341882|Q9UQ52
rplA:Rv0641|I6WYZ2	SRF:ENSP00000265354|A0A024RD16
rplA:Rv0641|I6WYZ2	ERBB2:ENSP00000269571|X5DNK3
rplA:Rv0641|I6WYZ2	C2CD4C:ENSP00000328677|Q8TF44
rplA:Rv0641|I6WYZ2	MSX1:ENSP00000372170|E9KY10
rplA:Rv0641|I6WYZ2	RPL27A:ENSP00000346015|P46776
rplA:Rv0641|I6WYZ2	ND4:ENSP00000354961|A0A097QEL5
rplA:Rv0641|I6WYZ2	TACR1:ENSP00000303522|Q53TQ2
rplA:Rv0641|I6WYZ2	HIST1H2BN:ENSP00000380177|A0A024RCJ9
rplA:Rv0641|I6WYZ2	KIAA0922:ENSP00000386787|A2VDJ0
rplA:Rv0641|I6WYZ2	BHLHE41:ENSP00000242728|Q8TAT1
rplA:Rv0641|I6WYZ2	MEPCE:ENSP00000308546|Q7L2J0
rplA:Rv0641|I6WYZ2	ND5:ENSP00000354813|G5D8R2
rplA:Rv0641|I6WYZ2	FBN2:ENSP00000262464|D6RJI3
rplA:Rv0641|I6WYZ2	ZNF528:ENSP00000353652|F8WAL3
rplA:Rv0641|I6WYZ2	HPCA:ENSP00000362566|P84074
rplA:Rv0641|I6WYZ2	TSPYL2:ENSP00000364591|Q9H2G4
rplA:Rv0641|I6WYZ2	PEX11A:ENSP00000300056|B2R8C6
rplA:Rv0641|I6WYZ2	TAF1:ENSP00000276072|P21675
rplA:Rv0641|I6WYZ2	HFE:ENSP00000417404|I1VA72
rplA:Rv0641|I6WYZ2	EHD2:ENSP00000263277|A0A024R0S6
rplA:Rv0641|I6WYZ2	DCN:ENSP00000052754|F8VU58
rplA:Rv0641|I6WYZ2	GAP43:ENSP00000377372|P17677
rplA:Rv0641|I6WYZ2	PLCB4:ENSP00000334105|B1AJW2
rplA:Rv0641|I6WYZ2	ADCK2:ENSP00000072869|C9JE15
rplP:Rv0708|I6WZ54	SETD1A:ENSP00000262519|O15047
rplP:Rv0708|I6WZ54	ECEL1:ENSP00000302051|O95672
rplP:Rv0708|I6WZ54	SLC25A39:ENSP00000366299|K7EMR4
rplP:Rv0708|I6WZ54	DBNL:ENSP00000417653|F8WBG8
rplP:Rv0708|I6WZ54	RFXANK:ENSP00000305071|A0A024R7M1
rplP:Rv0708|I6WZ54	HLA-C:ENSP00000365402|A0A0A7C912
rplP:Rv0708|I6WZ54	HLA-B:ENSP00000399168|A0A0A1GK28
rplP:Rv0708|I6WZ54	MBNL1:ENSP00000282486|C9J4T8
rplP:Rv0708|I6WZ54	NT5C1B:ENSP00000433415|Q96P26
rplP:Rv0708|I6WZ54	CIAPIN1:ENSP00000377914|H3BTZ8
rplP:Rv0708|I6WZ54	PPP6R1:ENSP00000414202|Q9UPN7
rplP:Rv0708|I6WZ54	ACSM2B:ENSP00000327453|H3BTX9
rplP:Rv0708|I6WZ54	IST1:ENSP00000456200|J3KR23
rplP:Rv0708|I6WZ54	HLA-DR15:ENSP00000353099|D1G118
rplP:Rv0708|I6WZ54	KIF5C:ENSP00000393379|Q6PKD1
rplP:Rv0708|I6WZ54	FADS6:ENSP00000307821|A0A087WYB9
rplP:Rv0708|I6WZ54	TMLHE:ENSP00000335261|Q9NVH6
rplP:Rv0708|I6WZ54	TMEM91:ENSP00000443246|F8W6Q6
rplP:Rv0708|I6WZ54	HNF1A:ENSP00000257555|E0YMI7
rplP:Rv0708|I6WZ54	AHCYL2:ENSP00000315931|C9K0S0
rplP:Rv0708|I6WZ54	COX1:ENSP00000354499|Q7Y6V6
LH57_16660:Rv3051c|I6YF20	SLC2A14:ENSP00000379834|F5H5V7
LH57_16660:Rv3051c|I6YF20	USP45:ENSP00000333376|Q70EL2
LH57_16660:Rv3051c|I6YF20	NXPH3:ENSP00000329295|O95157
LH57_16660:Rv3051c|I6YF20	PCDHB4:ENSP00000194152|Q9Y5E5
LH57_16660:Rv3051c|I6YF20	GRIA3:ENSP00000264357|Q9P0H2
LH57_16660:Rv3051c|I6YF20	NTHL1:ENSP00000219066|H3BRL9
LH57_16660:Rv3051c|I6YF20	ATPase:ENSP00000354632|Q4GKN3
LH57_16660:Rv3051c|I6YF20	CLCN4:ENSP00000370213|G3XAG5
LH57_16660:Rv3051c|I6YF20	NADH3:ENSP00000355206|B9EE38
LH57_16660:Rv3051c|I6YF20	SETD8:ENSP00000332995|Q9NQR1
LH57_16660:Rv3051c|I6YF20	GRAP2:ENSP00000339186|O75791
LH57_16660:Rv3051c|I6YF20	CREB3L1:ENSP00000434939|H0YEU7
LH57_16660:Rv3051c|I6YF20	CCL7:ENSP00000367832|P80098
LH57_16660:Rv3051c|I6YF20	CUL1:ENSP00000326804|A0A0C4DGX4
Rv0315|O07242	RHCE:ENSP00000331871|Q5NDM5
leuD:Rv2987c|I6YAT3	CDK11A:ENSP00000384442|Q5QPR3
leuD:Rv2987c|I6YAT3	HOXB7:ENSP00000239165|P09629
leuD:Rv2987c|I6YAT3	DLG1:ENSP00000345731|Q12959
leuD:Rv2987c|I6YAT3	TRPC4:ENSP00000369003|Q9UBN4
leuD:Rv2987c|I6YAT3	ADAMTSL1:ENSP00000369921|A6NIB9
leuD:Rv2987c|I6YAT3	KIAA1586:ENSP00000359768|F5H2N6
leuD:Rv2987c|I6YAT3	LLPH:ENSP00000266604|Q9BRT6
leuD:Rv2987c|I6YAT3	CYTB:ENSP00000354554|U3KVN7
leuD:Rv2987c|I6YAT3	EXOC3L4:ENSP00000369409|Q17RC7
leuD:Rv2987c|I6YAT3	ATP6:ENSP00000354632|A0S3K5
leuD:Rv2987c|I6YAT3	CDADC1:ENSP00000251108|Q569J7
leuD:Rv2987c|I6YAT3	ND5:ENSP00000354813|H9QG52
leuD:Rv2987c|I6YAT3	PNLDC1:ENSP00000275275|Q8NA58
leuD:Rv2987c|I6YAT3	SOX21:ENSP00000366144|Q9Y651
leuD:Rv2987c|I6YAT3	SF3A1:ENSP00000215793|Q15459
leuD:Rv2987c|I6YAT3	PRDM7_V2:ENSP00000396732|A4Q9G9
leuD:Rv2987c|I6YAT3	PKMYT1:ENSP00000262300|A6NHV6
leuD:Rv2987c|I6YAT3	PCBP4:ENSP00000322341|C9JTY5
purK:Rv3276c|I6YBN9	HLA-DR15:ENSP00000353099|M9PAH4
LH57_04940:Rv0908|I6Y929	DKK2:ENSP00000285311|Q9UBU2
LH57_04940:Rv0908|I6Y929	HLA-C:ENSP00000365402|D5L9D6
LH57_04940:Rv0908|I6Y929	WDR6:ENSP00000378857|A0A087X295
LH57_04940:Rv0908|I6Y929	SMAD3:ENSP00000332973|P84022
LH57_04940:Rv0908|I6Y929	COMMD10:ENSP00000274458|Q9Y6G5
LH57_04940:Rv0908|I6Y929	ND5:ENSP00000354813|A0A068BUU2
LH57_04940:Rv0908|I6Y929	PCYT1A:ENSP00000292823|C9JPY0
LH57_04940:Rv0908|I6Y929	CIZ1:ENSP00000362029|Q9ULV3
LH57_04940:Rv0908|I6Y929	HLA-DPB1:ENSP00000408146|A0A0A7C9Y1
LH57_04940:Rv0908|I6Y929	CACNA1C:ENSP00000266376|E9PDI6
LH57_04940:Rv0908|I6Y929	ABCB7:ENSP00000253577|B4DGL8
LH57_04940:Rv0908|I6Y929	KRT40:ENSP00000366984|Q6A162
LH57_04940:Rv0908|I6Y929	RARA:ENSP00000254066|P10276
LH57_04940:Rv0908|I6Y929	HLA-Cw:ENSP00000365402|Q209I1
LH57_04940:Rv0908|I6Y929	ADSSL1:ENSP00000333019|G3V2N1
LH57_04940:Rv0908|I6Y929	EIF4ENIF1:ENSP00000328103|Q9NRA8
LH57_04940:Rv0908|I6Y929	EDN2:ENSP00000361668|P20800
LH57_04940:Rv0908|I6Y929	HBD:ENSP00000369654|E9PFT6
LH57_04940:Rv0908|I6Y929	RAB36:ENSP00000263116|H7C0Z1
LH57_04940:Rv0908|I6Y929	CNTN2:ENSP00000330633|Q02246
LH57_04940:Rv0908|I6Y929	ND2:ENSP00000355046|H6WHA0
LH57_04940:Rv0908|I6Y929	EIF2B2:ENSP00000266126|H0YJJ8
LH57_04940:Rv0908|I6Y929	GUCY2C:ENSP00000261170|P25092
LH57_04940:Rv0908|I6Y929	ZFX:ENSP00000304985|Q8NHZ2
LH57_04940:Rv0908|I6Y929	FGF11:ENSP00000293829|Q6LA99
LH57_04940:Rv0908|I6Y929	HLA-B:ENSP00000399168|I6SJ79
LH57_04940:Rv0908|I6Y929	HLA-A:ENSP00000366005|K7P5B6
LH57_04940:Rv0908|I6Y929	AP4M1:ENSP00000352603|C9IZL5
LH57_04940:Rv0908|I6Y929	POLD1:ENSP00000406046|M0QXQ2
LH57_04940:Rv0908|I6Y929	RNP24:ENSP00000262225|Q6FHT8
LH57_04940:Rv0908|I6Y929	COX1:ENSP00000354499|Q7YEF5
LH57_04940:Rv0908|I6Y929	TLR2:ENSP00000260010|C6KIA6
LH57_04940:Rv0908|I6Y929	NDRG1:ENSP00000319977|E5RJY1
LH57_04940:Rv0908|I6Y929	CYP24A1:ENSP00000216862|Q07973
LH57_04940:Rv0908|I6Y929	SMOC2:ENSP00000346537|H0Y5I1
LH57_04940:Rv0908|I6Y929	ATP6:ENSP00000354632|Q6VHW2
LH57_04940:Rv0908|I6Y929	EPS8:ENSP00000281172|F5GYM8
LH57_04940:Rv0908|I6Y929	ECT2:ENSP00000232458|Q9H8V3
LH57_04940:Rv0908|I6Y929	RPL35A:ENSP00000393393|F8WBS5
LH57_04940:Rv0908|I6Y929	ATP8:ENSP00000355265|Q6RLZ4
LH57_04940:Rv0908|I6Y929	ANTXR1/NNG1:ENSP00000301945|Q508I8
LH57_04940:Rv0908|I6Y929	SYNGAP1:ENSP00000403636|Q96PV0
LH57_04940:Rv0908|I6Y929	IDH1:ENSP00000260985|C9JJE5
Rv2681|I6XF17	GABBR1:ENSP00000366233|Q9UBS5
Rv2681|I6XF17	ND5:ENSP00000354813|Q9B0V1
Rv2681|I6XF17	ABCC5:ENSP00000333926|A5PKY6
Rv2681|I6XF17	CD1E:ENSP00000357149|P15812
Rv2681|I6XF17	PRDM14:ENSP00000276594|Q9GZV8
Rv2681|I6XF17	ABCG2:ENSP00000237612|F8S0F2
Rv2681|I6XF17	ARHGEF1:ENSP00000337261|M0R3H5
Rv2681|I6XF17	STX10:ENSP00000466298|X6R2W0
Rv2681|I6XF17	ADAMTS13:ENSP00000360997|A0A0B4J229
Rv2681|I6XF17	LARP1B:ENSP00000321997|Q659C4
Rv2681|I6XF17	NUDCD3:ENSP00000347626|Q8IVD9
Rv2681|I6XF17	ABCF1:ENSP00000313603|Q2L6I2
Rv2681|I6XF17	HARS:ENSP00000425634|P12081
Rv2681|I6XF17	SLC1A5:ENSP00000444408|M0QXM4
Rv2681|I6XF17	PIK3R3:ENSP00000262741|Q92569
Rv2681|I6XF17	COX3:ENSP00000354982|U3L3K7
Rv2681|I6XF17	NR1I3:ENSP00000356958|E9PCF2
Rv2681|I6XF17	CYTB:ENSP00000354554|A1Z565
LH57_08385:Rv1530|I6Y6S9	HLA-DRB1:ENSP00000353099|F4YZX3
LH57_08385:Rv1530|I6Y6S9	UVRAG:ENSP00000348455|E9PR71
LH57_08385:Rv1530|I6Y6S9	ABCG2:ENSP00000237612|I4EPX2
LH57_08385:Rv1530|I6Y6S9	TRIM10:ENSP00000397073|Q9UDY6
LH57_08385:Rv1530|I6Y6S9	PIK3CB:ENSP00000289153|Q6PJ60
LH57_08385:Rv1530|I6Y6S9	ISPD:ENSP00000385478|A4D126
LH57_08385:Rv1530|I6Y6S9	NHEJ1:ENSP00000349313|Q9H9Q4
fadE4:Rv0231|P96414	OTOS:ENSP00000322486|Q8NHW6
fadE4:Rv0231|P96414	HLA-DQB1:ENSP00000382034|K4Q467
fadE4:Rv0231|P96414	GNAZ:ENSP00000248996|Q8N652
fadE4:Rv0231|P96414	CSF1R:ENSP00000286301|P07333
fadE4:Rv0231|P96414	cytb:ENSP00000354554|Q85KX0
fadE4:Rv0231|P96414	CACNB4:ENSP00000438949|H0Y476
fadE4:Rv0231|P96414	C22orf23:ENSP00000249079|Q9BZE7
fadE4:Rv0231|P96414	CYTB:ENSP00000354554|T1Q749
fadE4:Rv0231|P96414	ND4:ENSP00000354961|A0A023QHD1
fadE4:Rv0231|P96414	MECP2:ENSP00000395535|D0UU70
fadE4:Rv0231|P96414	NFE2L2:ENSP00000380252|K7ER33
fadE4:Rv0231|P96414	HLA-C:ENSP00000365402|G4XPL6
fadE4:Rv0231|P96414	NAA30:ENSP00000452521|B4DK34
fadE4:Rv0231|P96414	CCBL1:ENSP00000302227|B7Z4W5
pyrF:Rv1385|I6XBD1	KMT2B:ENSP00000222270|Q9UMN6
pyrF:Rv1385|I6XBD1	ATP6V0D1:ENSP00000290949|R4GN72
pyrF:Rv1385|I6XBD1	COX3:ENSP00000354982|A0A059QTG6
pyrF:Rv1385|I6XBD1	PIGN:ENSP00000350263|O95427
pyrF:Rv1385|I6XBD1	COMMD3:ENSP00000365851|Q6IB93
pyrF:Rv1385|I6XBD1	NOP14:ENSP00000315674|P78316
fadE1:Rv0131c|P96808	HNF1A:ENSP00000257555|E0YMJ2
fadE1:Rv0131c|P96808	RAP1B:ENSP00000250559|F5GYH7
fadE1:Rv0131c|P96808	KCTD9:ENSP00000221200|Q7L273
fadE1:Rv0131c|P96808	TNNC1:ENSP00000232975|P63316
fadE1:Rv0131c|P96808	MKRN1:ENSP00000255977|A1L0W6
fadE1:Rv0131c|P96808	KRTAP10-5:ENSP00000383223|P60370
fadE1:Rv0131c|P96808	PPIP5K1:ENSP00000380129|C9JZX6
fadE1:Rv0131c|P96808	PERB11.1:ENSP00000365394|P78551
fadE1:Rv0131c|P96808	B3GALNT1:ENSP00000323479|Q49AT3
fadE1:Rv0131c|P96808	CYTB:ENSP00000354554|X5BS38
fadE1:Rv0131c|P96808	COX1:ENSP00000354499|A0A059RHU3
fadE1:Rv0131c|P96808	SAMD11:ENSP00000342313|A0A087WX24
fadE1:Rv0131c|P96808	STAU1:ENSP00000360922|O95793
Rv0133|P96810	CYTB:ENSP00000354554|A0A097KTX2
Rv0133|P96810	ARID4A:ENSP00000347602|H7C485
Rv0133|P96810	SLC10A1:ENSP00000216540|K7PFC0
Rv0133|P96810	DPEP3:ENSP00000268793|Q9H4B8
Rv0133|P96810	ATP6:ENSP00000354632|U3LQN5
Rv0133|P96810	TAP1:ENSP00000346206|Q6QWC1
Rv0133|P96810	MAVS:ENSP00000401980|Q7Z434
Rv0133|P96810	IL1RL1:ENSP00000233954|Q01638
Rv0133|P96810	SLC30A10:ENSP00000355893|Q6XR72
Rv0133|P96810	KLK10:ENSP00000311746|A0A024R4N7
Rv0133|P96810	ZNF221:ENSP00000251269|A0A087WT08
Rv0133|P96810	FXR2:ENSP00000250113|P51116
Rv0133|P96810	FLJ10769:ENSP00000311984|B3KSJ9
Rv0133|P96810	DPYSL2:ENSP00000309539|Q16555
Rv0133|P96810	AGAP3:ENSP00000380413|Q96P47
Rv0133|P96810	STK35:ENSP00000370891|Q8TDR2
Rv0133|P96810	ATF7IP2:ENSP00000348799|Q5U623
Rv0133|P96810	PFKP:ENSP00000370517|Q49A78
Rv0133|P96810	RABL2B:ENSP00000376871|Q9UNT1
LH57_17480:Rv3198A|I6YBG8	IL34:ENSP00000288098|Q6ZMJ4
LH57_17480:Rv3198A|I6YBG8	HLA-C:ENSP00000365402|F6IQJ7
LH57_17480:Rv3198A|I6YBG8	GGA1:ENSP00000341344|B0QYS1
LH57_17480:Rv3198A|I6YBG8	KLK13:ENSP00000470555|Q5BQ99
LH57_17480:Rv3198A|I6YBG8	HFE:ENSP00000417404|A0A097CK88
LH57_17480:Rv3198A|I6YBG8	MBD3:ENSP00000156825|A0A0A0MTS6
LH57_17480:Rv3198A|I6YBG8	CNKSR1:ENSP00000354609|B4DXN4
LH57_17480:Rv3198A|I6YBG8	ATP6:ENSP00000354632|A0A096YAI4
LH57_17480:Rv3198A|I6YBG8	CPT1B:ENSP00000312189|A2RRE8
LH57_17480:Rv3198A|I6YBG8	SLC26A6:ENSP00000378920|H7C291
LH57_17480:Rv3198A|I6YBG8	MRPL4:ENSP00000253099|K7EJ73
LH57_17480:Rv3198A|I6YBG8	MITF:ENSP00000295600|C9K0S7
LH57_17480:Rv3198A|I6YBG8	CSAD:ENSP00000267085|E9PFW9
LH57_17480:Rv3198A|I6YBG8	IL7:ENSP00000263851|D0EYG7
LH57_17480:Rv3198A|I6YBG8	FCHO1:ENSP00000252771|M0QXY1
LH57_17480:Rv3198A|I6YBG8	OAS3:ENSP00000228928|F8VS35
LH57_17480:Rv3198A|I6YBG8	CAPN14:ENSP00000385247|A8MX76
LH57_17480:Rv3198A|I6YBG8	PCDHA4:ENSP00000435300|Q9UN74
sdhA:Rv0248c|O53670	FAM184A:ENSP00000342604|Q6P9G8
sdhA:Rv0248c|O53670	SOX18:ENSP00000341815|P35713
sdhA:Rv0248c|O53670	RRAS2:ENSP00000256196|P62070
sdhA:Rv0248c|O53670	NAP1L1:ENSP00000261182|B7Z4K9
sdhA:Rv0248c|O53670	ITPK1:ENSP00000267615|A0A024R6H3
sdhA:Rv0248c|O53670	C1orf192:ENSP00000356951|Q5VTH2
sdhA:Rv0248c|O53670	ESCO1:ENSP00000269214|A0A024RC19
sdhA:Rv0248c|O53670	MYO9B:ENSP00000380444|Q13459
sdhA:Rv0248c|O53670	ND2:ENSP00000355046|Q4F2Q6
sdhA:Rv0248c|O53670	FYTTD1:ENSP00000241502|H9KVD1
sdhA:Rv0248c|O53670	ZSCAN31:ENSP00000345339|C9IYT1
sdhA:Rv0248c|O53670	TPH1:ENSP00000250018|B3VRZ5
sdhA:Rv0248c|O53670	IL3RA:ENSP00000327890|J3JS34
sdhA:Rv0248c|O53670	ZFAT:ENSP00000367069|F8W7M8
sdhA:Rv0248c|O53670	APOBEC3A:ENSP00000249116|P31941
sdhA:Rv0248c|O53670	EMC6:ENSP00000248378|Q9BV81
sdhA:Rv0248c|O53670	BNC2:ENSP00000370047|S4R3X5
sdhA:Rv0248c|O53670	TIMM50:ENSP00000318115|Q0VAB1
sdhA:Rv0248c|O53670	NUDT14:ENSP00000376349|B3KXY7
sdhA:Rv0248c|O53670	WNT10B:ENSP00000301061|C9JCI2
sdhA:Rv0248c|O53670	MARK1:ENSP00000355884|X5D7J4
sdhA:Rv0248c|O53670	GGNBP1:ENSP00000363582|Q5YKI7
sdhA:Rv0248c|O53670	P2RX5:ENSP00000455681|K7EQ78
sdhA:Rv0248c|O53670	FKBP11:ENSP00000449751|Q9NYL4
sdhA:Rv0248c|O53670	HLA-C:ENSP00000365402|S5DLF7
sdhA:Rv0248c|O53670	DGKA:ENSP00000328405|F8W1M3
sdhA:Rv0248c|O53670	KIF1Bbeta:ENSP00000263934|Q4R9M7
nuoA:Rv3145|I6YBB8	CMTM1:ENSP00000433998|Q8IZ96
nuoA:Rv3145|I6YBB8	TLR4:ENSP00000363089|K9MTL8
nuoA:Rv3145|I6YBB8	RAP1B:ENSP00000250559|F5H0B7
nuoA:Rv3145|I6YBB8	ZNF335:ENSP00000325326|Q8IW09
corA:Rv1239c|O50455	MSX1:ENSP00000372170|E9KXX5
corA:Rv1239c|O50455	GHRHR:ENSP00000320180|Q02643
corA:Rv1239c|O50455	ZNF568:ENSP00000334685|A0A0C4DGP9
corA:Rv1239c|O50455	HLA-B:ENSP00000399168|D3U4C7
LH57_12000:Rv2202c|I6X3L0	SEPT7:ENSP00000381992|Q16181
LH57_12000:Rv2202c|I6X3L0	CD99L2:ENSP00000359403|Q8TCZ2
LH57_12000:Rv2202c|I6X3L0	PAX4:ENSP00000339906|G3V4Q1
LH57_12000:Rv2202c|I6X3L0	CST6:ENSP00000311313|Q15828
LH57_12000:Rv2202c|I6X3L0	PDZD3:ENSP00000347742|E9PRB0
LH57_12000:Rv2202c|I6X3L0	ATPAF2:ENSP00000417190|Q8N5M1
LH57_12000:Rv2202c|I6X3L0	KLC2:ENSP00000314837|E9PQ02
LH57_12000:Rv2202c|I6X3L0	AGPAT1:ENSP00000337463|Q99943
LH57_12000:Rv2202c|I6X3L0	TOMM40L:ENSP00000356966|Q969M1
LH57_12000:Rv2202c|I6X3L0	SEC61B:ENSP00000223641|P60468
LH57_12000:Rv2202c|I6X3L0	TFEB:ENSP00000230323|B0QYS7
LH57_12000:Rv2202c|I6X3L0	PLAC9:ENSP00000361337|Q5JTB6
LH57_12000:Rv2202c|I6X3L0	PPM1E:ENSP00000312411|A7E2X1
LH57_12000:Rv2202c|I6X3L0	USP32:ENSP00000300896|Q6IRT0
LH57_12000:Rv2202c|I6X3L0	ZNF124:ENSP00000340749|J3QKQ6
LH57_12000:Rv2202c|I6X3L0	CD160:ENSP00000235933|O95971
LH57_12000:Rv2202c|I6X3L0	AMFR:ENSP00000290649|Q9UKV5
LH57_12000:Rv2202c|I6X3L0	DCTN2:ENSP00000408910|H0YHL1
LH57_12000:Rv2202c|I6X3L0	NAA10:ENSP00000417763|A8MWP7
LH57_12000:Rv2202c|I6X3L0	SDAD1:ENSP00000348596|D6RIR5
LH57_12000:Rv2202c|I6X3L0	TBRG1:ENSP00000409016|Q05BL0
LH57_12000:Rv2202c|I6X3L0	HLA-A:ENSP00000366005|Q9MYA8
LH57_12000:Rv2202c|I6X3L0	GAS2L3:ENSP00000266754|Q86XJ1
Rv3575c|P96857	IKZF1:ENSP00000331614|A0A0A0MST1
Rv3575c|P96857	FBLN2:ENSP00000384169|P98095
Rv3575c|P96857	HOXB13:ENSP00000290295|V5QRV9
Rv3575c|P96857	HLA-C:ENSP00000365402|D6ML85
Rv3575c|P96857	MMP28:ENSP00000250144|Q9H239
Rv3575c|P96857	COG6:ENSP00000397441|A0A024RDW5
Rv3575c|P96857	SEPT7:ENSP00000381992|E7ES33
Rv3575c|P96857	HLA-DPB1:ENSP00000408146|T1R349
Rv3575c|P96857	DGKD:ENSP00000264057|Q16760
Rv3575c|P96857	COMMD10:ENSP00000274458|Q9Y6G5
Rv3575c|P96857	ADIPOR2:ENSP00000349616|Q86V24
Rv3575c|P96857	ND5:ENSP00000354813|S4V8X0
Rv3575c|P96857	ATP8:ENSP00000355265|A6Z7K1
Rv3575c|P96857	MDM2:ENSP00000417281|F5GZC3
Rv3575c|P96857	ZNF582:ENSP00000301310|K7ESE7
Rv3575c|P96857	COX3:ENSP00000354982|E5LFL6
Rv3575c|P96857	COL16A1:ENSP00000362776|Q07092
Rv3575c|P96857	WDR45:ENSP00000348848|Q9Y484
Rv3575c|P96857	TERT:ENSP00000309572|F6MZ67
Rv3575c|P96857	PRMT1:ENSP00000406162|E9PMW9
Rv3575c|P96857	ACE:ENSP00000290866|P12821
Rv3575c|P96857	SMYD2:ENSP00000355924|Q9NRG4
LH57_04150:Rv0764c|I6Y8Q4	NBPF14:ENSP00000354929|A0A0B4J2B3
LH57_04150:Rv0764c|I6Y8Q4	SMPDL3A:ENSP00000357425|Q92484
LH57_04150:Rv0764c|I6Y8Q4	RILP:ENSP00000345064|Q687H3
LH57_04150:Rv0764c|I6Y8Q4	MRE11A:ENSP00000325863|A0A024R395
LH57_04150:Rv0764c|I6Y8Q4	DLX2:ENSP00000234198|Q07687
LH57_04150:Rv0764c|I6Y8Q4	HLA-C:ENSP00000365402|U6BZR6
LH57_04150:Rv0764c|I6Y8Q4	OR51B4:ENSP00000369573|A4FU14
LH57_04150:Rv0764c|I6Y8Q4	SDAD1:ENSP00000348596|F8W8T7
LH57_04150:Rv0764c|I6Y8Q4	GCGR:ENSP00000383558|I3L1L8
LH57_04150:Rv0764c|I6Y8Q4	HLA-DQB1:ENSP00000382034|R4QQY4
LH57_04150:Rv0764c|I6Y8Q4	ND5:ENSP00000354813|H9E7B2
LH57_04150:Rv0764c|I6Y8Q4	RPL26:ENSP00000293842|P61254
LH57_04150:Rv0764c|I6Y8Q4	MSN:ENSP00000353408|P26038
LH57_04150:Rv0764c|I6Y8Q4	PLCXD1:ENSP00000371073|A0A0A0MSZ3
LH57_04150:Rv0764c|I6Y8Q4	VIL2:ENSP00000338934|Q9UJU1
LH57_04150:Rv0764c|I6Y8Q4	ITGB2:ENSP00000303242|A0A024DBF0
LH57_04150:Rv0764c|I6Y8Q4	RHCE:ENSP00000294413|Q5VSJ7
LH57_04150:Rv0764c|I6Y8Q4	ZFX:ENSP00000304985|Q8WXB7
LH57_04150:Rv0764c|I6Y8Q4	MORF4L2:ENSP00000353643|Q5JXX1
LH57_04150:Rv0764c|I6Y8Q4	HLA-B:ENSP00000399168|A0A0B7MB11
LH57_04150:Rv0764c|I6Y8Q4	CDH10:ENSP00000264463|X5D8X5
LH57_04150:Rv0764c|I6Y8Q4	OCLM:ENSP00000460371|Q9Y5M6
phoR:Rv0758|P71815	GCS1:ENSP00000233616|Q58F09
phoR:Rv0758|P71815	CAMK2D:ENSP00000339740|D6R938
phoR:Rv0758|P71815	YIPF6:ENSP00000417573|Q96EC8
phoR:Rv0758|P71815	GABARAPL2:ENSP00000037243|P60520
phoR:Rv0758|P71815	ZSCAN18:ENSP00000470123|M0R364
phoR:Rv0758|P71815	FMNL1:ENSP00000329219|K7EJE6
phoR:Rv0758|P71815	ALDH3A2:ENSP00000345774|J3QRD1
phoR:Rv0758|P71815	STK38:ENSP00000229812|A0A024RD18
phoR:Rv0758|P71815	ND1:ENSP00000354687|H9MSR8
phoR:Rv0758|P71815	HLA-DR15:ENSP00000353099|D7NR21
phoR:Rv0758|P71815	MYO1B:ENSP00000306382|B0I1S9
phoR:Rv0758|P71815	PDXP:ENSP00000215904|Q96GD0
phoR:Rv0758|P71815	TMEM86B:ENSP00000321038|Q8N661
phoR:Rv0758|P71815	CASR:ENSP00000420194|Q86UN7
phoR:Rv0758|P71815	PRKCD:ENSP00000331602|Q05655
phoR:Rv0758|P71815	USP3:ENSP00000369681|H0YL81
phoR:Rv0758|P71815	ATP8:ENSP00000355265|B2XII6
purA:Rv0357c|I6Y3K7	IMPA2:ENSP00000269159|O14732
purA:Rv0357c|I6Y3K7	SDK1:ENSP00000385899|Q7Z5N4
fadD14:Rv1058|O53406	NRG1:ENSP00000349275|Q7RTV8
fadD14:Rv1058|O53406	BAT1:ENSP00000379475|Q7KYK3
fadD14:Rv1058|O53406	CIC:ENSP00000160740|Q96RK0
fadD14:Rv1058|O53406	TRIM28:ENSP00000253024|M0R3C0
fadD14:Rv1058|O53406	RABL2A:ENSP00000376871|B7ZBD4
fadD14:Rv1058|O53406	GPAT2:ENSP00000352547|Q6NUI2
fadD14:Rv1058|O53406	TP53:ENSP00000269305|L0ERK8
fadD14:Rv1058|O53406	GGA1:ENSP00000341344|B0QYS0
LH57_14790:Rv2701c|I6XF35	ANXA7:ENSP00000362010|P20073
LH57_14790:Rv2701c|I6XF35	cytb:ENSP00000354554|Q4GU53
LH57_14790:Rv2701c|I6XF35	MYO19:ENSP00000409936|A0A087WU55
Rv1087A|L7N654	SLC2A11:ENSP00000381399|F8WB79
LH57_04610:Rv0844c|I6X9Y0	EPHA2:ENSP00000351209|Q96HF4
Rv2739c|O33282	AMPD1:ENSP00000430075|Q6I6Y1
Rv2739c|O33282	ND2:ENSP00000355046|G3CA47
Rv2739c|O33282	SLU7:ENSP00000297151|O95391
Rv1120c|O06572	SIPA1L2:ENSP00000262861|A7E2F9
Rv1120c|O06572	TEKT1:ENSP00000341346|Q969V4
Rv1120c|O06572	HLA-C:ENSP00000365402|S5DU09
Rv1120c|O06572	PLAUR:ENSP00000339328|Q03405
fadE3:Rv0215c|P96397	hCG_22253:ENSP00000471635|D6W646
fadE3:Rv0215c|P96397	ZFR2:ENSP00000262961|Q9UPR6
[truncated: 13,288 more rows]
