# Supplementary material for: Transferring knowledge of bacterial protein interaction networks to predict pathogen targeted human genes and immune signaling pathways: a case study on M. tuberculosis
Source: BMC Genomics. 2018 Jun 28;19:505. doi: 10.1186/s12864-018-4873-9 (PMC6027805; doi:10.1186/s12864-018-4873-9)
Supplement: Supplementary file 3 — Text file contains the gene ontology analysis of the derived interlogs that get involved in drug resistance of cytochromes and other target-modifying enzymes. (TXT 1703 kb) [file 12864_2018_4873_MOESM3_ESM.txt]

3. Additional File 3: he GO enrichment analysis of the derived interlogs that get involved in drug resistance of cytochromes and other target-modifying enzymes.

[1]{Rv0327c,HSD17B4}
	[common GO terms]
		GO:0016491+F	molecular_function	[name] oxidoreductase activity	[def] "Catalysis of an oxidation-reduction (redox) reaction, a reversible chemical reaction in which the oxidation state of an atom or atoms within a molecule is altered. One substrate acts as a hydrogen or electron donor and becomes oxidized, while the other acts as hydrogen or electron acceptor and becomes reduced." [GOC
		GO:0055114+P	biological_process	[name] oxidation-reduction process	[def] "A metabolic process that results in the removal or addition of one or more electrons to or from a substance, with or without the concomitant removal or addition of a proton or protons." [GOC
	[Rv0327c only]
		GO:0004497+F	molecular_function	[name] monooxygenase activity	[def] "Catalysis of the incorporation of one atom from molecular oxygen into a compound and the reduction of the other atom of oxygen to water." [http
		GO:0005506+F	molecular_function	[name] iron ion binding	[def] "Interacting selectively and non-covalently with iron (Fe) ions." [GOC
		GO:0005618+C	cellular_component	[name] cell wall	[def] "The rigid or semi-rigid envelope lying outside the cell membrane of plant, fungal, and most prokaryotic cells, maintaining their shape and protecting them from osmotic lysis. In plants it is made of cellulose and, often, lignin_ in fungi it is composed largely of polysaccharides_ in bacteria it is composed of peptidoglycan." [ISBN
		GO:0005886+C	cellular_component	[name] plasma membrane	[def] "The membrane surrounding a cell that separates the cell from its external environment. It consists of a phospholipid bilayer and associated proteins." [ISBN
		GO:0016125+P	biological_process	[name] sterol metabolic process	[def] "The chemical reactions and pathways involving sterols, steroids with one or more hydroxyl groups and a hydrocarbon side-chain in the molecule." [ISBN
		GO:0016705+F	molecular_function	[name] oxidoreductase activity, acting on paired donors, with incorporation or reduction of molecular oxygen	[def] "Catalysis of an oxidation-reduction (redox) reaction in which hydrogen or electrons are transferred from each of two donors, and molecular oxygen is reduced or incorporated into a donor." [GOC
		GO:0020037+F	molecular_function	[name] heme binding	[def] "Interacting selectively and non-covalently with heme, any compound of iron complexed in a porphyrin (tetrapyrrole) ring." [CHEBI
		GO:0046872+F	molecular_function	[name] metal ion binding	[def] "Interacting selectively and non-covalently with any metal ion." [GOC
	[HSD17B4 only]
		GO:0000038+P	biological_process	[name] very long chain fatty acid metabolic process	[def] "The chemical reactions and pathways involving fatty acids with a chain length of C18 or greater." [GOC
		GO:0001649+P	biological_process	[name] osteoblast differentiation	[def] "The process in which a relatively unspecialized cell acquires the specialized features of an osteoblast, the mesodermal cell that gives rise to bone." [CL
		GO:0003857+F	molecular_function	[name] 3-hydroxyacyl-CoA dehydrogenase activity	[def] "Catalysis of the reaction
		GO:0005102+F	molecular_function	[name] receptor binding	[def] "Interacting selectively and non-covalently with one or more specific sites on a receptor molecule, a macromolecule that undergoes combination with a hormone, neurotransmitter, drug or intracellular messenger to initiate a change in cell function." [GOC
		GO:0005739+C	cellular_component	[name] mitochondrion	[def] "A semiautonomous, self replicating organelle that occurs in varying numbers, shapes, and sizes in the cytoplasm of virtually all eukaryotic cells. It is notably the site of tissue respiration." [ISBN
		GO:0005777+C	cellular_component	[name] peroxisome	[def] "A small, membrane-bounded organelle that uses dioxygen (O2) to oxidize organic molecules_ contains some enzymes that produce and others that degrade hydrogen peroxide (H2O2)." [ISBN
		GO:0005778+C	cellular_component	[name] peroxisomal membrane	[def] "The lipid bilayer surrounding a peroxisome." [GOC
		GO:0005782+C	cellular_component	[name] peroxisomal matrix	[def] "The volume contained within the membranes of a peroxisome_ in many cells the matrix contains a crystalloid core largely composed of urate oxidase." [GOC
		GO:0006629+P	biological_process	[name] lipid metabolic process	[def] "The chemical reactions and pathways involving lipids, compounds soluble in an organic solvent but not, or sparingly, in an aqueous solvent. Includes fatty acids_ neutral fats, other fatty-acid esters, and soaps_ long-chain (fatty) alcohols and waxes_ sphingoids and other long-chain bases_ glycolipids, phospholipids and sphingolipids_ and carotenes, polyprenols, sterols, terpenes and other isoprenoids." [GOC
		GO:0006631+P	biological_process	[name] fatty acid metabolic process	[def] "The chemical reactions and pathways involving fatty acids, aliphatic monocarboxylic acids liberated from naturally occurring fats and oils by hydrolysis." [ISBN
		GO:0006635+P	biological_process	[name] fatty acid beta-oxidation	[def] "A fatty acid oxidation process that results in the complete oxidation of a long-chain fatty acid. Fatty acid beta-oxidation begins with the addition of coenzyme A to a fatty acid, and occurs by successive cycles of reactions during each of which the fatty acid is shortened by a two-carbon fragment removed as acetyl coenzyme A_ the cycle continues until only two or three carbons remain (as acetyl-CoA or propionyl-CoA respectively)." [GOC
		GO:0006699+P	biological_process	[name] bile acid biosynthetic process	[def] "The chemical reactions and pathways resulting in the formation of bile acids, any of a group of steroid carboxylic acids occurring in bile." [GOC
		GO:0008209+P	biological_process	[name] androgen metabolic process	[def] "The chemical reactions and pathways involving androgens, C19 steroid hormones that can stimulate the development of male sexual characteristics." [ISBN
		GO:0008210+P	biological_process	[name] estrogen metabolic process	[def] "The chemical reactions and pathways involving estrogens, C18 steroid hormones that can stimulate the development of female sexual characteristics. Also found in plants." [ISBN
		GO:0016020+C	cellular_component	[name] membrane	[def] "Double layer of lipid molecules that encloses all cells, and, in eukaryotes, many organelles_ may be a single or double lipid bilayer_ also includes associated proteins." [GOC
		GO:0016508+F	molecular_function	[name] long-chain-enoyl-CoA hydratase activity	[def] "Catalysis of the reaction
		GO:0016616+F	molecular_function	[name] oxidoreductase activity, acting on the CH-OH group of donors, NAD or NADP as acceptor	[def] "Catalysis of an oxidation-reduction (redox) reaction in which a CH-OH group acts as a hydrogen or electron donor and reduces NAD+ or NADP." [GOC
		GO:0016829+F	molecular_function	[name] lyase activity	[def] "Catalysis of the cleavage of C-C, C-O, C-N and other bonds by other means than by hydrolysis or oxidation, or conversely adding a group to a double bond. They differ from other enzymes in that two substrates are involved in one reaction direction, but only one in the other direction. When acting on the single substrate, a molecule is eliminated and this generates either a new double bond or a new ring." [EC
		GO:0016853+F	molecular_function	[name] isomerase activity	[def] "Catalysis of the geometric or structural changes within one molecule. Isomerase is the systematic name for any enzyme of EC class 5." [ISBN
		GO:0033540+P	biological_process	[name] fatty acid beta-oxidation using acyl-CoA oxidase	[def] "A fatty acid beta-oxidation pathway in which the initial step, which converts an acyl-CoA to a trans-2-enoyl-CoA, is catalyzed by acyl-CoA oxidase_ the electrons removed by oxidation pass directly to oxygen and produce hydrogen peroxide, which is cleaved by peroxisomal catalases. Fatty acid beta-oxidation begins with the addition of coenzyme A to a fatty acid, and ends when only two or three carbons remain (as acetyl-CoA or propionyl-CoA respectively)." [GOC
		GO:0033989+F	molecular_function	[name] 3alpha,7alpha,12alpha-trihydroxy-5beta-cholest-24-enoyl-CoA hydratase activity	[def] "Catalysis of the reaction
		GO:0036109+P	
		GO:0036111+P	
		GO:0036112+P	
		GO:0042803+F	molecular_function	[name] protein homodimerization activity	[def] "Interacting selectively and non-covalently with an identical protein to form a homodimer." [GOC
		GO:0043231+C	cellular_component	[name] intracellular membrane-bounded organelle	[def] "Organized structure of distinctive morphology and function, bounded by a single or double lipid bilayer membrane and occurring within the cell. Includes the nucleus, mitochondria, plastids, vacuoles, and vesicles. Excludes the plasma membrane." [GOC
		GO:0044594+F	
		GO:0060009+P	biological_process	[name] Sertoli cell development	[def] "The process whose specific outcome is the progression of a Sertoli cell over time, from its formation to the mature structure. Cell development does not include the steps involved in committing a cell to a Sertoli cell fate." [GOC
[2]{Rv0766c,ALDH9A1}
	[common GO terms]
		GO:0016491+F	molecular_function	[name] oxidoreductase activity	[def] "Catalysis of an oxidation-reduction (redox) reaction, a reversible chemical reaction in which the oxidation state of an atom or atoms within a molecule is altered. One substrate acts as a hydrogen or electron donor and becomes oxidized, while the other acts as hydrogen or electron acceptor and becomes reduced." [GOC
		GO:0055114+P	biological_process	[name] oxidation-reduction process	[def] "A metabolic process that results in the removal or addition of one or more electrons to or from a substance, with or without the concomitant removal or addition of a proton or protons." [GOC
	[Rv0766c only]
		GO:0004497+F	molecular_function	[name] monooxygenase activity	[def] "Catalysis of the incorporation of one atom from molecular oxygen into a compound and the reduction of the other atom of oxygen to water." [http
		GO:0005506+F	molecular_function	[name] iron ion binding	[def] "Interacting selectively and non-covalently with iron (Fe) ions." [GOC
		GO:0005886+C	cellular_component	[name] plasma membrane	[def] "The membrane surrounding a cell that separates the cell from its external environment. It consists of a phospholipid bilayer and associated proteins." [ISBN
		GO:0006707+P	biological_process	[name] cholesterol catabolic process	[def] "The chemical reactions and pathways resulting in the breakdown of cholesterol, cholest-5-en-3 beta-ol, the principal sterol of vertebrates and the precursor of many steroids, including bile acids and steroid hormones." [GOC
		GO:0008395+F	molecular_function	[name] steroid hydroxylase activity	[def] "Catalysis of the formation of a hydroxyl group on a steroid by incorporation of oxygen from O2." [ISBN
		GO:0016705+F	molecular_function	[name] oxidoreductase activity, acting on paired donors, with incorporation or reduction of molecular oxygen	[def] "Catalysis of an oxidation-reduction (redox) reaction in which hydrogen or electrons are transferred from each of two donors, and molecular oxygen is reduced or incorporated into a donor." [GOC
		GO:0020037+F	molecular_function	[name] heme binding	[def] "Interacting selectively and non-covalently with heme, any compound of iron complexed in a porphyrin (tetrapyrrole) ring." [CHEBI
		GO:0036199+F	
		GO:0046872+F	molecular_function	[name] metal ion binding	[def] "Interacting selectively and non-covalently with any metal ion." [GOC
	[ALDH9A1 only]
		GO:0001822+P	biological_process	[name] kidney development	[def] "The process whose specific outcome is the progression of the kidney over time, from its formation to the mature structure. The kidney is an organ that filters the blood and/or excretes the end products of body metabolism in the form of urine." [GOC
		GO:0001889+P	biological_process	[name] liver development	[def] "The process whose specific outcome is the progression of the liver over time, from its formation to the mature structure. The liver is an exocrine gland which secretes bile and functions in metabolism of protein and carbohydrate and fat, synthesizes substances involved in the clotting of the blood, synthesizes vitamin A, detoxifies poisonous substances, stores glycogen, and breaks down worn-out erythrocytes." [GOC
		GO:0004028+F	molecular_function	[name] 3-chloroallyl aldehyde dehydrogenase activity	[def] "Catalysis of the reaction
		GO:0004029+F	molecular_function	[name] aldehyde dehydrogenase (NAD) activity	[def] "Catalysis of the reaction
		GO:0005737+C	cellular_component	[name] cytoplasm	[def] "All of the contents of a cell excluding the plasma membrane and nucleus, but including other subcellular structures." [ISBN
		GO:0005829+C	cellular_component	[name] cytosol	[def] "The part of the cytoplasm that does not contain organelles but which does contain other particulate matter, such as protein complexes." [GOC
		GO:0006081+P	biological_process	[name] cellular aldehyde metabolic process	[def] "The chemical reactions and pathways involving aldehydes, any organic compound with the formula R-CH=O, as carried out by individual cells." [GOC
		GO:0008152+P	biological_process	[name] metabolic process	[def] "The chemical reactions and pathways, including anabolism and catabolism, by which living organisms transform chemical substances. Metabolic processes typically transform small molecules, but also include macromolecular processes such as DNA repair and replication, and protein synthesis and degradation." [GOC
		GO:0016620+F	molecular_function	[name] oxidoreductase activity, acting on the aldehyde or oxo group of donors, NAD or NADP as acceptor	[def] "Catalysis of an oxidation-reduction (redox) reaction in which an aldehyde or ketone (oxo) group acts as a hydrogen or electron donor and reduces NAD or NADP." [GOC
		GO:0019145+F	molecular_function	[name] aminobutyraldehyde dehydrogenase activity	[def] "Catalysis of the reaction
		GO:0033737+F	molecular_function	[name] 1-pyrroline dehydrogenase activity	[def] "Catalysis of the reaction
		GO:0042136+P	biological_process	[name] neurotransmitter biosynthetic process	[def] "The chemical reactions and pathways resulting in the formation of any of a group of substances that are released on excitation from the axon terminal of a presynaptic neuron of the central or peripheral nervous system and travel across the synaptic cleft to either excite or inhibit the target cell." [CHEBI
		GO:0042445+P	biological_process	[name] hormone metabolic process	[def] "The chemical reactions and pathways involving any hormone, naturally occurring substances secreted by specialized cells that affects the metabolism or behavior of other cells possessing functional receptors for the hormone." [CHEBI
		GO:0042803+F	molecular_function	[name] protein homodimerization activity	[def] "Interacting selectively and non-covalently with an identical protein to form a homodimer." [GOC
		GO:0043176+F	molecular_function	[name] amine binding	[def] "Interacting selectively and non-covalently with any organic compound that is weakly basic in character and contains an amino or a substituted amino group." [GOC
		GO:0045329+P	biological_process	[name] carnitine biosynthetic process	[def] "The chemical reactions and pathways resulting in the formation of carnitine (hydroxy-trimethyl aminobutyric acid), a compound that participates in the transfer of acyl groups across the inner mitochondrial membrane." [GOC
		GO:0047105+F	molecular_function	[name] 4-trimethylammoniobutyraldehyde dehydrogenase activity	[def] "Catalysis of the reaction
		GO:0051287+F	molecular_function	[name] NAD binding	[def] "Interacting selectively and non-covalently with nicotinamide adenine dinucleotide, a coenzyme involved in many redox and biosynthetic reactions_ binding may be to either the oxidized form, NAD+, or the reduced form, NADH." [GOC
		GO:0070062+C	cellular_component	[name] extracellular vesicular exosome	[def] "A membrane-bounded vesicle that is released into the extracellular region by fusion of the limiting endosomal membrane of a multivesicular body with the plasma membrane." [GOC
[3]{Rv0136,ALDH9A1}
	[common GO terms]
		GO:0016491+F	molecular_function	[name] oxidoreductase activity	[def] "Catalysis of an oxidation-reduction (redox) reaction, a reversible chemical reaction in which the oxidation state of an atom or atoms within a molecule is altered. One substrate acts as a hydrogen or electron donor and becomes oxidized, while the other acts as hydrogen or electron acceptor and becomes reduced." [GOC
		GO:0055114+P	biological_process	[name] oxidation-reduction process	[def] "A metabolic process that results in the removal or addition of one or more electrons to or from a substance, with or without the concomitant removal or addition of a proton or protons." [GOC
	[Rv0136 only]
		GO:0004497+F	molecular_function	[name] monooxygenase activity	[def] "Catalysis of the incorporation of one atom from molecular oxygen into a compound and the reduction of the other atom of oxygen to water." [http
		GO:0005506+F	molecular_function	[name] iron ion binding	[def] "Interacting selectively and non-covalently with iron (Fe) ions." [GOC
		GO:0005886+C	cellular_component	[name] plasma membrane	[def] "The membrane surrounding a cell that separates the cell from its external environment. It consists of a phospholipid bilayer and associated proteins." [ISBN
		GO:0016125+P	biological_process	[name] sterol metabolic process	[def] "The chemical reactions and pathways involving sterols, steroids with one or more hydroxyl groups and a hydrocarbon side-chain in the molecule." [ISBN
		GO:0016705+F	molecular_function	[name] oxidoreductase activity, acting on paired donors, with incorporation or reduction of molecular oxygen	[def] "Catalysis of an oxidation-reduction (redox) reaction in which hydrogen or electrons are transferred from each of two donors, and molecular oxygen is reduced or incorporated into a donor." [GOC
		GO:0020037+F	molecular_function	[name] heme binding	[def] "Interacting selectively and non-covalently with heme, any compound of iron complexed in a porphyrin (tetrapyrrole) ring." [CHEBI
		GO:0046872+F	molecular_function	[name] metal ion binding	[def] "Interacting selectively and non-covalently with any metal ion." [GOC
	[ALDH9A1 only]
		GO:0001822+P	biological_process	[name] kidney development	[def] "The process whose specific outcome is the progression of the kidney over time, from its formation to the mature structure. The kidney is an organ that filters the blood and/or excretes the end products of body metabolism in the form of urine." [GOC
		GO:0001889+P	biological_process	[name] liver development	[def] "The process whose specific outcome is the progression of the liver over time, from its formation to the mature structure. The liver is an exocrine gland which secretes bile and functions in metabolism of protein and carbohydrate and fat, synthesizes substances involved in the clotting of the blood, synthesizes vitamin A, detoxifies poisonous substances, stores glycogen, and breaks down worn-out erythrocytes." [GOC
		GO:0004028+F	molecular_function	[name] 3-chloroallyl aldehyde dehydrogenase activity	[def] "Catalysis of the reaction
		GO:0004029+F	molecular_function	[name] aldehyde dehydrogenase (NAD) activity	[def] "Catalysis of the reaction
		GO:0005737+C	cellular_component	[name] cytoplasm	[def] "All of the contents of a cell excluding the plasma membrane and nucleus, but including other subcellular structures." [ISBN
		GO:0005829+C	cellular_component	[name] cytosol	[def] "The part of the cytoplasm that does not contain organelles but which does contain other particulate matter, such as protein complexes." [GOC
		GO:0006081+P	biological_process	[name] cellular aldehyde metabolic process	[def] "The chemical reactions and pathways involving aldehydes, any organic compound with the formula R-CH=O, as carried out by individual cells." [GOC
		GO:0008152+P	biological_process	[name] metabolic process	[def] "The chemical reactions and pathways, including anabolism and catabolism, by which living organisms transform chemical substances. Metabolic processes typically transform small molecules, but also include macromolecular processes such as DNA repair and replication, and protein synthesis and degradation." [GOC
		GO:0016620+F	molecular_function	[name] oxidoreductase activity, acting on the aldehyde or oxo group of donors, NAD or NADP as acceptor	[def] "Catalysis of an oxidation-reduction (redox) reaction in which an aldehyde or ketone (oxo) group acts as a hydrogen or electron donor and reduces NAD or NADP." [GOC
		GO:0019145+F	molecular_function	[name] aminobutyraldehyde dehydrogenase activity	[def] "Catalysis of the reaction
		GO:0033737+F	molecular_function	[name] 1-pyrroline dehydrogenase activity	[def] "Catalysis of the reaction
		GO:0042136+P	biological_process	[name] neurotransmitter biosynthetic process	[def] "The chemical reactions and pathways resulting in the formation of any of a group of substances that are released on excitation from the axon terminal of a presynaptic neuron of the central or peripheral nervous system and travel across the synaptic cleft to either excite or inhibit the target cell." [CHEBI
		GO:0042445+P	biological_process	[name] hormone metabolic process	[def] "The chemical reactions and pathways involving any hormone, naturally occurring substances secreted by specialized cells that affects the metabolism or behavior of other cells possessing functional receptors for the hormone." [CHEBI
		GO:0042803+F	molecular_function	[name] protein homodimerization activity	[def] "Interacting selectively and non-covalently with an identical protein to form a homodimer." [GOC
		GO:0043176+F	molecular_function	[name] amine binding	[def] "Interacting selectively and non-covalently with any organic compound that is weakly basic in character and contains an amino or a substituted amino group." [GOC
		GO:0045329+P	biological_process	[name] carnitine biosynthetic process	[def] "The chemical reactions and pathways resulting in the formation of carnitine (hydroxy-trimethyl aminobutyric acid), a compound that participates in the transfer of acyl groups across the inner mitochondrial membrane." [GOC
		GO:0047105+F	molecular_function	[name] 4-trimethylammoniobutyraldehyde dehydrogenase activity	[def] "Catalysis of the reaction
		GO:0051287+F	molecular_function	[name] NAD binding	[def] "Interacting selectively and non-covalently with nicotinamide adenine dinucleotide, a coenzyme involved in many redox and biosynthetic reactions_ binding may be to either the oxidized form, NAD+, or the reduced form, NADH." [GOC
		GO:0070062+C	cellular_component	[name] extracellular vesicular exosome	[def] "A membrane-bounded vesicle that is released into the extracellular region by fusion of the limiting endosomal membrane of a multivesicular body with the plasma membrane." [GOC
[4]{Rv3059,ALDH6A1}
	[common GO terms]
		GO:0016491+F	molecular_function	[name] oxidoreductase activity	[def] "Catalysis of an oxidation-reduction (redox) reaction, a reversible chemical reaction in which the oxidation state of an atom or atoms within a molecule is altered. One substrate acts as a hydrogen or electron donor and becomes oxidized, while the other acts as hydrogen or electron acceptor and becomes reduced." [GOC
		GO:0055114+P	biological_process	[name] oxidation-reduction process	[def] "A metabolic process that results in the removal or addition of one or more electrons to or from a substance, with or without the concomitant removal or addition of a proton or protons." [GOC
	[Rv3059 only]
		GO:0004497+F	molecular_function	[name] monooxygenase activity	[def] "Catalysis of the incorporation of one atom from molecular oxygen into a compound and the reduction of the other atom of oxygen to water." [http
		GO:0005506+F	molecular_function	[name] iron ion binding	[def] "Interacting selectively and non-covalently with iron (Fe) ions." [GOC
		GO:0005886+C	cellular_component	[name] plasma membrane	[def] "The membrane surrounding a cell that separates the cell from its external environment. It consists of a phospholipid bilayer and associated proteins." [ISBN
		GO:0016125+P	biological_process	[name] sterol metabolic process	[def] "The chemical reactions and pathways involving sterols, steroids with one or more hydroxyl groups and a hydrocarbon side-chain in the molecule." [ISBN
		GO:0016705+F	molecular_function	[name] oxidoreductase activity, acting on paired donors, with incorporation or reduction of molecular oxygen	[def] "Catalysis of an oxidation-reduction (redox) reaction in which hydrogen or electrons are transferred from each of two donors, and molecular oxygen is reduced or incorporated into a donor." [GOC
		GO:0020037+F	molecular_function	[name] heme binding	[def] "Interacting selectively and non-covalently with heme, any compound of iron complexed in a porphyrin (tetrapyrrole) ring." [CHEBI
		GO:0046872+F	molecular_function	[name] metal ion binding	[def] "Interacting selectively and non-covalently with any metal ion." [GOC
	[ALDH6A1 only]
		GO:0000062+F	molecular_function	[name] fatty-acyl-CoA binding	[def] "Interacting selectively and non-covalently with acyl-CoA, any derivative of coenzyme A in which the sulfhydryl group is in thiolester linkage with a fatty acyl group." [GOC
		GO:0004029+F	molecular_function	[name] aldehyde dehydrogenase (NAD) activity	[def] "Catalysis of the reaction
		GO:0004491+F	molecular_function	[name] methylmalonate-semialdehyde dehydrogenase (acylating) activity	[def] "Catalysis of the reaction
		GO:0005654+C	cellular_component	[name] nucleoplasm	[def] "That part of the nuclear content other than the chromosomes or the nucleolus." [GOC
		GO:0005739+C	cellular_component	[name] mitochondrion	[def] "A semiautonomous, self replicating organelle that occurs in varying numbers, shapes, and sizes in the cytoplasm of virtually all eukaryotic cells. It is notably the site of tissue respiration." [ISBN
		GO:0005759+C	cellular_component	[name] mitochondrial matrix	[def] "The gel-like material, with considerable fine structure, that lies in the matrix space, or lumen, of a mitochondrion. It contains the enzymes of the tricarboxylic acid cycle and, in some organisms, the enzymes concerned with fatty acid oxidation." [GOC
		GO:0006210+P	biological_process	[name] thymine catabolic process	[def] "The chemical reactions and pathways resulting in the breakdown of thymine, 5-methyluracil, one of the two major pyrimidine bases present (as thymidine) in DNA but not found in RNA other than (as ribothymidine) in transfer RNA, where it is a minor base." [GOC
		GO:0006573+P	biological_process	[name] valine metabolic process	[def] "The chemical reactions and pathways involving valine, 2-amino-3-methylbutanoic acid." [GOC
		GO:0006574+P	biological_process	[name] valine catabolic process	[def] "The chemical reactions and pathways resulting in the breakdown of valine, 2-amino-3-methylbutanoic acid." [GOC
		GO:0008152+P	biological_process	[name] metabolic process	[def] "The chemical reactions and pathways, including anabolism and catabolism, by which living organisms transform chemical substances. Metabolic processes typically transform small molecules, but also include macromolecular processes such as DNA repair and replication, and protein synthesis and degradation." [GOC
		GO:0009083+P	biological_process	[name] branched chain family amino acid catabolic process	[def] "The chemical reactions and pathways resulting in the breakdown of amino acids containing a branched carbon skeleton, comprising isoleucine, leucine and valine." [GOC
		GO:0016620+F	molecular_function	[name] oxidoreductase activity, acting on the aldehyde or oxo group of donors, NAD or NADP as acceptor	[def] "Catalysis of an oxidation-reduction (redox) reaction in which an aldehyde or ketone (oxo) group acts as a hydrogen or electron donor and reduces NAD or NADP." [GOC
		GO:0016790+F	molecular_function	[name] thiolester hydrolase activity	[def] "Catalysis of the reaction
		GO:0018478+F	molecular_function	[name] malonate-semialdehyde dehydrogenase (acetylating) activity	[def] "Catalysis of the reaction
		GO:0019484+P	biological_process	[name] beta-alanine catabolic process	[def] "The chemical reactions and pathways resulting in the breakdown of beta-alanine (3-aminopropanoic acid), an achiral amino acid and an isomer of alanine. It occurs free (e.g. in brain) and in combination (e.g. in pantothenate) but it is not a constituent of proteins." [GOC
		GO:0019859+P	biological_process	[name] thymine metabolic process	[def] "The chemical reactions and pathways involving thymine, 5-methyluracil, one of the two major pyrimidine bases present (as thymidine) in DNA but not found in RNA other than (as ribothymidine) in transfer RNA, where it is a minor base." [GOC
		GO:0044822+F	
		GO:0050873+P	biological_process	[name] brown fat cell differentiation	[def] "The process in which a relatively unspecialized cell acquires specialized features of a brown adipocyte, an animal connective tissue cell involved in adaptive thermogenesis. Brown adipocytes contain multiple small droplets of triglycerides and a high number of mitochondria." [PMID
		GO:0070062+C	cellular_component	[name] extracellular vesicular exosome	[def] "A membrane-bounded vesicle that is released into the extracellular region by fusion of the limiting endosomal membrane of a multivesicular body with the plasma membrane." [GOC
[5]{Rv0327c,CBS}
	[common GO terms]
		GO:0020037+F	molecular_function	[name] heme binding	[def] "Interacting selectively and non-covalently with heme, any compound of iron complexed in a porphyrin (tetrapyrrole) ring." [CHEBI
		GO:0046872+F	molecular_function	[name] metal ion binding	[def] "Interacting selectively and non-covalently with any metal ion." [GOC
		GO:0055114+P	biological_process	[name] oxidation-reduction process	[def] "A metabolic process that results in the removal or addition of one or more electrons to or from a substance, with or without the concomitant removal or addition of a proton or protons." [GOC
	[Rv0327c only]
		GO:0004497+F	molecular_function	[name] monooxygenase activity	[def] "Catalysis of the incorporation of one atom from molecular oxygen into a compound and the reduction of the other atom of oxygen to water." [http
		GO:0005506+F	molecular_function	[name] iron ion binding	[def] "Interacting selectively and non-covalently with iron (Fe) ions." [GOC
		GO:0005618+C	cellular_component	[name] cell wall	[def] "The rigid or semi-rigid envelope lying outside the cell membrane of plant, fungal, and most prokaryotic cells, maintaining their shape and protecting them from osmotic lysis. In plants it is made of cellulose and, often, lignin_ in fungi it is composed largely of polysaccharides_ in bacteria it is composed of peptidoglycan." [ISBN
		GO:0005886+C	cellular_component	[name] plasma membrane	[def] "The membrane surrounding a cell that separates the cell from its external environment. It consists of a phospholipid bilayer and associated proteins." [ISBN
		GO:0016125+P	biological_process	[name] sterol metabolic process	[def] "The chemical reactions and pathways involving sterols, steroids with one or more hydroxyl groups and a hydrocarbon side-chain in the molecule." [ISBN
		GO:0016491+F	molecular_function	[name] oxidoreductase activity	[def] "Catalysis of an oxidation-reduction (redox) reaction, a reversible chemical reaction in which the oxidation state of an atom or atoms within a molecule is altered. One substrate acts as a hydrogen or electron donor and becomes oxidized, while the other acts as hydrogen or electron acceptor and becomes reduced." [GOC
		GO:0016705+F	molecular_function	[name] oxidoreductase activity, acting on paired donors, with incorporation or reduction of molecular oxygen	[def] "Catalysis of an oxidation-reduction (redox) reaction in which hydrogen or electrons are transferred from each of two donors, and molecular oxygen is reduced or incorporated into a donor." [GOC
	[CBS only]
		GO:0003824+F	molecular_function	[name] catalytic activity	[def] "Catalysis of a biochemical reaction at physiological temperatures. In biologically catalyzed reactions, the reactants are known as substrates, and the catalysts are naturally occurring macromolecular substances known as enzymes. Enzymes possess specific binding sites for substrates, and are usually composed wholly or largely of protein, but RNA that has catalytic activity (ribozyme) is often also regarded as enzymatic." [ISBN
		GO:0004122+F	molecular_function	[name] cystathionine beta-synthase activity	[def] "Catalysis of the reaction
		GO:0004124+F	molecular_function	[name] cysteine synthase activity	[def] "Catalysis of the reaction
		GO:0005515+F	molecular_function	[name] protein binding	[def] "Interacting selectively and non-covalently with any protein or protein complex (a complex of two or more proteins that may include other nonprotein molecules)." [GOC
		GO:0005634+C	cellular_component	[name] nucleus	[def] "A membrane-bounded organelle of eukaryotic cells in which chromosomes are housed and replicated. In most cells, the nucleus contains all of the cell's chromosomes except the organellar chromosomes, and is the site of RNA synthesis and processing. In some species, or in specialized cell types, RNA metabolism or DNA replication may be absent." [GOC
		GO:0005737+C	cellular_component	[name] cytoplasm	[def] "All of the contents of a cell excluding the plasma membrane and nucleus, but including other subcellular structures." [ISBN
		GO:0005829+C	cellular_component	[name] cytosol	[def] "The part of the cytoplasm that does not contain organelles but which does contain other particulate matter, such as protein complexes." [GOC
		GO:0006535+P	biological_process	[name] cysteine biosynthetic process from serine	[def] "The chemical reactions and pathways resulting in the formation of cysteine from other compounds, including serine." [GOC
		GO:0006563+P	biological_process	[name] L-serine metabolic process	[def] "The chemical reactions and pathways involving L-serine, the L-enantiomer of serine, i.e. (2S)-2-amino-3-hydroxypropanoic acid." [CHEBI
		GO:0006565+P	biological_process	[name] L-serine catabolic process	[def] "The chemical reactions and pathways resulting in the breakdown of L-serine, the L-enantiomer of serine, i.e. (2S)-2-amino-3-hydroxypropanoic acid." [CHEBI
		GO:0008152+P	biological_process	[name] metabolic process	[def] "The chemical reactions and pathways, including anabolism and catabolism, by which living organisms transform chemical substances. Metabolic processes typically transform small molecules, but also include macromolecular processes such as DNA repair and replication, and protein synthesis and degradation." [GOC
		GO:0008652+P	biological_process	[name] cellular amino acid biosynthetic process	[def] "The chemical reactions and pathways resulting in the formation of amino acids, organic acids containing one or more amino substituents." [ISBN
		GO:0016829+F	molecular_function	[name] lyase activity	[def] "Catalysis of the cleavage of C-C, C-O, C-N and other bonds by other means than by hydrolysis or oxidation, or conversely adding a group to a double bond. They differ from other enzymes in that two substrates are involved in one reaction direction, but only one in the other direction. When acting on the single substrate, a molecule is eliminated and this generates either a new double bond or a new ring." [EC
		GO:0019343+P	biological_process	[name] cysteine biosynthetic process via cystathionine	[def] "The chemical reactions and pathways resulting in the formation of cysteine, via the intermediate cystathionine." [GOC
		GO:0019344+P	biological_process	[name] cysteine biosynthetic process	[def] "The chemical reactions and pathways resulting in the formation of cysteine, 2-amino-3-mercaptopropanoic acid." [GOC
		GO:0019346+P	biological_process	[name] transsulfuration	[def] "The interconversion of homocysteine and cysteine via cystathionine. In contrast with enteric bacteria and mammals, Saccharomyces cerevisiae has two transsulfuration pathways employing two separate sets of enzymes." [MetaCyc
		GO:0019448+P	biological_process	[name] L-cysteine catabolic process	[def] "The chemical reactions and pathways resulting in the breakdown of L-cysteine, the L-enantiomer of 2-amino-3-mercaptopropanoic acid, i.e. (2R)-2-amino-3-mercaptopropanoic acid." [CHEBI
		GO:0019825+F	molecular_function	[name] oxygen binding	[def] "Interacting selectively and non-covalently with oxygen (O2)." [GOC
		GO:0019899+F	molecular_function	[name] enzyme binding	[def] "Interacting selectively and non-covalently with any enzyme." [GOC
		GO:0030170+F	molecular_function	[name] pyridoxal phosphate binding	[def] "Interacting selectively and non-covalently with pyridoxal 5' phosphate, 3-hydroxy-5-(hydroxymethyl)-2-methyl4-pyridine carboxaldehyde 5' phosphate, the biologically active form of vitamin B6." [GOC
		GO:0031625+F	molecular_function	[name] ubiquitin protein ligase binding	[def] "Interacting selectively and non-covalently with a ubiquitin protein ligase enzyme, any of the E3 proteins." [GOC
		GO:0042262+P	biological_process	[name] DNA protection	[def] "Any process in which DNA is protected from damage by, for example, oxidative stress." [GOC
		GO:0042802+F	molecular_function	[name] identical protein binding	[def] "Interacting selectively and non-covalently with an identical protein or proteins." [GOC
		GO:0042803+F	molecular_function	[name] protein homodimerization activity	[def] "Interacting selectively and non-covalently with an identical protein to form a homodimer." [GOC
		GO:0043418+P	biological_process	[name] homocysteine catabolic process	[def] "The chemical reactions and pathways resulting in the breakdown of homocysteine, the amino acid alpha-amino-gamma-mercaptobutanoic acid." [GOC
		GO:0050421+F	molecular_function	[name] nitrite reductase (NO-forming) activity	[def] "Catalysis of the reaction
		GO:0050667+P	biological_process	[name] homocysteine metabolic process	[def] "The chemical reactions and pathways involving homocysteine, the amino acid alpha-amino-gamma-mercaptobutanoic acid. Homocysteine is an important intermediate in the metabolic reactions of its S-methyl derivative, methionine." [ISBN
		GO:0070025+F	molecular_function	[name] carbon monoxide binding	[def] "Interacting selectively and non-covalently with carbon monoxide (CO)." [GOC
		GO:0070026+F	molecular_function	[name] nitric oxide binding	[def] "Interacting selectively and non-covalently with nitric oxide (NO)." [GOC
		GO:0070814+P	biological_process	[name] hydrogen sulfide biosynthetic process	[def] "The chemical reactions and pathways resulting in the formation of hydrogen sulfide, H2S." [CHEBI
		GO:0072341+F	molecular_function	[name] modified amino acid binding	[def] "Interacting selectively and non-covalently with a modified amino acid." [CHEBI
		GO:1904047+F	
[6]{Rv1620c,NVL}
	[common GO terms]
		GO:0000166+F	molecular_function	[name] nucleotide binding	[def] "Interacting selectively and non-covalently with a nucleotide, any compound consisting of a nucleoside that is esterified with (ortho)phosphate or an oligophosphate at any hydroxyl group on the ribose or deoxyribose." [GOC
		GO:0005524+F	molecular_function	[name] ATP binding	[def] "Interacting selectively and non-covalently with ATP, adenosine 5'-triphosphate, a universally important coenzyme and enzyme regulator." [ISBN
		GO:0016020+C	cellular_component	[name] membrane	[def] "Double layer of lipid molecules that encloses all cells, and, in eukaryotes, many organelles_ may be a single or double lipid bilayer_ also includes associated proteins." [GOC
	[Rv1620c only]
		GO:0005618+C	cellular_component	[name] cell wall	[def] "The rigid or semi-rigid envelope lying outside the cell membrane of plant, fungal, and most prokaryotic cells, maintaining their shape and protecting them from osmotic lysis. In plants it is made of cellulose and, often, lignin_ in fungi it is composed largely of polysaccharides_ in bacteria it is composed of peptidoglycan." [ISBN
		GO:0006810+P	biological_process	[name] transport	[def] "The directed movement of substances (such as macromolecules, small molecules, ions) into, out of or within a cell, or between cells, or within a multicellular organism by means of some agent such as a transporter or pore." [GOC
		GO:0016021+C	cellular_component	[name] integral to membrane	[def] "Penetrating at least one phospholipid bilayer of a membrane. May also refer to the state of being buried in the bilayer with no exposure outside the bilayer. When used to describe a protein, indicates that all or part of the peptide sequence is embedded in the membrane." [GOC
		GO:0016887+F	molecular_function	[name] ATPase activity	[def] "Catalysis of the reaction
		GO:0042626+F	molecular_function	[name] ATPase activity, coupled to transmembrane movement of substances	[def] "Catalysis of the reaction
		GO:0055085+P	biological_process	[name] transmembrane transport	[def] "The process in which a solute is transported from one side of a membrane to the other." [GOC
	[NVL only]
		GO:0005515+F	molecular_function	[name] protein binding	[def] "Interacting selectively and non-covalently with any protein or protein complex (a complex of two or more proteins that may include other nonprotein molecules)." [GOC
		GO:0005634+C	cellular_component	[name] nucleus	[def] "A membrane-bounded organelle of eukaryotic cells in which chromosomes are housed and replicated. In most cells, the nucleus contains all of the cell's chromosomes except the organellar chromosomes, and is the site of RNA synthesis and processing. In some species, or in specialized cell types, RNA metabolism or DNA replication may be absent." [GOC
		GO:0005654+C	cellular_component	[name] nucleoplasm	[def] "That part of the nuclear content other than the chromosomes or the nucleolus." [GOC
		GO:0005697+C	cellular_component	[name] telomerase holoenzyme complex	[def] "Telomerase is a ribonucleoprotein enzyme complex, with a minimal catalytic core composed of a catalytic reverse transcriptase subunit and an RNA subunit that provides the template for telomeric DNA addition. In vivo, the holoenzyme complex often contains additional subunits." [PMID
		GO:0005730+C	cellular_component	[name] nucleolus	[def] "A small, dense body one or more of which are present in the nucleus of eukaryotic cells. It is rich in RNA and protein, is not bounded by a limiting membrane, and is not seen during mitosis. Its prime function is the transcription of the nucleolar DNA into 45S ribosomal-precursor RNA, the processing of this RNA into 5.8S, 18S, and 28S components of ribosomal RNA, and the association of these components with 5S RNA and proteins synthesized outside the nucleolus. This association results in the formation of ribonucleoprotein precursors_ these pass into the cytoplasm and mature into the 40S and 60S subunits of the ribosome." [ISBN
		GO:0005739+C	cellular_component	[name] mitochondrion	[def] "A semiautonomous, self replicating organelle that occurs in varying numbers, shapes, and sizes in the cytoplasm of virtually all eukaryotic cells. It is notably the site of tissue respiration." [ISBN
		GO:0042254+P	biological_process	[name] ribosome biogenesis	[def] "A cellular process that results in the biosynthesis of constituent macromolecules, assembly, and arrangement of constituent parts of ribosome subunits_ includes transport to the sites of protein synthesis." [GOC
		GO:0044822+F	
		GO:0051973+P	biological_process	[name] positive regulation of telomerase activity	[def] "Any process that activates or increases the frequency, rate or extent of telomerase activity, the catalysis of the reaction
		GO:1990275+F	
[7]{Rv1620c,ATP2A1}
	[common GO terms]
		GO:0000166+F	molecular_function	[name] nucleotide binding	[def] "Interacting selectively and non-covalently with a nucleotide, any compound consisting of a nucleoside that is esterified with (ortho)phosphate or an oligophosphate at any hydroxyl group on the ribose or deoxyribose." [GOC
		GO:0005524+F	molecular_function	[name] ATP binding	[def] "Interacting selectively and non-covalently with ATP, adenosine 5'-triphosphate, a universally important coenzyme and enzyme regulator." [ISBN
		GO:0006810+P	biological_process	[name] transport	[def] "The directed movement of substances (such as macromolecules, small molecules, ions) into, out of or within a cell, or between cells, or within a multicellular organism by means of some agent such as a transporter or pore." [GOC
		GO:0016020+C	cellular_component	[name] membrane	[def] "Double layer of lipid molecules that encloses all cells, and, in eukaryotes, many organelles_ may be a single or double lipid bilayer_ also includes associated proteins." [GOC
		GO:0016021+C	cellular_component	[name] integral to membrane	[def] "Penetrating at least one phospholipid bilayer of a membrane. May also refer to the state of being buried in the bilayer with no exposure outside the bilayer. When used to describe a protein, indicates that all or part of the peptide sequence is embedded in the membrane." [GOC
	[Rv1620c only]
		GO:0005618+C	cellular_component	[name] cell wall	[def] "The rigid or semi-rigid envelope lying outside the cell membrane of plant, fungal, and most prokaryotic cells, maintaining their shape and protecting them from osmotic lysis. In plants it is made of cellulose and, often, lignin_ in fungi it is composed largely of polysaccharides_ in bacteria it is composed of peptidoglycan." [ISBN
		GO:0016887+F	molecular_function	[name] ATPase activity	[def] "Catalysis of the reaction
		GO:0042626+F	molecular_function	[name] ATPase activity, coupled to transmembrane movement of substances	[def] "Catalysis of the reaction
		GO:0055085+P	biological_process	[name] transmembrane transport	[def] "The process in which a solute is transported from one side of a membrane to the other." [GOC
	[ATP2A1 only]
		GO:0005388+F	molecular_function	[name] calcium-transporting ATPase activity	[def] "Catalysis of the transfer of a solute or solutes from one side of a membrane to the other according to the reaction
		GO:0005509+F	molecular_function	[name] calcium ion binding	[def] "Interacting selectively and non-covalently with calcium ions (Ca2+)." [GOC
		GO:0005515+F	molecular_function	[name] protein binding	[def] "Interacting selectively and non-covalently with any protein or protein complex (a complex of two or more proteins that may include other nonprotein molecules)." [GOC
		GO:0005739+C	cellular_component	[name] mitochondrion	[def] "A semiautonomous, self replicating organelle that occurs in varying numbers, shapes, and sizes in the cytoplasm of virtually all eukaryotic cells. It is notably the site of tissue respiration." [ISBN
		GO:0005783+C	cellular_component	[name] endoplasmic reticulum	[def] "The irregular network of unit membranes, visible only by electron microscopy, that occurs in the cytoplasm of many eukaryotic cells. The membranes form a complex meshwork of tubular channels, which are often expanded into slitlike cavities called cisternae. The ER takes two forms, rough (or granular), with ribosomes adhering to the outer surface, and smooth (with no ribosomes attached)." [ISBN
		GO:0005789+C	cellular_component	[name] endoplasmic reticulum membrane	[def] "The lipid bilayer surrounding the endoplasmic reticulum." [GOC
		GO:0005793+C	cellular_component	[name] endoplasmic reticulum-Golgi intermediate compartment	[def] "A complex system of membrane-bounded compartments located between endoplasmic reticulum (ER) and the Golgi complex, with a distinctive membrane protein composition_ involved in ER-to-Golgi transport." [GOC
		GO:0005887+C	cellular_component	[name] integral to plasma membrane	[def] "Penetrating at least one phospholipid bilayer of a plasma membrane. May also refer to the state of being buried in the bilayer with no exposure outside the bilayer." [GOC
		GO:0006811+P	biological_process	[name] ion transport	[def] "The directed movement of charged atoms or small charged molecules into, out of or within a cell, or between cells, by means of some agent such as a transporter or pore." [GOC
		GO:0006816+P	biological_process	[name] calcium ion transport	[def] "The directed movement of calcium (Ca) ions into, out of or within a cell, or between cells, by means of some agent such as a transporter or pore." [GOC
		GO:0006942+P	biological_process	[name] regulation of striated muscle contraction	[def] "Any process that modulates the frequency, rate or extent of striated muscle contraction." [GOC
		GO:0008637+P	biological_process	[name] apoptotic mitochondrial changes	[def] "The morphological and physiological alterations undergone by mitochondria during apoptosis." [GOC
		GO:0016529+C	cellular_component	[name] sarcoplasmic reticulum	[def] "A fine reticular network of membrane-limited elements that pervades the sarcoplasm of a muscle cell_ continuous over large portions of the cell and with the nuclear envelope_ that part of the endoplasmic reticulum specialized for calcium release, uptake and storage." [GOC
		GO:0016787+F	molecular_function	[name] hydrolase activity	[def] "Catalysis of the hydrolysis of various bonds, e.g. C-O, C-N, C-C, phosphoric anhydride bonds, etc. Hydrolase is the systematic name for any enzyme of EC class 3." [ISBN
		GO:0031095+C	cellular_component	[name] platelet dense tubular network membrane	[def] "The lipid bilayer surrounding the platelet dense tubular network." [GOC
		GO:0031448+P	biological_process	[name] positive regulation of fast-twitch skeletal muscle fiber contraction	[def] "Any process that activates or increases the frequency, rate or extent of fast-twitch skeletal muscle contraction." [GOC
		GO:0031673+C	cellular_component	[name] H zone	[def] "A relatively pale zone traversing the center of the A band of a sarcomere, visible in relaxed muscle fibers_ consists of the central portion of thick (myosin) filaments that are not overlapped by thin (actin) filaments." [GOC
		GO:0031674+C	cellular_component	[name] I band	[def] "A region of a sarcomere that appears as a light band on each side of the Z disc, comprising a region of the sarcomere where thin (actin) filaments are not overlapped by thick (myosin) filaments_ contains actin, troponin, and tropomyosin_ each sarcomere includes half of an I band at each end." [ISBN
		GO:0032470+P	biological_process	[name] elevation of endoplasmic reticulum calcium ion concentration	[def] "Any process that increases the concentration of calcium ions in the endoplasmic reticulum." [GOC
		GO:0032471+P	biological_process	[name] reduction of endoplasmic reticulum calcium ion concentration	[def] "Any process that decreases the concentration of calcium ions in the endoplasmic reticulum." [GOC
		GO:0033017+C	cellular_component	[name] sarcoplasmic reticulum membrane	[def] "The lipid bilayer surrounding the sarcoplasmic reticulum." [GOC
		GO:0034220+P	biological_process	[name] ion transmembrane transport	[def] "A process in which an ion is transported from one side of a membrane to the other by means of some agent such as a transporter or pore." [GOC
		GO:0034704+C	cellular_component	[name] calcium channel complex	[def] "An ion channel complex through which calcium ions pass." [GOC
		GO:0034976+P	biological_process	[name] response to endoplasmic reticulum stress	[def] "Any process that results in a change in state or activity of a cell (in terms of movement, secretion, enzyme production, gene expression, etc.) as a result of a stimulus indicating endoplasmic reticulum (ER) stress. ER stress usually results from the accumulation of unfolded or misfolded proteins in the ER lumen." [GOC
		GO:0042803+F	molecular_function	[name] protein homodimerization activity	[def] "Interacting selectively and non-covalently with an identical protein to form a homodimer." [GOC
		GO:0045988+P	biological_process	[name] negative regulation of striated muscle contraction	[def] "Any process that stops, prevents, or reduces the frequency, rate or extent of striated muscle contraction." [GOC
		GO:0046872+F	molecular_function	[name] metal ion binding	[def] "Interacting selectively and non-covalently with any metal ion." [GOC
		GO:0048471+C	cellular_component	[name] perinuclear region of cytoplasm	[def] "Cytoplasm situated near, or occurring around, the nucleus." [GOC
		GO:0051561+P	biological_process	[name] elevation of mitochondrial calcium ion concentration	[def] "Any process that increases the concentration of calcium ions in mitochondria." [GOC
		GO:0051659+P	biological_process	[name] maintenance of mitochondrion location	[def] "Any process in which a mitochondrion is maintained in a specific location within a cell and prevented from moving elsewhere." [GOC
		GO:0070059+P	biological_process	[name] apoptosis in response to endoplasmic reticulum stress	[def] "Apoptosis that occurs in response to a stimulus indicating endoplasmic reticulum (ER) stress. ER stress usually results from the accumulation of unfolded or misfolded proteins in the ER lumen." [GOC
		GO:0070509+P	biological_process	[name] calcium ion import	[def] "The directed movement of calcium ions into a cell or organelle." [GOC
		GO:0070588+P	biological_process	[name] calcium ion transmembrane transport	[def] "A process in which a calcium ion is transported from one side of a membrane to the other by means of some agent such as a transporter or pore." [GOC
		GO:0090076+P	biological_process	[name] relaxation of skeletal muscle	[def] "A process in which the extent of skeletal muscle tissue contraction is reduced. Muscle relaxation involves the removal of calcium from the cytoplasm to the sarcoplasmic reticulum lumen through the action of Ca2+ ATPases." [GOC
		GO:1903779+P	
[8]{Rv0764c,ALDH3A2}
	[common GO terms]
		GO:0005829+C	cellular_component	[name] cytosol	[def] "The part of the cytoplasm that does not contain organelles but which does contain other particulate matter, such as protein complexes." [GOC
		GO:0016491+F	molecular_function	[name] oxidoreductase activity	[def] "Catalysis of an oxidation-reduction (redox) reaction, a reversible chemical reaction in which the oxidation state of an atom or atoms within a molecule is altered. One substrate acts as a hydrogen or electron donor and becomes oxidized, while the other acts as hydrogen or electron acceptor and becomes reduced." [GOC
		GO:0055114+P	biological_process	[name] oxidation-reduction process	[def] "A metabolic process that results in the removal or addition of one or more electrons to or from a substance, with or without the concomitant removal or addition of a proton or protons." [GOC
	[Rv0764c only]
		GO:0004497+F	molecular_function	[name] monooxygenase activity	[def] "Catalysis of the incorporation of one atom from molecular oxygen into a compound and the reduction of the other atom of oxygen to water." [http
		GO:0005506+F	molecular_function	[name] iron ion binding	[def] "Interacting selectively and non-covalently with iron (Fe) ions." [GOC
		GO:0005515+F	molecular_function	[name] protein binding	[def] "Interacting selectively and non-covalently with any protein or protein complex (a complex of two or more proteins that may include other nonprotein molecules)." [GOC
		GO:0005737+C	cellular_component	[name] cytoplasm	[def] "All of the contents of a cell excluding the plasma membrane and nucleus, but including other subcellular structures." [ISBN
		GO:0006629+P	biological_process	[name] lipid metabolic process	[def] "The chemical reactions and pathways involving lipids, compounds soluble in an organic solvent but not, or sparingly, in an aqueous solvent. Includes fatty acids_ neutral fats, other fatty-acid esters, and soaps_ long-chain (fatty) alcohols and waxes_ sphingoids and other long-chain bases_ glycolipids, phospholipids and sphingolipids_ and carotenes, polyprenols, sterols, terpenes and other isoprenoids." [GOC
		GO:0006694+P	biological_process	[name] steroid biosynthetic process	[def] "The chemical reactions and pathways resulting in the formation of steroids, compounds with a 1,2,cyclopentanoperhydrophenanthrene nucleus_ includes de novo formation and steroid interconversion by modification." [GOC
		GO:0008202+P	biological_process	[name] steroid metabolic process	[def] "The chemical reactions and pathways involving steroids, compounds with a 1,2,cyclopentanoperhydrophenanthrene nucleus." [ISBN
		GO:0008398+F	molecular_function	[name] sterol 14-demethylase activity	[def] "Catalysis of the reaction
		GO:0016125+P	biological_process	[name] sterol metabolic process	[def] "The chemical reactions and pathways involving sterols, steroids with one or more hydroxyl groups and a hydrocarbon side-chain in the molecule." [ISBN
		GO:0016126+P	biological_process	[name] sterol biosynthetic process	[def] "The chemical reactions and pathways resulting in the formation of sterols, steroids with one or more hydroxyl groups and a hydrocarbon side-chain in the molecule." [GOC
		GO:0016705+F	molecular_function	[name] oxidoreductase activity, acting on paired donors, with incorporation or reduction of molecular oxygen	[def] "Catalysis of an oxidation-reduction (redox) reaction in which hydrogen or electrons are transferred from each of two donors, and molecular oxygen is reduced or incorporated into a donor." [GOC
		GO:0020037+F	molecular_function	[name] heme binding	[def] "Interacting selectively and non-covalently with heme, any compound of iron complexed in a porphyrin (tetrapyrrole) ring." [CHEBI
		GO:0046872+F	molecular_function	[name] metal ion binding	[def] "Interacting selectively and non-covalently with any metal ion." [GOC
		GO:0070988+P	biological_process	[name] demethylation	[def] "The process of removing one or more methyl groups from a molecule." [GOC
	[ALDH3A2 only]
		GO:0000302+P	biological_process	[name] response to reactive oxygen species	[def] "Any process that results in a change in state or activity of a cell or an organism (in terms of movement, secretion, enzyme production, gene expression, etc.) as a result of a reactive oxygen species stimulus. Reactive oxygen species include singlet oxygen, superoxide, and oxygen free radicals." [GOC
		GO:0001561+P	biological_process	[name] fatty acid alpha-oxidation	[def] "A metabolic pathway by which 3-methyl branched fatty acids are degraded. These compounds are not degraded by the normal peroxisomal beta-oxidation pathway, because the 3-methyl blocks the dehydrogenation of the hydroxyl group by hydroxyacyl-CoA dehydrogenase. The 3-methyl branched fatty acid is converted in several steps to pristenic acid, which can then feed into the beta-oxidative pathway." [http
		GO:0004028+F	molecular_function	[name] 3-chloroallyl aldehyde dehydrogenase activity	[def] "Catalysis of the reaction
		GO:0004029+F	molecular_function	[name] aldehyde dehydrogenase (NAD) activity	[def] "Catalysis of the reaction
		GO:0004030+F	molecular_function	[name] aldehyde dehydrogenase [NAD(P)+] activity	[def] "Catalysis of the reaction
		GO:0005634+C	cellular_component	[name] nucleus	[def] "A membrane-bounded organelle of eukaryotic cells in which chromosomes are housed and replicated. In most cells, the nucleus contains all of the cell's chromosomes except the organellar chromosomes, and is the site of RNA synthesis and processing. In some species, or in specialized cell types, RNA metabolism or DNA replication may be absent." [GOC
		GO:0005739+C	cellular_component	[name] mitochondrion	[def] "A semiautonomous, self replicating organelle that occurs in varying numbers, shapes, and sizes in the cytoplasm of virtually all eukaryotic cells. It is notably the site of tissue respiration." [ISBN
		GO:0005743+C	cellular_component	[name] mitochondrial inner membrane	[def] "The inner, i.e. lumen-facing, lipid bilayer of the mitochondrial envelope. It is highly folded to form cristae." [GOC
		GO:0005777+C	cellular_component	[name] peroxisome	[def] "A small, membrane-bounded organelle that uses dioxygen (O2) to oxidize organic molecules_ contains some enzymes that produce and others that degrade hydrogen peroxide (H2O2)." [ISBN
		GO:0005778+C	cellular_component	[name] peroxisomal membrane	[def] "The lipid bilayer surrounding a peroxisome." [GOC
		GO:0005783+C	cellular_component	[name] endoplasmic reticulum	[def] "The irregular network of unit membranes, visible only by electron microscopy, that occurs in the cytoplasm of many eukaryotic cells. The membranes form a complex meshwork of tubular channels, which are often expanded into slitlike cavities called cisternae. The ER takes two forms, rough (or granular), with ribosomes adhering to the outer surface, and smooth (with no ribosomes attached)." [ISBN
		GO:0005789+C	cellular_component	[name] endoplasmic reticulum membrane	[def] "The lipid bilayer surrounding the endoplasmic reticulum." [GOC
		GO:0006081+P	biological_process	[name] cellular aldehyde metabolic process	[def] "The chemical reactions and pathways involving aldehydes, any organic compound with the formula R-CH=O, as carried out by individual cells." [GOC
		GO:0006714+P	biological_process	[name] sesquiterpenoid metabolic process	[def] "The chemical reactions and pathways involving sesquiterpenoid compounds, terpenoids with three isoprene units." [ISBN
		GO:0007417+P	biological_process	[name] central nervous system development	[def] "The process whose specific outcome is the progression of the central nervous system over time, from its formation to the mature structure. The central nervous system is the core nervous system that serves an integrating and coordinating function. In vertebrates it consists of the brain, spinal cord and spinal nerves. In those invertebrates with a central nervous system it typically consists of a brain, cerebral ganglia and a nerve cord." [GOC
		GO:0007422+P	biological_process	[name] peripheral nervous system development	[def] "The process whose specific outcome is the progression of the peripheral nervous system over time, from its formation to the mature structure. The peripheral nervous system is one of the two major divisions of the nervous system. Nerves in the PNS connect the central nervous system (CNS) with sensory organs, other organs, muscles, blood vessels and glands." [GOC
		GO:0008152+P	biological_process	[name] metabolic process	[def] "The chemical reactions and pathways, including anabolism and catabolism, by which living organisms transform chemical substances. Metabolic processes typically transform small molecules, but also include macromolecular processes such as DNA repair and replication, and protein synthesis and degradation." [GOC
		GO:0008544+P	biological_process	[name] epidermis development	[def] "The process whose specific outcome is the progression of the epidermis over time, from its formation to the mature structure. The epidermis is the outer epithelial layer of a plant or animal, it may be a single layer that produces an extracellular material (e.g. the cuticle of arthropods) or a complex stratified squamous epithelium, as in the case of many vertebrate species." [GOC
		GO:0016020+C	cellular_component	[name] membrane	[def] "Double layer of lipid molecules that encloses all cells, and, in eukaryotes, many organelles_ may be a single or double lipid bilayer_ also includes associated proteins." [GOC
		GO:0016021+C	cellular_component	[name] integral to membrane	[def] "Penetrating at least one phospholipid bilayer of a membrane. May also refer to the state of being buried in the bilayer with no exposure outside the bilayer. When used to describe a protein, indicates that all or part of the peptide sequence is embedded in the membrane." [GOC
		GO:0016620+F	molecular_function	[name] oxidoreductase activity, acting on the aldehyde or oxo group of donors, NAD or NADP as acceptor	[def] "Catalysis of an oxidation-reduction (redox) reaction in which an aldehyde or ketone (oxo) group acts as a hydrogen or electron donor and reduces NAD or NADP." [GOC
		GO:0030148+P	biological_process	[name] sphingolipid biosynthetic process	[def] "The chemical reactions and pathways resulting in the formation of sphingolipids, any of a class of lipids containing the long-chain amine diol sphingosine or a closely related base (a sphingoid)." [GOC
		GO:0033306+P	biological_process	[name] phytol metabolic process	[def] "The chemical reactions and pathways involving phytol, (2E,7R,11R)-3,7,11,15-tetramethylhexadec-2-en-1-ol." [CHEBI
		GO:0042406+C	cellular_component	[name] extrinsic to endoplasmic reticulum membrane	[def] "Loosely bound to one surface of the endoplasmic reticulum membrane, but not integrated into the hydrophobic region." [GOC
		GO:0043231+C	cellular_component	[name] intracellular membrane-bounded organelle	[def] "Organized structure of distinctive morphology and function, bounded by a single or double lipid bilayer membrane and occurring within the cell. Includes the nucleus, mitochondria, plastids, vacuoles, and vesicles. Excludes the plasma membrane." [GOC
		GO:0046292+P	biological_process	[name] formaldehyde metabolic process	[def] "The chemical reactions and pathways involving formaldehyde (methanal, H2C=O), a colorless liquid or gas with a pungent odor, commonly used as a fixative or an antibacterial agent." [CHEBI
		GO:0046577+F	molecular_function	[name] long-chain-alcohol oxidase activity	[def] "Catalysis of the reaction
		GO:0050061+F	molecular_function	[name] long-chain-aldehyde dehydrogenase activity	[def] "Catalysis of the reaction
		GO:0052814+F	molecular_function	[name] medium-chain-aldehyde dehydrogenase activity	[def] "Catalysis of the reaction
		GO:0070062+C	cellular_component	[name] extracellular vesicular exosome	[def] "A membrane-bounded vesicle that is released into the extracellular region by fusion of the limiting endosomal membrane of a multivesicular body with the plasma membrane." [GOC
[9]{Rv2266,ACSL6}
	[common GO terms]
		GO:0005886+C	cellular_component	[name] plasma membrane	[def] "The membrane surrounding a cell that separates the cell from its external environment. It consists of a phospholipid bilayer and associated proteins." [ISBN
		GO:0006629+P	biological_process	[name] lipid metabolic process	[def] "The chemical reactions and pathways involving lipids, compounds soluble in an organic solvent but not, or sparingly, in an aqueous solvent. Includes fatty acids_ neutral fats, other fatty-acid esters, and soaps_ long-chain (fatty) alcohols and waxes_ sphingoids and other long-chain bases_ glycolipids, phospholipids and sphingolipids_ and carotenes, polyprenols, sterols, terpenes and other isoprenoids." [GOC
		GO:0006631+P	biological_process	[name] fatty acid metabolic process	[def] "The chemical reactions and pathways involving fatty acids, aliphatic monocarboxylic acids liberated from naturally occurring fats and oils by hydrolysis." [ISBN
	[Rv2266 only]
		GO:0004497+F	molecular_function	[name] monooxygenase activity	[def] "Catalysis of the incorporation of one atom from molecular oxygen into a compound and the reduction of the other atom of oxygen to water." [http
		GO:0005506+F	molecular_function	[name] iron ion binding	[def] "Interacting selectively and non-covalently with iron (Fe) ions." [GOC
		GO:0006707+P	biological_process	[name] cholesterol catabolic process	[def] "The chemical reactions and pathways resulting in the breakdown of cholesterol, cholest-5-en-3 beta-ol, the principal sterol of vertebrates and the precursor of many steroids, including bile acids and steroid hormones." [GOC
		GO:0008395+F	molecular_function	[name] steroid hydroxylase activity	[def] "Catalysis of the formation of a hydroxyl group on a steroid by incorporation of oxygen from O2." [ISBN
		GO:0010430+P	biological_process	[name] fatty acid omega-oxidation	[def] "A fatty acid oxidation process in which the methyl group at the end of the fatty acid molecule (the omega carbon) is first oxidized to a hydroxyl group, then to an oxo group, and finally to a carboxyl group. The long chain dicarboxylates derived from omega-oxidation then enter the beta-oxidation pathway for further degradation." [MetaCyc
		GO:0016491+F	molecular_function	[name] oxidoreductase activity	[def] "Catalysis of an oxidation-reduction (redox) reaction, a reversible chemical reaction in which the oxidation state of an atom or atoms within a molecule is altered. One substrate acts as a hydrogen or electron donor and becomes oxidized, while the other acts as hydrogen or electron acceptor and becomes reduced." [GOC
		GO:0016705+F	molecular_function	[name] oxidoreductase activity, acting on paired donors, with incorporation or reduction of molecular oxygen	[def] "Catalysis of an oxidation-reduction (redox) reaction in which hydrogen or electrons are transferred from each of two donors, and molecular oxygen is reduced or incorporated into a donor." [GOC
		GO:0020037+F	molecular_function	[name] heme binding	[def] "Interacting selectively and non-covalently with heme, any compound of iron complexed in a porphyrin (tetrapyrrole) ring." [CHEBI
		GO:0036199+F	
		GO:0046872+F	molecular_function	[name] metal ion binding	[def] "Interacting selectively and non-covalently with any metal ion." [GOC
		GO:0055114+P	biological_process	[name] oxidation-reduction process	[def] "A metabolic process that results in the removal or addition of one or more electrons to or from a substance, with or without the concomitant removal or addition of a proton or protons." [GOC
		GO:0070402+F	molecular_function	[name] NADPH binding	[def] "Interacting selectively and non-covalently with the reduced form, NADPH, of nicotinamide-adenine dinucleotide phosphate, a coenzyme involved in many redox and biosynthetic reactions." [GOC
		GO:0097089+P	biological_process	[name] methyl-branched fatty acid metabolic process	[def] "The chemical reactions and pathways involving methyl-branched fatty acids, aliphatic monocarboxylic acids with methyl branches on the main chain." [CHEBI
	[ACSL6 only]
		GO:0000166+F	molecular_function	[name] nucleotide binding	[def] "Interacting selectively and non-covalently with a nucleotide, any compound consisting of a nucleoside that is esterified with (ortho)phosphate or an oligophosphate at any hydroxyl group on the ribose or deoxyribose." [GOC
		GO:0001676+P	biological_process	[name] long-chain fatty acid metabolic process	[def] "The chemical reactions and pathways involving long-chain fatty acids, aliphatic compounds having a terminal carboxyl group and with a chain length of C12-18." [GOC
		GO:0003824+F	molecular_function	[name] catalytic activity	[def] "Catalysis of a biochemical reaction at physiological temperatures. In biologically catalyzed reactions, the reactants are known as substrates, and the catalysts are naturally occurring macromolecular substances known as enzymes. Enzymes possess specific binding sites for substrates, and are usually composed wholly or largely of protein, but RNA that has catalytic activity (ribozyme) is often also regarded as enzymatic." [ISBN
		GO:0004467+F	molecular_function	[name] long-chain fatty acid-CoA ligase activity	[def] "Catalysis of the reaction
		GO:0005524+F	molecular_function	[name] ATP binding	[def] "Interacting selectively and non-covalently with ATP, adenosine 5'-triphosphate, a universally important coenzyme and enzyme regulator." [ISBN
		GO:0005739+C	cellular_component	[name] mitochondrion	[def] "A semiautonomous, self replicating organelle that occurs in varying numbers, shapes, and sizes in the cytoplasm of virtually all eukaryotic cells. It is notably the site of tissue respiration." [ISBN
		GO:0005741+C	cellular_component	[name] mitochondrial outer membrane	[def] "The outer, i.e. cytoplasm-facing, lipid bilayer of the mitochondrial envelope." [GOC
		GO:0005777+C	cellular_component	[name] peroxisome	[def] "A small, membrane-bounded organelle that uses dioxygen (O2) to oxidize organic molecules_ contains some enzymes that produce and others that degrade hydrogen peroxide (H2O2)." [ISBN
		GO:0005778+C	cellular_component	[name] peroxisomal membrane	[def] "The lipid bilayer surrounding a peroxisome." [GOC
		GO:0005783+C	cellular_component	[name] endoplasmic reticulum	[def] "The irregular network of unit membranes, visible only by electron microscopy, that occurs in the cytoplasm of many eukaryotic cells. The membranes form a complex meshwork of tubular channels, which are often expanded into slitlike cavities called cisternae. The ER takes two forms, rough (or granular), with ribosomes adhering to the outer surface, and smooth (with no ribosomes attached)." [ISBN
		GO:0005789+C	cellular_component	[name] endoplasmic reticulum membrane	[def] "The lipid bilayer surrounding the endoplasmic reticulum." [GOC
		GO:0006637+P	biological_process	[name] acyl-CoA metabolic process	[def] "The chemical reactions and pathways involving acyl-CoA, any derivative of coenzyme A in which the sulfhydryl group is in thiolester linkage with an acyl group." [ISBN
		GO:0008152+P	biological_process	[name] metabolic process	[def] "The chemical reactions and pathways, including anabolism and catabolism, by which living organisms transform chemical substances. Metabolic processes typically transform small molecules, but also include macromolecular processes such as DNA repair and replication, and protein synthesis and degradation." [GOC
		GO:0016020+C	cellular_component	[name] membrane	[def] "Double layer of lipid molecules that encloses all cells, and, in eukaryotes, many organelles_ may be a single or double lipid bilayer_ also includes associated proteins." [GOC
		GO:0016021+C	cellular_component	[name] integral to membrane	[def] "Penetrating at least one phospholipid bilayer of a membrane. May also refer to the state of being buried in the bilayer with no exposure outside the bilayer. When used to describe a protein, indicates that all or part of the peptide sequence is embedded in the membrane." [GOC
		GO:0016874+F	molecular_function	[name] ligase activity	[def] "Catalysis of the joining of two substances, or two groups within a single molecule, with the concomitant hydrolysis of the diphosphate bond in ATP or a similar triphosphate." [EC
		GO:0019899+F	molecular_function	[name] enzyme binding	[def] "Interacting selectively and non-covalently with any enzyme." [GOC
		GO:0031090+C	cellular_component	[name] organelle membrane	[def] "The lipid bilayer surrounding an organelle." [GOC
		GO:0035338+P	biological_process	[name] long-chain fatty-acyl-CoA biosynthetic process	[def] "The chemical reactions and pathways resulting in the formation of a long-chain fatty-acyl-CoA any derivative of coenzyme A in which the sulfhydryl group is in a thioester linkage with a long-chain fatty-acyl group. Long-chain fatty-acyl-CoAs have chain lengths ranging from C12-18." [ISBN
		GO:0042803+F	molecular_function	[name] protein homodimerization activity	[def] "Interacting selectively and non-covalently with an identical protein to form a homodimer." [GOC
		GO:0043231+C	cellular_component	[name] intracellular membrane-bounded organelle	[def] "Organized structure of distinctive morphology and function, bounded by a single or double lipid bilayer membrane and occurring within the cell. Includes the nucleus, mitochondria, plastids, vacuoles, and vesicles. Excludes the plasma membrane." [GOC
		GO:0102391+F	
[10]{Rv0764c,CAD}
	[common GO terms]
		GO:0046872+F	molecular_function	[name] metal ion binding	[def] "Interacting selectively and non-covalently with any metal ion." [GOC
	[Rv0764c only]
		GO:0004497+F	molecular_function	[name] monooxygenase activity	[def] "Catalysis of the incorporation of one atom from molecular oxygen into a compound and the reduction of the other atom of oxygen to water." [http
		GO:0005506+F	molecular_function	[name] iron ion binding	[def] "Interacting selectively and non-covalently with iron (Fe) ions." [GOC
		GO:0005515+F	molecular_function	[name] protein binding	[def] "Interacting selectively and non-covalently with any protein or protein complex (a complex of two or more proteins that may include other nonprotein molecules)." [GOC
		GO:0005737+C	cellular_component	[name] cytoplasm	[def] "All of the contents of a cell excluding the plasma membrane and nucleus, but including other subcellular structures." [ISBN
		GO:0005829+C	cellular_component	[name] cytosol	[def] "The part of the cytoplasm that does not contain organelles but which does contain other particulate matter, such as protein complexes." [GOC
		GO:0006629+P	biological_process	[name] lipid metabolic process	[def] "The chemical reactions and pathways involving lipids, compounds soluble in an organic solvent but not, or sparingly, in an aqueous solvent. Includes fatty acids_ neutral fats, other fatty-acid esters, and soaps_ long-chain (fatty) alcohols and waxes_ sphingoids and other long-chain bases_ glycolipids, phospholipids and sphingolipids_ and carotenes, polyprenols, sterols, terpenes and other isoprenoids." [GOC
		GO:0006694+P	biological_process	[name] steroid biosynthetic process	[def] "The chemical reactions and pathways resulting in the formation of steroids, compounds with a 1,2,cyclopentanoperhydrophenanthrene nucleus_ includes de novo formation and steroid interconversion by modification." [GOC
		GO:0008202+P	biological_process	[name] steroid metabolic process	[def] "The chemical reactions and pathways involving steroids, compounds with a 1,2,cyclopentanoperhydrophenanthrene nucleus." [ISBN
		GO:0008398+F	molecular_function	[name] sterol 14-demethylase activity	[def] "Catalysis of the reaction
		GO:0016125+P	biological_process	[name] sterol metabolic process	[def] "The chemical reactions and pathways involving sterols, steroids with one or more hydroxyl groups and a hydrocarbon side-chain in the molecule." [ISBN
		GO:0016126+P	biological_process	[name] sterol biosynthetic process	[def] "The chemical reactions and pathways resulting in the formation of sterols, steroids with one or more hydroxyl groups and a hydrocarbon side-chain in the molecule." [GOC
		GO:0016491+F	molecular_function	[name] oxidoreductase activity	[def] "Catalysis of an oxidation-reduction (redox) reaction, a reversible chemical reaction in which the oxidation state of an atom or atoms within a molecule is altered. One substrate acts as a hydrogen or electron donor and becomes oxidized, while the other acts as hydrogen or electron acceptor and becomes reduced." [GOC
		GO:0016705+F	molecular_function	[name] oxidoreductase activity, acting on paired donors, with incorporation or reduction of molecular oxygen	[def] "Catalysis of an oxidation-reduction (redox) reaction in which hydrogen or electrons are transferred from each of two donors, and molecular oxygen is reduced or incorporated into a donor." [GOC
		GO:0020037+F	molecular_function	[name] heme binding	[def] "Interacting selectively and non-covalently with heme, any compound of iron complexed in a porphyrin (tetrapyrrole) ring." [CHEBI
		GO:0055114+P	biological_process	[name] oxidation-reduction process	[def] "A metabolic process that results in the removal or addition of one or more electrons to or from a substance, with or without the concomitant removal or addition of a proton or protons." [GOC
		GO:0070988+P	biological_process	[name] demethylation	[def] "The process of removing one or more methyl groups from a molecule." [GOC
	[CAD only]
		GO:0003824+F	molecular_function	[name] catalytic activity	[def] "Catalysis of a biochemical reaction at physiological temperatures. In biologically catalyzed reactions, the reactants are known as substrates, and the catalysts are naturally occurring macromolecular substances known as enzymes. Enzymes possess specific binding sites for substrates, and are usually composed wholly or largely of protein, but RNA that has catalytic activity (ribozyme) is often also regarded as enzymatic." [ISBN
		GO:0004070+F	molecular_function	[name] aspartate carbamoyltransferase activity	[def] "Catalysis of the reaction
		GO:0004088+F	molecular_function	[name] carbamoyl-phosphate synthase (glutamine-hydrolyzing) activity	[def] "Catalysis of the reaction
		GO:0005524+F	molecular_function	[name] ATP binding	[def] "Interacting selectively and non-covalently with ATP, adenosine 5'-triphosphate, a universally important coenzyme and enzyme regulator." [ISBN
		GO:0006207+P	biological_process	[name] 'de novo' pyrimidine base biosynthetic process	[def] "The chemical reactions and pathways resulting in the formation of pyrimidine bases, 1,3-diazine, organic nitrogenous bases, beginning with the synthesis of a pyrimidine ring from simpler precursors." [GOC
		GO:0006520+P	biological_process	[name] cellular amino acid metabolic process	[def] "The chemical reactions and pathways involving amino acids, carboxylic acids containing one or more amino groups, as carried out by individual cells." [CHEBI
		GO:0006541+P	biological_process	[name] glutamine metabolic process	[def] "The chemical reactions and pathways involving glutamine, 2-amino-4-carbamoylbutanoic acid." [GOC
		GO:0006807+P	biological_process	[name] nitrogen compound metabolic process	[def] "The chemical reactions and pathways involving organic or inorganic compounds that contain nitrogen, including (but not limited to) nitrogen fixation, nitrification, denitrification, assimilatory/dissimilatory nitrate reduction and the interconversion of nitrogenous organic matter and ammonium." [CHEBI
		GO:0016597+F	molecular_function	[name] amino acid binding	[def] "Interacting selectively and non-covalently with an amino acid, organic acids containing one or more amino substituents." [GOC
		GO:0016743+F	molecular_function	[name] carboxyl- or carbamoyltransferase activity	[def] "Catalysis of the transfer of a carboxyl- or carbamoyl group from one compound (donor) to another (acceptor)." [GOC
		GO:0016787+F	molecular_function	[name] hydrolase activity	[def] "Catalysis of the hydrolysis of various bonds, e.g. C-O, C-N, C-C, phosphoric anhydride bonds, etc. Hydrolase is the systematic name for any enzyme of EC class 3." [ISBN
		GO:0016810+F	molecular_function	[name] hydrolase activity, acting on carbon-nitrogen (but not peptide) bonds	[def] "Catalysis of the hydrolysis of any carbon-nitrogen bond, C-N, with the exception of peptide bonds." [GOC
		GO:0016812+F	molecular_function	[name] hydrolase activity, acting on carbon-nitrogen (but not peptide) bonds, in cyclic amides	[def] "Catalysis of the hydrolysis of any non-peptide carbon-nitrogen bond in a cyclic amide." [GOC
[11]{Rv3316,SDHA}
	[common GO terms]
		GO:0006099+P	biological_process	[name] tricarboxylic acid cycle	[def] "A nearly universal metabolic pathway in which the acetyl group of acetyl coenzyme A is effectively oxidized to two CO2 and four pairs of electrons are transferred to coenzymes. The acetyl group combines with oxaloacetate to form citrate, which undergoes successive transformations to isocitrate, 2-oxoglutarate, succinyl-CoA, succinate, fumarate, malate, and oxaloacetate again, thus completing the cycle. In eukaryotes the tricarboxylic acid is confined to the mitochondria. See also glyoxylate cycle." [ISBN
		GO:0016020+C	cellular_component	[name] membrane	[def] "Double layer of lipid molecules that encloses all cells, and, in eukaryotes, many organelles_ may be a single or double lipid bilayer_ also includes associated proteins." [GOC
		GO:0016627+F	molecular_function	[name] oxidoreductase activity, acting on the CH-CH group of donors	[def] "Catalysis of an oxidation-reduction (redox) reaction in which a CH-CH group acts as a hydrogen or electron donor and reduces a hydrogen or electron acceptor." [GOC
		GO:0055114+P	biological_process	[name] oxidation-reduction process	[def] "A metabolic process that results in the removal or addition of one or more electrons to or from a substance, with or without the concomitant removal or addition of a proton or protons." [GOC
	[Rv3316 only]
		GO:0000104+F	molecular_function	[name] succinate dehydrogenase activity	[def] "Catalysis of the reaction
		GO:0005886+C	cellular_component	[name] plasma membrane	[def] "The membrane surrounding a cell that separates the cell from its external environment. It consists of a phospholipid bilayer and associated proteins." [ISBN
		GO:0016021+C	cellular_component	[name] integral to membrane	[def] "Penetrating at least one phospholipid bilayer of a membrane. May also refer to the state of being buried in the bilayer with no exposure outside the bilayer. When used to describe a protein, indicates that all or part of the peptide sequence is embedded in the membrane." [GOC
		GO:0045281+C	cellular_component	[name] succinate dehydrogenase complex	[def] "A multimeric complex which consists of flavoprotein (subunit A _ InterPro
		GO:0046872+F	molecular_function	[name] metal ion binding	[def] "Interacting selectively and non-covalently with any metal ion." [GOC
	[SDHA only]
		GO:0008177+F	molecular_function	[name] succinate dehydrogenase (ubiquinone) activity	[def] "Catalysis of the reaction
		GO:0016491+F	molecular_function	[name] oxidoreductase activity	[def] "Catalysis of an oxidation-reduction (redox) reaction, a reversible chemical reaction in which the oxidation state of an atom or atoms within a molecule is altered. One substrate acts as a hydrogen or electron donor and becomes oxidized, while the other acts as hydrogen or electron acceptor and becomes reduced." [GOC
		GO:0022900+P	biological_process	[name] electron transport chain	[def] "A process in which a series of electron carriers operate together to transfer electrons from donors to any of several different terminal electron acceptors to generate a transmembrane electrochemical gradient." [GOC
		GO:0050660+F	molecular_function	[name] flavin adenine dinucleotide binding	[def] "Interacting selectively and non-covalently with FAD, flavin-adenine dinucleotide, the coenzyme or the prosthetic group of various flavoprotein oxidoreductase enzymes, in either the oxidized form, FAD, or the reduced form, FADH2." [CHEBI
[12]{Rv2196,AFG3L2}
	[common GO terms]
		GO:0016020+C	cellular_component	[name] membrane	[def] "Double layer of lipid molecules that encloses all cells, and, in eukaryotes, many organelles_ may be a single or double lipid bilayer_ also includes associated proteins." [GOC
		GO:0016021+C	cellular_component	[name] integral to membrane	[def] "Penetrating at least one phospholipid bilayer of a membrane. May also refer to the state of being buried in the bilayer with no exposure outside the bilayer. When used to describe a protein, indicates that all or part of the peptide sequence is embedded in the membrane." [GOC
		GO:0046872+F	molecular_function	[name] metal ion binding	[def] "Interacting selectively and non-covalently with any metal ion." [GOC
	[Rv2196 only]
		GO:0005886+C	cellular_component	[name] plasma membrane	[def] "The membrane surrounding a cell that separates the cell from its external environment. It consists of a phospholipid bilayer and associated proteins." [ISBN
		GO:0005887+C	cellular_component	[name] integral to plasma membrane	[def] "Penetrating at least one phospholipid bilayer of a plasma membrane. May also refer to the state of being buried in the bilayer with no exposure outside the bilayer." [GOC
		GO:0009055+F	molecular_function	[name] electron carrier activity	[def] "Any molecular entity that serves as an electron acceptor and electron donor in an electron transport system." [ISBN
		GO:0016491+F	molecular_function	[name] oxidoreductase activity	[def] "Catalysis of an oxidation-reduction (redox) reaction, a reversible chemical reaction in which the oxidation state of an atom or atoms within a molecule is altered. One substrate acts as a hydrogen or electron donor and becomes oxidized, while the other acts as hydrogen or electron acceptor and becomes reduced." [GOC
		GO:0022904+P	biological_process	[name] respiratory electron transport chain	[def] "A process in which a series of electron carriers operate together to transfer electrons from donors such as NADH and FADH2 to any of several different terminal electron acceptors to generate a transmembrane electrochemical gradient." [GOC
		GO:0040007+P	biological_process	[name] growth	[def] "The increase in size or mass of an entire organism, a part of an organism or a cell." [GOC
		GO:0055114+P	biological_process	[name] oxidation-reduction process	[def] "A metabolic process that results in the removal or addition of one or more electrons to or from a substance, with or without the concomitant removal or addition of a proton or protons." [GOC
	[AFG3L2 only]
		GO:0000166+F	molecular_function	[name] nucleotide binding	[def] "Interacting selectively and non-covalently with a nucleotide, any compound consisting of a nucleoside that is esterified with (ortho)phosphate or an oligophosphate at any hydroxyl group on the ribose or deoxyribose." [GOC
		GO:0004176+F	molecular_function	[name] ATP-dependent peptidase activity	[def] "Catalysis of the reaction
		GO:0004222+F	molecular_function	[name] metalloendopeptidase activity	[def] "Catalysis of the hydrolysis of internal, alpha-peptide bonds in a polypeptide chain by a mechanism in which water acts as a nucleophile, one or two metal ions hold the water molecule in place, and charged amino acid side chains are ligands for the metal ions." [GOC
		GO:0005515+F	molecular_function	[name] protein binding	[def] "Interacting selectively and non-covalently with any protein or protein complex (a complex of two or more proteins that may include other nonprotein molecules)." [GOC
		GO:0005524+F	molecular_function	[name] ATP binding	[def] "Interacting selectively and non-covalently with ATP, adenosine 5'-triphosphate, a universally important coenzyme and enzyme regulator." [ISBN
		GO:0005739+C	cellular_component	[name] mitochondrion	[def] "A semiautonomous, self replicating organelle that occurs in varying numbers, shapes, and sizes in the cytoplasm of virtually all eukaryotic cells. It is notably the site of tissue respiration." [ISBN
		GO:0005743+C	cellular_component	[name] mitochondrial inner membrane	[def] "The inner, i.e. lumen-facing, lipid bilayer of the mitochondrial envelope. It is highly folded to form cristae." [GOC
		GO:0006461+P	biological_process	[name] protein complex assembly	[def] "The aggregation, arrangement and bonding together of a set of components to form a protein complex." [GOC
		GO:0006508+P	biological_process	[name] proteolysis	[def] "The hydrolysis of proteins into smaller polypeptides and/or amino acids by cleavage of their peptide bonds." [GOC
		GO:0007005+P	biological_process	[name] mitochondrion organization	[def] "A process that is carried out at the cellular level which results in the assembly, arrangement of constituent parts, or disassembly of a mitochondrion_ includes mitochondrial morphogenesis and distribution, and replication of the mitochondrial genome as well as synthesis of new mitochondrial components." [GOC
		GO:0007409+P	biological_process	[name] axonogenesis	[def] "Generation of a long process of a neuron, that carries efferent (outgoing) action potentials from the cell body towards target cells." [GOC
		GO:0007528+P	biological_process	[name] neuromuscular junction development	[def] "The process whose specific outcome is the progression of the neuromuscular junction over time, from its formation to the mature structure." [GOC
		GO:0008053+P	biological_process	[name] mitochondrial fusion	[def] "Merging of two or more mitochondria within a cell to form a single compartment." [PMID
		GO:0008233+F	molecular_function	[name] peptidase activity	[def] "Catalysis of the hydrolysis of a peptide bond. A peptide bond is a covalent bond formed when the carbon atom from the carboxyl group of one amino acid shares electrons with the nitrogen atom from the amino group of a second amino acid." [GOC
		GO:0008237+F	molecular_function	[name] metallopeptidase activity	[def] "Catalysis of the hydrolysis of peptide bonds by a mechanism in which water acts as a nucleophile, one or two metal ions hold the water molecule in place, and charged amino acid side chains are ligands for the metal ions." [GOC
		GO:0008270+F	molecular_function	[name] zinc ion binding	[def] "Interacting selectively and non-covalently with zinc (Zn) ions." [GOC
		GO:0016787+F	molecular_function	[name] hydrolase activity	[def] "Catalysis of the hydrolysis of various bonds, e.g. C-O, C-N, C-C, phosphoric anhydride bonds, etc. Hydrolase is the systematic name for any enzyme of EC class 3." [ISBN
		GO:0021675+P	biological_process	[name] nerve development	[def] "The process whose specific outcome is the progression of a nerve over time, from its formation to the mature structure." [GO_REF
		GO:0031966+C	cellular_component	[name] mitochondrial membrane	[def] "Either of the lipid bilayers that surround the mitochondrion and form the mitochondrial envelope." [GOC
		GO:0034982+P	biological_process	[name] mitochondrial protein processing	[def] "The peptide cleavage of mitochondrial proteins, including cleavage contributing to their import." [GOC
		GO:0040014+P	biological_process	[name] regulation of multicellular organism growth	[def] "Any process that modulates the frequency, rate or extent of growth of the body of an organism so that it reaches its usual body size." [GOC
		GO:0042407+P	biological_process	[name] cristae formation	[def] "The assembly of cristae, the inwards folds of the inner mitochondrial membrane." [GOC
		GO:0042552+P	biological_process	[name] myelination	[def] "The process in which myelin sheaths are formed and maintained around neurons. Oligodendrocytes in the brain and spinal cord and Schwann cells in the peripheral nervous system wrap axons with compact layers of their plasma membrane. Adjacent myelin segments are separated by a non-myelinated stretch of axon called a node of Ranvier." [GOC
		GO:0045041+P	biological_process	[name] protein import into mitochondrial intermembrane space	[def] "The import of proteins into the space between the inner and outer mitochondrial membranes." [ISBN
		GO:0048747+P	biological_process	[name] muscle fiber development	[def] "The process whose specific outcome is the progression of the muscle fiber over time, from its formation to the mature structure. Muscle fibers are formed by the maturation of myotubes. They can be classed as slow, intermediate/fast or fast." [GOC
		GO:0051082+F	molecular_function	[name] unfolded protein binding	[def] "Interacting selectively and non-covalently with an unfolded protein." [GOC
		GO:0060013+P	biological_process	[name] righting reflex	[def] "A reflex process in which an animal immediately tries to turn over after being placed in a supine position." [GOC
[13]{Rv1451,MT-CO1}
	[common GO terms]
		GO:0016020+C	cellular_component	[name] membrane	[def] "Double layer of lipid molecules that encloses all cells, and, in eukaryotes, many organelles_ may be a single or double lipid bilayer_ also includes associated proteins." [GOC
		GO:0016021+C	cellular_component	[name] integral to membrane	[def] "Penetrating at least one phospholipid bilayer of a membrane. May also refer to the state of being buried in the bilayer with no exposure outside the bilayer. When used to describe a protein, indicates that all or part of the peptide sequence is embedded in the membrane." [GOC
	[Rv1451 only]
		GO:0004659+F	molecular_function	[name] prenyltransferase activity	[def] "Catalysis of the transfer of a prenyl group from one compound (donor) to another (acceptor)." [GOC
		GO:0005618+C	cellular_component	[name] cell wall	[def] "The rigid or semi-rigid envelope lying outside the cell membrane of plant, fungal, and most prokaryotic cells, maintaining their shape and protecting them from osmotic lysis. In plants it is made of cellulose and, often, lignin_ in fungi it is composed largely of polysaccharides_ in bacteria it is composed of peptidoglycan." [ISBN
		GO:0005886+C	cellular_component	[name] plasma membrane	[def] "The membrane surrounding a cell that separates the cell from its external environment. It consists of a phospholipid bilayer and associated proteins." [ISBN
		GO:0006783+P	biological_process	[name] heme biosynthetic process	[def] "The chemical reactions and pathways resulting in the formation of heme, any compound of iron complexed in a porphyrin (tetrapyrrole) ring, from less complex precursors." [GOC
		GO:0008495+F	molecular_function	[name] protoheme IX farnesyltransferase activity	[def] "Catalysis of the reaction
		GO:0016740+F	molecular_function	[name] transferase activity	[def] "Catalysis of the transfer of a group, e.g. a methyl group, glycosyl group, acyl group, phosphorus-containing, or other groups, from one compound (generally regarded as the donor) to another compound (generally regarded as the acceptor). Transferase is the systematic name for any enzyme of EC class 2." [ISBN
		GO:0048034+P	biological_process	[name] heme O biosynthetic process	[def] "The chemical reactions and pathways resulting in the formation of heme O, a derivative of heme containing a 17-carbon hydroxyethylfarnesyl side chain at position 8 of the tetrapyrrole macrocycle." [GOC
	[MT-CO1 only]
		GO:0004129+F	molecular_function	[name] cytochrome-c oxidase activity	[def] "Catalysis of the reaction
		GO:0005506+F	molecular_function	[name] iron ion binding	[def] "Interacting selectively and non-covalently with iron (Fe) ions." [GOC
		GO:0005515+F	molecular_function	[name] protein binding	[def] "Interacting selectively and non-covalently with any protein or protein complex (a complex of two or more proteins that may include other nonprotein molecules)." [GOC
		GO:0005739+C	cellular_component	[name] mitochondrion	[def] "A semiautonomous, self replicating organelle that occurs in varying numbers, shapes, and sizes in the cytoplasm of virtually all eukaryotic cells. It is notably the site of tissue respiration." [ISBN
		GO:0005743+C	cellular_component	[name] mitochondrial inner membrane	[def] "The inner, i.e. lumen-facing, lipid bilayer of the mitochondrial envelope. It is highly folded to form cristae." [GOC
		GO:0005751+C	cellular_component	[name] mitochondrial respiratory chain complex IV	[def] "A protein complex located in the mitochondrial inner membrane that forms part of the mitochondrial respiratory chain. Contains the 13 polypeptide subunits of cytochrome c oxidase, including cytochrome a and cytochrome a3. Catalyzes the oxidation of reduced cytochrome c by dioxygen (O2)." [GOC
		GO:0006119+P	biological_process	[name] oxidative phosphorylation	[def] "The phosphorylation of ADP to ATP that accompanies the oxidation of a metabolite through the operation of the respiratory chain. Oxidation of compounds establishes a proton gradient across the membrane, providing the energy for ATP synthesis." [ISBN
		GO:0006123+P	biological_process	[name] mitochondrial electron transport, cytochrome c to oxygen	[def] "The transfer of electrons from cytochrome c to oxygen that occurs during oxidative phosphorylation, mediated by the multisubunit enzyme known as complex IV." [ISBN
		GO:0006979+P	biological_process	[name] response to oxidative stress	[def] "Any process that results in a change in state or activity of a cell or an organism (in terms of movement, secretion, enzyme production, gene expression, etc.) as a result of oxidative stress, a state often resulting from exposure to high levels of reactive oxygen species, e.g. superoxide anions, hydrogen peroxide (H2O2), and hydroxyl radicals." [GOC
		GO:0007568+P	biological_process	[name] aging	[def] "The inherent decline over time, from the optimal fertility and viability of early maturity, that may precede death and may be preceded by other indications, such as sterility." [GOC
		GO:0009055+F	molecular_function	[name] electron carrier activity	[def] "Any molecular entity that serves as an electron acceptor and electron donor in an electron transport system." [ISBN
		GO:0009060+P	biological_process	[name] aerobic respiration	[def] "The enzymatic release of energy from organic compounds (especially carbohydrates and fats) which requires oxygen as the terminal electron acceptor." [GOC
		GO:0016491+F	molecular_function	[name] oxidoreductase activity	[def] "Catalysis of an oxidation-reduction (redox) reaction, a reversible chemical reaction in which the oxidation state of an atom or atoms within a molecule is altered. One substrate acts as a hydrogen or electron donor and becomes oxidized, while the other acts as hydrogen or electron acceptor and becomes reduced." [GOC
		GO:0020037+F	molecular_function	[name] heme binding	[def] "Interacting selectively and non-covalently with heme, any compound of iron complexed in a porphyrin (tetrapyrrole) ring." [CHEBI
		GO:0021549+P	biological_process	[name] cerebellum development	[def] "The process whose specific outcome is the progression of the cerebellum over time, from its formation to the mature structure. The cerebellum is the portion of the brain in the back of the head between the cerebrum and the pons. In mice, the cerebellum controls balance for walking and standing, modulates the force and range of movement and is involved in the learning of motor skills." [GO_REF
		GO:0045277+C	cellular_component	[name] respiratory chain complex IV	[def] "A part of the respiratory chain, containing the 13 polypeptide subunits of cytochrome c oxidase, including cytochrome a and cytochrome a3. Catalyzes the oxidation of reduced cytochrome c by dioxygen (O2)." [ISBN
		GO:0046688+P	biological_process	[name] response to copper ion	[def] "Any process that results in a change in state or activity of a cell or an organism (in terms of movement, secretion, enzyme production, gene expression, etc.) as a result of a copper ion stimulus." [GOC
		GO:0046872+F	molecular_function	[name] metal ion binding	[def] "Interacting selectively and non-covalently with any metal ion." [GOC
		GO:0051602+P	biological_process	[name] response to electrical stimulus	[def] "Any process that results in a change in state or activity of a cell or an organism (in terms of movement, secretion, enzyme production, gene expression, etc.) as a result of an electrical stimulus." [GOC
		GO:0055114+P	biological_process	[name] oxidation-reduction process	[def] "A metabolic process that results in the removal or addition of one or more electrons to or from a substance, with or without the concomitant removal or addition of a proton or protons." [GOC
		GO:0070469+C	cellular_component	[name] respiratory chain	[def] "The protein complexes that form the electron transport system (the respiratory chain), associated with a cell membrane, usually the plasma membrane (in prokaryotes) or the inner mitochondrial membrane (on eukaryotes). The respiratory chain complexes transfer electrons from an electron donor to an electron acceptor and are associated with a proton pump to create a transmembrane electrochemical gradient." [GOC
		GO:1902600+P	
[14]{Rv3316,ALDH4A1}
	[common GO terms]
		GO:0055114+P	biological_process	[name] oxidation-reduction process	[def] "A metabolic process that results in the removal or addition of one or more electrons to or from a substance, with or without the concomitant removal or addition of a proton or protons." [GOC
	[Rv3316 only]
		GO:0000104+F	molecular_function	[name] succinate dehydrogenase activity	[def] "Catalysis of the reaction
		GO:0005886+C	cellular_component	[name] plasma membrane	[def] "The membrane surrounding a cell that separates the cell from its external environment. It consists of a phospholipid bilayer and associated proteins." [ISBN
		GO:0006099+P	biological_process	[name] tricarboxylic acid cycle	[def] "A nearly universal metabolic pathway in which the acetyl group of acetyl coenzyme A is effectively oxidized to two CO2 and four pairs of electrons are transferred to coenzymes. The acetyl group combines with oxaloacetate to form citrate, which undergoes successive transformations to isocitrate, 2-oxoglutarate, succinyl-CoA, succinate, fumarate, malate, and oxaloacetate again, thus completing the cycle. In eukaryotes the tricarboxylic acid is confined to the mitochondria. See also glyoxylate cycle." [ISBN
		GO:0016020+C	cellular_component	[name] membrane	[def] "Double layer of lipid molecules that encloses all cells, and, in eukaryotes, many organelles_ may be a single or double lipid bilayer_ also includes associated proteins." [GOC
		GO:0016021+C	cellular_component	[name] integral to membrane	[def] "Penetrating at least one phospholipid bilayer of a membrane. May also refer to the state of being buried in the bilayer with no exposure outside the bilayer. When used to describe a protein, indicates that all or part of the peptide sequence is embedded in the membrane." [GOC
		GO:0016627+F	molecular_function	[name] oxidoreductase activity, acting on the CH-CH group of donors	[def] "Catalysis of an oxidation-reduction (redox) reaction in which a CH-CH group acts as a hydrogen or electron donor and reduces a hydrogen or electron acceptor." [GOC
		GO:0045281+C	cellular_component	[name] succinate dehydrogenase complex	[def] "A multimeric complex which consists of flavoprotein (subunit A _ InterPro
		GO:0046872+F	molecular_function	[name] metal ion binding	[def] "Interacting selectively and non-covalently with any metal ion." [GOC
	[ALDH4A1 only]
		GO:0003842+F	molecular_function	[name] 1-pyrroline-5-carboxylate dehydrogenase activity	[def] "Catalysis of the reaction
		GO:0004029+F	molecular_function	[name] aldehyde dehydrogenase (NAD) activity	[def] "Catalysis of the reaction
		GO:0005739+C	cellular_component	[name] mitochondrion	[def] "A semiautonomous, self replicating organelle that occurs in varying numbers, shapes, and sizes in the cytoplasm of virtually all eukaryotic cells. It is notably the site of tissue respiration." [ISBN
		GO:0005759+C	cellular_component	[name] mitochondrial matrix	[def] "The gel-like material, with considerable fine structure, that lies in the matrix space, or lumen, of a mitochondrion. It contains the enzymes of the tricarboxylic acid cycle and, in some organisms, the enzymes concerned with fatty acid oxidation." [GOC
		GO:0006537+P	biological_process	[name] glutamate biosynthetic process	[def] "The chemical reactions and pathways resulting in the formation of glutamate, the anion of 2-aminopentanedioic acid." [GOC
		GO:0006560+P	biological_process	[name] proline metabolic process	[def] "The chemical reactions and pathways involving proline (pyrrolidine-2-carboxylic acid), a chiral, cyclic, nonessential alpha-amino acid found in peptide linkage in proteins." [GOC
		GO:0006561+P	biological_process	[name] proline biosynthetic process	[def] "The chemical reactions and pathways resulting in the formation of proline (pyrrolidine-2-carboxylic acid), a chiral, cyclic, nonessential alpha-amino acid found in peptide linkage in proteins." [ISBN
		GO:0006562+P	biological_process	[name] proline catabolic process	[def] "The chemical reactions and pathways resulting in the breakdown of proline (pyrrolidine-2-carboxylic acid), a chiral, cyclic, nonessential alpha-amino acid found in peptide linkage in proteins." [GOC
		GO:0008152+P	biological_process	[name] metabolic process	[def] "The chemical reactions and pathways, including anabolism and catabolism, by which living organisms transform chemical substances. Metabolic processes typically transform small molecules, but also include macromolecular processes such as DNA repair and replication, and protein synthesis and degradation." [GOC
		GO:0009055+F	molecular_function	[name] electron carrier activity	[def] "Any molecular entity that serves as an electron acceptor and electron donor in an electron transport system." [ISBN
		GO:0010133+P	biological_process	[name] proline catabolic process to glutamate	[def] "The chemical reactions and pathways resulting in the breakdown of proline into other compounds, including glutamate." [GOC
		GO:0016491+F	molecular_function	[name] oxidoreductase activity	[def] "Catalysis of an oxidation-reduction (redox) reaction, a reversible chemical reaction in which the oxidation state of an atom or atoms within a molecule is altered. One substrate acts as a hydrogen or electron donor and becomes oxidized, while the other acts as hydrogen or electron acceptor and becomes reduced." [GOC
		GO:0016620+F	molecular_function	[name] oxidoreductase activity, acting on the aldehyde or oxo group of donors, NAD or NADP as acceptor	[def] "Catalysis of an oxidation-reduction (redox) reaction in which an aldehyde or ketone (oxo) group acts as a hydrogen or electron donor and reduces NAD or NADP." [GOC
		GO:0019470+P	biological_process	[name] 4-hydroxyproline catabolic process	[def] "The chemical reactions and pathways resulting in the breakdown of 4-hydroxyproline, C5H9NO3, a derivative of the amino acid proline." [GOC
		GO:0042802+F	molecular_function	[name] identical protein binding	[def] "Interacting selectively and non-covalently with an identical protein or proteins." [GOC
[15]{Rv3316,ALDH1A1}
	[common GO terms]
		GO:0055114+P	biological_process	[name] oxidation-reduction process	[def] "A metabolic process that results in the removal or addition of one or more electrons to or from a substance, with or without the concomitant removal or addition of a proton or protons." [GOC
	[Rv3316 only]
		GO:0000104+F	molecular_function	[name] succinate dehydrogenase activity	[def] "Catalysis of the reaction
		GO:0005886+C	cellular_component	[name] plasma membrane	[def] "The membrane surrounding a cell that separates the cell from its external environment. It consists of a phospholipid bilayer and associated proteins." [ISBN
		GO:0006099+P	biological_process	[name] tricarboxylic acid cycle	[def] "A nearly universal metabolic pathway in which the acetyl group of acetyl coenzyme A is effectively oxidized to two CO2 and four pairs of electrons are transferred to coenzymes. The acetyl group combines with oxaloacetate to form citrate, which undergoes successive transformations to isocitrate, 2-oxoglutarate, succinyl-CoA, succinate, fumarate, malate, and oxaloacetate again, thus completing the cycle. In eukaryotes the tricarboxylic acid is confined to the mitochondria. See also glyoxylate cycle." [ISBN
		GO:0016020+C	cellular_component	[name] membrane	[def] "Double layer of lipid molecules that encloses all cells, and, in eukaryotes, many organelles_ may be a single or double lipid bilayer_ also includes associated proteins." [GOC
		GO:0016021+C	cellular_component	[name] integral to membrane	[def] "Penetrating at least one phospholipid bilayer of a membrane. May also refer to the state of being buried in the bilayer with no exposure outside the bilayer. When used to describe a protein, indicates that all or part of the peptide sequence is embedded in the membrane." [GOC
		GO:0016627+F	molecular_function	[name] oxidoreductase activity, acting on the CH-CH group of donors	[def] "Catalysis of an oxidation-reduction (redox) reaction in which a CH-CH group acts as a hydrogen or electron donor and reduces a hydrogen or electron acceptor." [GOC
		GO:0045281+C	cellular_component	[name] succinate dehydrogenase complex	[def] "A multimeric complex which consists of flavoprotein (subunit A _ InterPro
		GO:0046872+F	molecular_function	[name] metal ion binding	[def] "Interacting selectively and non-covalently with any metal ion." [GOC
	[ALDH1A1 only]
		GO:0008152+P	biological_process	[name] metabolic process	[def] "The chemical reactions and pathways, including anabolism and catabolism, by which living organisms transform chemical substances. Metabolic processes typically transform small molecules, but also include macromolecular processes such as DNA repair and replication, and protein synthesis and degradation." [GOC
		GO:0016491+F	molecular_function	[name] oxidoreductase activity	[def] "Catalysis of an oxidation-reduction (redox) reaction, a reversible chemical reaction in which the oxidation state of an atom or atoms within a molecule is altered. One substrate acts as a hydrogen or electron donor and becomes oxidized, while the other acts as hydrogen or electron acceptor and becomes reduced." [GOC
[16]{Rv2196,MT-CO1}
	[common GO terms]
		GO:0009055+F	molecular_function	[name] electron carrier activity	[def] "Any molecular entity that serves as an electron acceptor and electron donor in an electron transport system." [ISBN
		GO:0016020+C	cellular_component	[name] membrane	[def] "Double layer of lipid molecules that encloses all cells, and, in eukaryotes, many organelles_ may be a single or double lipid bilayer_ also includes associated proteins." [GOC
		GO:0016021+C	cellular_component	[name] integral to membrane	[def] "Penetrating at least one phospholipid bilayer of a membrane. May also refer to the state of being buried in the bilayer with no exposure outside the bilayer. When used to describe a protein, indicates that all or part of the peptide sequence is embedded in the membrane." [GOC
		GO:0016491+F	molecular_function	[name] oxidoreductase activity	[def] "Catalysis of an oxidation-reduction (redox) reaction, a reversible chemical reaction in which the oxidation state of an atom or atoms within a molecule is altered. One substrate acts as a hydrogen or electron donor and becomes oxidized, while the other acts as hydrogen or electron acceptor and becomes reduced." [GOC
		GO:0046872+F	molecular_function	[name] metal ion binding	[def] "Interacting selectively and non-covalently with any metal ion." [GOC
		GO:0055114+P	biological_process	[name] oxidation-reduction process	[def] "A metabolic process that results in the removal or addition of one or more electrons to or from a substance, with or without the concomitant removal or addition of a proton or protons." [GOC
	[Rv2196 only]
		GO:0005886+C	cellular_component	[name] plasma membrane	[def] "The membrane surrounding a cell that separates the cell from its external environment. It consists of a phospholipid bilayer and associated proteins." [ISBN
		GO:0005887+C	cellular_component	[name] integral to plasma membrane	[def] "Penetrating at least one phospholipid bilayer of a plasma membrane. May also refer to the state of being buried in the bilayer with no exposure outside the bilayer." [GOC
		GO:0022904+P	biological_process	[name] respiratory electron transport chain	[def] "A process in which a series of electron carriers operate together to transfer electrons from donors such as NADH and FADH2 to any of several different terminal electron acceptors to generate a transmembrane electrochemical gradient." [GOC
		GO:0040007+P	biological_process	[name] growth	[def] "The increase in size or mass of an entire organism, a part of an organism or a cell." [GOC
	[MT-CO1 only]
		GO:0004129+F	molecular_function	[name] cytochrome-c oxidase activity	[def] "Catalysis of the reaction
		GO:0005506+F	molecular_function	[name] iron ion binding	[def] "Interacting selectively and non-covalently with iron (Fe) ions." [GOC
		GO:0005515+F	molecular_function	[name] protein binding	[def] "Interacting selectively and non-covalently with any protein or protein complex (a complex of two or more proteins that may include other nonprotein molecules)." [GOC
		GO:0005739+C	cellular_component	[name] mitochondrion	[def] "A semiautonomous, self replicating organelle that occurs in varying numbers, shapes, and sizes in the cytoplasm of virtually all eukaryotic cells. It is notably the site of tissue respiration." [ISBN
		GO:0005743+C	cellular_component	[name] mitochondrial inner membrane	[def] "The inner, i.e. lumen-facing, lipid bilayer of the mitochondrial envelope. It is highly folded to form cristae." [GOC
		GO:0005751+C	cellular_component	[name] mitochondrial respiratory chain complex IV	[def] "A protein complex located in the mitochondrial inner membrane that forms part of the mitochondrial respiratory chain. Contains the 13 polypeptide subunits of cytochrome c oxidase, including cytochrome a and cytochrome a3. Catalyzes the oxidation of reduced cytochrome c by dioxygen (O2)." [GOC
		GO:0006119+P	biological_process	[name] oxidative phosphorylation	[def] "The phosphorylation of ADP to ATP that accompanies the oxidation of a metabolite through the operation of the respiratory chain. Oxidation of compounds establishes a proton gradient across the membrane, providing the energy for ATP synthesis." [ISBN
		GO:0006123+P	biological_process	[name] mitochondrial electron transport, cytochrome c to oxygen	[def] "The transfer of electrons from cytochrome c to oxygen that occurs during oxidative phosphorylation, mediated by the multisubunit enzyme known as complex IV." [ISBN
		GO:0006979+P	biological_process	[name] response to oxidative stress	[def] "Any process that results in a change in state or activity of a cell or an organism (in terms of movement, secretion, enzyme production, gene expression, etc.) as a result of oxidative stress, a state often resulting from exposure to high levels of reactive oxygen species, e.g. superoxide anions, hydrogen peroxide (H2O2), and hydroxyl radicals." [GOC
		GO:0007568+P	biological_process	[name] aging	[def] "The inherent decline over time, from the optimal fertility and viability of early maturity, that may precede death and may be preceded by other indications, such as sterility." [GOC
		GO:0009060+P	biological_process	[name] aerobic respiration	[def] "The enzymatic release of energy from organic compounds (especially carbohydrates and fats) which requires oxygen as the terminal electron acceptor." [GOC
		GO:0020037+F	molecular_function	[name] heme binding	[def] "Interacting selectively and non-covalently with heme, any compound of iron complexed in a porphyrin (tetrapyrrole) ring." [CHEBI
		GO:0021549+P	biological_process	[name] cerebellum development	[def] "The process whose specific outcome is the progression of the cerebellum over time, from its formation to the mature structure. The cerebellum is the portion of the brain in the back of the head between the cerebrum and the pons. In mice, the cerebellum controls balance for walking and standing, modulates the force and range of movement and is involved in the learning of motor skills." [GO_REF
		GO:0045277+C	cellular_component	[name] respiratory chain complex IV	[def] "A part of the respiratory chain, containing the 13 polypeptide subunits of cytochrome c oxidase, including cytochrome a and cytochrome a3. Catalyzes the oxidation of reduced cytochrome c by dioxygen (O2)." [ISBN
		GO:0046688+P	biological_process	[name] response to copper ion	[def] "Any process that results in a change in state or activity of a cell or an organism (in terms of movement, secretion, enzyme production, gene expression, etc.) as a result of a copper ion stimulus." [GOC
		GO:0051602+P	biological_process	[name] response to electrical stimulus	[def] "Any process that results in a change in state or activity of a cell or an organism (in terms of movement, secretion, enzyme production, gene expression, etc.) as a result of an electrical stimulus." [GOC
		GO:0070469+C	cellular_component	[name] respiratory chain	[def] "The protein complexes that form the electron transport system (the respiratory chain), associated with a cell membrane, usually the plasma membrane (in prokaryotes) or the inner mitochondrial membrane (on eukaryotes). The respiratory chain complexes transfer electrons from an electron donor to an electron acceptor and are associated with a proton pump to create a transmembrane electrochemical gradient." [GOC
		GO:1902600+P	
[17]{Rv0136,ALDH8A1}
	[common GO terms]
		GO:0016491+F	molecular_function	[name] oxidoreductase activity	[def] "Catalysis of an oxidation-reduction (redox) reaction, a reversible chemical reaction in which the oxidation state of an atom or atoms within a molecule is altered. One substrate acts as a hydrogen or electron donor and becomes oxidized, while the other acts as hydrogen or electron acceptor and becomes reduced." [GOC
		GO:0055114+P	biological_process	[name] oxidation-reduction process	[def] "A metabolic process that results in the removal or addition of one or more electrons to or from a substance, with or without the concomitant removal or addition of a proton or protons." [GOC
	[Rv0136 only]
		GO:0004497+F	molecular_function	[name] monooxygenase activity	[def] "Catalysis of the incorporation of one atom from molecular oxygen into a compound and the reduction of the other atom of oxygen to water." [http
		GO:0005506+F	molecular_function	[name] iron ion binding	[def] "Interacting selectively and non-covalently with iron (Fe) ions." [GOC
		GO:0005886+C	cellular_component	[name] plasma membrane	[def] "The membrane surrounding a cell that separates the cell from its external environment. It consists of a phospholipid bilayer and associated proteins." [ISBN
		GO:0016125+P	biological_process	[name] sterol metabolic process	[def] "The chemical reactions and pathways involving sterols, steroids with one or more hydroxyl groups and a hydrocarbon side-chain in the molecule." [ISBN
		GO:0016705+F	molecular_function	[name] oxidoreductase activity, acting on paired donors, with incorporation or reduction of molecular oxygen	[def] "Catalysis of an oxidation-reduction (redox) reaction in which hydrogen or electrons are transferred from each of two donors, and molecular oxygen is reduced or incorporated into a donor." [GOC
		GO:0020037+F	molecular_function	[name] heme binding	[def] "Interacting selectively and non-covalently with heme, any compound of iron complexed in a porphyrin (tetrapyrrole) ring." [CHEBI
		GO:0046872+F	molecular_function	[name] metal ion binding	[def] "Interacting selectively and non-covalently with any metal ion." [GOC
	[ALDH8A1 only]
		GO:0001758+F	molecular_function	[name] retinal dehydrogenase activity	[def] "Catalysis of the reaction
		GO:0004029+F	molecular_function	[name] aldehyde dehydrogenase (NAD) activity	[def] "Catalysis of the reaction
		GO:0005622+C	cellular_component	[name] intracellular	[def] "The living contents of a cell_ the matter contained within (but not including) the plasma membrane, usually taken to exclude large vacuoles and masses of secretory or ingested material. In eukaryotes it includes the nucleus and cytoplasm." [ISBN
		GO:0005737+C	cellular_component	[name] cytoplasm	[def] "All of the contents of a cell excluding the plasma membrane and nucleus, but including other subcellular structures." [ISBN
		GO:0005829+C	cellular_component	[name] cytosol	[def] "The part of the cytoplasm that does not contain organelles but which does contain other particulate matter, such as protein complexes." [GOC
		GO:0008152+P	biological_process	[name] metabolic process	[def] "The chemical reactions and pathways, including anabolism and catabolism, by which living organisms transform chemical substances. Metabolic processes typically transform small molecules, but also include macromolecular processes such as DNA repair and replication, and protein synthesis and degradation." [GOC
		GO:0016620+F	molecular_function	[name] oxidoreductase activity, acting on the aldehyde or oxo group of donors, NAD or NADP as acceptor	[def] "Catalysis of an oxidation-reduction (redox) reaction in which an aldehyde or ketone (oxo) group acts as a hydrogen or electron donor and reduces NAD or NADP." [GOC
		GO:0042573+P	biological_process	[name] retinoic acid metabolic process	[def] "The chemical reactions and pathways involving retinoic acid, one of the three components that makes up vitamin A." [GOC
		GO:0042574+P	biological_process	[name] retinal metabolic process	[def] "The chemical reactions and pathways involving retinal, a compound that plays an important role in the visual process in most vertebrates. In the retina, retinal combines with opsins to form visual pigments. Retinal is one of the forms of vitamin A." [CHEBI
		GO:0042904+P	biological_process	[name] 9-cis-retinoic acid biosynthetic process	[def] "The chemical reactions and pathways resulting in the formation of 9-cis-retinoic acid, a metabolically active vitamin A derivative." [GOC
		GO:0070062+C	cellular_component	[name] extracellular vesicular exosome	[def] "A membrane-bounded vesicle that is released into the extracellular region by fusion of the limiting endosomal membrane of a multivesicular body with the plasma membrane." [GOC
[18]{Rv0764c,ACSBG1}
	[common GO terms]
		GO:0005737+C	cellular_component	[name] cytoplasm	[def] "All of the contents of a cell excluding the plasma membrane and nucleus, but including other subcellular structures." [ISBN
		GO:0005829+C	cellular_component	[name] cytosol	[def] "The part of the cytoplasm that does not contain organelles but which does contain other particulate matter, such as protein complexes." [GOC
		GO:0006629+P	biological_process	[name] lipid metabolic process	[def] "The chemical reactions and pathways involving lipids, compounds soluble in an organic solvent but not, or sparingly, in an aqueous solvent. Includes fatty acids_ neutral fats, other fatty-acid esters, and soaps_ long-chain (fatty) alcohols and waxes_ sphingoids and other long-chain bases_ glycolipids, phospholipids and sphingolipids_ and carotenes, polyprenols, sterols, terpenes and other isoprenoids." [GOC
	[Rv0764c only]
		GO:0004497+F	molecular_function	[name] monooxygenase activity	[def] "Catalysis of the incorporation of one atom from molecular oxygen into a compound and the reduction of the other atom of oxygen to water." [http
		GO:0005506+F	molecular_function	[name] iron ion binding	[def] "Interacting selectively and non-covalently with iron (Fe) ions." [GOC
		GO:0005515+F	molecular_function	[name] protein binding	[def] "Interacting selectively and non-covalently with any protein or protein complex (a complex of two or more proteins that may include other nonprotein molecules)." [GOC
		GO:0006694+P	biological_process	[name] steroid biosynthetic process	[def] "The chemical reactions and pathways resulting in the formation of steroids, compounds with a 1,2,cyclopentanoperhydrophenanthrene nucleus_ includes de novo formation and steroid interconversion by modification." [GOC
		GO:0008202+P	biological_process	[name] steroid metabolic process	[def] "The chemical reactions and pathways involving steroids, compounds with a 1,2,cyclopentanoperhydrophenanthrene nucleus." [ISBN
		GO:0008398+F	molecular_function	[name] sterol 14-demethylase activity	[def] "Catalysis of the reaction
		GO:0016125+P	biological_process	[name] sterol metabolic process	[def] "The chemical reactions and pathways involving sterols, steroids with one or more hydroxyl groups and a hydrocarbon side-chain in the molecule." [ISBN
		GO:0016126+P	biological_process	[name] sterol biosynthetic process	[def] "The chemical reactions and pathways resulting in the formation of sterols, steroids with one or more hydroxyl groups and a hydrocarbon side-chain in the molecule." [GOC
		GO:0016491+F	molecular_function	[name] oxidoreductase activity	[def] "Catalysis of an oxidation-reduction (redox) reaction, a reversible chemical reaction in which the oxidation state of an atom or atoms within a molecule is altered. One substrate acts as a hydrogen or electron donor and becomes oxidized, while the other acts as hydrogen or electron acceptor and becomes reduced." [GOC
		GO:0016705+F	molecular_function	[name] oxidoreductase activity, acting on paired donors, with incorporation or reduction of molecular oxygen	[def] "Catalysis of an oxidation-reduction (redox) reaction in which hydrogen or electrons are transferred from each of two donors, and molecular oxygen is reduced or incorporated into a donor." [GOC
		GO:0020037+F	molecular_function	[name] heme binding	[def] "Interacting selectively and non-covalently with heme, any compound of iron complexed in a porphyrin (tetrapyrrole) ring." [CHEBI
		GO:0046872+F	molecular_function	[name] metal ion binding	[def] "Interacting selectively and non-covalently with any metal ion." [GOC
		GO:0055114+P	biological_process	[name] oxidation-reduction process	[def] "A metabolic process that results in the removal or addition of one or more electrons to or from a substance, with or without the concomitant removal or addition of a proton or protons." [GOC
		GO:0070988+P	biological_process	[name] demethylation	[def] "The process of removing one or more methyl groups from a molecule." [GOC
	[ACSBG1 only]
		GO:0000038+P	biological_process	[name] very long chain fatty acid metabolic process	[def] "The chemical reactions and pathways involving fatty acids with a chain length of C18 or greater." [GOC
		GO:0000166+F	molecular_function	[name] nucleotide binding	[def] "Interacting selectively and non-covalently with a nucleotide, any compound consisting of a nucleoside that is esterified with (ortho)phosphate or an oligophosphate at any hydroxyl group on the ribose or deoxyribose." [GOC
		GO:0001552+P	biological_process	[name] ovarian follicle atresia	[def] "Ovarian follicle demise mediated by apoptosis." [http
		GO:0001676+P	biological_process	[name] long-chain fatty acid metabolic process	[def] "The chemical reactions and pathways involving long-chain fatty acids, aliphatic compounds having a terminal carboxyl group and with a chain length of C12-18." [GOC
		GO:0003824+F	molecular_function	[name] catalytic activity	[def] "Catalysis of a biochemical reaction at physiological temperatures. In biologically catalyzed reactions, the reactants are known as substrates, and the catalysts are naturally occurring macromolecular substances known as enzymes. Enzymes possess specific binding sites for substrates, and are usually composed wholly or largely of protein, but RNA that has catalytic activity (ribozyme) is often also regarded as enzymatic." [ISBN
		GO:0004467+F	molecular_function	[name] long-chain fatty acid-CoA ligase activity	[def] "Catalysis of the reaction
		GO:0005524+F	molecular_function	[name] ATP binding	[def] "Interacting selectively and non-covalently with ATP, adenosine 5'-triphosphate, a universally important coenzyme and enzyme regulator." [ISBN
		GO:0005783+C	cellular_component	[name] endoplasmic reticulum	[def] "The irregular network of unit membranes, visible only by electron microscopy, that occurs in the cytoplasm of many eukaryotic cells. The membranes form a complex meshwork of tubular channels, which are often expanded into slitlike cavities called cisternae. The ER takes two forms, rough (or granular), with ribosomes adhering to the outer surface, and smooth (with no ribosomes attached)." [ISBN
		GO:0006631+P	biological_process	[name] fatty acid metabolic process	[def] "The chemical reactions and pathways involving fatty acids, aliphatic monocarboxylic acids liberated from naturally occurring fats and oils by hydrolysis." [ISBN
		GO:0008152+P	biological_process	[name] metabolic process	[def] "The chemical reactions and pathways, including anabolism and catabolism, by which living organisms transform chemical substances. Metabolic processes typically transform small molecules, but also include macromolecular processes such as DNA repair and replication, and protein synthesis and degradation." [GOC
		GO:0016023+C	cellular_component	[name] cytoplasmic membrane-bounded vesicle	[def] "A membrane-bounded vesicle found in the cytoplasm of the cell." [GOC
		GO:0016874+F	molecular_function	[name] ligase activity	[def] "Catalysis of the joining of two substances, or two groups within a single molecule, with the concomitant hydrolysis of the diphosphate bond in ATP or a similar triphosphate." [EC
		GO:0031410+C	cellular_component	[name] cytoplasmic vesicle	[def] "A vesicle formed of membrane or protein, found in the cytoplasm of a cell." [GOC
		GO:0031957+F	molecular_function	[name] very long-chain fatty acid-CoA ligase activity	[def] "Catalysis of the reaction
		GO:0035338+P	biological_process	[name] long-chain fatty-acyl-CoA biosynthetic process	[def] "The chemical reactions and pathways resulting in the formation of a long-chain fatty-acyl-CoA any derivative of coenzyme A in which the sulfhydryl group is in a thioester linkage with a long-chain fatty-acyl group. Long-chain fatty-acyl-CoAs have chain lengths ranging from C12-18." [ISBN
		GO:0042552+P	biological_process	[name] myelination	[def] "The process in which myelin sheaths are formed and maintained around neurons. Oligodendrocytes in the brain and spinal cord and Schwann cells in the peripheral nervous system wrap axons with compact layers of their plasma membrane. Adjacent myelin segments are separated by a non-myelinated stretch of axon called a node of Ranvier." [GOC
		GO:0043231+C	cellular_component	[name] intracellular membrane-bounded organelle	[def] "Organized structure of distinctive morphology and function, bounded by a single or double lipid bilayer membrane and occurring within the cell. Includes the nucleus, mitochondria, plastids, vacuoles, and vesicles. Excludes the plasma membrane." [GOC
		GO:0051384+P	biological_process	[name] response to glucocorticoid stimulus	[def] "Any process that results in a change in state or activity of a cell or an organism (in terms of movement, secretion, enzyme production, gene expression, etc.) as a result of a glucocorticoid stimulus. Glucocorticoids are hormonal C21 corticosteroids synthesized from cholesterol with the ability to bind with the cortisol receptor and trigger similar effects. Glucocorticoids act primarily on carbohydrate and protein metabolism, and have anti-inflammatory effects." [GOC
		GO:0102391+F	
[19]{Rv0766c,ALDH1A1}
	[common GO terms]
		GO:0016491+F	molecular_function	[name] oxidoreductase activity	[def] "Catalysis of an oxidation-reduction (redox) reaction, a reversible chemical reaction in which the oxidation state of an atom or atoms within a molecule is altered. One substrate acts as a hydrogen or electron donor and becomes oxidized, while the other acts as hydrogen or electron acceptor and becomes reduced." [GOC
		GO:0055114+P	biological_process	[name] oxidation-reduction process	[def] "A metabolic process that results in the removal or addition of one or more electrons to or from a substance, with or without the concomitant removal or addition of a proton or protons." [GOC
	[Rv0766c only]
		GO:0004497+F	molecular_function	[name] monooxygenase activity	[def] "Catalysis of the incorporation of one atom from molecular oxygen into a compound and the reduction of the other atom of oxygen to water." [http
		GO:0005506+F	molecular_function	[name] iron ion binding	[def] "Interacting selectively and non-covalently with iron (Fe) ions." [GOC
		GO:0005886+C	cellular_component	[name] plasma membrane	[def] "The membrane surrounding a cell that separates the cell from its external environment. It consists of a phospholipid bilayer and associated proteins." [ISBN
		GO:0006707+P	biological_process	[name] cholesterol catabolic process	[def] "The chemical reactions and pathways resulting in the breakdown of cholesterol, cholest-5-en-3 beta-ol, the principal sterol of vertebrates and the precursor of many steroids, including bile acids and steroid hormones." [GOC
		GO:0008395+F	molecular_function	[name] steroid hydroxylase activity	[def] "Catalysis of the formation of a hydroxyl group on a steroid by incorporation of oxygen from O2." [ISBN
		GO:0016705+F	molecular_function	[name] oxidoreductase activity, acting on paired donors, with incorporation or reduction of molecular oxygen	[def] "Catalysis of an oxidation-reduction (redox) reaction in which hydrogen or electrons are transferred from each of two donors, and molecular oxygen is reduced or incorporated into a donor." [GOC
		GO:0020037+F	molecular_function	[name] heme binding	[def] "Interacting selectively and non-covalently with heme, any compound of iron complexed in a porphyrin (tetrapyrrole) ring." [CHEBI
		GO:0036199+F	
		GO:0046872+F	molecular_function	[name] metal ion binding	[def] "Interacting selectively and non-covalently with any metal ion." [GOC
	[ALDH1A1 only]
		GO:0008152+P	biological_process	[name] metabolic process	[def] "The chemical reactions and pathways, including anabolism and catabolism, by which living organisms transform chemical substances. Metabolic processes typically transform small molecules, but also include macromolecular processes such as DNA repair and replication, and protein synthesis and degradation." [GOC
[20]{Rv3316,FH}
	[common GO terms]
		GO:0006099+P	biological_process	[name] tricarboxylic acid cycle	[def] "A nearly universal metabolic pathway in which the acetyl group of acetyl coenzyme A is effectively oxidized to two CO2 and four pairs of electrons are transferred to coenzymes. The acetyl group combines with oxaloacetate to form citrate, which undergoes successive transformations to isocitrate, 2-oxoglutarate, succinyl-CoA, succinate, fumarate, malate, and oxaloacetate again, thus completing the cycle. In eukaryotes the tricarboxylic acid is confined to the mitochondria. See also glyoxylate cycle." [ISBN
	[Rv3316 only]
		GO:0000104+F	molecular_function	[name] succinate dehydrogenase activity	[def] "Catalysis of the reaction
		GO:0005886+C	cellular_component	[name] plasma membrane	[def] "The membrane surrounding a cell that separates the cell from its external environment. It consists of a phospholipid bilayer and associated proteins." [ISBN
		GO:0016020+C	cellular_component	[name] membrane	[def] "Double layer of lipid molecules that encloses all cells, and, in eukaryotes, many organelles_ may be a single or double lipid bilayer_ also includes associated proteins." [GOC
		GO:0016021+C	cellular_component	[name] integral to membrane	[def] "Penetrating at least one phospholipid bilayer of a membrane. May also refer to the state of being buried in the bilayer with no exposure outside the bilayer. When used to describe a protein, indicates that all or part of the peptide sequence is embedded in the membrane." [GOC
		GO:0016627+F	molecular_function	[name] oxidoreductase activity, acting on the CH-CH group of donors	[def] "Catalysis of an oxidation-reduction (redox) reaction in which a CH-CH group acts as a hydrogen or electron donor and reduces a hydrogen or electron acceptor." [GOC
		GO:0045281+C	cellular_component	[name] succinate dehydrogenase complex	[def] "A multimeric complex which consists of flavoprotein (subunit A _ InterPro
		GO:0046872+F	molecular_function	[name] metal ion binding	[def] "Interacting selectively and non-covalently with any metal ion." [GOC
		GO:0055114+P	biological_process	[name] oxidation-reduction process	[def] "A metabolic process that results in the removal or addition of one or more electrons to or from a substance, with or without the concomitant removal or addition of a proton or protons." [GOC
	[FH only]
		GO:0003824+F	molecular_function	[name] catalytic activity	[def] "Catalysis of a biochemical reaction at physiological temperatures. In biologically catalyzed reactions, the reactants are known as substrates, and the catalysts are naturally occurring macromolecular substances known as enzymes. Enzymes possess specific binding sites for substrates, and are usually composed wholly or largely of protein, but RNA that has catalytic activity (ribozyme) is often also regarded as enzymatic." [ISBN
		GO:0004333+F	molecular_function	[name] fumarate hydratase activity	[def] "Catalysis of the reaction
		GO:0005515+F	molecular_function	[name] protein binding	[def] "Interacting selectively and non-covalently with any protein or protein complex (a complex of two or more proteins that may include other nonprotein molecules)." [GOC
		GO:0005737+C	cellular_component	[name] cytoplasm	[def] "All of the contents of a cell excluding the plasma membrane and nucleus, but including other subcellular structures." [ISBN
		GO:0005739+C	cellular_component	[name] mitochondrion	[def] "A semiautonomous, self replicating organelle that occurs in varying numbers, shapes, and sizes in the cytoplasm of virtually all eukaryotic cells. It is notably the site of tissue respiration." [ISBN
		GO:0005759+C	cellular_component	[name] mitochondrial matrix	[def] "The gel-like material, with considerable fine structure, that lies in the matrix space, or lumen, of a mitochondrion. It contains the enzymes of the tricarboxylic acid cycle and, in some organisms, the enzymes concerned with fatty acid oxidation." [GOC
		GO:0005829+C	cellular_component	[name] cytosol	[def] "The part of the cytoplasm that does not contain organelles but which does contain other particulate matter, such as protein complexes." [GOC
		GO:0006106+P	biological_process	[name] fumarate metabolic process	[def] "The chemical reactions and pathways involving fumarate, the anion of trans-1,2-ethenedicarboxylic acid, the diastereoisomer of maleate. It is a key intermediate in metabolism and is formed in the TCA cycle from succinate and converted into malate." [ISBN
		GO:0006108+P	biological_process	[name] malate metabolic process	[def] "The chemical reactions and pathways involving malate, the anion of hydroxybutanedioic acid, a chiral hydroxydicarboxylic acid. The (+) enantiomer is an important intermediate in metabolism as a component of both the TCA cycle and the glyoxylate cycle." [ISBN
		GO:0016829+F	molecular_function	[name] lyase activity	[def] "Catalysis of the cleavage of C-C, C-O, C-N and other bonds by other means than by hydrolysis or oxidation, or conversely adding a group to a double bond. They differ from other enzymes in that two substrates are involved in one reaction direction, but only one in the other direction. When acting on the single substrate, a molecule is eliminated and this generates either a new double bond or a new ring." [EC
		GO:0045239+C	cellular_component	[name] tricarboxylic acid cycle enzyme complex	[def] "Any of the heteromeric enzymes that act in the TCA cycle." [GOC
		GO:0048873+P	biological_process	[name] homeostasis of number of cells within a tissue	[def] "Any biological process involved in the maintenance of the steady-state number of cells within a population of cells in a tissue." [GOC
		GO:0051262+P	biological_process	[name] protein tetramerization	[def] "The formation of a protein tetramer, a macromolecular structure consisting of four noncovalently associated identical or nonidentical subunits." [GOC
		GO:0070062+C	cellular_component	[name] extracellular vesicular exosome	[def] "A membrane-bounded vesicle that is released into the extracellular region by fusion of the limiting endosomal membrane of a multivesicular body with the plasma membrane." [GOC
[21]{Rv0136,ALDH3A1}
	[common GO terms]
		GO:0016491+F	molecular_function	[name] oxidoreductase activity	[def] "Catalysis of an oxidation-reduction (redox) reaction, a reversible chemical reaction in which the oxidation state of an atom or atoms within a molecule is altered. One substrate acts as a hydrogen or electron donor and becomes oxidized, while the other acts as hydrogen or electron acceptor and becomes reduced." [GOC
		GO:0055114+P	biological_process	[name] oxidation-reduction process	[def] "A metabolic process that results in the removal or addition of one or more electrons to or from a substance, with or without the concomitant removal or addition of a proton or protons." [GOC
	[Rv0136 only]
		GO:0004497+F	molecular_function	[name] monooxygenase activity	[def] "Catalysis of the incorporation of one atom from molecular oxygen into a compound and the reduction of the other atom of oxygen to water." [http
		GO:0005506+F	molecular_function	[name] iron ion binding	[def] "Interacting selectively and non-covalently with iron (Fe) ions." [GOC
		GO:0005886+C	cellular_component	[name] plasma membrane	[def] "The membrane surrounding a cell that separates the cell from its external environment. It consists of a phospholipid bilayer and associated proteins." [ISBN
		GO:0016125+P	biological_process	[name] sterol metabolic process	[def] "The chemical reactions and pathways involving sterols, steroids with one or more hydroxyl groups and a hydrocarbon side-chain in the molecule." [ISBN
		GO:0016705+F	molecular_function	[name] oxidoreductase activity, acting on paired donors, with incorporation or reduction of molecular oxygen	[def] "Catalysis of an oxidation-reduction (redox) reaction in which hydrogen or electrons are transferred from each of two donors, and molecular oxygen is reduced or incorporated into a donor." [GOC
		GO:0020037+F	molecular_function	[name] heme binding	[def] "Interacting selectively and non-covalently with heme, any compound of iron complexed in a porphyrin (tetrapyrrole) ring." [CHEBI
		GO:0046872+F	molecular_function	[name] metal ion binding	[def] "Interacting selectively and non-covalently with any metal ion." [GOC
	[ALDH3A1 only]
		GO:0004030+F	molecular_function	[name] aldehyde dehydrogenase [NAD(P)+] activity	[def] "Catalysis of the reaction
		GO:0006081+P	biological_process	[name] cellular aldehyde metabolic process	[def] "The chemical reactions and pathways involving aldehydes, any organic compound with the formula R-CH=O, as carried out by individual cells." [GOC
		GO:0008152+P	biological_process	[name] metabolic process	[def] "The chemical reactions and pathways, including anabolism and catabolism, by which living organisms transform chemical substances. Metabolic processes typically transform small molecules, but also include macromolecular processes such as DNA repair and replication, and protein synthesis and degradation." [GOC
		GO:0016620+F	molecular_function	[name] oxidoreductase activity, acting on the aldehyde or oxo group of donors, NAD or NADP as acceptor	[def] "Catalysis of an oxidation-reduction (redox) reaction in which an aldehyde or ketone (oxo) group acts as a hydrogen or electron donor and reduces NAD or NADP." [GOC
[22]{Rv1256c,ACSBG2}
	[common GO terms]
	[Rv1256c only]
		GO:0004497+F	molecular_function	[name] monooxygenase activity	[def] "Catalysis of the incorporation of one atom from molecular oxygen into a compound and the reduction of the other atom of oxygen to water." [http
		GO:0005506+F	molecular_function	[name] iron ion binding	[def] "Interacting selectively and non-covalently with iron (Fe) ions." [GOC
		GO:0005618+C	cellular_component	[name] cell wall	[def] "The rigid or semi-rigid envelope lying outside the cell membrane of plant, fungal, and most prokaryotic cells, maintaining their shape and protecting them from osmotic lysis. In plants it is made of cellulose and, often, lignin_ in fungi it is composed largely of polysaccharides_ in bacteria it is composed of peptidoglycan." [ISBN
		GO:0016491+F	molecular_function	[name] oxidoreductase activity	[def] "Catalysis of an oxidation-reduction (redox) reaction, a reversible chemical reaction in which the oxidation state of an atom or atoms within a molecule is altered. One substrate acts as a hydrogen or electron donor and becomes oxidized, while the other acts as hydrogen or electron acceptor and becomes reduced." [GOC
		GO:0016705+F	molecular_function	[name] oxidoreductase activity, acting on paired donors, with incorporation or reduction of molecular oxygen	[def] "Catalysis of an oxidation-reduction (redox) reaction in which hydrogen or electrons are transferred from each of two donors, and molecular oxygen is reduced or incorporated into a donor." [GOC
		GO:0020037+F	molecular_function	[name] heme binding	[def] "Interacting selectively and non-covalently with heme, any compound of iron complexed in a porphyrin (tetrapyrrole) ring." [CHEBI
		GO:0046872+F	molecular_function	[name] metal ion binding	[def] "Interacting selectively and non-covalently with any metal ion." [GOC
		GO:0055114+P	biological_process	[name] oxidation-reduction process	[def] "A metabolic process that results in the removal or addition of one or more electrons to or from a substance, with or without the concomitant removal or addition of a proton or protons." [GOC
	[ACSBG2 only]
		GO:0000166+F	molecular_function	[name] nucleotide binding	[def] "Interacting selectively and non-covalently with a nucleotide, any compound consisting of a nucleoside that is esterified with (ortho)phosphate or an oligophosphate at any hydroxyl group on the ribose or deoxyribose." [GOC
		GO:0001676+P	biological_process	[name] long-chain fatty acid metabolic process	[def] "The chemical reactions and pathways involving long-chain fatty acids, aliphatic compounds having a terminal carboxyl group and with a chain length of C12-18." [GOC
		GO:0003824+F	molecular_function	[name] catalytic activity	[def] "Catalysis of a biochemical reaction at physiological temperatures. In biologically catalyzed reactions, the reactants are known as substrates, and the catalysts are naturally occurring macromolecular substances known as enzymes. Enzymes possess specific binding sites for substrates, and are usually composed wholly or largely of protein, but RNA that has catalytic activity (ribozyme) is often also regarded as enzymatic." [ISBN
		GO:0004467+F	molecular_function	[name] long-chain fatty acid-CoA ligase activity	[def] "Catalysis of the reaction
		GO:0005524+F	molecular_function	[name] ATP binding	[def] "Interacting selectively and non-covalently with ATP, adenosine 5'-triphosphate, a universally important coenzyme and enzyme regulator." [ISBN
		GO:0005737+C	cellular_component	[name] cytoplasm	[def] "All of the contents of a cell excluding the plasma membrane and nucleus, but including other subcellular structures." [ISBN
		GO:0005739+C	cellular_component	[name] mitochondrion	[def] "A semiautonomous, self replicating organelle that occurs in varying numbers, shapes, and sizes in the cytoplasm of virtually all eukaryotic cells. It is notably the site of tissue respiration." [ISBN
		GO:0005829+C	cellular_component	[name] cytosol	[def] "The part of the cytoplasm that does not contain organelles but which does contain other particulate matter, such as protein complexes." [GOC
		GO:0006629+P	biological_process	[name] lipid metabolic process	[def] "The chemical reactions and pathways involving lipids, compounds soluble in an organic solvent but not, or sparingly, in an aqueous solvent. Includes fatty acids_ neutral fats, other fatty-acid esters, and soaps_ long-chain (fatty) alcohols and waxes_ sphingoids and other long-chain bases_ glycolipids, phospholipids and sphingolipids_ and carotenes, polyprenols, sterols, terpenes and other isoprenoids." [GOC
		GO:0006631+P	biological_process	[name] fatty acid metabolic process	[def] "The chemical reactions and pathways involving fatty acids, aliphatic monocarboxylic acids liberated from naturally occurring fats and oils by hydrolysis." [ISBN
		GO:0007275+P	biological_process	[name] multicellular organismal development	[def] "The biological process whose specific outcome is the progression of a multicellular organism over time from an initial condition (e.g. a zygote or a young adult) to a later condition (e.g. a multicellular animal or an aged adult)." [GOC
		GO:0007283+P	biological_process	[name] spermatogenesis	[def] "The process of formation of spermatozoa, including spermatocytogenesis and spermiogenesis." [GOC
		GO:0008152+P	biological_process	[name] metabolic process	[def] "The chemical reactions and pathways, including anabolism and catabolism, by which living organisms transform chemical substances. Metabolic processes typically transform small molecules, but also include macromolecular processes such as DNA repair and replication, and protein synthesis and degradation." [GOC
		GO:0016020+C	cellular_component	[name] membrane	[def] "Double layer of lipid molecules that encloses all cells, and, in eukaryotes, many organelles_ may be a single or double lipid bilayer_ also includes associated proteins." [GOC
		GO:0016874+F	molecular_function	[name] ligase activity	[def] "Catalysis of the joining of two substances, or two groups within a single molecule, with the concomitant hydrolysis of the diphosphate bond in ATP or a similar triphosphate." [EC
		GO:0030154+P	biological_process	[name] cell differentiation	[def] "The process in which relatively unspecialized cells, e.g. embryonic or regenerative cells, acquire specialized structural and/or functional features that characterize the cells, tissues, or organs of the mature organism or some other relatively stable phase of the organism's life history. Differentiation includes the processes involved in commitment of a cell to a specific fate and its subsequent development to the mature state." [ISBN
		GO:0031957+F	molecular_function	[name] very long-chain fatty acid-CoA ligase activity	[def] "Catalysis of the reaction
		GO:0035338+P	biological_process	[name] long-chain fatty-acyl-CoA biosynthetic process	[def] "The chemical reactions and pathways resulting in the formation of a long-chain fatty-acyl-CoA any derivative of coenzyme A in which the sulfhydryl group is in a thioester linkage with a long-chain fatty-acyl group. Long-chain fatty-acyl-CoAs have chain lengths ranging from C12-18." [ISBN
		GO:0047617+F	molecular_function	[name] acyl-CoA hydrolase activity	[def] "Catalysis of the reaction
		GO:0102391+F	
[23]{Rv2200c,GPD2}
	[common GO terms]
		GO:0016491+F	molecular_function	[name] oxidoreductase activity	[def] "Catalysis of an oxidation-reduction (redox) reaction, a reversible chemical reaction in which the oxidation state of an atom or atoms within a molecule is altered. One substrate acts as a hydrogen or electron donor and becomes oxidized, while the other acts as hydrogen or electron acceptor and becomes reduced." [GOC
		GO:0046872+F	molecular_function	[name] metal ion binding	[def] "Interacting selectively and non-covalently with any metal ion." [GOC
		GO:0055114+P	biological_process	[name] oxidation-reduction process	[def] "A metabolic process that results in the removal or addition of one or more electrons to or from a substance, with or without the concomitant removal or addition of a proton or protons." [GOC
	[Rv2200c only]
		GO:0004129+F	molecular_function	[name] cytochrome-c oxidase activity	[def] "Catalysis of the reaction
		GO:0005507+F	molecular_function	[name] copper ion binding	[def] "Interacting selectively and non-covalently with copper (Cu) ions." [GOC
		GO:0005576+C	cellular_component	[name] extracellular region	[def] "The space external to the outermost structure of a cell. For cells without external protective or external encapsulating structures this refers to space outside of the plasma membrane. This term covers the host cell environment outside an intracellular parasite." [GOC
		GO:0005886+C	cellular_component	[name] plasma membrane	[def] "The membrane surrounding a cell that separates the cell from its external environment. It consists of a phospholipid bilayer and associated proteins." [ISBN
		GO:0005887+C	cellular_component	[name] integral to plasma membrane	[def] "Penetrating at least one phospholipid bilayer of a plasma membrane. May also refer to the state of being buried in the bilayer with no exposure outside the bilayer." [GOC
		GO:0016020+C	cellular_component	[name] membrane	[def] "Double layer of lipid molecules that encloses all cells, and, in eukaryotes, many organelles_ may be a single or double lipid bilayer_ also includes associated proteins." [GOC
		GO:0016021+C	cellular_component	[name] integral to membrane	[def] "Penetrating at least one phospholipid bilayer of a membrane. May also refer to the state of being buried in the bilayer with no exposure outside the bilayer. When used to describe a protein, indicates that all or part of the peptide sequence is embedded in the membrane." [GOC
		GO:0022900+P	biological_process	[name] electron transport chain	[def] "A process in which a series of electron carriers operate together to transfer electrons from donors to any of several different terminal electron acceptors to generate a transmembrane electrochemical gradient." [GOC
		GO:0040007+P	biological_process	[name] growth	[def] "The increase in size or mass of an entire organism, a part of an organism or a cell." [GOC
		GO:0044121+P	biological_process	[name] growth of symbiont in host organelle	[def] "The increase in size or mass of a symbiont, occurring in its host's organelle. The host is defined as the larger of the organisms involved in a symbiotic interaction." [GOC
		GO:0070469+C	cellular_component	[name] respiratory chain	[def] "The protein complexes that form the electron transport system (the respiratory chain), associated with a cell membrane, usually the plasma membrane (in prokaryotes) or the inner mitochondrial membrane (on eukaryotes). The respiratory chain complexes transfer electrons from an electron donor to an electron acceptor and are associated with a proton pump to create a transmembrane electrochemical gradient." [GOC
		GO:1902600+P	
	[GPD2 only]
		GO:0004368+F	molecular_function	[name] glycerol-3-phosphate dehydrogenase activity	[def] "Catalysis of the reaction
		GO:0005509+F	molecular_function	[name] calcium ion binding	[def] "Interacting selectively and non-covalently with calcium ions (Ca2+)." [GOC
		GO:0005739+C	cellular_component	[name] mitochondrion	[def] "A semiautonomous, self replicating organelle that occurs in varying numbers, shapes, and sizes in the cytoplasm of virtually all eukaryotic cells. It is notably the site of tissue respiration." [ISBN
		GO:0005743+C	cellular_component	[name] mitochondrial inner membrane	[def] "The inner, i.e. lumen-facing, lipid bilayer of the mitochondrial envelope. It is highly folded to form cristae." [GOC
		GO:0006072+P	biological_process	[name] glycerol-3-phosphate metabolic process	[def] "The chemical reactions and pathways involving glycerol-3-phosphate, a phosphoric monoester of glycerol." [GOC
		GO:0006094+P	biological_process	[name] gluconeogenesis	[def] "The formation of glucose from noncarbohydrate precursors, such as pyruvate, amino acids and glycerol." [MetaCyc
		GO:0009331+C	cellular_component	[name] glycerol-3-phosphate dehydrogenase complex	[def] "An enzyme complex that catalyzes the dehydrogenation of sn-glycerol 3-phosphate to form glycerone phosphate." [EC
		GO:0019563+P	biological_process	[name] glycerol catabolic process	[def] "The chemical reactions and pathways resulting in the breakdown of glycerol, 1,2,3-propanetriol, a sweet, hygroscopic, viscous liquid, widely distributed in nature as a constituent of many lipids." [GOC
		GO:0035264+P	biological_process	[name] multicellular organism growth	[def] "The increase in size or mass of an entire multicellular organism, as opposed to cell growth." [GOC
		GO:0043010+P	biological_process	[name] camera-type eye development	[def] "The process whose specific outcome is the progression of the camera-type eye over time, from its formation to the mature structure. The camera-type eye is an organ of sight that receives light through an aperture and focuses it through a lens, projecting it on a photoreceptor field." [GOC
		GO:0044255+P	biological_process	[name] cellular lipid metabolic process	[def] "The chemical reactions and pathways involving lipids, as carried out by individual cells." [GOC
		GO:0052590+F	molecular_function	[name] sn-glycerol-3-phosphate	[def] "Catalysis of the reaction
		GO:0052591+F	molecular_function	[name] sn-glycerol-3-phosphate	[def] "Catalysis of the reaction
[24]{Rv3059,CPS1}
	[common GO terms]
	[Rv3059 only]
		GO:0004497+F	molecular_function	[name] monooxygenase activity	[def] "Catalysis of the incorporation of one atom from molecular oxygen into a compound and the reduction of the other atom of oxygen to water." [http
		GO:0005506+F	molecular_function	[name] iron ion binding	[def] "Interacting selectively and non-covalently with iron (Fe) ions." [GOC
		GO:0005886+C	cellular_component	[name] plasma membrane	[def] "The membrane surrounding a cell that separates the cell from its external environment. It consists of a phospholipid bilayer and associated proteins." [ISBN
		GO:0016125+P	biological_process	[name] sterol metabolic process	[def] "The chemical reactions and pathways involving sterols, steroids with one or more hydroxyl groups and a hydrocarbon side-chain in the molecule." [ISBN
		GO:0016491+F	molecular_function	[name] oxidoreductase activity	[def] "Catalysis of an oxidation-reduction (redox) reaction, a reversible chemical reaction in which the oxidation state of an atom or atoms within a molecule is altered. One substrate acts as a hydrogen or electron donor and becomes oxidized, while the other acts as hydrogen or electron acceptor and becomes reduced." [GOC
		GO:0016705+F	molecular_function	[name] oxidoreductase activity, acting on paired donors, with incorporation or reduction of molecular oxygen	[def] "Catalysis of an oxidation-reduction (redox) reaction in which hydrogen or electrons are transferred from each of two donors, and molecular oxygen is reduced or incorporated into a donor." [GOC
		GO:0020037+F	molecular_function	[name] heme binding	[def] "Interacting selectively and non-covalently with heme, any compound of iron complexed in a porphyrin (tetrapyrrole) ring." [CHEBI
		GO:0046872+F	molecular_function	[name] metal ion binding	[def] "Interacting selectively and non-covalently with any metal ion." [GOC
		GO:0055114+P	biological_process	[name] oxidation-reduction process	[def] "A metabolic process that results in the removal or addition of one or more electrons to or from a substance, with or without the concomitant removal or addition of a proton or protons." [GOC
	[CPS1 only]
		GO:0004088+F	molecular_function	[name] carbamoyl-phosphate synthase (glutamine-hydrolyzing) activity	[def] "Catalysis of the reaction
		GO:0006207+P	biological_process	[name] 'de novo' pyrimidine base biosynthetic process	[def] "The chemical reactions and pathways resulting in the formation of pyrimidine bases, 1,3-diazine, organic nitrogenous bases, beginning with the synthesis of a pyrimidine ring from simpler precursors." [GOC
		GO:0006541+P	biological_process	[name] glutamine metabolic process	[def] "The chemical reactions and pathways involving glutamine, 2-amino-4-carbamoylbutanoic acid." [GOC
		GO:0006807+P	biological_process	[name] nitrogen compound metabolic process	[def] "The chemical reactions and pathways involving organic or inorganic compounds that contain nitrogen, including (but not limited to) nitrogen fixation, nitrification, denitrification, assimilatory/dissimilatory nitrate reduction and the interconversion of nitrogenous organic matter and ammonium." [CHEBI
[25]{Rv3059,ACSBG1}
	[common GO terms]
	[Rv3059 only]
		GO:0004497+F	molecular_function	[name] monooxygenase activity	[def] "Catalysis of the incorporation of one atom from molecular oxygen into a compound and the reduction of the other atom of oxygen to water." [http
		GO:0005506+F	molecular_function	[name] iron ion binding	[def] "Interacting selectively and non-covalently with iron (Fe) ions." [GOC
		GO:0005886+C	cellular_component	[name] plasma membrane	[def] "The membrane surrounding a cell that separates the cell from its external environment. It consists of a phospholipid bilayer and associated proteins." [ISBN
		GO:0016125+P	biological_process	[name] sterol metabolic process	[def] "The chemical reactions and pathways involving sterols, steroids with one or more hydroxyl groups and a hydrocarbon side-chain in the molecule." [ISBN
		GO:0016491+F	molecular_function	[name] oxidoreductase activity	[def] "Catalysis of an oxidation-reduction (redox) reaction, a reversible chemical reaction in which the oxidation state of an atom or atoms within a molecule is altered. One substrate acts as a hydrogen or electron donor and becomes oxidized, while the other acts as hydrogen or electron acceptor and becomes reduced." [GOC
		GO:0016705+F	molecular_function	[name] oxidoreductase activity, acting on paired donors, with incorporation or reduction of molecular oxygen	[def] "Catalysis of an oxidation-reduction (redox) reaction in which hydrogen or electrons are transferred from each of two donors, and molecular oxygen is reduced or incorporated into a donor." [GOC
		GO:0020037+F	molecular_function	[name] heme binding	[def] "Interacting selectively and non-covalently with heme, any compound of iron complexed in a porphyrin (tetrapyrrole) ring." [CHEBI
		GO:0046872+F	molecular_function	[name] metal ion binding	[def] "Interacting selectively and non-covalently with any metal ion." [GOC
		GO:0055114+P	biological_process	[name] oxidation-reduction process	[def] "A metabolic process that results in the removal or addition of one or more electrons to or from a substance, with or without the concomitant removal or addition of a proton or protons." [GOC
	[ACSBG1 only]
		GO:0000038+P	biological_process	[name] very long chain fatty acid metabolic process	[def] "The chemical reactions and pathways involving fatty acids with a chain length of C18 or greater." [GOC
		GO:0000166+F	molecular_function	[name] nucleotide binding	[def] "Interacting selectively and non-covalently with a nucleotide, any compound consisting of a nucleoside that is esterified with (ortho)phosphate or an oligophosphate at any hydroxyl group on the ribose or deoxyribose." [GOC
		GO:0001552+P	biological_process	[name] ovarian follicle atresia	[def] "Ovarian follicle demise mediated by apoptosis." [http
		GO:0001676+P	biological_process	[name] long-chain fatty acid metabolic process	[def] "The chemical reactions and pathways involving long-chain fatty acids, aliphatic compounds having a terminal carboxyl group and with a chain length of C12-18." [GOC
		GO:0003824+F	molecular_function	[name] catalytic activity	[def] "Catalysis of a biochemical reaction at physiological temperatures. In biologically catalyzed reactions, the reactants are known as substrates, and the catalysts are naturally occurring macromolecular substances known as enzymes. Enzymes possess specific binding sites for substrates, and are usually composed wholly or largely of protein, but RNA that has catalytic activity (ribozyme) is often also regarded as enzymatic." [ISBN
		GO:0004467+F	molecular_function	[name] long-chain fatty acid-CoA ligase activity	[def] "Catalysis of the reaction
		GO:0005524+F	molecular_function	[name] ATP binding	[def] "Interacting selectively and non-covalently with ATP, adenosine 5'-triphosphate, a universally important coenzyme and enzyme regulator." [ISBN
		GO:0005737+C	cellular_component	[name] cytoplasm	[def] "All of the contents of a cell excluding the plasma membrane and nucleus, but including other subcellular structures." [ISBN
		GO:0005783+C	cellular_component	[name] endoplasmic reticulum	[def] "The irregular network of unit membranes, visible only by electron microscopy, that occurs in the cytoplasm of many eukaryotic cells. The membranes form a complex meshwork of tubular channels, which are often expanded into slitlike cavities called cisternae. The ER takes two forms, rough (or granular), with ribosomes adhering to the outer surface, and smooth (with no ribosomes attached)." [ISBN
		GO:0005829+C	cellular_component	[name] cytosol	[def] "The part of the cytoplasm that does not contain organelles but which does contain other particulate matter, such as protein complexes." [GOC
		GO:0006629+P	biological_process	[name] lipid metabolic process	[def] "The chemical reactions and pathways involving lipids, compounds soluble in an organic solvent but not, or sparingly, in an aqueous solvent. Includes fatty acids_ neutral fats, other fatty-acid esters, and soaps_ long-chain (fatty) alcohols and waxes_ sphingoids and other long-chain bases_ glycolipids, phospholipids and sphingolipids_ and carotenes, polyprenols, sterols, terpenes and other isoprenoids." [GOC
		GO:0006631+P	biological_process	[name] fatty acid metabolic process	[def] "The chemical reactions and pathways involving fatty acids, aliphatic monocarboxylic acids liberated from naturally occurring fats and oils by hydrolysis." [ISBN
		GO:0008152+P	biological_process	[name] metabolic process	[def] "The chemical reactions and pathways, including anabolism and catabolism, by which living organisms transform chemical substances. Metabolic processes typically transform small molecules, but also include macromolecular processes such as DNA repair and replication, and protein synthesis and degradation." [GOC
		GO:0016023+C	cellular_component	[name] cytoplasmic membrane-bounded vesicle	[def] "A membrane-bounded vesicle found in the cytoplasm of the cell." [GOC
		GO:0016874+F	molecular_function	[name] ligase activity	[def] "Catalysis of the joining of two substances, or two groups within a single molecule, with the concomitant hydrolysis of the diphosphate bond in ATP or a similar triphosphate." [EC
		GO:0031410+C	cellular_component	[name] cytoplasmic vesicle	[def] "A vesicle formed of membrane or protein, found in the cytoplasm of a cell." [GOC
		GO:0031957+F	molecular_function	[name] very long-chain fatty acid-CoA ligase activity	[def] "Catalysis of the reaction
		GO:0035338+P	biological_process	[name] long-chain fatty-acyl-CoA biosynthetic process	[def] "The chemical reactions and pathways resulting in the formation of a long-chain fatty-acyl-CoA any derivative of coenzyme A in which the sulfhydryl group is in a thioester linkage with a long-chain fatty-acyl group. Long-chain fatty-acyl-CoAs have chain lengths ranging from C12-18." [ISBN
		GO:0042552+P	biological_process	[name] myelination	[def] "The process in which myelin sheaths are formed and maintained around neurons. Oligodendrocytes in the brain and spinal cord and Schwann cells in the peripheral nervous system wrap axons with compact layers of their plasma membrane. Adjacent myelin segments are separated by a non-myelinated stretch of axon called a node of Ranvier." [GOC
		GO:0043231+C	cellular_component	[name] intracellular membrane-bounded organelle	[def] "Organized structure of distinctive morphology and function, bounded by a single or double lipid bilayer membrane and occurring within the cell. Includes the nucleus, mitochondria, plastids, vacuoles, and vesicles. Excludes the plasma membrane." [GOC
		GO:0051384+P	biological_process	[name] response to glucocorticoid stimulus	[def] "Any process that results in a change in state or activity of a cell or an organism (in terms of movement, secretion, enzyme production, gene expression, etc.) as a result of a glucocorticoid stimulus. Glucocorticoids are hormonal C21 corticosteroids synthesized from cholesterol with the ability to bind with the cortisol receptor and trigger similar effects. Glucocorticoids act primarily on carbohydrate and protein metabolism, and have anti-inflammatory effects." [GOC
		GO:0102391+F	
[26]{Rv3059,ALDH9A1}
	[common GO terms]
		GO:0016491+F	molecular_function	[name] oxidoreductase activity	[def] "Catalysis of an oxidation-reduction (redox) reaction, a reversible chemical reaction in which the oxidation state of an atom or atoms within a molecule is altered. One substrate acts as a hydrogen or electron donor and becomes oxidized, while the other acts as hydrogen or electron acceptor and becomes reduced." [GOC
		GO:0055114+P	biological_process	[name] oxidation-reduction process	[def] "A metabolic process that results in the removal or addition of one or more electrons to or from a substance, with or without the concomitant removal or addition of a proton or protons." [GOC
	[Rv3059 only]
		GO:0004497+F	molecular_function	[name] monooxygenase activity	[def] "Catalysis of the incorporation of one atom from molecular oxygen into a compound and the reduction of the other atom of oxygen to water." [http
		GO:0005506+F	molecular_function	[name] iron ion binding	[def] "Interacting selectively and non-covalently with iron (Fe) ions." [GOC
		GO:0005886+C	cellular_component	[name] plasma membrane	[def] "The membrane surrounding a cell that separates the cell from its external environment. It consists of a phospholipid bilayer and associated proteins." [ISBN
		GO:0016125+P	biological_process	[name] sterol metabolic process	[def] "The chemical reactions and pathways involving sterols, steroids with one or more hydroxyl groups and a hydrocarbon side-chain in the molecule." [ISBN
		GO:0016705+F	molecular_function	[name] oxidoreductase activity, acting on paired donors, with incorporation or reduction of molecular oxygen	[def] "Catalysis of an oxidation-reduction (redox) reaction in which hydrogen or electrons are transferred from each of two donors, and molecular oxygen is reduced or incorporated into a donor." [GOC
		GO:0020037+F	molecular_function	[name] heme binding	[def] "Interacting selectively and non-covalently with heme, any compound of iron complexed in a porphyrin (tetrapyrrole) ring." [CHEBI
		GO:0046872+F	molecular_function	[name] metal ion binding	[def] "Interacting selectively and non-covalently with any metal ion." [GOC
	[ALDH9A1 only]
		GO:0001822+P	biological_process	[name] kidney development	[def] "The process whose specific outcome is the progression of the kidney over time, from its formation to the mature structure. The kidney is an organ that filters the blood and/or excretes the end products of body metabolism in the form of urine." [GOC
		GO:0001889+P	biological_process	[name] liver development	[def] "The process whose specific outcome is the progression of the liver over time, from its formation to the mature structure. The liver is an exocrine gland which secretes bile and functions in metabolism of protein and carbohydrate and fat, synthesizes substances involved in the clotting of the blood, synthesizes vitamin A, detoxifies poisonous substances, stores glycogen, and breaks down worn-out erythrocytes." [GOC
		GO:0004028+F	molecular_function	[name] 3-chloroallyl aldehyde dehydrogenase activity	[def] "Catalysis of the reaction
		GO:0004029+F	molecular_function	[name] aldehyde dehydrogenase (NAD) activity	[def] "Catalysis of the reaction
		GO:0005737+C	cellular_component	[name] cytoplasm	[def] "All of the contents of a cell excluding the plasma membrane and nucleus, but including other subcellular structures." [ISBN
		GO:0005829+C	cellular_component	[name] cytosol	[def] "The part of the cytoplasm that does not contain organelles but which does contain other particulate matter, such as protein complexes." [GOC
		GO:0006081+P	biological_process	[name] cellular aldehyde metabolic process	[def] "The chemical reactions and pathways involving aldehydes, any organic compound with the formula R-CH=O, as carried out by individual cells." [GOC
		GO:0008152+P	biological_process	[name] metabolic process	[def] "The chemical reactions and pathways, including anabolism and catabolism, by which living organisms transform chemical substances. Metabolic processes typically transform small molecules, but also include macromolecular processes such as DNA repair and replication, and protein synthesis and degradation." [GOC
		GO:0016620+F	molecular_function	[name] oxidoreductase activity, acting on the aldehyde or oxo group of donors, NAD or NADP as acceptor	[def] "Catalysis of an oxidation-reduction (redox) reaction in which an aldehyde or ketone (oxo) group acts as a hydrogen or electron donor and reduces NAD or NADP." [GOC
		GO:0019145+F	molecular_function	[name] aminobutyraldehyde dehydrogenase activity	[def] "Catalysis of the reaction
		GO:0033737+F	molecular_function	[name] 1-pyrroline dehydrogenase activity	[def] "Catalysis of the reaction
		GO:0042136+P	biological_process	[name] neurotransmitter biosynthetic process	[def] "The chemical reactions and pathways resulting in the formation of any of a group of substances that are released on excitation from the axon terminal of a presynaptic neuron of the central or peripheral nervous system and travel across the synaptic cleft to either excite or inhibit the target cell." [CHEBI
		GO:0042445+P	biological_process	[name] hormone metabolic process	[def] "The chemical reactions and pathways involving any hormone, naturally occurring substances secreted by specialized cells that affects the metabolism or behavior of other cells possessing functional receptors for the hormone." [CHEBI
		GO:0042803+F	molecular_function	[name] protein homodimerization activity	[def] "Interacting selectively and non-covalently with an identical protein to form a homodimer." [GOC
		GO:0043176+F	molecular_function	[name] amine binding	[def] "Interacting selectively and non-covalently with any organic compound that is weakly basic in character and contains an amino or a substituted amino group." [GOC
		GO:0045329+P	biological_process	[name] carnitine biosynthetic process	[def] "The chemical reactions and pathways resulting in the formation of carnitine (hydroxy-trimethyl aminobutyric acid), a compound that participates in the transfer of acyl groups across the inner mitochondrial membrane." [GOC
		GO:0047105+F	molecular_function	[name] 4-trimethylammoniobutyraldehyde dehydrogenase activity	[def] "Catalysis of the reaction
		GO:0051287+F	molecular_function	[name] NAD binding	[def] "Interacting selectively and non-covalently with nicotinamide adenine dinucleotide, a coenzyme involved in many redox and biosynthetic reactions_ binding may be to either the oxidized form, NAD+, or the reduced form, NADH." [GOC
		GO:0070062+C	cellular_component	[name] extracellular vesicular exosome	[def] "A membrane-bounded vesicle that is released into the extracellular region by fusion of the limiting endosomal membrane of a multivesicular body with the plasma membrane." [GOC
[27]{Rv1256c,ALDH1A2}
	[common GO terms]
		GO:0016491+F	molecular_function	[name] oxidoreductase activity	[def] "Catalysis of an oxidation-reduction (redox) reaction, a reversible chemical reaction in which the oxidation state of an atom or atoms within a molecule is altered. One substrate acts as a hydrogen or electron donor and becomes oxidized, while the other acts as hydrogen or electron acceptor and becomes reduced." [GOC
		GO:0055114+P	biological_process	[name] oxidation-reduction process	[def] "A metabolic process that results in the removal or addition of one or more electrons to or from a substance, with or without the concomitant removal or addition of a proton or protons." [GOC
	[Rv1256c only]
		GO:0004497+F	molecular_function	[name] monooxygenase activity	[def] "Catalysis of the incorporation of one atom from molecular oxygen into a compound and the reduction of the other atom of oxygen to water." [http
		GO:0005506+F	molecular_function	[name] iron ion binding	[def] "Interacting selectively and non-covalently with iron (Fe) ions." [GOC
		GO:0005618+C	cellular_component	[name] cell wall	[def] "The rigid or semi-rigid envelope lying outside the cell membrane of plant, fungal, and most prokaryotic cells, maintaining their shape and protecting them from osmotic lysis. In plants it is made of cellulose and, often, lignin_ in fungi it is composed largely of polysaccharides_ in bacteria it is composed of peptidoglycan." [ISBN
		GO:0016705+F	molecular_function	[name] oxidoreductase activity, acting on paired donors, with incorporation or reduction of molecular oxygen	[def] "Catalysis of an oxidation-reduction (redox) reaction in which hydrogen or electrons are transferred from each of two donors, and molecular oxygen is reduced or incorporated into a donor." [GOC
		GO:0020037+F	molecular_function	[name] heme binding	[def] "Interacting selectively and non-covalently with heme, any compound of iron complexed in a porphyrin (tetrapyrrole) ring." [CHEBI
		GO:0046872+F	molecular_function	[name] metal ion binding	[def] "Interacting selectively and non-covalently with any metal ion." [GOC
	[ALDH1A2 only]
		GO:0001568+P	biological_process	[name] blood vessel development	[def] "The process whose specific outcome is the progression of a blood vessel over time, from its formation to the mature structure. The blood vessel is the vasculature carrying blood." [GOC
		GO:0001758+F	molecular_function	[name] retinal dehydrogenase activity	[def] "Catalysis of the reaction
		GO:0001822+P	biological_process	[name] kidney development	[def] "The process whose specific outcome is the progression of the kidney over time, from its formation to the mature structure. The kidney is an organ that filters the blood and/or excretes the end products of body metabolism in the form of urine." [GOC
		GO:0001889+P	biological_process	[name] liver development	[def] "The process whose specific outcome is the progression of the liver over time, from its formation to the mature structure. The liver is an exocrine gland which secretes bile and functions in metabolism of protein and carbohydrate and fat, synthesizes substances involved in the clotting of the blood, synthesizes vitamin A, detoxifies poisonous substances, stores glycogen, and breaks down worn-out erythrocytes." [GOC
		GO:0001936+P	biological_process	[name] regulation of endothelial cell proliferation	[def] "Any process that modulates the frequency, rate, or extent of endothelial cell proliferation." [GOC
		GO:0002138+P	biological_process	[name] retinoic acid biosynthetic process	[def] "The chemical reactions and pathways resulting in the biosynthesis of retinoic acid, one of the three components that makes up vitamin A." [GOC
		GO:0003007+P	biological_process	[name] heart morphogenesis	[def] "The developmental process in which the heart is generated and organized. The heart is a hollow, muscular organ, which, by contracting rhythmically, keeps up the circulation of the blood." [GOC
		GO:0004028+F	molecular_function	[name] 3-chloroallyl aldehyde dehydrogenase activity	[def] "Catalysis of the reaction
		GO:0004029+F	molecular_function	[name] aldehyde dehydrogenase (NAD) activity	[def] "Catalysis of the reaction
		GO:0005737+C	cellular_component	[name] cytoplasm	[def] "All of the contents of a cell excluding the plasma membrane and nucleus, but including other subcellular structures." [ISBN
		GO:0005829+C	cellular_component	[name] cytosol	[def] "The part of the cytoplasm that does not contain organelles but which does contain other particulate matter, such as protein complexes." [GOC
		GO:0006776+P	biological_process	[name] vitamin A metabolic process	[def] "The chemical reactions and pathways involving any of the vitamin A compounds, retinol, retinal (retinaldehyde) and retinoic acid, all of which are derivatives of beta-carotene." [GOC
		GO:0007494+P	biological_process	[name] midgut development	[def] "The process whose specific outcome is the progression of the midgut over time, from its formation to the mature structure. The midgut is the middle part of the alimentary canal from the stomach, or entrance of the bile duct, to, or including, the large intestine." [GOC
		GO:0008152+P	biological_process	[name] metabolic process	[def] "The chemical reactions and pathways, including anabolism and catabolism, by which living organisms transform chemical substances. Metabolic processes typically transform small molecules, but also include macromolecular processes such as DNA repair and replication, and protein synthesis and degradation." [GOC
		GO:0008284+P	biological_process	[name] positive regulation of cell proliferation	[def] "Any process that activates or increases the rate or extent of cell proliferation." [GOC
		GO:0008285+P	biological_process	[name] negative regulation of cell proliferation	[def] "Any process that stops, prevents or reduces the rate or extent of cell proliferation." [GOC
		GO:0009855+P	biological_process	[name] determination of bilateral symmetry	[def] "The establishment of an organism's body plan or part of an organism with respect to a single longitudinal plane. The pattern can either be symmetric, such that the halves are mirror images, or asymmetric where the pattern deviates from this symmetry." [GOC
		GO:0009952+P	biological_process	[name] anterior/posterior pattern specification	[def] "The regionalization process in which specific areas of cell differentiation are determined along the anterior-posterior axis. The anterior-posterior axis is defined by a line that runs from the head or mouth of an organism to the tail or opposite end of the organism." [GOC
		GO:0009954+P	biological_process	[name] proximal/distal pattern formation	[def] "The regionalization process in which specific areas of cell differentiation are determined along a proximal/distal axis. The proximal/distal axis is defined by a line that runs from main body (proximal end) of an organism outward (distal end)." [GOC
		GO:0010628+P	biological_process	[name] positive regulation of gene expression	[def] "Any process that increases the frequency, rate or extent of gene expression. Gene expression is the process in which a gene's coding sequence is converted into a mature gene product or products (proteins or RNA). This includes the production of an RNA transcript as well as any processing to produce a mature RNA product or an mRNA (for protein-coding genes) and the translation of that mRNA into protein. Some protein processing events may be included when they are required to form an active form of a product from an inactive precursor form." [GOC
		GO:0014032+P	biological_process	[name] neural crest cell development	[def] "The process aimed at the progression of a neural crest cell over time, from initial commitment of the cell to its specific fate, to the fully functional differentiated cell." [GOC
		GO:0016331+P	biological_process	[name] morphogenesis of embryonic epithelium	[def] "The process in which the anatomical structures of embryonic epithelia are generated and organized." [GOC
		GO:0016620+F	molecular_function	[name] oxidoreductase activity, acting on the aldehyde or oxo group of donors, NAD or NADP as acceptor	[def] "Catalysis of an oxidation-reduction (redox) reaction in which an aldehyde or ketone (oxo) group acts as a hydrogen or electron donor and reduces NAD or NADP." [GOC
		GO:0016918+F	molecular_function	[name] retinal binding	[def] "Interacting selectively and non-covalently with retinal, one of the forms of vitamin A. Retinal plays an important role in the visual process in most vertebrates, combining with opsins to form visual pigments in the retina." [CHEBI
		GO:0021915+P	biological_process	[name] neural tube development	[def] "The process whose specific outcome is the progression of the neural tube over time, from its formation to the mature structure. The mature structure of the neural tube exists when the tube has been segmented into the forebrain, midbrain, hindbrain and spinal cord regions. In addition neural crest has budded away from the epithelium." [GO_REF
		GO:0021983+P	biological_process	[name] pituitary gland development	[def] "The progression of the pituitary gland over time from its initial formation until its mature state. The pituitary gland is an endocrine gland that secretes hormones that regulate many other glands." [GO_REF
		GO:0030182+P	biological_process	[name] neuron differentiation	[def] "The process in which a relatively unspecialized cell acquires specialized features of a neuron." [GOC
		GO:0030324+P	biological_process	[name] lung development	[def] "The process whose specific outcome is the progression of the lung over time, from its formation to the mature structure. In all air-breathing vertebrates the lungs are developed from the ventral wall of the oesophagus as a pouch which divides into two sacs. In amphibians and many reptiles the lungs retain very nearly this primitive sac-like character, but in the higher forms the connection with the esophagus becomes elongated into the windpipe and the inner walls of the sacs become more and more divided, until, in the mammals, the air spaces become minutely divided into tubes ending in small air cells, in the walls of which the blood circulates in a fine network of capillaries. In mammals the lungs are more or less divided into lobes, and each lung occupies a separate cavity in the thorax." [GOC
		GO:0030326+P	biological_process	[name] embryonic limb morphogenesis	[def] "The process, occurring in the embryo, by which the anatomical structures of the limb are generated and organized. A limb is an appendage of an animal used for locomotion or grasping." [GOC
		GO:0030900+P	biological_process	[name] forebrain development	[def] "The process whose specific outcome is the progression of the forebrain over time, from its formation to the mature structure. The forebrain is the anterior of the three primary divisions of the developing chordate brain or the corresponding part of the adult brain (in vertebrates, includes especially the cerebral hemispheres, the thalamus, and the hypothalamus and especially in higher vertebrates is the main control center for sensory and associative information processing, visceral functions, and voluntary motor functions)." [http
		GO:0030902+P	biological_process	[name] hindbrain development	[def] "The process whose specific outcome is the progression of the hindbrain over time, from its formation to the mature structure. The hindbrain is the posterior of the three primary divisions of the developing chordate brain, or the corresponding part of the adult brain (in vertebrates, includes the cerebellum, pons, and medulla oblongata and controls the autonomic functions and equilibrium)." [http
		GO:0031016+P	biological_process	[name] pancreas development	[def] "The process whose specific outcome is the progression of the pancreas over time, from its formation to the mature structure. The pancreas is an endoderm derived structure that produces precursors of digestive enzymes and blood glucose regulating enzymes." [GOC
		GO:0031076+P	biological_process	[name] embryonic camera-type eye development	[def] "The process occurring during the embryonic phase whose specific outcome is the progression of the eye over time, from its formation to the mature structure." [GOC
		GO:0032355+P	biological_process	[name] response to estradiol stimulus	[def] "Any process that results in a change in state or activity of a cell or an organism (in terms of movement, secretion, enzyme production, gene expression, etc.) as a result of stimulus by estradiol, a C18 steroid hormone hydroxylated at C3 and C17 that acts as a potent estrogen." [GOC
		GO:0033189+P	biological_process	[name] response to vitamin A	[def] "Any process that results in a change in state or activity of a cell or an organism (in terms of movement, secretion, enzyme production, gene expression, etc.) as a result of a vitamin A stimulus." [GOC
		GO:0034097+P	biological_process	[name] response to cytokine stimulus	[def] "Any process that results in a change in state or activity of a cell or an organism (in terms of movement, secretion, enzyme production, gene expression, etc.) as a result of a cytokine stimulus." [GOC
		GO:0035115+P	biological_process	[name] embryonic forelimb morphogenesis	[def] "The process, occurring in the embryo, by which the anatomical structures of the forelimb are generated and organized. The forelimbs are the front limbs of an animal." [ISBN
		GO:0035799+P	biological_process	[name] ureter maturation	[def] "A developmental process, independent of morphogenetic (shape) change, that is required for the ureter to attain its fully functional state. The ureter is a muscular tube that transports urine from the kidney to the urinary bladder or from the Malpighian tubule to the hindgut." [GOC
		GO:0042572+P	biological_process	[name] retinol metabolic process	[def] "The chemical reactions and pathways involving retinol, one of the three compounds that makes up vitamin A." [GOC
		GO:0042573+P	biological_process	[name] retinoic acid metabolic process	[def] "The chemical reactions and pathways involving retinoic acid, one of the three components that makes up vitamin A." [GOC
		GO:0042574+P	biological_process	[name] retinal metabolic process	[def] "The chemical reactions and pathways involving retinal, a compound that plays an important role in the visual process in most vertebrates. In the retina, retinal combines with opsins to form visual pigments. Retinal is one of the forms of vitamin A." [CHEBI
		GO:0042904+P	biological_process	[name] 9-cis-retinoic acid biosynthetic process	[def] "The chemical reactions and pathways resulting in the formation of 9-cis-retinoic acid, a metabolically active vitamin A derivative." [GOC
		GO:0043010+P	biological_process	[name] camera-type eye development	[def] "The process whose specific outcome is the progression of the camera-type eye over time, from its formation to the mature structure. The camera-type eye is an organ of sight that receives light through an aperture and focuses it through a lens, projecting it on a photoreceptor field." [GOC
		GO:0043065+P	biological_process	[name] positive regulation of apoptotic process	[def] "Any process that activates or increases the frequency, rate or extent of cell death by apoptotic process." [GOC
		GO:0048384+P	biological_process	[name] retinoic acid receptor signaling pathway	[def] "The series of molecular signals generated as a consequence of a retinoic acid receptor binding to one of its physiological ligands." [GOC
		GO:0048471+C	cellular_component	[name] perinuclear region of cytoplasm	[def] "Cytoplasm situated near, or occurring around, the nucleus." [GOC
		GO:0048566+P	biological_process	[name] embryonic digestive tract development	[def] "The process whose specific outcome is the progression of the gut over time, from its formation to the mature structure during embryonic development. The gut is the region of the digestive tract extending from the beginning of the intestines to the anus." [GOC
		GO:0048738+P	biological_process	[name] cardiac muscle tissue development	[def] "The process whose specific outcome is the progression of cardiac muscle over time, from its formation to the mature structure." [GOC
		GO:0060324+P	biological_process	[name] face development	[def] "The biological process whose specific outcome is the progression of a face from an initial condition to its mature state. The face is the ventral division of the head." [GOC
		GO:0071300+P	biological_process	[name] cellular response to retinoic acid	[def] "Any process that results in a change in state or activity of a cell (in terms of movement, secretion, enzyme production, gene expression, etc.) as a result of a retinoic acid stimulus." [GOC
[28]{Rv1620c,BCAT1}
	[common GO terms]
	[Rv1620c only]
		GO:0000166+F	molecular_function	[name] nucleotide binding	[def] "Interacting selectively and non-covalently with a nucleotide, any compound consisting of a nucleoside that is esterified with (ortho)phosphate or an oligophosphate at any hydroxyl group on the ribose or deoxyribose." [GOC
		GO:0005524+F	molecular_function	[name] ATP binding	[def] "Interacting selectively and non-covalently with ATP, adenosine 5'-triphosphate, a universally important coenzyme and enzyme regulator." [ISBN
		GO:0005618+C	cellular_component	[name] cell wall	[def] "The rigid or semi-rigid envelope lying outside the cell membrane of plant, fungal, and most prokaryotic cells, maintaining their shape and protecting them from osmotic lysis. In plants it is made of cellulose and, often, lignin_ in fungi it is composed largely of polysaccharides_ in bacteria it is composed of peptidoglycan." [ISBN
		GO:0006810+P	biological_process	[name] transport	[def] "The directed movement of substances (such as macromolecules, small molecules, ions) into, out of or within a cell, or between cells, or within a multicellular organism by means of some agent such as a transporter or pore." [GOC
		GO:0016020+C	cellular_component	[name] membrane	[def] "Double layer of lipid molecules that encloses all cells, and, in eukaryotes, many organelles_ may be a single or double lipid bilayer_ also includes associated proteins." [GOC
		GO:0016021+C	cellular_component	[name] integral to membrane	[def] "Penetrating at least one phospholipid bilayer of a membrane. May also refer to the state of being buried in the bilayer with no exposure outside the bilayer. When used to describe a protein, indicates that all or part of the peptide sequence is embedded in the membrane." [GOC
		GO:0016887+F	molecular_function	[name] ATPase activity	[def] "Catalysis of the reaction
		GO:0042626+F	molecular_function	[name] ATPase activity, coupled to transmembrane movement of substances	[def] "Catalysis of the reaction
		GO:0055085+P	biological_process	[name] transmembrane transport	[def] "The process in which a solute is transported from one side of a membrane to the other." [GOC
	[BCAT1 only]
		GO:0000082+P	biological_process	[name] G1/S transition of mitotic cell cycle	[def] "Progression from G1 phase to S phase of the mitotic cell cycle." [GOC
		GO:0003824+F	molecular_function	[name] catalytic activity	[def] "Catalysis of a biochemical reaction at physiological temperatures. In biologically catalyzed reactions, the reactants are known as substrates, and the catalysts are naturally occurring macromolecular substances known as enzymes. Enzymes possess specific binding sites for substrates, and are usually composed wholly or largely of protein, but RNA that has catalytic activity (ribozyme) is often also regarded as enzymatic." [ISBN
		GO:0004084+F	molecular_function	[name] branched-chain-amino-acid transaminase activity	[def] "Catalysis of the reaction
		GO:0005737+C	cellular_component	[name] cytoplasm	[def] "All of the contents of a cell excluding the plasma membrane and nucleus, but including other subcellular structures." [ISBN
		GO:0005739+C	cellular_component	[name] mitochondrion	[def] "A semiautonomous, self replicating organelle that occurs in varying numbers, shapes, and sizes in the cytoplasm of virtually all eukaryotic cells. It is notably the site of tissue respiration." [ISBN
		GO:0005829+C	cellular_component	[name] cytosol	[def] "The part of the cytoplasm that does not contain organelles but which does contain other particulate matter, such as protein complexes." [GOC
		GO:0006532+P	biological_process	[name] aspartate biosynthetic process	[def] "The chemical reactions and pathways resulting in the formation of aspartate, the anion derived from aspartic acid, 2-aminobutanedioic acid." [GOC
		GO:0008152+P	biological_process	[name] metabolic process	[def] "The chemical reactions and pathways, including anabolism and catabolism, by which living organisms transform chemical substances. Metabolic processes typically transform small molecules, but also include macromolecular processes such as DNA repair and replication, and protein synthesis and degradation." [GOC
		GO:0008283+P	biological_process	[name] cell proliferation	[def] "The multiplication or reproduction of cells, resulting in the expansion of a cell population." [GOC
		GO:0008483+F	molecular_function	[name] transaminase activity	[def] "Catalysis of the transfer of an amino group to an acceptor, usually a 2-oxo acid." [ISBN
		GO:0008652+P	biological_process	[name] cellular amino acid biosynthetic process	[def] "The chemical reactions and pathways resulting in the formation of amino acids, organic acids containing one or more amino substituents." [ISBN
		GO:0009081+P	biological_process	[name] branched chain family amino acid metabolic process	[def] "The chemical reactions and pathways involving amino acids containing a branched carbon skeleton, comprising isoleucine, leucine and valine." [GOC
		GO:0009082+P	biological_process	[name] branched chain family amino acid biosynthetic process	[def] "The chemical reactions and pathways resulting in the formation of amino acids containing a branched carbon skeleton, comprising isoleucine, leucine and valine." [GOC
		GO:0009083+P	biological_process	[name] branched chain family amino acid catabolic process	[def] "The chemical reactions and pathways resulting in the breakdown of amino acids containing a branched carbon skeleton, comprising isoleucine, leucine and valine." [GOC
		GO:0009098+P	biological_process	[name] leucine biosynthetic process	[def] "The chemical reactions and pathways resulting in the formation of leucine, 2-amino-4-methylpentanoic acid." [GOC
		GO:0009099+P	biological_process	[name] valine biosynthetic process	[def] "The chemical reactions and pathways resulting in the formation of valine, 2-amino-3-methylbutanoic acid." [GOC
		GO:0016740+F	molecular_function	[name] transferase activity	[def] "Catalysis of the transfer of a group, e.g. a methyl group, glycosyl group, acyl group, phosphorus-containing, or other groups, from one compound (generally regarded as the donor) to another compound (generally regarded as the acceptor). Transferase is the systematic name for any enzyme of EC class 2." [ISBN
		GO:0030170+F	molecular_function	[name] pyridoxal phosphate binding	[def] "Interacting selectively and non-covalently with pyridoxal 5' phosphate, 3-hydroxy-5-(hydroxymethyl)-2-methyl4-pyridine carboxaldehyde 5' phosphate, the biologically active form of vitamin B6." [GOC
		GO:0042802+F	molecular_function	[name] identical protein binding	[def] "Interacting selectively and non-covalently with an identical protein or proteins." [GOC
		GO:0052654+F	molecular_function	[name] L-leucine transaminase activity	[def] "Catalysis of the reaction
		GO:0052655+F	molecular_function	[name] L-valine transaminase activity	[def] "Catalysis of the reaction
		GO:0052656+F	molecular_function	[name] L-isoleucine transaminase activity	[def] "Catalysis of the reaction
[29]{Rv0327c,ALDH5A1}
	[common GO terms]
		GO:0016491+F	molecular_function	[name] oxidoreductase activity	[def] "Catalysis of an oxidation-reduction (redox) reaction, a reversible chemical reaction in which the oxidation state of an atom or atoms within a molecule is altered. One substrate acts as a hydrogen or electron donor and becomes oxidized, while the other acts as hydrogen or electron acceptor and becomes reduced." [GOC
		GO:0055114+P	biological_process	[name] oxidation-reduction process	[def] "A metabolic process that results in the removal or addition of one or more electrons to or from a substance, with or without the concomitant removal or addition of a proton or protons." [GOC
	[Rv0327c only]
		GO:0004497+F	molecular_function	[name] monooxygenase activity	[def] "Catalysis of the incorporation of one atom from molecular oxygen into a compound and the reduction of the other atom of oxygen to water." [http
		GO:0005506+F	molecular_function	[name] iron ion binding	[def] "Interacting selectively and non-covalently with iron (Fe) ions." [GOC
		GO:0005618+C	cellular_component	[name] cell wall	[def] "The rigid or semi-rigid envelope lying outside the cell membrane of plant, fungal, and most prokaryotic cells, maintaining their shape and protecting them from osmotic lysis. In plants it is made of cellulose and, often, lignin_ in fungi it is composed largely of polysaccharides_ in bacteria it is composed of peptidoglycan." [ISBN
		GO:0005886+C	cellular_component	[name] plasma membrane	[def] "The membrane surrounding a cell that separates the cell from its external environment. It consists of a phospholipid bilayer and associated proteins." [ISBN
		GO:0016125+P	biological_process	[name] sterol metabolic process	[def] "The chemical reactions and pathways involving sterols, steroids with one or more hydroxyl groups and a hydrocarbon side-chain in the molecule." [ISBN
		GO:0016705+F	molecular_function	[name] oxidoreductase activity, acting on paired donors, with incorporation or reduction of molecular oxygen	[def] "Catalysis of an oxidation-reduction (redox) reaction in which hydrogen or electrons are transferred from each of two donors, and molecular oxygen is reduced or incorporated into a donor." [GOC
		GO:0020037+F	molecular_function	[name] heme binding	[def] "Interacting selectively and non-covalently with heme, any compound of iron complexed in a porphyrin (tetrapyrrole) ring." [CHEBI
		GO:0046872+F	molecular_function	[name] metal ion binding	[def] "Interacting selectively and non-covalently with any metal ion." [GOC
	[ALDH5A1 only]
		GO:0005739+C	cellular_component	[name] mitochondrion	[def] "A semiautonomous, self replicating organelle that occurs in varying numbers, shapes, and sizes in the cytoplasm of virtually all eukaryotic cells. It is notably the site of tissue respiration." [ISBN
		GO:0008152+P	biological_process	[name] metabolic process	[def] "The chemical reactions and pathways, including anabolism and catabolism, by which living organisms transform chemical substances. Metabolic processes typically transform small molecules, but also include macromolecular processes such as DNA repair and replication, and protein synthesis and degradation." [GOC
		GO:0009013+F	molecular_function	[name] succinate-semialdehyde dehydrogenase [NAD(P)+] activity	[def] "Catalysis of the reaction
		GO:0009450+P	biological_process	[name] gamma-aminobutyric acid catabolic process	[def] "The chemical reactions and pathways resulting in the breakdown of gamma-aminobutyric acid (GABA, 4-aminobutyrate), an amino acid which acts as a neurotransmitter in some organisms." [GOC
		GO:0016620+F	molecular_function	[name] oxidoreductase activity, acting on the aldehyde or oxo group of donors, NAD or NADP as acceptor	[def] "Catalysis of an oxidation-reduction (redox) reaction in which an aldehyde or ketone (oxo) group acts as a hydrogen or electron donor and reduces NAD or NADP." [GOC
[30]{Rv0764c,ALDH1A3}
	[common GO terms]
		GO:0005737+C	cellular_component	[name] cytoplasm	[def] "All of the contents of a cell excluding the plasma membrane and nucleus, but including other subcellular structures." [ISBN
		GO:0005829+C	cellular_component	[name] cytosol	[def] "The part of the cytoplasm that does not contain organelles but which does contain other particulate matter, such as protein complexes." [GOC
		GO:0016491+F	molecular_function	[name] oxidoreductase activity	[def] "Catalysis of an oxidation-reduction (redox) reaction, a reversible chemical reaction in which the oxidation state of an atom or atoms within a molecule is altered. One substrate acts as a hydrogen or electron donor and becomes oxidized, while the other acts as hydrogen or electron acceptor and becomes reduced." [GOC
		GO:0055114+P	biological_process	[name] oxidation-reduction process	[def] "A metabolic process that results in the removal or addition of one or more electrons to or from a substance, with or without the concomitant removal or addition of a proton or protons." [GOC
	[Rv0764c only]
		GO:0004497+F	molecular_function	[name] monooxygenase activity	[def] "Catalysis of the incorporation of one atom from molecular oxygen into a compound and the reduction of the other atom of oxygen to water." [http
		GO:0005506+F	molecular_function	[name] iron ion binding	[def] "Interacting selectively and non-covalently with iron (Fe) ions." [GOC
		GO:0005515+F	molecular_function	[name] protein binding	[def] "Interacting selectively and non-covalently with any protein or protein complex (a complex of two or more proteins that may include other nonprotein molecules)." [GOC
		GO:0006629+P	biological_process	[name] lipid metabolic process	[def] "The chemical reactions and pathways involving lipids, compounds soluble in an organic solvent but not, or sparingly, in an aqueous solvent. Includes fatty acids_ neutral fats, other fatty-acid esters, and soaps_ long-chain (fatty) alcohols and waxes_ sphingoids and other long-chain bases_ glycolipids, phospholipids and sphingolipids_ and carotenes, polyprenols, sterols, terpenes and other isoprenoids." [GOC
		GO:0006694+P	biological_process	[name] steroid biosynthetic process	[def] "The chemical reactions and pathways resulting in the formation of steroids, compounds with a 1,2,cyclopentanoperhydrophenanthrene nucleus_ includes de novo formation and steroid interconversion by modification." [GOC
		GO:0008202+P	biological_process	[name] steroid metabolic process	[def] "The chemical reactions and pathways involving steroids, compounds with a 1,2,cyclopentanoperhydrophenanthrene nucleus." [ISBN
		GO:0008398+F	molecular_function	[name] sterol 14-demethylase activity	[def] "Catalysis of the reaction
		GO:0016125+P	biological_process	[name] sterol metabolic process	[def] "The chemical reactions and pathways involving sterols, steroids with one or more hydroxyl groups and a hydrocarbon side-chain in the molecule." [ISBN
		GO:0016126+P	biological_process	[name] sterol biosynthetic process	[def] "The chemical reactions and pathways resulting in the formation of sterols, steroids with one or more hydroxyl groups and a hydrocarbon side-chain in the molecule." [GOC
		GO:0016705+F	molecular_function	[name] oxidoreductase activity, acting on paired donors, with incorporation or reduction of molecular oxygen	[def] "Catalysis of an oxidation-reduction (redox) reaction in which hydrogen or electrons are transferred from each of two donors, and molecular oxygen is reduced or incorporated into a donor." [GOC
		GO:0020037+F	molecular_function	[name] heme binding	[def] "Interacting selectively and non-covalently with heme, any compound of iron complexed in a porphyrin (tetrapyrrole) ring." [CHEBI
		GO:0046872+F	molecular_function	[name] metal ion binding	[def] "Interacting selectively and non-covalently with any metal ion." [GOC
		GO:0070988+P	biological_process	[name] demethylation	[def] "The process of removing one or more methyl groups from a molecule." [GOC
	[ALDH1A3 only]
		GO:0001758+F	molecular_function	[name] retinal dehydrogenase activity	[def] "Catalysis of the reaction
		GO:0002072+P	biological_process	[name] optic cup morphogenesis involved in camera-type eye development	[def] "The invagination of the optic vesicle to form two-walled indentations, the optic cups, that will go on to form the retina. This process begins with the optic vesicle becoming a two-walled structure and its subsequent shape changes. It does not include the fate commitment of cells to become the pigmented retina and the neural retina. An example of this process is found in Mus musculus." [GOC
		GO:0002138+P	biological_process	[name] retinoic acid biosynthetic process	[def] "The chemical reactions and pathways resulting in the biosynthesis of retinoic acid, one of the three components that makes up vitamin A." [GOC
		GO:0004029+F	molecular_function	[name] aldehyde dehydrogenase (NAD) activity	[def] "Catalysis of the reaction
		GO:0004030+F	molecular_function	[name] aldehyde dehydrogenase [NAD(P)+] activity	[def] "Catalysis of the reaction
		GO:0007626+P	biological_process	[name] locomotory behavior	[def] "The specific movement from place to place of an organism in response to external or internal stimuli. Locomotion of a whole organism in a manner dependent upon some combination of that organism's internal state and external conditions." [GOC
		GO:0008152+P	biological_process	[name] metabolic process	[def] "The chemical reactions and pathways, including anabolism and catabolism, by which living organisms transform chemical substances. Metabolic processes typically transform small molecules, but also include macromolecular processes such as DNA repair and replication, and protein synthesis and degradation." [GOC
		GO:0016620+F	molecular_function	[name] oxidoreductase activity, acting on the aldehyde or oxo group of donors, NAD or NADP as acceptor	[def] "Catalysis of an oxidation-reduction (redox) reaction in which an aldehyde or ketone (oxo) group acts as a hydrogen or electron donor and reduces NAD or NADP." [GOC
		GO:0021768+P	biological_process	[name] nucleus accumbens development	[def] "The progression of the nucleus accumbens over time from its initial formation until its mature state. The nucleus accumbens is a collection of pleomorphic cells in the caudal part of the anterior horn of the lateral ventricle, in the region of the olfactory tubercle, lying between the head of the caudate nucleus and the anterior perforated substance. It is part of the ventral striatum, a composite structure considered part of the basal ganglia." [GO_REF
		GO:0031076+P	biological_process	[name] embryonic camera-type eye development	[def] "The process occurring during the embryonic phase whose specific outcome is the progression of the eye over time, from its formation to the mature structure." [GOC
		GO:0042472+P	biological_process	[name] inner ear morphogenesis	[def] "The process in which the anatomical structures of the inner ear are generated and organized. The inner ear is the structure in vertebrates that contains the organs of balance and hearing. It consists of soft hollow sensory structures (the membranous labyrinth) containing fluid (endolymph) surrounded by fluid (perilymph) and encased in a bony cavity (the bony labyrinth). It consists of two chambers, the sacculus and utriculus, from which arise the cochlea and semicircular canals respectively." [GOC
		GO:0042572+P	biological_process	[name] retinol metabolic process	[def] "The chemical reactions and pathways involving retinol, one of the three compounds that makes up vitamin A." [GOC
		GO:0042573+P	biological_process	[name] retinoic acid metabolic process	[def] "The chemical reactions and pathways involving retinoic acid, one of the three components that makes up vitamin A." [GOC
		GO:0042574+P	biological_process	[name] retinal metabolic process	[def] "The chemical reactions and pathways involving retinal, a compound that plays an important role in the visual process in most vertebrates. In the retina, retinal combines with opsins to form visual pigments. Retinal is one of the forms of vitamin A." [CHEBI
		GO:0042803+F	molecular_function	[name] protein homodimerization activity	[def] "Interacting selectively and non-covalently with an identical protein to form a homodimer." [GOC
		GO:0043065+P	biological_process	[name] positive regulation of apoptotic process	[def] "Any process that activates or increases the frequency, rate or extent of cell death by apoptotic process." [GOC
		GO:0048048+P	biological_process	[name] embryonic eye morphogenesis	[def] "The process occurring in the embryo by which the anatomical structures of the post-embryonic eye are generated and organized." [GOC
		GO:0050885+P	biological_process	[name] neuromuscular process controlling balance	[def] "Any process that an organism uses to control its balance, the orientation of the organism (or the head of the organism) in relation to the source of gravity. In humans and animals, balance is perceived through visual cues, the labyrinth system of the inner ears and information from skin pressure receptors and muscle and joint receptors." [GOC
		GO:0060013+P	biological_process	[name] righting reflex	[def] "A reflex process in which an animal immediately tries to turn over after being placed in a supine position." [GOC
		GO:0060166+P	biological_process	[name] olfactory pit development	[def] "The biological process whose specific outcome is the progression of the olfactory pit from an initial condition to its mature state. This process begins with the formation of the olfactory pit, which is an indentation of the olfactory placode, and ends when the pits hollows out to form the nasopharynx." [GOC
		GO:0060324+P	biological_process	[name] face development	[def] "The biological process whose specific outcome is the progression of a face from an initial condition to its mature state. The face is the ventral division of the head." [GOC
		GO:0070062+C	cellular_component	[name] extracellular vesicular exosome	[def] "A membrane-bounded vesicle that is released into the extracellular region by fusion of the limiting endosomal membrane of a multivesicular body with the plasma membrane." [GOC
		GO:0070324+F	molecular_function	[name] thyroid hormone binding	[def] "Interacting selectively and non-covalently with thyroxine (T4) or triiodothyronine (T3), tyrosine-based hormones produced by the thyroid gland." [GOC
		GO:0070403+F	molecular_function	[name] NAD+ binding	[def] "Interacting selectively and non-covalently with the oxidized form, NAD, of nicotinamide adenine dinucleotide, a coenzyme involved in many redox and biosynthetic reactions." [GOC
[31]{Rv0766c,ALDH1A2}
	[common GO terms]
		GO:0016491+F	molecular_function	[name] oxidoreductase activity	[def] "Catalysis of an oxidation-reduction (redox) reaction, a reversible chemical reaction in which the oxidation state of an atom or atoms within a molecule is altered. One substrate acts as a hydrogen or electron donor and becomes oxidized, while the other acts as hydrogen or electron acceptor and becomes reduced." [GOC
		GO:0055114+P	biological_process	[name] oxidation-reduction process	[def] "A metabolic process that results in the removal or addition of one or more electrons to or from a substance, with or without the concomitant removal or addition of a proton or protons." [GOC
	[Rv0766c only]
		GO:0004497+F	molecular_function	[name] monooxygenase activity	[def] "Catalysis of the incorporation of one atom from molecular oxygen into a compound and the reduction of the other atom of oxygen to water." [http
		GO:0005506+F	molecular_function	[name] iron ion binding	[def] "Interacting selectively and non-covalently with iron (Fe) ions." [GOC
		GO:0005886+C	cellular_component	[name] plasma membrane	[def] "The membrane surrounding a cell that separates the cell from its external environment. It consists of a phospholipid bilayer and associated proteins." [ISBN
		GO:0006707+P	biological_process	[name] cholesterol catabolic process	[def] "The chemical reactions and pathways resulting in the breakdown of cholesterol, cholest-5-en-3 beta-ol, the principal sterol of vertebrates and the precursor of many steroids, including bile acids and steroid hormones." [GOC
		GO:0008395+F	molecular_function	[name] steroid hydroxylase activity	[def] "Catalysis of the formation of a hydroxyl group on a steroid by incorporation of oxygen from O2." [ISBN
		GO:0016705+F	molecular_function	[name] oxidoreductase activity, acting on paired donors, with incorporation or reduction of molecular oxygen	[def] "Catalysis of an oxidation-reduction (redox) reaction in which hydrogen or electrons are transferred from each of two donors, and molecular oxygen is reduced or incorporated into a donor." [GOC
		GO:0020037+F	molecular_function	[name] heme binding	[def] "Interacting selectively and non-covalently with heme, any compound of iron complexed in a porphyrin (tetrapyrrole) ring." [CHEBI
		GO:0036199+F	
		GO:0046872+F	molecular_function	[name] metal ion binding	[def] "Interacting selectively and non-covalently with any metal ion." [GOC
	[ALDH1A2 only]
		GO:0001568+P	biological_process	[name] blood vessel development	[def] "The process whose specific outcome is the progression of a blood vessel over time, from its formation to the mature structure. The blood vessel is the vasculature carrying blood." [GOC
		GO:0001758+F	molecular_function	[name] retinal dehydrogenase activity	[def] "Catalysis of the reaction
		GO:0001822+P	biological_process	[name] kidney development	[def] "The process whose specific outcome is the progression of the kidney over time, from its formation to the mature structure. The kidney is an organ that filters the blood and/or excretes the end products of body metabolism in the form of urine." [GOC
		GO:0001889+P	biological_process	[name] liver development	[def] "The process whose specific outcome is the progression of the liver over time, from its formation to the mature structure. The liver is an exocrine gland which secretes bile and functions in metabolism of protein and carbohydrate and fat, synthesizes substances involved in the clotting of the blood, synthesizes vitamin A, detoxifies poisonous substances, stores glycogen, and breaks down worn-out erythrocytes." [GOC
		GO:0001936+P	biological_process	[name] regulation of endothelial cell proliferation	[def] "Any process that modulates the frequency, rate, or extent of endothelial cell proliferation." [GOC
		GO:0002138+P	biological_process	[name] retinoic acid biosynthetic process	[def] "The chemical reactions and pathways resulting in the biosynthesis of retinoic acid, one of the three components that makes up vitamin A." [GOC
		GO:0003007+P	biological_process	[name] heart morphogenesis	[def] "The developmental process in which the heart is generated and organized. The heart is a hollow, muscular organ, which, by contracting rhythmically, keeps up the circulation of the blood." [GOC
		GO:0004028+F	molecular_function	[name] 3-chloroallyl aldehyde dehydrogenase activity	[def] "Catalysis of the reaction
		GO:0004029+F	molecular_function	[name] aldehyde dehydrogenase (NAD) activity	[def] "Catalysis of the reaction
		GO:0005737+C	cellular_component	[name] cytoplasm	[def] "All of the contents of a cell excluding the plasma membrane and nucleus, but including other subcellular structures." [ISBN
		GO:0005829+C	cellular_component	[name] cytosol	[def] "The part of the cytoplasm that does not contain organelles but which does contain other particulate matter, such as protein complexes." [GOC
		GO:0006776+P	biological_process	[name] vitamin A metabolic process	[def] "The chemical reactions and pathways involving any of the vitamin A compounds, retinol, retinal (retinaldehyde) and retinoic acid, all of which are derivatives of beta-carotene." [GOC
		GO:0007494+P	biological_process	[name] midgut development	[def] "The process whose specific outcome is the progression of the midgut over time, from its formation to the mature structure. The midgut is the middle part of the alimentary canal from the stomach, or entrance of the bile duct, to, or including, the large intestine." [GOC
		GO:0008152+P	biological_process	[name] metabolic process	[def] "The chemical reactions and pathways, including anabolism and catabolism, by which living organisms transform chemical substances. Metabolic processes typically transform small molecules, but also include macromolecular processes such as DNA repair and replication, and protein synthesis and degradation." [GOC
		GO:0008284+P	biological_process	[name] positive regulation of cell proliferation	[def] "Any process that activates or increases the rate or extent of cell proliferation." [GOC
		GO:0008285+P	biological_process	[name] negative regulation of cell proliferation	[def] "Any process that stops, prevents or reduces the rate or extent of cell proliferation." [GOC
		GO:0009855+P	biological_process	[name] determination of bilateral symmetry	[def] "The establishment of an organism's body plan or part of an organism with respect to a single longitudinal plane. The pattern can either be symmetric, such that the halves are mirror images, or asymmetric where the pattern deviates from this symmetry." [GOC
		GO:0009952+P	biological_process	[name] anterior/posterior pattern specification	[def] "The regionalization process in which specific areas of cell differentiation are determined along the anterior-posterior axis. The anterior-posterior axis is defined by a line that runs from the head or mouth of an organism to the tail or opposite end of the organism." [GOC
		GO:0009954+P	biological_process	[name] proximal/distal pattern formation	[def] "The regionalization process in which specific areas of cell differentiation are determined along a proximal/distal axis. The proximal/distal axis is defined by a line that runs from main body (proximal end) of an organism outward (distal end)." [GOC
		GO:0010628+P	biological_process	[name] positive regulation of gene expression	[def] "Any process that increases the frequency, rate or extent of gene expression. Gene expression is the process in which a gene's coding sequence is converted into a mature gene product or products (proteins or RNA). This includes the production of an RNA transcript as well as any processing to produce a mature RNA product or an mRNA (for protein-coding genes) and the translation of that mRNA into protein. Some protein processing events may be included when they are required to form an active form of a product from an inactive precursor form." [GOC
		GO:0014032+P	biological_process	[name] neural crest cell development	[def] "The process aimed at the progression of a neural crest cell over time, from initial commitment of the cell to its specific fate, to the fully functional differentiated cell." [GOC
		GO:0016331+P	biological_process	[name] morphogenesis of embryonic epithelium	[def] "The process in which the anatomical structures of embryonic epithelia are generated and organized." [GOC
		GO:0016620+F	molecular_function	[name] oxidoreductase activity, acting on the aldehyde or oxo group of donors, NAD or NADP as acceptor	[def] "Catalysis of an oxidation-reduction (redox) reaction in which an aldehyde or ketone (oxo) group acts as a hydrogen or electron donor and reduces NAD or NADP." [GOC
		GO:0016918+F	molecular_function	[name] retinal binding	[def] "Interacting selectively and non-covalently with retinal, one of the forms of vitamin A. Retinal plays an important role in the visual process in most vertebrates, combining with opsins to form visual pigments in the retina." [CHEBI
		GO:0021915+P	biological_process	[name] neural tube development	[def] "The process whose specific outcome is the progression of the neural tube over time, from its formation to the mature structure. The mature structure of the neural tube exists when the tube has been segmented into the forebrain, midbrain, hindbrain and spinal cord regions. In addition neural crest has budded away from the epithelium." [GO_REF
		GO:0021983+P	biological_process	[name] pituitary gland development	[def] "The progression of the pituitary gland over time from its initial formation until its mature state. The pituitary gland is an endocrine gland that secretes hormones that regulate many other glands." [GO_REF
		GO:0030182+P	biological_process	[name] neuron differentiation	[def] "The process in which a relatively unspecialized cell acquires specialized features of a neuron." [GOC
		GO:0030324+P	biological_process	[name] lung development	[def] "The process whose specific outcome is the progression of the lung over time, from its formation to the mature structure. In all air-breathing vertebrates the lungs are developed from the ventral wall of the oesophagus as a pouch which divides into two sacs. In amphibians and many reptiles the lungs retain very nearly this primitive sac-like character, but in the higher forms the connection with the esophagus becomes elongated into the windpipe and the inner walls of the sacs become more and more divided, until, in the mammals, the air spaces become minutely divided into tubes ending in small air cells, in the walls of which the blood circulates in a fine network of capillaries. In mammals the lungs are more or less divided into lobes, and each lung occupies a separate cavity in the thorax." [GOC
		GO:0030326+P	biological_process	[name] embryonic limb morphogenesis	[def] "The process, occurring in the embryo, by which the anatomical structures of the limb are generated and organized. A limb is an appendage of an animal used for locomotion or grasping." [GOC
		GO:0030900+P	biological_process	[name] forebrain development	[def] "The process whose specific outcome is the progression of the forebrain over time, from its formation to the mature structure. The forebrain is the anterior of the three primary divisions of the developing chordate brain or the corresponding part of the adult brain (in vertebrates, includes especially the cerebral hemispheres, the thalamus, and the hypothalamus and especially in higher vertebrates is the main control center for sensory and associative information processing, visceral functions, and voluntary motor functions)." [http
		GO:0030902+P	biological_process	[name] hindbrain development	[def] "The process whose specific outcome is the progression of the hindbrain over time, from its formation to the mature structure. The hindbrain is the posterior of the three primary divisions of the developing chordate brain, or the corresponding part of the adult brain (in vertebrates, includes the cerebellum, pons, and medulla oblongata and controls the autonomic functions and equilibrium)." [http
		GO:0031016+P	biological_process	[name] pancreas development	[def] "The process whose specific outcome is the progression of the pancreas over time, from its formation to the mature structure. The pancreas is an endoderm derived structure that produces precursors of digestive enzymes and blood glucose regulating enzymes." [GOC
		GO:0031076+P	biological_process	[name] embryonic camera-type eye development	[def] "The process occurring during the embryonic phase whose specific outcome is the progression of the eye over time, from its formation to the mature structure." [GOC
		GO:0032355+P	biological_process	[name] response to estradiol stimulus	[def] "Any process that results in a change in state or activity of a cell or an organism (in terms of movement, secretion, enzyme production, gene expression, etc.) as a result of stimulus by estradiol, a C18 steroid hormone hydroxylated at C3 and C17 that acts as a potent estrogen." [GOC
		GO:0033189+P	biological_process	[name] response to vitamin A	[def] "Any process that results in a change in state or activity of a cell or an organism (in terms of movement, secretion, enzyme production, gene expression, etc.) as a result of a vitamin A stimulus." [GOC
		GO:0034097+P	biological_process	[name] response to cytokine stimulus	[def] "Any process that results in a change in state or activity of a cell or an organism (in terms of movement, secretion, enzyme production, gene expression, etc.) as a result of a cytokine stimulus." [GOC
		GO:0035115+P	biological_process	[name] embryonic forelimb morphogenesis	[def] "The process, occurring in the embryo, by which the anatomical structures of the forelimb are generated and organized. The forelimbs are the front limbs of an animal." [ISBN
		GO:0035799+P	biological_process	[name] ureter maturation	[def] "A developmental process, independent of morphogenetic (shape) change, that is required for the ureter to attain its fully functional state. The ureter is a muscular tube that transports urine from the kidney to the urinary bladder or from the Malpighian tubule to the hindgut." [GOC
		GO:0042572+P	biological_process	[name] retinol metabolic process	[def] "The chemical reactions and pathways involving retinol, one of the three compounds that makes up vitamin A." [GOC
		GO:0042573+P	biological_process	[name] retinoic acid metabolic process	[def] "The chemical reactions and pathways involving retinoic acid, one of the three components that makes up vitamin A." [GOC
		GO:0042574+P	biological_process	[name] retinal metabolic process	[def] "The chemical reactions and pathways involving retinal, a compound that plays an important role in the visual process in most vertebrates. In the retina, retinal combines with opsins to form visual pigments. Retinal is one of the forms of vitamin A." [CHEBI
		GO:0042904+P	biological_process	[name] 9-cis-retinoic acid biosynthetic process	[def] "The chemical reactions and pathways resulting in the formation of 9-cis-retinoic acid, a metabolically active vitamin A derivative." [GOC
		GO:0043010+P	biological_process	[name] camera-type eye development	[def] "The process whose specific outcome is the progression of the camera-type eye over time, from its formation to the mature structure. The camera-type eye is an organ of sight that receives light through an aperture and focuses it through a lens, projecting it on a photoreceptor field." [GOC
		GO:0043065+P	biological_process	[name] positive regulation of apoptotic process	[def] "Any process that activates or increases the frequency, rate or extent of cell death by apoptotic process." [GOC
		GO:0048384+P	biological_process	[name] retinoic acid receptor signaling pathway	[def] "The series of molecular signals generated as a consequence of a retinoic acid receptor binding to one of its physiological ligands." [GOC
		GO:0048471+C	cellular_component	[name] perinuclear region of cytoplasm	[def] "Cytoplasm situated near, or occurring around, the nucleus." [GOC
		GO:0048566+P	biological_process	[name] embryonic digestive tract development	[def] "The process whose specific outcome is the progression of the gut over time, from its formation to the mature structure during embryonic development. The gut is the region of the digestive tract extending from the beginning of the intestines to the anus." [GOC
		GO:0048738+P	biological_process	[name] cardiac muscle tissue development	[def] "The process whose specific outcome is the progression of cardiac muscle over time, from its formation to the mature structure." [GOC
		GO:0060324+P	biological_process	[name] face development	[def] "The biological process whose specific outcome is the progression of a face from an initial condition to its mature state. The face is the ventral division of the head." [GOC
		GO:0071300+P	biological_process	[name] cellular response to retinoic acid	[def] "Any process that results in a change in state or activity of a cell (in terms of movement, secretion, enzyme production, gene expression, etc.) as a result of a retinoic acid stimulus." [GOC
[32]{Rv0327c,ALDH6A1}
	[common GO terms]
		GO:0016491+F	molecular_function	[name] oxidoreductase activity	[def] "Catalysis of an oxidation-reduction (redox) reaction, a reversible chemical reaction in which the oxidation state of an atom or atoms within a molecule is altered. One substrate acts as a hydrogen or electron donor and becomes oxidized, while the other acts as hydrogen or electron acceptor and becomes reduced." [GOC
		GO:0055114+P	biological_process	[name] oxidation-reduction process	[def] "A metabolic process that results in the removal or addition of one or more electrons to or from a substance, with or without the concomitant removal or addition of a proton or protons." [GOC
	[Rv0327c only]
		GO:0004497+F	molecular_function	[name] monooxygenase activity	[def] "Catalysis of the incorporation of one atom from molecular oxygen into a compound and the reduction of the other atom of oxygen to water." [http
		GO:0005506+F	molecular_function	[name] iron ion binding	[def] "Interacting selectively and non-covalently with iron (Fe) ions." [GOC
		GO:0005618+C	cellular_component	[name] cell wall	[def] "The rigid or semi-rigid envelope lying outside the cell membrane of plant, fungal, and most prokaryotic cells, maintaining their shape and protecting them from osmotic lysis. In plants it is made of cellulose and, often, lignin_ in fungi it is composed largely of polysaccharides_ in bacteria it is composed of peptidoglycan." [ISBN
		GO:0005886+C	cellular_component	[name] plasma membrane	[def] "The membrane surrounding a cell that separates the cell from its external environment. It consists of a phospholipid bilayer and associated proteins." [ISBN
		GO:0016125+P	biological_process	[name] sterol metabolic process	[def] "The chemical reactions and pathways involving sterols, steroids with one or more hydroxyl groups and a hydrocarbon side-chain in the molecule." [ISBN
		GO:0016705+F	molecular_function	[name] oxidoreductase activity, acting on paired donors, with incorporation or reduction of molecular oxygen	[def] "Catalysis of an oxidation-reduction (redox) reaction in which hydrogen or electrons are transferred from each of two donors, and molecular oxygen is reduced or incorporated into a donor." [GOC
		GO:0020037+F	molecular_function	[name] heme binding	[def] "Interacting selectively and non-covalently with heme, any compound of iron complexed in a porphyrin (tetrapyrrole) ring." [CHEBI
		GO:0046872+F	molecular_function	[name] metal ion binding	[def] "Interacting selectively and non-covalently with any metal ion." [GOC
	[ALDH6A1 only]
		GO:0000062+F	molecular_function	[name] fatty-acyl-CoA binding	[def] "Interacting selectively and non-covalently with acyl-CoA, any derivative of coenzyme A in which the sulfhydryl group is in thiolester linkage with a fatty acyl group." [GOC
		GO:0004029+F	molecular_function	[name] aldehyde dehydrogenase (NAD) activity	[def] "Catalysis of the reaction
		GO:0004491+F	molecular_function	[name] methylmalonate-semialdehyde dehydrogenase (acylating) activity	[def] "Catalysis of the reaction
		GO:0005654+C	cellular_component	[name] nucleoplasm	[def] "That part of the nuclear content other than the chromosomes or the nucleolus." [GOC
		GO:0005739+C	cellular_component	[name] mitochondrion	[def] "A semiautonomous, self replicating organelle that occurs in varying numbers, shapes, and sizes in the cytoplasm of virtually all eukaryotic cells. It is notably the site of tissue respiration." [ISBN
		GO:0005759+C	cellular_component	[name] mitochondrial matrix	[def] "The gel-like material, with considerable fine structure, that lies in the matrix space, or lumen, of a mitochondrion. It contains the enzymes of the tricarboxylic acid cycle and, in some organisms, the enzymes concerned with fatty acid oxidation." [GOC
		GO:0006210+P	biological_process	[name] thymine catabolic process	[def] "The chemical reactions and pathways resulting in the breakdown of thymine, 5-methyluracil, one of the two major pyrimidine bases present (as thymidine) in DNA but not found in RNA other than (as ribothymidine) in transfer RNA, where it is a minor base." [GOC
		GO:0006573+P	biological_process	[name] valine metabolic process	[def] "The chemical reactions and pathways involving valine, 2-amino-3-methylbutanoic acid." [GOC
		GO:0006574+P	biological_process	[name] valine catabolic process	[def] "The chemical reactions and pathways resulting in the breakdown of valine, 2-amino-3-methylbutanoic acid." [GOC
		GO:0008152+P	biological_process	[name] metabolic process	[def] "The chemical reactions and pathways, including anabolism and catabolism, by which living organisms transform chemical substances. Metabolic processes typically transform small molecules, but also include macromolecular processes such as DNA repair and replication, and protein synthesis and degradation." [GOC
		GO:0009083+P	biological_process	[name] branched chain family amino acid catabolic process	[def] "The chemical reactions and pathways resulting in the breakdown of amino acids containing a branched carbon skeleton, comprising isoleucine, leucine and valine." [GOC
		GO:0016620+F	molecular_function	[name] oxidoreductase activity, acting on the aldehyde or oxo group of donors, NAD or NADP as acceptor	[def] "Catalysis of an oxidation-reduction (redox) reaction in which an aldehyde or ketone (oxo) group acts as a hydrogen or electron donor and reduces NAD or NADP." [GOC
		GO:0016790+F	molecular_function	[name] thiolester hydrolase activity	[def] "Catalysis of the reaction
		GO:0018478+F	molecular_function	[name] malonate-semialdehyde dehydrogenase (acetylating) activity	[def] "Catalysis of the reaction
		GO:0019484+P	biological_process	[name] beta-alanine catabolic process	[def] "The chemical reactions and pathways resulting in the breakdown of beta-alanine (3-aminopropanoic acid), an achiral amino acid and an isomer of alanine. It occurs free (e.g. in brain) and in combination (e.g. in pantothenate) but it is not a constituent of proteins." [GOC
		GO:0019859+P	biological_process	[name] thymine metabolic process	[def] "The chemical reactions and pathways involving thymine, 5-methyluracil, one of the two major pyrimidine bases present (as thymidine) in DNA but not found in RNA other than (as ribothymidine) in transfer RNA, where it is a minor base." [GOC
		GO:0044822+F	
		GO:0050873+P	biological_process	[name] brown fat cell differentiation	[def] "The process in which a relatively unspecialized cell acquires specialized features of a brown adipocyte, an animal connective tissue cell involved in adaptive thermogenesis. Brown adipocytes contain multiple small droplets of triglycerides and a high number of mitochondria." [PMID
		GO:0070062+C	cellular_component	[name] extracellular vesicular exosome	[def] "A membrane-bounded vesicle that is released into the extracellular region by fusion of the limiting endosomal membrane of a multivesicular body with the plasma membrane." [GOC
[33]{Rv0327c,CAD}
	[common GO terms]
		GO:0046872+F	molecular_function	[name] metal ion binding	[def] "Interacting selectively and non-covalently with any metal ion." [GOC
	[Rv0327c only]
		GO:0004497+F	molecular_function	[name] monooxygenase activity	[def] "Catalysis of the incorporation of one atom from molecular oxygen into a compound and the reduction of the other atom of oxygen to water." [http
		GO:0005506+F	molecular_function	[name] iron ion binding	[def] "Interacting selectively and non-covalently with iron (Fe) ions." [GOC
		GO:0005618+C	cellular_component	[name] cell wall	[def] "The rigid or semi-rigid envelope lying outside the cell membrane of plant, fungal, and most prokaryotic cells, maintaining their shape and protecting them from osmotic lysis. In plants it is made of cellulose and, often, lignin_ in fungi it is composed largely of polysaccharides_ in bacteria it is composed of peptidoglycan." [ISBN
		GO:0005886+C	cellular_component	[name] plasma membrane	[def] "The membrane surrounding a cell that separates the cell from its external environment. It consists of a phospholipid bilayer and associated proteins." [ISBN
		GO:0016125+P	biological_process	[name] sterol metabolic process	[def] "The chemical reactions and pathways involving sterols, steroids with one or more hydroxyl groups and a hydrocarbon side-chain in the molecule." [ISBN
		GO:0016491+F	molecular_function	[name] oxidoreductase activity	[def] "Catalysis of an oxidation-reduction (redox) reaction, a reversible chemical reaction in which the oxidation state of an atom or atoms within a molecule is altered. One substrate acts as a hydrogen or electron donor and becomes oxidized, while the other acts as hydrogen or electron acceptor and becomes reduced." [GOC
		GO:0016705+F	molecular_function	[name] oxidoreductase activity, acting on paired donors, with incorporation or reduction of molecular oxygen	[def] "Catalysis of an oxidation-reduction (redox) reaction in which hydrogen or electrons are transferred from each of two donors, and molecular oxygen is reduced or incorporated into a donor." [GOC
		GO:0020037+F	molecular_function	[name] heme binding	[def] "Interacting selectively and non-covalently with heme, any compound of iron complexed in a porphyrin (tetrapyrrole) ring." [CHEBI
		GO:0055114+P	biological_process	[name] oxidation-reduction process	[def] "A metabolic process that results in the removal or addition of one or more electrons to or from a substance, with or without the concomitant removal or addition of a proton or protons." [GOC
	[CAD only]
		GO:0003824+F	molecular_function	[name] catalytic activity	[def] "Catalysis of a biochemical reaction at physiological temperatures. In biologically catalyzed reactions, the reactants are known as substrates, and the catalysts are naturally occurring macromolecular substances known as enzymes. Enzymes possess specific binding sites for substrates, and are usually composed wholly or largely of protein, but RNA that has catalytic activity (ribozyme) is often also regarded as enzymatic." [ISBN
		GO:0004070+F	molecular_function	[name] aspartate carbamoyltransferase activity	[def] "Catalysis of the reaction
		GO:0004088+F	molecular_function	[name] carbamoyl-phosphate synthase (glutamine-hydrolyzing) activity	[def] "Catalysis of the reaction
		GO:0005524+F	molecular_function	[name] ATP binding	[def] "Interacting selectively and non-covalently with ATP, adenosine 5'-triphosphate, a universally important coenzyme and enzyme regulator." [ISBN
		GO:0006207+P	biological_process	[name] 'de novo' pyrimidine base biosynthetic process	[def] "The chemical reactions and pathways resulting in the formation of pyrimidine bases, 1,3-diazine, organic nitrogenous bases, beginning with the synthesis of a pyrimidine ring from simpler precursors." [GOC
		GO:0006520+P	biological_process	[name] cellular amino acid metabolic process	[def] "The chemical reactions and pathways involving amino acids, carboxylic acids containing one or more amino groups, as carried out by individual cells." [CHEBI
		GO:0006541+P	biological_process	[name] glutamine metabolic process	[def] "The chemical reactions and pathways involving glutamine, 2-amino-4-carbamoylbutanoic acid." [GOC
		GO:0006807+P	biological_process	[name] nitrogen compound metabolic process	[def] "The chemical reactions and pathways involving organic or inorganic compounds that contain nitrogen, including (but not limited to) nitrogen fixation, nitrification, denitrification, assimilatory/dissimilatory nitrate reduction and the interconversion of nitrogenous organic matter and ammonium." [CHEBI
		GO:0016597+F	molecular_function	[name] amino acid binding	[def] "Interacting selectively and non-covalently with an amino acid, organic acids containing one or more amino substituents." [GOC
		GO:0016743+F	molecular_function	[name] carboxyl- or carbamoyltransferase activity	[def] "Catalysis of the transfer of a carboxyl- or carbamoyl group from one compound (donor) to another (acceptor)." [GOC
		GO:0016787+F	molecular_function	[name] hydrolase activity	[def] "Catalysis of the hydrolysis of various bonds, e.g. C-O, C-N, C-C, phosphoric anhydride bonds, etc. Hydrolase is the systematic name for any enzyme of EC class 3." [ISBN
		GO:0016810+F	molecular_function	[name] hydrolase activity, acting on carbon-nitrogen (but not peptide) bonds	[def] "Catalysis of the hydrolysis of any carbon-nitrogen bond, C-N, with the exception of peptide bonds." [GOC
		GO:0016812+F	molecular_function	[name] hydrolase activity, acting on carbon-nitrogen (but not peptide) bonds, in cyclic amides	[def] "Catalysis of the hydrolysis of any non-peptide carbon-nitrogen bond in a cyclic amide." [GOC
[34]{Rv3316,ALDH6A1}
	[common GO terms]
		GO:0055114+P	biological_process	[name] oxidation-reduction process	[def] "A metabolic process that results in the removal or addition of one or more electrons to or from a substance, with or without the concomitant removal or addition of a proton or protons." [GOC
	[Rv3316 only]
		GO:0000104+F	molecular_function	[name] succinate dehydrogenase activity	[def] "Catalysis of the reaction
		GO:0005886+C	cellular_component	[name] plasma membrane	[def] "The membrane surrounding a cell that separates the cell from its external environment. It consists of a phospholipid bilayer and associated proteins." [ISBN
		GO:0006099+P	biological_process	[name] tricarboxylic acid cycle	[def] "A nearly universal metabolic pathway in which the acetyl group of acetyl coenzyme A is effectively oxidized to two CO2 and four pairs of electrons are transferred to coenzymes. The acetyl group combines with oxaloacetate to form citrate, which undergoes successive transformations to isocitrate, 2-oxoglutarate, succinyl-CoA, succinate, fumarate, malate, and oxaloacetate again, thus completing the cycle. In eukaryotes the tricarboxylic acid is confined to the mitochondria. See also glyoxylate cycle." [ISBN
		GO:0016020+C	cellular_component	[name] membrane	[def] "Double layer of lipid molecules that encloses all cells, and, in eukaryotes, many organelles_ may be a single or double lipid bilayer_ also includes associated proteins." [GOC
		GO:0016021+C	cellular_component	[name] integral to membrane	[def] "Penetrating at least one phospholipid bilayer of a membrane. May also refer to the state of being buried in the bilayer with no exposure outside the bilayer. When used to describe a protein, indicates that all or part of the peptide sequence is embedded in the membrane." [GOC
		GO:0016627+F	molecular_function	[name] oxidoreductase activity, acting on the CH-CH group of donors	[def] "Catalysis of an oxidation-reduction (redox) reaction in which a CH-CH group acts as a hydrogen or electron donor and reduces a hydrogen or electron acceptor." [GOC
		GO:0045281+C	cellular_component	[name] succinate dehydrogenase complex	[def] "A multimeric complex which consists of flavoprotein (subunit A _ InterPro
		GO:0046872+F	molecular_function	[name] metal ion binding	[def] "Interacting selectively and non-covalently with any metal ion." [GOC
	[ALDH6A1 only]
		GO:0000062+F	molecular_function	[name] fatty-acyl-CoA binding	[def] "Interacting selectively and non-covalently with acyl-CoA, any derivative of coenzyme A in which the sulfhydryl group is in thiolester linkage with a fatty acyl group." [GOC
		GO:0004029+F	molecular_function	[name] aldehyde dehydrogenase (NAD) activity	[def] "Catalysis of the reaction
		GO:0004491+F	molecular_function	[name] methylmalonate-semialdehyde dehydrogenase (acylating) activity	[def] "Catalysis of the reaction
		GO:0005654+C	cellular_component	[name] nucleoplasm	[def] "That part of the nuclear content other than the chromosomes or the nucleolus." [GOC
		GO:0005739+C	cellular_component	[name] mitochondrion	[def] "A semiautonomous, self replicating organelle that occurs in varying numbers, shapes, and sizes in the cytoplasm of virtually all eukaryotic cells. It is notably the site of tissue respiration." [ISBN
		GO:0005759+C	cellular_component	[name] mitochondrial matrix	[def] "The gel-like material, with considerable fine structure, that lies in the matrix space, or lumen, of a mitochondrion. It contains the enzymes of the tricarboxylic acid cycle and, in some organisms, the enzymes concerned with fatty acid oxidation." [GOC
		GO:0006210+P	biological_process	[name] thymine catabolic process	[def] "The chemical reactions and pathways resulting in the breakdown of thymine, 5-methyluracil, one of the two major pyrimidine bases present (as thymidine) in DNA but not found in RNA other than (as ribothymidine) in transfer RNA, where it is a minor base." [GOC
		GO:0006573+P	biological_process	[name] valine metabolic process	[def] "The chemical reactions and pathways involving valine, 2-amino-3-methylbutanoic acid." [GOC
		GO:0006574+P	biological_process	[name] valine catabolic process	[def] "The chemical reactions and pathways resulting in the breakdown of valine, 2-amino-3-methylbutanoic acid." [GOC
		GO:0008152+P	biological_process	[name] metabolic process	[def] "The chemical reactions and pathways, including anabolism and catabolism, by which living organisms transform chemical substances. Metabolic processes typically transform small molecules, but also include macromolecular processes such as DNA repair and replication, and protein synthesis and degradation." [GOC
		GO:0009083+P	biological_process	[name] branched chain family amino acid catabolic process	[def] "The chemical reactions and pathways resulting in the breakdown of amino acids containing a branched carbon skeleton, comprising isoleucine, leucine and valine." [GOC
		GO:0016491+F	molecular_function	[name] oxidoreductase activity	[def] "Catalysis of an oxidation-reduction (redox) reaction, a reversible chemical reaction in which the oxidation state of an atom or atoms within a molecule is altered. One substrate acts as a hydrogen or electron donor and becomes oxidized, while the other acts as hydrogen or electron acceptor and becomes reduced." [GOC
		GO:0016620+F	molecular_function	[name] oxidoreductase activity, acting on the aldehyde or oxo group of donors, NAD or NADP as acceptor	[def] "Catalysis of an oxidation-reduction (redox) reaction in which an aldehyde or ketone (oxo) group acts as a hydrogen or electron donor and reduces NAD or NADP." [GOC
		GO:0016790+F	molecular_function	[name] thiolester hydrolase activity	[def] "Catalysis of the reaction
		GO:0018478+F	molecular_function	[name] malonate-semialdehyde dehydrogenase (acetylating) activity	[def] "Catalysis of the reaction
		GO:0019484+P	biological_process	[name] beta-alanine catabolic process	[def] "The chemical reactions and pathways resulting in the breakdown of beta-alanine (3-aminopropanoic acid), an achiral amino acid and an isomer of alanine. It occurs free (e.g. in brain) and in combination (e.g. in pantothenate) but it is not a constituent of proteins." [GOC
		GO:0019859+P	biological_process	[name] thymine metabolic process	[def] "The chemical reactions and pathways involving thymine, 5-methyluracil, one of the two major pyrimidine bases present (as thymidine) in DNA but not found in RNA other than (as ribothymidine) in transfer RNA, where it is a minor base." [GOC
		GO:0044822+F	
		GO:0050873+P	biological_process	[name] brown fat cell differentiation	[def] "The process in which a relatively unspecialized cell acquires specialized features of a brown adipocyte, an animal connective tissue cell involved in adaptive thermogenesis. Brown adipocytes contain multiple small droplets of triglycerides and a high number of mitochondria." [PMID
		GO:0070062+C	cellular_component	[name] extracellular vesicular exosome	[def] "A membrane-bounded vesicle that is released into the extracellular region by fusion of the limiting endosomal membrane of a multivesicular body with the plasma membrane." [GOC
[35]{Rv0778,ALDH5A1}
	[common GO terms]
		GO:0016491+F	molecular_function	[name] oxidoreductase activity	[def] "Catalysis of an oxidation-reduction (redox) reaction, a reversible chemical reaction in which the oxidation state of an atom or atoms within a molecule is altered. One substrate acts as a hydrogen or electron donor and becomes oxidized, while the other acts as hydrogen or electron acceptor and becomes reduced." [GOC
		GO:0055114+P	biological_process	[name] oxidation-reduction process	[def] "A metabolic process that results in the removal or addition of one or more electrons to or from a substance, with or without the concomitant removal or addition of a proton or protons." [GOC
	[Rv0778 only]
		GO:0004497+F	molecular_function	[name] monooxygenase activity	[def] "Catalysis of the incorporation of one atom from molecular oxygen into a compound and the reduction of the other atom of oxygen to water." [http
		GO:0005506+F	molecular_function	[name] iron ion binding	[def] "Interacting selectively and non-covalently with iron (Fe) ions." [GOC
		GO:0005886+C	cellular_component	[name] plasma membrane	[def] "The membrane surrounding a cell that separates the cell from its external environment. It consists of a phospholipid bilayer and associated proteins." [ISBN
		GO:0006707+P	biological_process	[name] cholesterol catabolic process	[def] "The chemical reactions and pathways resulting in the breakdown of cholesterol, cholest-5-en-3 beta-ol, the principal sterol of vertebrates and the precursor of many steroids, including bile acids and steroid hormones." [GOC
		GO:0008395+F	molecular_function	[name] steroid hydroxylase activity	[def] "Catalysis of the formation of a hydroxyl group on a steroid by incorporation of oxygen from O2." [ISBN
		GO:0016705+F	molecular_function	[name] oxidoreductase activity, acting on paired donors, with incorporation or reduction of molecular oxygen	[def] "Catalysis of an oxidation-reduction (redox) reaction in which hydrogen or electrons are transferred from each of two donors, and molecular oxygen is reduced or incorporated into a donor." [GOC
		GO:0020037+F	molecular_function	[name] heme binding	[def] "Interacting selectively and non-covalently with heme, any compound of iron complexed in a porphyrin (tetrapyrrole) ring." [CHEBI
		GO:0036199+F	
		GO:0046872+F	molecular_function	[name] metal ion binding	[def] "Interacting selectively and non-covalently with any metal ion." [GOC
	[ALDH5A1 only]
		GO:0005739+C	cellular_component	[name] mitochondrion	[def] "A semiautonomous, self replicating organelle that occurs in varying numbers, shapes, and sizes in the cytoplasm of virtually all eukaryotic cells. It is notably the site of tissue respiration." [ISBN
		GO:0008152+P	biological_process	[name] metabolic process	[def] "The chemical reactions and pathways, including anabolism and catabolism, by which living organisms transform chemical substances. Metabolic processes typically transform small molecules, but also include macromolecular processes such as DNA repair and replication, and protein synthesis and degradation." [GOC
		GO:0009013+F	molecular_function	[name] succinate-semialdehyde dehydrogenase [NAD(P)+] activity	[def] "Catalysis of the reaction
		GO:0009450+P	biological_process	[name] gamma-aminobutyric acid catabolic process	[def] "The chemical reactions and pathways resulting in the breakdown of gamma-aminobutyric acid (GABA, 4-aminobutyrate), an amino acid which acts as a neurotransmitter in some organisms." [GOC
		GO:0016620+F	molecular_function	[name] oxidoreductase activity, acting on the aldehyde or oxo group of donors, NAD or NADP as acceptor	[def] "Catalysis of an oxidation-reduction (redox) reaction in which an aldehyde or ketone (oxo) group acts as a hydrogen or electron donor and reduces NAD or NADP." [GOC
[36]{Rv1620c,ATP1A1}
	[common GO terms]
		GO:0000166+F	molecular_function	[name] nucleotide binding	[def] "Interacting selectively and non-covalently with a nucleotide, any compound consisting of a nucleoside that is esterified with (ortho)phosphate or an oligophosphate at any hydroxyl group on the ribose or deoxyribose." [GOC
		GO:0016020+C	cellular_component	[name] membrane	[def] "Double layer of lipid molecules that encloses all cells, and, in eukaryotes, many organelles_ may be a single or double lipid bilayer_ also includes associated proteins." [GOC
		GO:0016021+C	cellular_component	[name] integral to membrane	[def] "Penetrating at least one phospholipid bilayer of a membrane. May also refer to the state of being buried in the bilayer with no exposure outside the bilayer. When used to describe a protein, indicates that all or part of the peptide sequence is embedded in the membrane." [GOC
	[Rv1620c only]
		GO:0005524+F	molecular_function	[name] ATP binding	[def] "Interacting selectively and non-covalently with ATP, adenosine 5'-triphosphate, a universally important coenzyme and enzyme regulator." [ISBN
		GO:0005618+C	cellular_component	[name] cell wall	[def] "The rigid or semi-rigid envelope lying outside the cell membrane of plant, fungal, and most prokaryotic cells, maintaining their shape and protecting them from osmotic lysis. In plants it is made of cellulose and, often, lignin_ in fungi it is composed largely of polysaccharides_ in bacteria it is composed of peptidoglycan." [ISBN
		GO:0006810+P	biological_process	[name] transport	[def] "The directed movement of substances (such as macromolecules, small molecules, ions) into, out of or within a cell, or between cells, or within a multicellular organism by means of some agent such as a transporter or pore." [GOC
		GO:0016887+F	molecular_function	[name] ATPase activity	[def] "Catalysis of the reaction
		GO:0042626+F	molecular_function	[name] ATPase activity, coupled to transmembrane movement of substances	[def] "Catalysis of the reaction
		GO:0055085+P	biological_process	[name] transmembrane transport	[def] "The process in which a solute is transported from one side of a membrane to the other." [GOC
	[ATP1A1 only]
		GO:0046872+F	molecular_function	[name] metal ion binding	[def] "Interacting selectively and non-covalently with any metal ion." [GOC
[37]{Rv2266,IMPDH1}
	[common GO terms]
		GO:0016491+F	molecular_function	[name] oxidoreductase activity	[def] "Catalysis of an oxidation-reduction (redox) reaction, a reversible chemical reaction in which the oxidation state of an atom or atoms within a molecule is altered. One substrate acts as a hydrogen or electron donor and becomes oxidized, while the other acts as hydrogen or electron acceptor and becomes reduced." [GOC
		GO:0046872+F	molecular_function	[name] metal ion binding	[def] "Interacting selectively and non-covalently with any metal ion." [GOC
		GO:0055114+P	biological_process	[name] oxidation-reduction process	[def] "A metabolic process that results in the removal or addition of one or more electrons to or from a substance, with or without the concomitant removal or addition of a proton or protons." [GOC
	[Rv2266 only]
		GO:0004497+F	molecular_function	[name] monooxygenase activity	[def] "Catalysis of the incorporation of one atom from molecular oxygen into a compound and the reduction of the other atom of oxygen to water." [http
		GO:0005506+F	molecular_function	[name] iron ion binding	[def] "Interacting selectively and non-covalently with iron (Fe) ions." [GOC
		GO:0005886+C	cellular_component	[name] plasma membrane	[def] "The membrane surrounding a cell that separates the cell from its external environment. It consists of a phospholipid bilayer and associated proteins." [ISBN
		GO:0006629+P	biological_process	[name] lipid metabolic process	[def] "The chemical reactions and pathways involving lipids, compounds soluble in an organic solvent but not, or sparingly, in an aqueous solvent. Includes fatty acids_ neutral fats, other fatty-acid esters, and soaps_ long-chain (fatty) alcohols and waxes_ sphingoids and other long-chain bases_ glycolipids, phospholipids and sphingolipids_ and carotenes, polyprenols, sterols, terpenes and other isoprenoids." [GOC
		GO:0006631+P	biological_process	[name] fatty acid metabolic process	[def] "The chemical reactions and pathways involving fatty acids, aliphatic monocarboxylic acids liberated from naturally occurring fats and oils by hydrolysis." [ISBN
		GO:0006707+P	biological_process	[name] cholesterol catabolic process	[def] "The chemical reactions and pathways resulting in the breakdown of cholesterol, cholest-5-en-3 beta-ol, the principal sterol of vertebrates and the precursor of many steroids, including bile acids and steroid hormones." [GOC
		GO:0008395+F	molecular_function	[name] steroid hydroxylase activity	[def] "Catalysis of the formation of a hydroxyl group on a steroid by incorporation of oxygen from O2." [ISBN
		GO:0010430+P	biological_process	[name] fatty acid omega-oxidation	[def] "A fatty acid oxidation process in which the methyl group at the end of the fatty acid molecule (the omega carbon) is first oxidized to a hydroxyl group, then to an oxo group, and finally to a carboxyl group. The long chain dicarboxylates derived from omega-oxidation then enter the beta-oxidation pathway for further degradation." [MetaCyc
		GO:0016705+F	molecular_function	[name] oxidoreductase activity, acting on paired donors, with incorporation or reduction of molecular oxygen	[def] "Catalysis of an oxidation-reduction (redox) reaction in which hydrogen or electrons are transferred from each of two donors, and molecular oxygen is reduced or incorporated into a donor." [GOC
		GO:0020037+F	molecular_function	[name] heme binding	[def] "Interacting selectively and non-covalently with heme, any compound of iron complexed in a porphyrin (tetrapyrrole) ring." [CHEBI
		GO:0036199+F	
		GO:0070402+F	molecular_function	[name] NADPH binding	[def] "Interacting selectively and non-covalently with the reduced form, NADPH, of nicotinamide-adenine dinucleotide phosphate, a coenzyme involved in many redox and biosynthetic reactions." [GOC
		GO:0097089+P	biological_process	[name] methyl-branched fatty acid metabolic process	[def] "The chemical reactions and pathways involving methyl-branched fatty acids, aliphatic monocarboxylic acids with methyl branches on the main chain." [CHEBI
	[IMPDH1 only]
		GO:0000166+F	molecular_function	[name] nucleotide binding	[def] "Interacting selectively and non-covalently with a nucleotide, any compound consisting of a nucleoside that is esterified with (ortho)phosphate or an oligophosphate at any hydroxyl group on the ribose or deoxyribose." [GOC
		GO:0003676+F	molecular_function	[name] nucleic acid binding	[def] "Interacting selectively and non-covalently with any nucleic acid." [GOC
		GO:0003677+F	molecular_function	[name] DNA binding	[def] "Any molecular function by which a gene product interacts selectively with DNA (deoxyribonucleic acid)." [GOC
		GO:0003723+F	molecular_function	[name] RNA binding	[def] "Interacting selectively and non-covalently with an RNA molecule or a portion thereof." [GOC
		GO:0003824+F	molecular_function	[name] catalytic activity	[def] "Catalysis of a biochemical reaction at physiological temperatures. In biologically catalyzed reactions, the reactants are known as substrates, and the catalysts are naturally occurring macromolecular substances known as enzymes. Enzymes possess specific binding sites for substrates, and are usually composed wholly or largely of protein, but RNA that has catalytic activity (ribozyme) is often also regarded as enzymatic." [ISBN
		GO:0003938+F	molecular_function	[name] IMP dehydrogenase activity	[def] "Catalysis of the reaction
		GO:0005634+C	cellular_component	[name] nucleus	[def] "A membrane-bounded organelle of eukaryotic cells in which chromosomes are housed and replicated. In most cells, the nucleus contains all of the cell's chromosomes except the organellar chromosomes, and is the site of RNA synthesis and processing. In some species, or in specialized cell types, RNA metabolism or DNA replication may be absent." [GOC
		GO:0005654+C	cellular_component	[name] nucleoplasm	[def] "That part of the nuclear content other than the chromosomes or the nucleolus." [GOC
		GO:0005737+C	cellular_component	[name] cytoplasm	[def] "All of the contents of a cell excluding the plasma membrane and nucleus, but including other subcellular structures." [ISBN
		GO:0005829+C	cellular_component	[name] cytosol	[def] "The part of the cytoplasm that does not contain organelles but which does contain other particulate matter, such as protein complexes." [GOC
		GO:0006164+P	biological_process	[name] purine nucleotide biosynthetic process	[def] "The chemical reactions and pathways resulting in the formation of a purine nucleotide, a compound consisting of nucleoside (a purine base linked to a deoxyribose or ribose sugar) esterified with a phosphate group at either the 3' or 5'-hydroxyl group of the sugar." [GOC
		GO:0006177+P	biological_process	[name] GMP biosynthetic process	[def] "The chemical reactions and pathways resulting in the formation of GMP, guanosine monophosphate." [ISBN
		GO:0009168+P	biological_process	[name] purine ribonucleoside monophosphate biosynthetic process	[def] "The chemical reactions and pathways resulting in the formation of purine ribonucleoside monophosphate, a compound consisting of a purine base linked to a ribose sugar esterified with phosphate on the sugar." [GOC
		GO:0009409+P	biological_process	[name] response to cold	[def] "Any process that results in a change in state or activity of a cell or an organism (in terms of movement, secretion, enzyme production, gene expression, etc.) as a result of a cold stimulus, a temperature stimulus below the optimal temperature for that organism." [GOC
		GO:0030054+C	cellular_component	[name] cell junction	[def] "A plasma membrane part that forms a specialized region of connection between two cells or between a cell and the extracellular matrix. At a cell junction, anchoring proteins extend through the plasma membrane to link cytoskeletal proteins in one cell to cytoskeletal proteins in neighboring cells or to proteins in the extracellular matrix." [GOC
		GO:0046651+P	biological_process	[name] lymphocyte proliferation	[def] "The expansion of a lymphocyte population by cell division." [GOC
		GO:0060041+P	biological_process	[name] retina development in camera-type eye	[def] "The process whose specific outcome is the progression of the retina over time, from its formation to the mature structure. The retina is the innermost layer or coating at the back of the eyeball, which is sensitive to light and in which the optic nerve terminates." [GOC
[38]{Rv3059,ALDH1A2}
	[common GO terms]
		GO:0016491+F	molecular_function	[name] oxidoreductase activity	[def] "Catalysis of an oxidation-reduction (redox) reaction, a reversible chemical reaction in which the oxidation state of an atom or atoms within a molecule is altered. One substrate acts as a hydrogen or electron donor and becomes oxidized, while the other acts as hydrogen or electron acceptor and becomes reduced." [GOC
		GO:0055114+P	biological_process	[name] oxidation-reduction process	[def] "A metabolic process that results in the removal or addition of one or more electrons to or from a substance, with or without the concomitant removal or addition of a proton or protons." [GOC
	[Rv3059 only]
		GO:0004497+F	molecular_function	[name] monooxygenase activity	[def] "Catalysis of the incorporation of one atom from molecular oxygen into a compound and the reduction of the other atom of oxygen to water." [http
		GO:0005506+F	molecular_function	[name] iron ion binding	[def] "Interacting selectively and non-covalently with iron (Fe) ions." [GOC
		GO:0005886+C	cellular_component	[name] plasma membrane	[def] "The membrane surrounding a cell that separates the cell from its external environment. It consists of a phospholipid bilayer and associated proteins." [ISBN
		GO:0016125+P	biological_process	[name] sterol metabolic process	[def] "The chemical reactions and pathways involving sterols, steroids with one or more hydroxyl groups and a hydrocarbon side-chain in the molecule." [ISBN
		GO:0016705+F	molecular_function	[name] oxidoreductase activity, acting on paired donors, with incorporation or reduction of molecular oxygen	[def] "Catalysis of an oxidation-reduction (redox) reaction in which hydrogen or electrons are transferred from each of two donors, and molecular oxygen is reduced or incorporated into a donor." [GOC
		GO:0020037+F	molecular_function	[name] heme binding	[def] "Interacting selectively and non-covalently with heme, any compound of iron complexed in a porphyrin (tetrapyrrole) ring." [CHEBI
		GO:0046872+F	molecular_function	[name] metal ion binding	[def] "Interacting selectively and non-covalently with any metal ion." [GOC
	[ALDH1A2 only]
		GO:0001568+P	biological_process	[name] blood vessel development	[def] "The process whose specific outcome is the progression of a blood vessel over time, from its formation to the mature structure. The blood vessel is the vasculature carrying blood." [GOC
		GO:0001758+F	molecular_function	[name] retinal dehydrogenase activity	[def] "Catalysis of the reaction
		GO:0001822+P	biological_process	[name] kidney development	[def] "The process whose specific outcome is the progression of the kidney over time, from its formation to the mature structure. The kidney is an organ that filters the blood and/or excretes the end products of body metabolism in the form of urine." [GOC
		GO:0001889+P	biological_process	[name] liver development	[def] "The process whose specific outcome is the progression of the liver over time, from its formation to the mature structure. The liver is an exocrine gland which secretes bile and functions in metabolism of protein and carbohydrate and fat, synthesizes substances involved in the clotting of the blood, synthesizes vitamin A, detoxifies poisonous substances, stores glycogen, and breaks down worn-out erythrocytes." [GOC
		GO:0001936+P	biological_process	[name] regulation of endothelial cell proliferation	[def] "Any process that modulates the frequency, rate, or extent of endothelial cell proliferation." [GOC
		GO:0002138+P	biological_process	[name] retinoic acid biosynthetic process	[def] "The chemical reactions and pathways resulting in the biosynthesis of retinoic acid, one of the three components that makes up vitamin A." [GOC
		GO:0003007+P	biological_process	[name] heart morphogenesis	[def] "The developmental process in which the heart is generated and organized. The heart is a hollow, muscular organ, which, by contracting rhythmically, keeps up the circulation of the blood." [GOC
		GO:0004028+F	molecular_function	[name] 3-chloroallyl aldehyde dehydrogenase activity	[def] "Catalysis of the reaction
		GO:0004029+F	molecular_function	[name] aldehyde dehydrogenase (NAD) activity	[def] "Catalysis of the reaction
		GO:0005737+C	cellular_component	[name] cytoplasm	[def] "All of the contents of a cell excluding the plasma membrane and nucleus, but including other subcellular structures." [ISBN
		GO:0005829+C	cellular_component	[name] cytosol	[def] "The part of the cytoplasm that does not contain organelles but which does contain other particulate matter, such as protein complexes." [GOC
		GO:0006776+P	biological_process	[name] vitamin A metabolic process	[def] "The chemical reactions and pathways involving any of the vitamin A compounds, retinol, retinal (retinaldehyde) and retinoic acid, all of which are derivatives of beta-carotene." [GOC
		GO:0007494+P	biological_process	[name] midgut development	[def] "The process whose specific outcome is the progression of the midgut over time, from its formation to the mature structure. The midgut is the middle part of the alimentary canal from the stomach, or entrance of the bile duct, to, or including, the large intestine." [GOC
		GO:0008152+P	biological_process	[name] metabolic process	[def] "The chemical reactions and pathways, including anabolism and catabolism, by which living organisms transform chemical substances. Metabolic processes typically transform small molecules, but also include macromolecular processes such as DNA repair and replication, and protein synthesis and degradation." [GOC
		GO:0008284+P	biological_process	[name] positive regulation of cell proliferation	[def] "Any process that activates or increases the rate or extent of cell proliferation." [GOC
		GO:0008285+P	biological_process	[name] negative regulation of cell proliferation	[def] "Any process that stops, prevents or reduces the rate or extent of cell proliferation." [GOC
		GO:0009855+P	biological_process	[name] determination of bilateral symmetry	[def] "The establishment of an organism's body plan or part of an organism with respect to a single longitudinal plane. The pattern can either be symmetric, such that the halves are mirror images, or asymmetric where the pattern deviates from this symmetry." [GOC
		GO:0009952+P	biological_process	[name] anterior/posterior pattern specification	[def] "The regionalization process in which specific areas of cell differentiation are determined along the anterior-posterior axis. The anterior-posterior axis is defined by a line that runs from the head or mouth of an organism to the tail or opposite end of the organism." [GOC
		GO:0009954+P	biological_process	[name] proximal/distal pattern formation	[def] "The regionalization process in which specific areas of cell differentiation are determined along a proximal/distal axis. The proximal/distal axis is defined by a line that runs from main body (proximal end) of an organism outward (distal end)." [GOC
		GO:0010628+P	biological_process	[name] positive regulation of gene expression	[def] "Any process that increases the frequency, rate or extent of gene expression. Gene expression is the process in which a gene's coding sequence is converted into a mature gene product or products (proteins or RNA). This includes the production of an RNA transcript as well as any processing to produce a mature RNA product or an mRNA (for protein-coding genes) and the translation of that mRNA into protein. Some protein processing events may be included when they are required to form an active form of a product from an inactive precursor form." [GOC
		GO:0014032+P	biological_process	[name] neural crest cell development	[def] "The process aimed at the progression of a neural crest cell over time, from initial commitment of the cell to its specific fate, to the fully functional differentiated cell." [GOC
		GO:0016331+P	biological_process	[name] morphogenesis of embryonic epithelium	[def] "The process in which the anatomical structures of embryonic epithelia are generated and organized." [GOC
		GO:0016620+F	molecular_function	[name] oxidoreductase activity, acting on the aldehyde or oxo group of donors, NAD or NADP as acceptor	[def] "Catalysis of an oxidation-reduction (redox) reaction in which an aldehyde or ketone (oxo) group acts as a hydrogen or electron donor and reduces NAD or NADP." [GOC
		GO:0016918+F	molecular_function	[name] retinal binding	[def] "Interacting selectively and non-covalently with retinal, one of the forms of vitamin A. Retinal plays an important role in the visual process in most vertebrates, combining with opsins to form visual pigments in the retina." [CHEBI
		GO:0021915+P	biological_process	[name] neural tube development	[def] "The process whose specific outcome is the progression of the neural tube over time, from its formation to the mature structure. The mature structure of the neural tube exists when the tube has been segmented into the forebrain, midbrain, hindbrain and spinal cord regions. In addition neural crest has budded away from the epithelium." [GO_REF
		GO:0021983+P	biological_process	[name] pituitary gland development	[def] "The progression of the pituitary gland over time from its initial formation until its mature state. The pituitary gland is an endocrine gland that secretes hormones that regulate many other glands." [GO_REF
		GO:0030182+P	biological_process	[name] neuron differentiation	[def] "The process in which a relatively unspecialized cell acquires specialized features of a neuron." [GOC
		GO:0030324+P	biological_process	[name] lung development	[def] "The process whose specific outcome is the progression of the lung over time, from its formation to the mature structure. In all air-breathing vertebrates the lungs are developed from the ventral wall of the oesophagus as a pouch which divides into two sacs. In amphibians and many reptiles the lungs retain very nearly this primitive sac-like character, but in the higher forms the connection with the esophagus becomes elongated into the windpipe and the inner walls of the sacs become more and more divided, until, in the mammals, the air spaces become minutely divided into tubes ending in small air cells, in the walls of which the blood circulates in a fine network of capillaries. In mammals the lungs are more or less divided into lobes, and each lung occupies a separate cavity in the thorax." [GOC
		GO:0030326+P	biological_process	[name] embryonic limb morphogenesis	[def] "The process, occurring in the embryo, by which the anatomical structures of the limb are generated and organized. A limb is an appendage of an animal used for locomotion or grasping." [GOC
		GO:0030900+P	biological_process	[name] forebrain development	[def] "The process whose specific outcome is the progression of the forebrain over time, from its formation to the mature structure. The forebrain is the anterior of the three primary divisions of the developing chordate brain or the corresponding part of the adult brain (in vertebrates, includes especially the cerebral hemispheres, the thalamus, and the hypothalamus and especially in higher vertebrates is the main control center for sensory and associative information processing, visceral functions, and voluntary motor functions)." [http
		GO:0030902+P	biological_process	[name] hindbrain development	[def] "The process whose specific outcome is the progression of the hindbrain over time, from its formation to the mature structure. The hindbrain is the posterior of the three primary divisions of the developing chordate brain, or the corresponding part of the adult brain (in vertebrates, includes the cerebellum, pons, and medulla oblongata and controls the autonomic functions and equilibrium)." [http
		GO:0031016+P	biological_process	[name] pancreas development	[def] "The process whose specific outcome is the progression of the pancreas over time, from its formation to the mature structure. The pancreas is an endoderm derived structure that produces precursors of digestive enzymes and blood glucose regulating enzymes." [GOC
		GO:0031076+P	biological_process	[name] embryonic camera-type eye development	[def] "The process occurring during the embryonic phase whose specific outcome is the progression of the eye over time, from its formation to the mature structure." [GOC
		GO:0032355+P	biological_process	[name] response to estradiol stimulus	[def] "Any process that results in a change in state or activity of a cell or an organism (in terms of movement, secretion, enzyme production, gene expression, etc.) as a result of stimulus by estradiol, a C18 steroid hormone hydroxylated at C3 and C17 that acts as a potent estrogen." [GOC
		GO:0033189+P	biological_process	[name] response to vitamin A	[def] "Any process that results in a change in state or activity of a cell or an organism (in terms of movement, secretion, enzyme production, gene expression, etc.) as a result of a vitamin A stimulus." [GOC
		GO:0034097+P	biological_process	[name] response to cytokine stimulus	[def] "Any process that results in a change in state or activity of a cell or an organism (in terms of movement, secretion, enzyme production, gene expression, etc.) as a result of a cytokine stimulus." [GOC
		GO:0035115+P	biological_process	[name] embryonic forelimb morphogenesis	[def] "The process, occurring in the embryo, by which the anatomical structures of the forelimb are generated and organized. The forelimbs are the front limbs of an animal." [ISBN
		GO:0035799+P	biological_process	[name] ureter maturation	[def] "A developmental process, independent of morphogenetic (shape) change, that is required for the ureter to attain its fully functional state. The ureter is a muscular tube that transports urine from the kidney to the urinary bladder or from the Malpighian tubule to the hindgut." [GOC
		GO:0042572+P	biological_process	[name] retinol metabolic process	[def] "The chemical reactions and pathways involving retinol, one of the three compounds that makes up vitamin A." [GOC
		GO:0042573+P	biological_process	[name] retinoic acid metabolic process	[def] "The chemical reactions and pathways involving retinoic acid, one of the three components that makes up vitamin A." [GOC
		GO:0042574+P	biological_process	[name] retinal metabolic process	[def] "The chemical reactions and pathways involving retinal, a compound that plays an important role in the visual process in most vertebrates. In the retina, retinal combines with opsins to form visual pigments. Retinal is one of the forms of vitamin A." [CHEBI
		GO:0042904+P	biological_process	[name] 9-cis-retinoic acid biosynthetic process	[def] "The chemical reactions and pathways resulting in the formation of 9-cis-retinoic acid, a metabolically active vitamin A derivative." [GOC
		GO:0043010+P	biological_process	[name] camera-type eye development	[def] "The process whose specific outcome is the progression of the camera-type eye over time, from its formation to the mature structure. The camera-type eye is an organ of sight that receives light through an aperture and focuses it through a lens, projecting it on a photoreceptor field." [GOC
		GO:0043065+P	biological_process	[name] positive regulation of apoptotic process	[def] "Any process that activates or increases the frequency, rate or extent of cell death by apoptotic process." [GOC
		GO:0048384+P	biological_process	[name] retinoic acid receptor signaling pathway	[def] "The series of molecular signals generated as a consequence of a retinoic acid receptor binding to one of its physiological ligands." [GOC
		GO:0048471+C	cellular_component	[name] perinuclear region of cytoplasm	[def] "Cytoplasm situated near, or occurring around, the nucleus." [GOC
		GO:0048566+P	biological_process	[name] embryonic digestive tract development	[def] "The process whose specific outcome is the progression of the gut over time, from its formation to the mature structure during embryonic development. The gut is the region of the digestive tract extending from the beginning of the intestines to the anus." [GOC
		GO:0048738+P	biological_process	[name] cardiac muscle tissue development	[def] "The process whose specific outcome is the progression of cardiac muscle over time, from its formation to the mature structure." [GOC
		GO:0060324+P	biological_process	[name] face development	[def] "The biological process whose specific outcome is the progression of a face from an initial condition to its mature state. The face is the ventral division of the head." [GOC
		GO:0071300+P	biological_process	[name] cellular response to retinoic acid	[def] "Any process that results in a change in state or activity of a cell (in terms of movement, secretion, enzyme production, gene expression, etc.) as a result of a retinoic acid stimulus." [GOC
[39]{Rv3059,ALDH1A1}
	[common GO terms]
		GO:0016491+F	molecular_function	[name] oxidoreductase activity	[def] "Catalysis of an oxidation-reduction (redox) reaction, a reversible chemical reaction in which the oxidation state of an atom or atoms within a molecule is altered. One substrate acts as a hydrogen or electron donor and becomes oxidized, while the other acts as hydrogen or electron acceptor and becomes reduced." [GOC
		GO:0055114+P	biological_process	[name] oxidation-reduction process	[def] "A metabolic process that results in the removal or addition of one or more electrons to or from a substance, with or without the concomitant removal or addition of a proton or protons." [GOC
	[Rv3059 only]
		GO:0004497+F	molecular_function	[name] monooxygenase activity	[def] "Catalysis of the incorporation of one atom from molecular oxygen into a compound and the reduction of the other atom of oxygen to water." [http
		GO:0005506+F	molecular_function	[name] iron ion binding	[def] "Interacting selectively and non-covalently with iron (Fe) ions." [GOC
		GO:0005886+C	cellular_component	[name] plasma membrane	[def] "The membrane surrounding a cell that separates the cell from its external environment. It consists of a phospholipid bilayer and associated proteins." [ISBN
		GO:0016125+P	biological_process	[name] sterol metabolic process	[def] "The chemical reactions and pathways involving sterols, steroids with one or more hydroxyl groups and a hydrocarbon side-chain in the molecule." [ISBN
		GO:0016705+F	molecular_function	[name] oxidoreductase activity, acting on paired donors, with incorporation or reduction of molecular oxygen	[def] "Catalysis of an oxidation-reduction (redox) reaction in which hydrogen or electrons are transferred from each of two donors, and molecular oxygen is reduced or incorporated into a donor." [GOC
		GO:0020037+F	molecular_function	[name] heme binding	[def] "Interacting selectively and non-covalently with heme, any compound of iron complexed in a porphyrin (tetrapyrrole) ring." [CHEBI
		GO:0046872+F	molecular_function	[name] metal ion binding	[def] "Interacting selectively and non-covalently with any metal ion." [GOC
	[ALDH1A1 only]
		GO:0008152+P	biological_process	[name] metabolic process	[def] "The chemical reactions and pathways, including anabolism and catabolism, by which living organisms transform chemical substances. Metabolic processes typically transform small molecules, but also include macromolecular processes such as DNA repair and replication, and protein synthesis and degradation." [GOC
[40]{Rv1620c,ATP2C2}
	[common GO terms]
		GO:0000166+F	molecular_function	[name] nucleotide binding	[def] "Interacting selectively and non-covalently with a nucleotide, any compound consisting of a nucleoside that is esterified with (ortho)phosphate or an oligophosphate at any hydroxyl group on the ribose or deoxyribose." [GOC
		GO:0005524+F	molecular_function	[name] ATP binding	[def] "Interacting selectively and non-covalently with ATP, adenosine 5'-triphosphate, a universally important coenzyme and enzyme regulator." [ISBN
		GO:0006810+P	biological_process	[name] transport	[def] "The directed movement of substances (such as macromolecules, small molecules, ions) into, out of or within a cell, or between cells, or within a multicellular organism by means of some agent such as a transporter or pore." [GOC
		GO:0016020+C	cellular_component	[name] membrane	[def] "Double layer of lipid molecules that encloses all cells, and, in eukaryotes, many organelles_ may be a single or double lipid bilayer_ also includes associated proteins." [GOC
		GO:0016021+C	cellular_component	[name] integral to membrane	[def] "Penetrating at least one phospholipid bilayer of a membrane. May also refer to the state of being buried in the bilayer with no exposure outside the bilayer. When used to describe a protein, indicates that all or part of the peptide sequence is embedded in the membrane." [GOC
	[Rv1620c only]
		GO:0005618+C	cellular_component	[name] cell wall	[def] "The rigid or semi-rigid envelope lying outside the cell membrane of plant, fungal, and most prokaryotic cells, maintaining their shape and protecting them from osmotic lysis. In plants it is made of cellulose and, often, lignin_ in fungi it is composed largely of polysaccharides_ in bacteria it is composed of peptidoglycan." [ISBN
		GO:0016887+F	molecular_function	[name] ATPase activity	[def] "Catalysis of the reaction
		GO:0042626+F	molecular_function	[name] ATPase activity, coupled to transmembrane movement of substances	[def] "Catalysis of the reaction
		GO:0055085+P	biological_process	[name] transmembrane transport	[def] "The process in which a solute is transported from one side of a membrane to the other." [GOC
	[ATP2C2 only]
		GO:0000139+C	cellular_component	[name] Golgi membrane	[def] "The lipid bilayer surrounding any of the compartments of the Golgi apparatus." [GOC
		GO:0005388+F	molecular_function	[name] calcium-transporting ATPase activity	[def] "Catalysis of the transfer of a solute or solutes from one side of a membrane to the other according to the reaction
		GO:0005515+F	molecular_function	[name] protein binding	[def] "Interacting selectively and non-covalently with any protein or protein complex (a complex of two or more proteins that may include other nonprotein molecules)." [GOC
		GO:0005887+C	cellular_component	[name] integral to plasma membrane	[def] "Penetrating at least one phospholipid bilayer of a plasma membrane. May also refer to the state of being buried in the bilayer with no exposure outside the bilayer." [GOC
		GO:0006811+P	biological_process	[name] ion transport	[def] "The directed movement of charged atoms or small charged molecules into, out of or within a cell, or between cells, by means of some agent such as a transporter or pore." [GOC
		GO:0006816+P	biological_process	[name] calcium ion transport	[def] "The directed movement of calcium (Ca) ions into, out of or within a cell, or between cells, by means of some agent such as a transporter or pore." [GOC
		GO:0006874+P	biological_process	[name] cellular calcium ion homeostasis	[def] "Any process involved in the maintenance of an internal steady state of calcium ions at the level of a cell." [GOC
		GO:0015410+F	molecular_function	[name] manganese-transporting ATPase activity	[def] "Catalysis of the transfer of a solute or solutes from one side of a membrane to the other according to the reaction
		GO:0016787+F	molecular_function	[name] hydrolase activity	[def] "Catalysis of the hydrolysis of various bonds, e.g. C-O, C-N, C-C, phosphoric anhydride bonds, etc. Hydrolase is the systematic name for any enzyme of EC class 3." [ISBN
		GO:0034220+P	biological_process	[name] ion transmembrane transport	[def] "A process in which an ion is transported from one side of a membrane to the other by means of some agent such as a transporter or pore." [GOC
		GO:0046872+F	molecular_function	[name] metal ion binding	[def] "Interacting selectively and non-covalently with any metal ion." [GOC
		GO:0070588+P	biological_process	[name] calcium ion transmembrane transport	[def] "A process in which a calcium ion is transported from one side of a membrane to the other by means of some agent such as a transporter or pore." [GOC
		GO:0071421+P	biological_process	[name] manganese ion transmembrane transport	[def] "A process in which a manganese ion is transported from one side of a membrane to the other by means of some agent such as a transporter or pore." [GOC
[41]{Rv1620c,ATP2A2}
	[common GO terms]
		GO:0000166+F	molecular_function	[name] nucleotide binding	[def] "Interacting selectively and non-covalently with a nucleotide, any compound consisting of a nucleoside that is esterified with (ortho)phosphate or an oligophosphate at any hydroxyl group on the ribose or deoxyribose." [GOC
		GO:0005524+F	molecular_function	[name] ATP binding	[def] "Interacting selectively and non-covalently with ATP, adenosine 5'-triphosphate, a universally important coenzyme and enzyme regulator." [ISBN
		GO:0006810+P	biological_process	[name] transport	[def] "The directed movement of substances (such as macromolecules, small molecules, ions) into, out of or within a cell, or between cells, or within a multicellular organism by means of some agent such as a transporter or pore." [GOC
		GO:0016020+C	cellular_component	[name] membrane	[def] "Double layer of lipid molecules that encloses all cells, and, in eukaryotes, many organelles_ may be a single or double lipid bilayer_ also includes associated proteins." [GOC
		GO:0016021+C	cellular_component	[name] integral to membrane	[def] "Penetrating at least one phospholipid bilayer of a membrane. May also refer to the state of being buried in the bilayer with no exposure outside the bilayer. When used to describe a protein, indicates that all or part of the peptide sequence is embedded in the membrane." [GOC
	[Rv1620c only]
		GO:0005618+C	cellular_component	[name] cell wall	[def] "The rigid or semi-rigid envelope lying outside the cell membrane of plant, fungal, and most prokaryotic cells, maintaining their shape and protecting them from osmotic lysis. In plants it is made of cellulose and, often, lignin_ in fungi it is composed largely of polysaccharides_ in bacteria it is composed of peptidoglycan." [ISBN
		GO:0016887+F	molecular_function	[name] ATPase activity	[def] "Catalysis of the reaction
		GO:0042626+F	molecular_function	[name] ATPase activity, coupled to transmembrane movement of substances	[def] "Catalysis of the reaction
		GO:0055085+P	biological_process	[name] transmembrane transport	[def] "The process in which a solute is transported from one side of a membrane to the other." [GOC
	[ATP2A2 only]
		GO:0002026+P	biological_process	[name] regulation of the force of heart contraction	[def] "Any process that modulates the extent of heart contraction, changing the force with which blood is propelled." [GOC
		GO:0005388+F	molecular_function	[name] calcium-transporting ATPase activity	[def] "Catalysis of the transfer of a solute or solutes from one side of a membrane to the other according to the reaction
		GO:0005509+F	molecular_function	[name] calcium ion binding	[def] "Interacting selectively and non-covalently with calcium ions (Ca2+)." [GOC
		GO:0005515+F	molecular_function	[name] protein binding	[def] "Interacting selectively and non-covalently with any protein or protein complex (a complex of two or more proteins that may include other nonprotein molecules)." [GOC
		GO:0005783+C	cellular_component	[name] endoplasmic reticulum	[def] "The irregular network of unit membranes, visible only by electron microscopy, that occurs in the cytoplasm of many eukaryotic cells. The membranes form a complex meshwork of tubular channels, which are often expanded into slitlike cavities called cisternae. The ER takes two forms, rough (or granular), with ribosomes adhering to the outer surface, and smooth (with no ribosomes attached)." [ISBN
		GO:0005789+C	cellular_component	[name] endoplasmic reticulum membrane	[def] "The lipid bilayer surrounding the endoplasmic reticulum." [GOC
		GO:0005887+C	cellular_component	[name] integral to plasma membrane	[def] "Penetrating at least one phospholipid bilayer of a plasma membrane. May also refer to the state of being buried in the bilayer with no exposure outside the bilayer." [GOC
		GO:0006811+P	biological_process	[name] ion transport	[def] "The directed movement of charged atoms or small charged molecules into, out of or within a cell, or between cells, by means of some agent such as a transporter or pore." [GOC
		GO:0006816+P	biological_process	[name] calcium ion transport	[def] "The directed movement of calcium (Ca) ions into, out of or within a cell, or between cells, by means of some agent such as a transporter or pore." [GOC
		GO:0006874+P	biological_process	[name] cellular calcium ion homeostasis	[def] "Any process involved in the maintenance of an internal steady state of calcium ions at the level of a cell." [GOC
		GO:0006984+P	biological_process	[name] ER-nucleus signaling pathway	[def] "Any series of molecular signals that conveys information from the endoplasmic reticulum to the nucleus, usually resulting in a change in transcriptional regulation." [GOC
		GO:0006996+P	biological_process	[name] organelle organization	[def] "A process that is carried out at the cellular level which results in the assembly, arrangement of constituent parts, or disassembly of an organelle within a cell. An organelle is an organized structure of distinctive morphology and function. Includes the nucleus, mitochondria, plastids, vacuoles, vesicles, ribosomes and the cytoskeleton. Excludes the plasma membrane." [GOC
		GO:0007155+P	biological_process	[name] cell adhesion	[def] "The attachment of a cell, either to another cell or to an underlying substrate such as the extracellular matrix, via cell adhesion molecules." [GOC
		GO:0008022+F	molecular_function	[name] protein C-terminus binding	[def] "Interacting selectively and non-covalently with a protein C-terminus, the end of any peptide chain at which the 1-carboxy function of a constituent amino acid is not attached in peptide linkage to another amino-acid residue." [ISBN
		GO:0008544+P	biological_process	[name] epidermis development	[def] "The process whose specific outcome is the progression of the epidermis over time, from its formation to the mature structure. The epidermis is the outer epithelial layer of a plant or animal, it may be a single layer that produces an extracellular material (e.g. the cuticle of arthropods) or a complex stratified squamous epithelium, as in the case of many vertebrate species." [GOC
		GO:0010460+P	biological_process	[name] positive regulation of heart rate	[def] "Any process that activates or increases the frequency or rate of heart contraction." [GOC
		GO:0010882+P	biological_process	[name] regulation of cardiac muscle contraction by calcium ion signaling	[def] "Any process that modulates the frequency, rate or extent of cardiac muscle contraction by changing the calcium ion signals that trigger contraction." [GOC
		GO:0012506+C	cellular_component	[name] vesicle membrane	[def] "The lipid bilayer surrounding any membrane-bounded vesicle in the cell." [GOC
		GO:0014801+C	cellular_component	[name] longitudinal sarcoplasmic reticulum	[def] "The portion of the free sarcoplasmic reticulum consisting of longitudinal tubules that connect terminal cisternae." [GOC
		GO:0014883+P	biological_process	[name] transition between fast and slow fiber	[def] "The process of conversion of fast-contracting muscle fibers to a slower character. This may involve slowing of contractile rate, slow myosin gene induction, increase in oxidative metabolic properties, altered electrophysiology and altered innervation. This process also regulates skeletal muscle adapatation." [GOC
		GO:0016529+C	cellular_component	[name] sarcoplasmic reticulum	[def] "A fine reticular network of membrane-limited elements that pervades the sarcoplasm of a muscle cell_ continuous over large portions of the cell and with the nuclear envelope_ that part of the endoplasmic reticulum specialized for calcium release, uptake and storage." [GOC
		GO:0016787+F	molecular_function	[name] hydrolase activity	[def] "Catalysis of the hydrolysis of various bonds, e.g. C-O, C-N, C-C, phosphoric anhydride bonds, etc. Hydrolase is the systematic name for any enzyme of EC class 3." [ISBN
		GO:0019899+F	molecular_function	[name] enzyme binding	[def] "Interacting selectively and non-covalently with any enzyme." [GOC
		GO:0031095+C	cellular_component	[name] platelet dense tubular network membrane	[def] "The lipid bilayer surrounding the platelet dense tubular network." [GOC
		GO:0031234+C	cellular_component	[name] extrinsic to internal side of plasma membrane	[def] "Loosely bound to the surface of the plasma membrane that faces the cytoplasm, but not integrated into the hydrophobic region." [GOC
		GO:0031775+F	molecular_function	[name] lutropin-choriogonadotropic hormone receptor binding	[def] "Interacting selectively and non-covalently with a lutropin-choriogonadotropic hormone receptor." [GOC
		GO:0032469+P	biological_process	[name] endoplasmic reticulum calcium ion homeostasis	[def] "Any process involved in the maintenance of an internal steady state of calcium ions within the endoplasmic reticulum of a cell or between the endoplasmic reticulum and its surroundings." [GOC
		GO:0032470+P	biological_process	[name] elevation of endoplasmic reticulum calcium ion concentration	[def] "Any process that increases the concentration of calcium ions in the endoplasmic reticulum." [GOC
		GO:0033017+C	cellular_component	[name] sarcoplasmic reticulum membrane	[def] "The lipid bilayer surrounding the sarcoplasmic reticulum." [GOC
		GO:0033292+P	biological_process	[name] T-tubule organization	[def] "A process that is carried out at the cellular level that results in the assembly, arrangement of constituent parts, or disassembly of the T-tubule. A T-tubule is an invagination of the plasma membrane of a muscle cell that extends inward from the cell surface around each myofibril." [GOC
		GO:0034220+P	biological_process	[name] ion transmembrane transport	[def] "A process in which an ion is transported from one side of a membrane to the other by means of some agent such as a transporter or pore." [GOC
		GO:0034599+P	biological_process	[name] cellular response to oxidative stress	[def] "Any process that results in a change in state or activity of a cell (in terms of movement, secretion, enzyme production, gene expression, etc.) as a result of oxidative stress, a state often resulting from exposure to high levels of reactive oxygen species, e.g. superoxide anions, hydrogen peroxide (H2O2), and hydroxyl radicals." [GOC
		GO:0034976+P	biological_process	[name] response to endoplasmic reticulum stress	[def] "Any process that results in a change in state or activity of a cell (in terms of movement, secretion, enzyme production, gene expression, etc.) as a result of a stimulus indicating endoplasmic reticulum (ER) stress. ER stress usually results from the accumulation of unfolded or misfolded proteins in the ER lumen." [GOC
		GO:0043234+C	cellular_component	[name] protein complex	[def] "Any macromolecular complex composed of two or more polypeptide subunits, which may or may not be identical. Protein complexes may have other associated non-protein prosthetic groups, such as nucleotides, metal ions or other small molecules." [GOC
		GO:0043434+P	biological_process	[name] response to peptide hormone stimulus	[def] "Any process that results in a change in state or activity of a cell or an organism (in terms of movement, secretion, enzyme production, gene expression, etc.) as a result of a peptide hormone stimulus. A peptide hormone is any of a class of peptides that are secreted into the blood stream and have endocrine functions in living animals." [PMID
		GO:0044548+F	
		GO:0045822+P	biological_process	[name] negative regulation of heart contraction	[def] "Any process that stops, prevents, or reduces the frequency, rate or extent of heart contraction." [GOC
		GO:0046872+F	molecular_function	[name] metal ion binding	[def] "Interacting selectively and non-covalently with any metal ion." [GOC
		GO:0048471+C	cellular_component	[name] perinuclear region of cytoplasm	[def] "Cytoplasm situated near, or occurring around, the nucleus." [GOC
		GO:0055119+P	biological_process	[name] relaxation of cardiac muscle	[def] "The process in which the extent of cardiac muscle contraction is reduced." [GOC
		GO:0070296+P	biological_process	[name] sarcoplasmic reticulum calcium ion transport	[def] "The directed movement of calcium ions (Ca2+) into, out of or within the sarcoplasmic reticulum." [GOC
		GO:0070588+P	biological_process	[name] calcium ion transmembrane transport	[def] "A process in which a calcium ion is transported from one side of a membrane to the other by means of some agent such as a transporter or pore." [GOC
		GO:0086036+P	
		GO:0086039+F	
		GO:0090534+C	
		GO:0097470+C	
		GO:0098909+P	
		GO:1903233+P	
		GO:1903515+P	
		GO:1903779+P	
		GO:1990036+P	
		GO:0014704+C	cellular_component	[name] intercalated disc	[def] "A complex cell-cell junction at which myofibrils terminate in cardiomyocytes_ mediates mechanical and electrochemical integration between individual cardiomyocytes. The intercalated disc contains regions of tight mechanical attachment (fasciae adherentes and desmosomes) and electrical coupling (gap junctions) between adjacent cells." [GOC
[42]{Rv3316,ALDH1A2}
	[common GO terms]
		GO:0055114+P	biological_process	[name] oxidation-reduction process	[def] "A metabolic process that results in the removal or addition of one or more electrons to or from a substance, with or without the concomitant removal or addition of a proton or protons." [GOC
	[Rv3316 only]
		GO:0000104+F	molecular_function	[name] succinate dehydrogenase activity	[def] "Catalysis of the reaction
		GO:0005886+C	cellular_component	[name] plasma membrane	[def] "The membrane surrounding a cell that separates the cell from its external environment. It consists of a phospholipid bilayer and associated proteins." [ISBN
		GO:0006099+P	biological_process	[name] tricarboxylic acid cycle	[def] "A nearly universal metabolic pathway in which the acetyl group of acetyl coenzyme A is effectively oxidized to two CO2 and four pairs of electrons are transferred to coenzymes. The acetyl group combines with oxaloacetate to form citrate, which undergoes successive transformations to isocitrate, 2-oxoglutarate, succinyl-CoA, succinate, fumarate, malate, and oxaloacetate again, thus completing the cycle. In eukaryotes the tricarboxylic acid is confined to the mitochondria. See also glyoxylate cycle." [ISBN
		GO:0016020+C	cellular_component	[name] membrane	[def] "Double layer of lipid molecules that encloses all cells, and, in eukaryotes, many organelles_ may be a single or double lipid bilayer_ also includes associated proteins." [GOC
		GO:0016021+C	cellular_component	[name] integral to membrane	[def] "Penetrating at least one phospholipid bilayer of a membrane. May also refer to the state of being buried in the bilayer with no exposure outside the bilayer. When used to describe a protein, indicates that all or part of the peptide sequence is embedded in the membrane." [GOC
		GO:0016627+F	molecular_function	[name] oxidoreductase activity, acting on the CH-CH group of donors	[def] "Catalysis of an oxidation-reduction (redox) reaction in which a CH-CH group acts as a hydrogen or electron donor and reduces a hydrogen or electron acceptor." [GOC
		GO:0045281+C	cellular_component	[name] succinate dehydrogenase complex	[def] "A multimeric complex which consists of flavoprotein (subunit A _ InterPro
		GO:0046872+F	molecular_function	[name] metal ion binding	[def] "Interacting selectively and non-covalently with any metal ion." [GOC
	[ALDH1A2 only]
		GO:0001568+P	biological_process	[name] blood vessel development	[def] "The process whose specific outcome is the progression of a blood vessel over time, from its formation to the mature structure. The blood vessel is the vasculature carrying blood." [GOC
		GO:0001758+F	molecular_function	[name] retinal dehydrogenase activity	[def] "Catalysis of the reaction
		GO:0001822+P	biological_process	[name] kidney development	[def] "The process whose specific outcome is the progression of the kidney over time, from its formation to the mature structure. The kidney is an organ that filters the blood and/or excretes the end products of body metabolism in the form of urine." [GOC
		GO:0001889+P	biological_process	[name] liver development	[def] "The process whose specific outcome is the progression of the liver over time, from its formation to the mature structure. The liver is an exocrine gland which secretes bile and functions in metabolism of protein and carbohydrate and fat, synthesizes substances involved in the clotting of the blood, synthesizes vitamin A, detoxifies poisonous substances, stores glycogen, and breaks down worn-out erythrocytes." [GOC
		GO:0001936+P	biological_process	[name] regulation of endothelial cell proliferation	[def] "Any process that modulates the frequency, rate, or extent of endothelial cell proliferation." [GOC
		GO:0002138+P	biological_process	[name] retinoic acid biosynthetic process	[def] "The chemical reactions and pathways resulting in the biosynthesis of retinoic acid, one of the three components that makes up vitamin A." [GOC
		GO:0003007+P	biological_process	[name] heart morphogenesis	[def] "The developmental process in which the heart is generated and organized. The heart is a hollow, muscular organ, which, by contracting rhythmically, keeps up the circulation of the blood." [GOC
		GO:0004028+F	molecular_function	[name] 3-chloroallyl aldehyde dehydrogenase activity	[def] "Catalysis of the reaction
		GO:0004029+F	molecular_function	[name] aldehyde dehydrogenase (NAD) activity	[def] "Catalysis of the reaction
		GO:0005737+C	cellular_component	[name] cytoplasm	[def] "All of the contents of a cell excluding the plasma membrane and nucleus, but including other subcellular structures." [ISBN
		GO:0005829+C	cellular_component	[name] cytosol	[def] "The part of the cytoplasm that does not contain organelles but which does contain other particulate matter, such as protein complexes." [GOC
		GO:0006776+P	biological_process	[name] vitamin A metabolic process	[def] "The chemical reactions and pathways involving any of the vitamin A compounds, retinol, retinal (retinaldehyde) and retinoic acid, all of which are derivatives of beta-carotene." [GOC
		GO:0007494+P	biological_process	[name] midgut development	[def] "The process whose specific outcome is the progression of the midgut over time, from its formation to the mature structure. The midgut is the middle part of the alimentary canal from the stomach, or entrance of the bile duct, to, or including, the large intestine." [GOC
		GO:0008152+P	biological_process	[name] metabolic process	[def] "The chemical reactions and pathways, including anabolism and catabolism, by which living organisms transform chemical substances. Metabolic processes typically transform small molecules, but also include macromolecular processes such as DNA repair and replication, and protein synthesis and degradation." [GOC
		GO:0008284+P	biological_process	[name] positive regulation of cell proliferation	[def] "Any process that activates or increases the rate or extent of cell proliferation." [GOC
		GO:0008285+P	biological_process	[name] negative regulation of cell proliferation	[def] "Any process that stops, prevents or reduces the rate or extent of cell proliferation." [GOC
		GO:0009855+P	biological_process	[name] determination of bilateral symmetry	[def] "The establishment of an organism's body plan or part of an organism with respect to a single longitudinal plane. The pattern can either be symmetric, such that the halves are mirror images, or asymmetric where the pattern deviates from this symmetry." [GOC
		GO:0009952+P	biological_process	[name] anterior/posterior pattern specification	[def] "The regionalization process in which specific areas of cell differentiation are determined along the anterior-posterior axis. The anterior-posterior axis is defined by a line that runs from the head or mouth of an organism to the tail or opposite end of the organism." [GOC
		GO:0009954+P	biological_process	[name] proximal/distal pattern formation	[def] "The regionalization process in which specific areas of cell differentiation are determined along a proximal/distal axis. The proximal/distal axis is defined by a line that runs from main body (proximal end) of an organism outward (distal end)." [GOC
		GO:0010628+P	biological_process	[name] positive regulation of gene expression	[def] "Any process that increases the frequency, rate or extent of gene expression. Gene expression is the process in which a gene's coding sequence is converted into a mature gene product or products (proteins or RNA). This includes the production of an RNA transcript as well as any processing to produce a mature RNA product or an mRNA (for protein-coding genes) and the translation of that mRNA into protein. Some protein processing events may be included when they are required to form an active form of a product from an inactive precursor form." [GOC
		GO:0014032+P	biological_process	[name] neural crest cell development	[def] "The process aimed at the progression of a neural crest cell over time, from initial commitment of the cell to its specific fate, to the fully functional differentiated cell." [GOC
		GO:0016331+P	biological_process	[name] morphogenesis of embryonic epithelium	[def] "The process in which the anatomical structures of embryonic epithelia are generated and organized." [GOC
		GO:0016491+F	molecular_function	[name] oxidoreductase activity	[def] "Catalysis of an oxidation-reduction (redox) reaction, a reversible chemical reaction in which the oxidation state of an atom or atoms within a molecule is altered. One substrate acts as a hydrogen or electron donor and becomes oxidized, while the other acts as hydrogen or electron acceptor and becomes reduced." [GOC
		GO:0016620+F	molecular_function	[name] oxidoreductase activity, acting on the aldehyde or oxo group of donors, NAD or NADP as acceptor	[def] "Catalysis of an oxidation-reduction (redox) reaction in which an aldehyde or ketone (oxo) group acts as a hydrogen or electron donor and reduces NAD or NADP." [GOC
		GO:0016918+F	molecular_function	[name] retinal binding	[def] "Interacting selectively and non-covalently with retinal, one of the forms of vitamin A. Retinal plays an important role in the visual process in most vertebrates, combining with opsins to form visual pigments in the retina." [CHEBI
		GO:0021915+P	biological_process	[name] neural tube development	[def] "The process whose specific outcome is the progression of the neural tube over time, from its formation to the mature structure. The mature structure of the neural tube exists when the tube has been segmented into the forebrain, midbrain, hindbrain and spinal cord regions. In addition neural crest has budded away from the epithelium." [GO_REF
		GO:0021983+P	biological_process	[name] pituitary gland development	[def] "The progression of the pituitary gland over time from its initial formation until its mature state. The pituitary gland is an endocrine gland that secretes hormones that regulate many other glands." [GO_REF
		GO:0030182+P	biological_process	[name] neuron differentiation	[def] "The process in which a relatively unspecialized cell acquires specialized features of a neuron." [GOC
		GO:0030324+P	biological_process	[name] lung development	[def] "The process whose specific outcome is the progression of the lung over time, from its formation to the mature structure. In all air-breathing vertebrates the lungs are developed from the ventral wall of the oesophagus as a pouch which divides into two sacs. In amphibians and many reptiles the lungs retain very nearly this primitive sac-like character, but in the higher forms the connection with the esophagus becomes elongated into the windpipe and the inner walls of the sacs become more and more divided, until, in the mammals, the air spaces become minutely divided into tubes ending in small air cells, in the walls of which the blood circulates in a fine network of capillaries. In mammals the lungs are more or less divided into lobes, and each lung occupies a separate cavity in the thorax." [GOC
		GO:0030326+P	biological_process	[name] embryonic limb morphogenesis	[def] "The process, occurring in the embryo, by which the anatomical structures of the limb are generated and organized. A limb is an appendage of an animal used for locomotion or grasping." [GOC
		GO:0030900+P	biological_process	[name] forebrain development	[def] "The process whose specific outcome is the progression of the forebrain over time, from its formation to the mature structure. The forebrain is the anterior of the three primary divisions of the developing chordate brain or the corresponding part of the adult brain (in vertebrates, includes especially the cerebral hemispheres, the thalamus, and the hypothalamus and especially in higher vertebrates is the main control center for sensory and associative information processing, visceral functions, and voluntary motor functions)." [http
		GO:0030902+P	biological_process	[name] hindbrain development	[def] "The process whose specific outcome is the progression of the hindbrain over time, from its formation to the mature structure. The hindbrain is the posterior of the three primary divisions of the developing chordate brain, or the corresponding part of the adult brain (in vertebrates, includes the cerebellum, pons, and medulla oblongata and controls the autonomic functions and equilibrium)." [http
		GO:0031016+P	biological_process	[name] pancreas development	[def] "The process whose specific outcome is the progression of the pancreas over time, from its formation to the mature structure. The pancreas is an endoderm derived structure that produces precursors of digestive enzymes and blood glucose regulating enzymes." [GOC
		GO:0031076+P	biological_process	[name] embryonic camera-type eye development	[def] "The process occurring during the embryonic phase whose specific outcome is the progression of the eye over time, from its formation to the mature structure." [GOC
		GO:0032355+P	biological_process	[name] response to estradiol stimulus	[def] "Any process that results in a change in state or activity of a cell or an organism (in terms of movement, secretion, enzyme production, gene expression, etc.) as a result of stimulus by estradiol, a C18 steroid hormone hydroxylated at C3 and C17 that acts as a potent estrogen." [GOC
		GO:0033189+P	biological_process	[name] response to vitamin A	[def] "Any process that results in a change in state or activity of a cell or an organism (in terms of movement, secretion, enzyme production, gene expression, etc.) as a result of a vitamin A stimulus." [GOC
		GO:0034097+P	biological_process	[name] response to cytokine stimulus	[def] "Any process that results in a change in state or activity of a cell or an organism (in terms of movement, secretion, enzyme production, gene expression, etc.) as a result of a cytokine stimulus." [GOC
		GO:0035115+P	biological_process	[name] embryonic forelimb morphogenesis	[def] "The process, occurring in the embryo, by which the anatomical structures of the forelimb are generated and organized. The forelimbs are the front limbs of an animal." [ISBN
		GO:0035799+P	biological_process	[name] ureter maturation	[def] "A developmental process, independent of morphogenetic (shape) change, that is required for the ureter to attain its fully functional state. The ureter is a muscular tube that transports urine from the kidney to the urinary bladder or from the Malpighian tubule to the hindgut." [GOC
		GO:0042572+P	biological_process	[name] retinol metabolic process	[def] "The chemical reactions and pathways involving retinol, one of the three compounds that makes up vitamin A." [GOC
		GO:0042573+P	biological_process	[name] retinoic acid metabolic process	[def] "The chemical reactions and pathways involving retinoic acid, one of the three components that makes up vitamin A." [GOC
		GO:0042574+P	biological_process	[name] retinal metabolic process	[def] "The chemical reactions and pathways involving retinal, a compound that plays an important role in the visual process in most vertebrates. In the retina, retinal combines with opsins to form visual pigments. Retinal is one of the forms of vitamin A." [CHEBI
		GO:0042904+P	biological_process	[name] 9-cis-retinoic acid biosynthetic process	[def] "The chemical reactions and pathways resulting in the formation of 9-cis-retinoic acid, a metabolically active vitamin A derivative." [GOC
		GO:0043010+P	biological_process	[name] camera-type eye development	[def] "The process whose specific outcome is the progression of the camera-type eye over time, from its formation to the mature structure. The camera-type eye is an organ of sight that receives light through an aperture and focuses it through a lens, projecting it on a photoreceptor field." [GOC
		GO:0043065+P	biological_process	[name] positive regulation of apoptotic process	[def] "Any process that activates or increases the frequency, rate or extent of cell death by apoptotic process." [GOC
		GO:0048384+P	biological_process	[name] retinoic acid receptor signaling pathway	[def] "The series of molecular signals generated as a consequence of a retinoic acid receptor binding to one of its physiological ligands." [GOC
		GO:0048471+C	cellular_component	[name] perinuclear region of cytoplasm	[def] "Cytoplasm situated near, or occurring around, the nucleus." [GOC
		GO:0048566+P	biological_process	[name] embryonic digestive tract development	[def] "The process whose specific outcome is the progression of the gut over time, from its formation to the mature structure during embryonic development. The gut is the region of the digestive tract extending from the beginning of the intestines to the anus." [GOC
		GO:0048738+P	biological_process	[name] cardiac muscle tissue development	[def] "The process whose specific outcome is the progression of cardiac muscle over time, from its formation to the mature structure." [GOC
		GO:0060324+P	biological_process	[name] face development	[def] "The biological process whose specific outcome is the progression of a face from an initial condition to its mature state. The face is the ventral division of the head." [GOC
		GO:0071300+P	biological_process	[name] cellular response to retinoic acid	[def] "Any process that results in a change in state or activity of a cell (in terms of movement, secretion, enzyme production, gene expression, etc.) as a result of a retinoic acid stimulus." [GOC
[43]{Rv0136,ALDH1A1}
	[common GO terms]
		GO:0016491+F	molecular_function	[name] oxidoreductase activity	[def] "Catalysis of an oxidation-reduction (redox) reaction, a reversible chemical reaction in which the oxidation state of an atom or atoms within a molecule is altered. One substrate acts as a hydrogen or electron donor and becomes oxidized, while the other acts as hydrogen or electron acceptor and becomes reduced." [GOC
		GO:0055114+P	biological_process	[name] oxidation-reduction process	[def] "A metabolic process that results in the removal or addition of one or more electrons to or from a substance, with or without the concomitant removal or addition of a proton or protons." [GOC
	[Rv0136 only]
		GO:0004497+F	molecular_function	[name] monooxygenase activity	[def] "Catalysis of the incorporation of one atom from molecular oxygen into a compound and the reduction of the other atom of oxygen to water." [http
		GO:0005506+F	molecular_function	[name] iron ion binding	[def] "Interacting selectively and non-covalently with iron (Fe) ions." [GOC
		GO:0005886+C	cellular_component	[name] plasma membrane	[def] "The membrane surrounding a cell that separates the cell from its external environment. It consists of a phospholipid bilayer and associated proteins." [ISBN
		GO:0016125+P	biological_process	[name] sterol metabolic process	[def] "The chemical reactions and pathways involving sterols, steroids with one or more hydroxyl groups and a hydrocarbon side-chain in the molecule." [ISBN
		GO:0016705+F	molecular_function	[name] oxidoreductase activity, acting on paired donors, with incorporation or reduction of molecular oxygen	[def] "Catalysis of an oxidation-reduction (redox) reaction in which hydrogen or electrons are transferred from each of two donors, and molecular oxygen is reduced or incorporated into a donor." [GOC
		GO:0020037+F	molecular_function	[name] heme binding	[def] "Interacting selectively and non-covalently with heme, any compound of iron complexed in a porphyrin (tetrapyrrole) ring." [CHEBI
		GO:0046872+F	molecular_function	[name] metal ion binding	[def] "Interacting selectively and non-covalently with any metal ion." [GOC
	[ALDH1A1 only]
		GO:0008152+P	biological_process	[name] metabolic process	[def] "The chemical reactions and pathways, including anabolism and catabolism, by which living organisms transform chemical substances. Metabolic processes typically transform small molecules, but also include macromolecular processes such as DNA repair and replication, and protein synthesis and degradation." [GOC
[44]{Rv0327c,ALDH3A2}
	[common GO terms]
		GO:0016491+F	molecular_function	[name] oxidoreductase activity	[def] "Catalysis of an oxidation-reduction (redox) reaction, a reversible chemical reaction in which the oxidation state of an atom or atoms within a molecule is altered. One substrate acts as a hydrogen or electron donor and becomes oxidized, while the other acts as hydrogen or electron acceptor and becomes reduced." [GOC
		GO:0055114+P	biological_process	[name] oxidation-reduction process	[def] "A metabolic process that results in the removal or addition of one or more electrons to or from a substance, with or without the concomitant removal or addition of a proton or protons." [GOC
	[Rv0327c only]
		GO:0004497+F	molecular_function	[name] monooxygenase activity	[def] "Catalysis of the incorporation of one atom from molecular oxygen into a compound and the reduction of the other atom of oxygen to water." [http
		GO:0005506+F	molecular_function	[name] iron ion binding	[def] "Interacting selectively and non-covalently with iron (Fe) ions." [GOC
		GO:0005618+C	cellular_component	[name] cell wall	[def] "The rigid or semi-rigid envelope lying outside the cell membrane of plant, fungal, and most prokaryotic cells, maintaining their shape and protecting them from osmotic lysis. In plants it is made of cellulose and, often, lignin_ in fungi it is composed largely of polysaccharides_ in bacteria it is composed of peptidoglycan." [ISBN
		GO:0005886+C	cellular_component	[name] plasma membrane	[def] "The membrane surrounding a cell that separates the cell from its external environment. It consists of a phospholipid bilayer and associated proteins." [ISBN
		GO:0016125+P	biological_process	[name] sterol metabolic process	[def] "The chemical reactions and pathways involving sterols, steroids with one or more hydroxyl groups and a hydrocarbon side-chain in the molecule." [ISBN
		GO:0016705+F	molecular_function	[name] oxidoreductase activity, acting on paired donors, with incorporation or reduction of molecular oxygen	[def] "Catalysis of an oxidation-reduction (redox) reaction in which hydrogen or electrons are transferred from each of two donors, and molecular oxygen is reduced or incorporated into a donor." [GOC
		GO:0020037+F	molecular_function	[name] heme binding	[def] "Interacting selectively and non-covalently with heme, any compound of iron complexed in a porphyrin (tetrapyrrole) ring." [CHEBI
		GO:0046872+F	molecular_function	[name] metal ion binding	[def] "Interacting selectively and non-covalently with any metal ion." [GOC
	[ALDH3A2 only]
		GO:0000302+P	biological_process	[name] response to reactive oxygen species	[def] "Any process that results in a change in state or activity of a cell or an organism (in terms of movement, secretion, enzyme production, gene expression, etc.) as a result of a reactive oxygen species stimulus. Reactive oxygen species include singlet oxygen, superoxide, and oxygen free radicals." [GOC
		GO:0001561+P	biological_process	[name] fatty acid alpha-oxidation	[def] "A metabolic pathway by which 3-methyl branched fatty acids are degraded. These compounds are not degraded by the normal peroxisomal beta-oxidation pathway, because the 3-methyl blocks the dehydrogenation of the hydroxyl group by hydroxyacyl-CoA dehydrogenase. The 3-methyl branched fatty acid is converted in several steps to pristenic acid, which can then feed into the beta-oxidative pathway." [http
		GO:0004028+F	molecular_function	[name] 3-chloroallyl aldehyde dehydrogenase activity	[def] "Catalysis of the reaction
		GO:0004029+F	molecular_function	[name] aldehyde dehydrogenase (NAD) activity	[def] "Catalysis of the reaction
		GO:0004030+F	molecular_function	[name] aldehyde dehydrogenase [NAD(P)+] activity	[def] "Catalysis of the reaction
		GO:0005634+C	cellular_component	[name] nucleus	[def] "A membrane-bounded organelle of eukaryotic cells in which chromosomes are housed and replicated. In most cells, the nucleus contains all of the cell's chromosomes except the organellar chromosomes, and is the site of RNA synthesis and processing. In some species, or in specialized cell types, RNA metabolism or DNA replication may be absent." [GOC
		GO:0005739+C	cellular_component	[name] mitochondrion	[def] "A semiautonomous, self replicating organelle that occurs in varying numbers, shapes, and sizes in the cytoplasm of virtually all eukaryotic cells. It is notably the site of tissue respiration." [ISBN
		GO:0005743+C	cellular_component	[name] mitochondrial inner membrane	[def] "The inner, i.e. lumen-facing, lipid bilayer of the mitochondrial envelope. It is highly folded to form cristae." [GOC
		GO:0005777+C	cellular_component	[name] peroxisome	[def] "A small, membrane-bounded organelle that uses dioxygen (O2) to oxidize organic molecules_ contains some enzymes that produce and others that degrade hydrogen peroxide (H2O2)." [ISBN
		GO:0005778+C	cellular_component	[name] peroxisomal membrane	[def] "The lipid bilayer surrounding a peroxisome." [GOC
		GO:0005783+C	cellular_component	[name] endoplasmic reticulum	[def] "The irregular network of unit membranes, visible only by electron microscopy, that occurs in the cytoplasm of many eukaryotic cells. The membranes form a complex meshwork of tubular channels, which are often expanded into slitlike cavities called cisternae. The ER takes two forms, rough (or granular), with ribosomes adhering to the outer surface, and smooth (with no ribosomes attached)." [ISBN
		GO:0005789+C	cellular_component	[name] endoplasmic reticulum membrane	[def] "The lipid bilayer surrounding the endoplasmic reticulum." [GOC
		GO:0005829+C	cellular_component	[name] cytosol	[def] "The part of the cytoplasm that does not contain organelles but which does contain other particulate matter, such as protein complexes." [GOC
		GO:0006081+P	biological_process	[name] cellular aldehyde metabolic process	[def] "The chemical reactions and pathways involving aldehydes, any organic compound with the formula R-CH=O, as carried out by individual cells." [GOC
		GO:0006714+P	biological_process	[name] sesquiterpenoid metabolic process	[def] "The chemical reactions and pathways involving sesquiterpenoid compounds, terpenoids with three isoprene units." [ISBN
		GO:0007417+P	biological_process	[name] central nervous system development	[def] "The process whose specific outcome is the progression of the central nervous system over time, from its formation to the mature structure. The central nervous system is the core nervous system that serves an integrating and coordinating function. In vertebrates it consists of the brain, spinal cord and spinal nerves. In those invertebrates with a central nervous system it typically consists of a brain, cerebral ganglia and a nerve cord." [GOC
		GO:0007422+P	biological_process	[name] peripheral nervous system development	[def] "The process whose specific outcome is the progression of the peripheral nervous system over time, from its formation to the mature structure. The peripheral nervous system is one of the two major divisions of the nervous system. Nerves in the PNS connect the central nervous system (CNS) with sensory organs, other organs, muscles, blood vessels and glands." [GOC
		GO:0008152+P	biological_process	[name] metabolic process	[def] "The chemical reactions and pathways, including anabolism and catabolism, by which living organisms transform chemical substances. Metabolic processes typically transform small molecules, but also include macromolecular processes such as DNA repair and replication, and protein synthesis and degradation." [GOC
		GO:0008544+P	biological_process	[name] epidermis development	[def] "The process whose specific outcome is the progression of the epidermis over time, from its formation to the mature structure. The epidermis is the outer epithelial layer of a plant or animal, it may be a single layer that produces an extracellular material (e.g. the cuticle of arthropods) or a complex stratified squamous epithelium, as in the case of many vertebrate species." [GOC
		GO:0016020+C	cellular_component	[name] membrane	[def] "Double layer of lipid molecules that encloses all cells, and, in eukaryotes, many organelles_ may be a single or double lipid bilayer_ also includes associated proteins." [GOC
		GO:0016021+C	cellular_component	[name] integral to membrane	[def] "Penetrating at least one phospholipid bilayer of a membrane. May also refer to the state of being buried in the bilayer with no exposure outside the bilayer. When used to describe a protein, indicates that all or part of the peptide sequence is embedded in the membrane." [GOC
		GO:0016620+F	molecular_function	[name] oxidoreductase activity, acting on the aldehyde or oxo group of donors, NAD or NADP as acceptor	[def] "Catalysis of an oxidation-reduction (redox) reaction in which an aldehyde or ketone (oxo) group acts as a hydrogen or electron donor and reduces NAD or NADP." [GOC
		GO:0030148+P	biological_process	[name] sphingolipid biosynthetic process	[def] "The chemical reactions and pathways resulting in the formation of sphingolipids, any of a class of lipids containing the long-chain amine diol sphingosine or a closely related base (a sphingoid)." [GOC
		GO:0033306+P	biological_process	[name] phytol metabolic process	[def] "The chemical reactions and pathways involving phytol, (2E,7R,11R)-3,7,11,15-tetramethylhexadec-2-en-1-ol." [CHEBI
		GO:0042406+C	cellular_component	[name] extrinsic to endoplasmic reticulum membrane	[def] "Loosely bound to one surface of the endoplasmic reticulum membrane, but not integrated into the hydrophobic region." [GOC
		GO:0043231+C	cellular_component	[name] intracellular membrane-bounded organelle	[def] "Organized structure of distinctive morphology and function, bounded by a single or double lipid bilayer membrane and occurring within the cell. Includes the nucleus, mitochondria, plastids, vacuoles, and vesicles. Excludes the plasma membrane." [GOC
		GO:0046292+P	biological_process	[name] formaldehyde metabolic process	[def] "The chemical reactions and pathways involving formaldehyde (methanal, H2C=O), a colorless liquid or gas with a pungent odor, commonly used as a fixative or an antibacterial agent." [CHEBI
		GO:0046577+F	molecular_function	[name] long-chain-alcohol oxidase activity	[def] "Catalysis of the reaction
		GO:0050061+F	molecular_function	[name] long-chain-aldehyde dehydrogenase activity	[def] "Catalysis of the reaction
		GO:0052814+F	molecular_function	[name] medium-chain-aldehyde dehydrogenase activity	[def] "Catalysis of the reaction
		GO:0070062+C	cellular_component	[name] extracellular vesicular exosome	[def] "A membrane-bounded vesicle that is released into the extracellular region by fusion of the limiting endosomal membrane of a multivesicular body with the plasma membrane." [GOC
[45]{Rv1620c,DLD}
	[common GO terms]
	[Rv1620c only]
		GO:0000166+F	molecular_function	[name] nucleotide binding	[def] "Interacting selectively and non-covalently with a nucleotide, any compound consisting of a nucleoside that is esterified with (ortho)phosphate or an oligophosphate at any hydroxyl group on the ribose or deoxyribose." [GOC
		GO:0005524+F	molecular_function	[name] ATP binding	[def] "Interacting selectively and non-covalently with ATP, adenosine 5'-triphosphate, a universally important coenzyme and enzyme regulator." [ISBN
		GO:0005618+C	cellular_component	[name] cell wall	[def] "The rigid or semi-rigid envelope lying outside the cell membrane of plant, fungal, and most prokaryotic cells, maintaining their shape and protecting them from osmotic lysis. In plants it is made of cellulose and, often, lignin_ in fungi it is composed largely of polysaccharides_ in bacteria it is composed of peptidoglycan." [ISBN
		GO:0006810+P	biological_process	[name] transport	[def] "The directed movement of substances (such as macromolecules, small molecules, ions) into, out of or within a cell, or between cells, or within a multicellular organism by means of some agent such as a transporter or pore." [GOC
		GO:0016020+C	cellular_component	[name] membrane	[def] "Double layer of lipid molecules that encloses all cells, and, in eukaryotes, many organelles_ may be a single or double lipid bilayer_ also includes associated proteins." [GOC
		GO:0016021+C	cellular_component	[name] integral to membrane	[def] "Penetrating at least one phospholipid bilayer of a membrane. May also refer to the state of being buried in the bilayer with no exposure outside the bilayer. When used to describe a protein, indicates that all or part of the peptide sequence is embedded in the membrane." [GOC
		GO:0016887+F	molecular_function	[name] ATPase activity	[def] "Catalysis of the reaction
		GO:0042626+F	molecular_function	[name] ATPase activity, coupled to transmembrane movement of substances	[def] "Catalysis of the reaction
		GO:0055085+P	biological_process	[name] transmembrane transport	[def] "The process in which a solute is transported from one side of a membrane to the other." [GOC
	[DLD only]
		GO:0004148+F	molecular_function	[name] dihydrolipoyl dehydrogenase activity	[def] "Catalysis of the reaction
		GO:0005654+C	cellular_component	[name] nucleoplasm	[def] "That part of the nuclear content other than the chromosomes or the nucleolus." [GOC
		GO:0005739+C	cellular_component	[name] mitochondrion	[def] "A semiautonomous, self replicating organelle that occurs in varying numbers, shapes, and sizes in the cytoplasm of virtually all eukaryotic cells. It is notably the site of tissue respiration." [ISBN
		GO:0005759+C	cellular_component	[name] mitochondrial matrix	[def] "The gel-like material, with considerable fine structure, that lies in the matrix space, or lumen, of a mitochondrion. It contains the enzymes of the tricarboxylic acid cycle and, in some organisms, the enzymes concerned with fatty acid oxidation." [GOC
		GO:0005929+C	cellular_component	[name] cilium	[def] "A specialized eukaryotic organelle that consists of a filiform extrusion of the cell surface. Each cilium is bounded by an extrusion of the cytoplasmic membrane, and contains a regular longitudinal array of microtubules, anchored basally in a centriole." [GOC
		GO:0006086+P	biological_process	[name] acetyl-CoA biosynthetic process from pyruvate	[def] "The chemical reactions and pathways resulting in the formation of acetyl-CoA from pyruvate." [GOC
		GO:0006090+P	biological_process	[name] pyruvate metabolic process	[def] "The chemical reactions and pathways involving pyruvate, 2-oxopropanoate." [GOC
		GO:0006099+P	biological_process	[name] tricarboxylic acid cycle	[def] "A nearly universal metabolic pathway in which the acetyl group of acetyl coenzyme A is effectively oxidized to two CO2 and four pairs of electrons are transferred to coenzymes. The acetyl group combines with oxaloacetate to form citrate, which undergoes successive transformations to isocitrate, 2-oxoglutarate, succinyl-CoA, succinate, fumarate, malate, and oxaloacetate again, thus completing the cycle. In eukaryotes the tricarboxylic acid is confined to the mitochondria. See also glyoxylate cycle." [ISBN
		GO:0006103+P	biological_process	[name] 2-oxoglutarate metabolic process	[def] "The chemical reactions and pathways involving oxoglutarate, the dianion of 2-oxoglutaric acid. It is a key constituent of the TCA cycle and a key intermediate in amino-acid metabolism." [ISBN
		GO:0006120+P	biological_process	[name] mitochondrial electron transport, NADH to ubiquinone	[def] "The transfer of electrons from NADH to ubiquinone that occurs during oxidative phosphorylation, mediated by the multisubunit enzyme known as complex I." [ISBN
		GO:0006508+P	biological_process	[name] proteolysis	[def] "The hydrolysis of proteins into smaller polypeptides and/or amino acids by cleavage of their peptide bonds." [GOC
		GO:0006554+P	biological_process	[name] lysine catabolic process	[def] "The chemical reactions and pathways resulting in the breakdown of lysine, 2,6-diaminohexanoic acid." [GOC
		GO:0007369+P	biological_process	[name] gastrulation	[def] "A complex and coordinated series of cellular movements that occurs at the end of cleavage during embryonic development of most animals. The details of gastrulation vary from species to species, but usually result in the formation of the three primary germ layers, ectoderm, mesoderm and endoderm." [GOC
		GO:0007568+P	biological_process	[name] aging	[def] "The inherent decline over time, from the optimal fertility and viability of early maturity, that may precede death and may be preceded by other indications, such as sterility." [GOC
		GO:0009083+P	biological_process	[name] branched chain family amino acid catabolic process	[def] "The chemical reactions and pathways resulting in the breakdown of amino acids containing a branched carbon skeleton, comprising isoleucine, leucine and valine." [GOC
		GO:0009106+P	biological_process	[name] lipoate metabolic process	[def] "The chemical reactions and pathways involving lipoate, 1,2-dithiolane-3-pentanoate, the anion derived from lipoic acid." [GOC
		GO:0010510+P	biological_process	[name] regulation of acetyl-CoA biosynthetic process from pyruvate	[def] "Any process that modulates the frequency, rate or extent of the chemical reactions and pathways resulting in the formation of acetyl-CoA from pyruvate." [GOC
		GO:0016491+F	molecular_function	[name] oxidoreductase activity	[def] "Catalysis of an oxidation-reduction (redox) reaction, a reversible chemical reaction in which the oxidation state of an atom or atoms within a molecule is altered. One substrate acts as a hydrogen or electron donor and becomes oxidized, while the other acts as hydrogen or electron acceptor and becomes reduced." [GOC
		GO:0016668+F	molecular_function	[name] oxidoreductase activity, acting on a sulfur group of donors, NAD or NADP as acceptor	[def] "Catalysis of an oxidation-reduction (redox) reaction in which a sulfur-containing group acts as a hydrogen or electron donor and reduces NAD or NADP." [GOC
		GO:0042391+P	biological_process	[name] regulation of membrane potential	[def] "Any process that modulates the establishment or extent of a membrane potential, the electric potential existing across any membrane arising from charges in the membrane itself and from the charges present in the media on either side of the membrane." [GOC
		GO:0043159+C	cellular_component	[name] acrosomal matrix	[def] "A structural framework, or 'dense core' at the interior of an acrosome. May regulate the distribution of hydrolases within the acrosome and their release during the acrosome reaction." [GOC
		GO:0043209+C	cellular_component	[name] myelin sheath	[def] "An electrically insulating fatty layer that surrounds the axons of many neurons. It is an outgrowth of glial cells
		GO:0043544+F	molecular_function	[name] lipoamide binding	[def] "Interacting selectively and non-covalently with lipoamide, the functional form of lipoic acid in which the carboxyl group is attached to protein by an amide linkage to a lysine amino group." [GOC
		GO:0045252+C	cellular_component	[name] oxoglutarate dehydrogenase complex	[def] "A complex of multiple copies of three enzymatic components
		GO:0045254+C	cellular_component	[name] pyruvate dehydrogenase complex	[def] "Complex that carries out the oxidative decarboxylation of pyruvate to form acetyl-CoA_ comprises subunits possessing three catalytic activities
		GO:0045454+P	biological_process	[name] cell redox homeostasis	[def] "Any process that maintains the redox environment of a cell or compartment within a cell." [GOC
		GO:0046487+P	biological_process	[name] glyoxylate metabolic process	[def] "The chemical reactions and pathways involving glyoxylate, the anion of glyoxylic acid, HOC-COOH." [ISBN
		GO:0048240+P	biological_process	[name] sperm capacitation	[def] "A process required for sperm to reach fertilization competence. Sperm undergo an incompletely understood series of morphological and molecular maturational processes, termed capacitation, involving, among other processes, protein tyrosine phosphorylation and increased intracellular calcium." [GOC
		GO:0050660+F	molecular_function	[name] flavin adenine dinucleotide binding	[def] "Interacting selectively and non-covalently with FAD, flavin-adenine dinucleotide, the coenzyme or the prosthetic group of various flavoprotein oxidoreductase enzymes, in either the oxidized form, FAD, or the reduced form, FADH2." [CHEBI
		GO:0051068+P	biological_process	[name] dihydrolipoamide metabolic process	[def] "The chemical reactions and pathways involving dihydrolipoamide, the reduced form of lipoamide, produced as an intermediate in the reactions in which lipoamide acts as a cofactor." [ISBN
		GO:0051287+F	molecular_function	[name] NAD binding	[def] "Interacting selectively and non-covalently with nicotinamide adenine dinucleotide, a coenzyme involved in many redox and biosynthetic reactions_ binding may be to either the oxidized form, NAD+, or the reduced form, NADH." [GOC
		GO:0055114+P	biological_process	[name] oxidation-reduction process	[def] "A metabolic process that results in the removal or addition of one or more electrons to or from a substance, with or without the concomitant removal or addition of a proton or protons." [GOC
		GO:0061732+P	
		GO:0034604+F	molecular_function	[name] pyruvate dehydrogenase (NAD+) activity	[def] "Catalysis of the reaction
[46]{Rv1256c,ALDH6A1}
	[common GO terms]
		GO:0016491+F	molecular_function	[name] oxidoreductase activity	[def] "Catalysis of an oxidation-reduction (redox) reaction, a reversible chemical reaction in which the oxidation state of an atom or atoms within a molecule is altered. One substrate acts as a hydrogen or electron donor and becomes oxidized, while the other acts as hydrogen or electron acceptor and becomes reduced." [GOC
		GO:0055114+P	biological_process	[name] oxidation-reduction process	[def] "A metabolic process that results in the removal or addition of one or more electrons to or from a substance, with or without the concomitant removal or addition of a proton or protons." [GOC
	[Rv1256c only]
		GO:0004497+F	molecular_function	[name] monooxygenase activity	[def] "Catalysis of the incorporation of one atom from molecular oxygen into a compound and the reduction of the other atom of oxygen to water." [http
		GO:0005506+F	molecular_function	[name] iron ion binding	[def] "Interacting selectively and non-covalently with iron (Fe) ions." [GOC
		GO:0005618+C	cellular_component	[name] cell wall	[def] "The rigid or semi-rigid envelope lying outside the cell membrane of plant, fungal, and most prokaryotic cells, maintaining their shape and protecting them from osmotic lysis. In plants it is made of cellulose and, often, lignin_ in fungi it is composed largely of polysaccharides_ in bacteria it is composed of peptidoglycan." [ISBN
		GO:0016705+F	molecular_function	[name] oxidoreductase activity, acting on paired donors, with incorporation or reduction of molecular oxygen	[def] "Catalysis of an oxidation-reduction (redox) reaction in which hydrogen or electrons are transferred from each of two donors, and molecular oxygen is reduced or incorporated into a donor." [GOC
		GO:0020037+F	molecular_function	[name] heme binding	[def] "Interacting selectively and non-covalently with heme, any compound of iron complexed in a porphyrin (tetrapyrrole) ring." [CHEBI
		GO:0046872+F	molecular_function	[name] metal ion binding	[def] "Interacting selectively and non-covalently with any metal ion." [GOC
	[ALDH6A1 only]
		GO:0000062+F	molecular_function	[name] fatty-acyl-CoA binding	[def] "Interacting selectively and non-covalently with acyl-CoA, any derivative of coenzyme A in which the sulfhydryl group is in thiolester linkage with a fatty acyl group." [GOC
		GO:0004029+F	molecular_function	[name] aldehyde dehydrogenase (NAD) activity	[def] "Catalysis of the reaction
		GO:0004491+F	molecular_function	[name] methylmalonate-semialdehyde dehydrogenase (acylating) activity	[def] "Catalysis of the reaction
		GO:0005654+C	cellular_component	[name] nucleoplasm	[def] "That part of the nuclear content other than the chromosomes or the nucleolus." [GOC
		GO:0005739+C	cellular_component	[name] mitochondrion	[def] "A semiautonomous, self replicating organelle that occurs in varying numbers, shapes, and sizes in the cytoplasm of virtually all eukaryotic cells. It is notably the site of tissue respiration." [ISBN
		GO:0005759+C	cellular_component	[name] mitochondrial matrix	[def] "The gel-like material, with considerable fine structure, that lies in the matrix space, or lumen, of a mitochondrion. It contains the enzymes of the tricarboxylic acid cycle and, in some organisms, the enzymes concerned with fatty acid oxidation." [GOC
		GO:0006210+P	biological_process	[name] thymine catabolic process	[def] "The chemical reactions and pathways resulting in the breakdown of thymine, 5-methyluracil, one of the two major pyrimidine bases present (as thymidine) in DNA but not found in RNA other than (as ribothymidine) in transfer RNA, where it is a minor base." [GOC
		GO:0006573+P	biological_process	[name] valine metabolic process	[def] "The chemical reactions and pathways involving valine, 2-amino-3-methylbutanoic acid." [GOC
		GO:0006574+P	biological_process	[name] valine catabolic process	[def] "The chemical reactions and pathways resulting in the breakdown of valine, 2-amino-3-methylbutanoic acid." [GOC
		GO:0008152+P	biological_process	[name] metabolic process	[def] "The chemical reactions and pathways, including anabolism and catabolism, by which living organisms transform chemical substances. Metabolic processes typically transform small molecules, but also include macromolecular processes such as DNA repair and replication, and protein synthesis and degradation." [GOC
		GO:0009083+P	biological_process	[name] branched chain family amino acid catabolic process	[def] "The chemical reactions and pathways resulting in the breakdown of amino acids containing a branched carbon skeleton, comprising isoleucine, leucine and valine." [GOC
		GO:0016620+F	molecular_function	[name] oxidoreductase activity, acting on the aldehyde or oxo group of donors, NAD or NADP as acceptor	[def] "Catalysis of an oxidation-reduction (redox) reaction in which an aldehyde or ketone (oxo) group acts as a hydrogen or electron donor and reduces NAD or NADP." [GOC
		GO:0016790+F	molecular_function	[name] thiolester hydrolase activity	[def] "Catalysis of the reaction
		GO:0018478+F	molecular_function	[name] malonate-semialdehyde dehydrogenase (acetylating) activity	[def] "Catalysis of the reaction
		GO:0019484+P	biological_process	[name] beta-alanine catabolic process	[def] "The chemical reactions and pathways resulting in the breakdown of beta-alanine (3-aminopropanoic acid), an achiral amino acid and an isomer of alanine. It occurs free (e.g. in brain) and in combination (e.g. in pantothenate) but it is not a constituent of proteins." [GOC
		GO:0019859+P	biological_process	[name] thymine metabolic process	[def] "The chemical reactions and pathways involving thymine, 5-methyluracil, one of the two major pyrimidine bases present (as thymidine) in DNA but not found in RNA other than (as ribothymidine) in transfer RNA, where it is a minor base." [GOC
		GO:0044822+F	
		GO:0050873+P	biological_process	[name] brown fat cell differentiation	[def] "The process in which a relatively unspecialized cell acquires specialized features of a brown adipocyte, an animal connective tissue cell involved in adaptive thermogenesis. Brown adipocytes contain multiple small droplets of triglycerides and a high number of mitochondria." [PMID
		GO:0070062+C	cellular_component	[name] extracellular vesicular exosome	[def] "A membrane-bounded vesicle that is released into the extracellular region by fusion of the limiting endosomal membrane of a multivesicular body with the plasma membrane." [GOC
[47]{Rv0778,ALDH2}
	[common GO terms]
		GO:0016491+F	molecular_function	[name] oxidoreductase activity	[def] "Catalysis of an oxidation-reduction (redox) reaction, a reversible chemical reaction in which the oxidation state of an atom or atoms within a molecule is altered. One substrate acts as a hydrogen or electron donor and becomes oxidized, while the other acts as hydrogen or electron acceptor and becomes reduced." [GOC
		GO:0055114+P	biological_process	[name] oxidation-reduction process	[def] "A metabolic process that results in the removal or addition of one or more electrons to or from a substance, with or without the concomitant removal or addition of a proton or protons." [GOC
	[Rv0778 only]
		GO:0004497+F	molecular_function	[name] monooxygenase activity	[def] "Catalysis of the incorporation of one atom from molecular oxygen into a compound and the reduction of the other atom of oxygen to water." [http
		GO:0005506+F	molecular_function	[name] iron ion binding	[def] "Interacting selectively and non-covalently with iron (Fe) ions." [GOC
		GO:0005886+C	cellular_component	[name] plasma membrane	[def] "The membrane surrounding a cell that separates the cell from its external environment. It consists of a phospholipid bilayer and associated proteins." [ISBN
		GO:0006707+P	biological_process	[name] cholesterol catabolic process	[def] "The chemical reactions and pathways resulting in the breakdown of cholesterol, cholest-5-en-3 beta-ol, the principal sterol of vertebrates and the precursor of many steroids, including bile acids and steroid hormones." [GOC
		GO:0008395+F	molecular_function	[name] steroid hydroxylase activity	[def] "Catalysis of the formation of a hydroxyl group on a steroid by incorporation of oxygen from O2." [ISBN
		GO:0016705+F	molecular_function	[name] oxidoreductase activity, acting on paired donors, with incorporation or reduction of molecular oxygen	[def] "Catalysis of an oxidation-reduction (redox) reaction in which hydrogen or electrons are transferred from each of two donors, and molecular oxygen is reduced or incorporated into a donor." [GOC
		GO:0020037+F	molecular_function	[name] heme binding	[def] "Interacting selectively and non-covalently with heme, any compound of iron complexed in a porphyrin (tetrapyrrole) ring." [CHEBI
		GO:0036199+F	
		GO:0046872+F	molecular_function	[name] metal ion binding	[def] "Interacting selectively and non-covalently with any metal ion." [GOC
	[ALDH2 only]
		GO:0008152+P	biological_process	[name] metabolic process	[def] "The chemical reactions and pathways, including anabolism and catabolism, by which living organisms transform chemical substances. Metabolic processes typically transform small molecules, but also include macromolecular processes such as DNA repair and replication, and protein synthesis and degradation." [GOC
		GO:0016620+F	molecular_function	[name] oxidoreductase activity, acting on the aldehyde or oxo group of donors, NAD or NADP as acceptor	[def] "Catalysis of an oxidation-reduction (redox) reaction in which an aldehyde or ketone (oxo) group acts as a hydrogen or electron donor and reduces NAD or NADP." [GOC
[48]{Rv2193,DDX23}
	[common GO terms]
	[Rv2193 only]
		GO:0004129+F	molecular_function	[name] cytochrome-c oxidase activity	[def] "Catalysis of the reaction
		GO:0005886+C	cellular_component	[name] plasma membrane	[def] "The membrane surrounding a cell that separates the cell from its external environment. It consists of a phospholipid bilayer and associated proteins." [ISBN
		GO:0015002+F	molecular_function	[name] heme-copper terminal oxidase activity	[def] "Catalysis of the four-electron reduction of dioxygen (O2) to water, coupled to generation of a proton electrochemical gradient across a membrane." [GOC
		GO:0016020+C	cellular_component	[name] membrane	[def] "Double layer of lipid molecules that encloses all cells, and, in eukaryotes, many organelles_ may be a single or double lipid bilayer_ also includes associated proteins." [GOC
		GO:0016021+C	cellular_component	[name] integral to membrane	[def] "Penetrating at least one phospholipid bilayer of a membrane. May also refer to the state of being buried in the bilayer with no exposure outside the bilayer. When used to describe a protein, indicates that all or part of the peptide sequence is embedded in the membrane." [GOC
		GO:0016491+F	molecular_function	[name] oxidoreductase activity	[def] "Catalysis of an oxidation-reduction (redox) reaction, a reversible chemical reaction in which the oxidation state of an atom or atoms within a molecule is altered. One substrate acts as a hydrogen or electron donor and becomes oxidized, while the other acts as hydrogen or electron acceptor and becomes reduced." [GOC
		GO:0019646+P	biological_process	[name] aerobic electron transport chain	[def] "A process in which a series of electron carriers operate together to transfer electrons from donors such as NADH and FADH2 to oxygen to generate a transmembrane electrochemical gradient." [GOC
		GO:0022904+P	biological_process	[name] respiratory electron transport chain	[def] "A process in which a series of electron carriers operate together to transfer electrons from donors such as NADH and FADH2 to any of several different terminal electron acceptors to generate a transmembrane electrochemical gradient." [GOC
		GO:0040007+P	biological_process	[name] growth	[def] "The increase in size or mass of an entire organism, a part of an organism or a cell." [GOC
		GO:0055114+P	biological_process	[name] oxidation-reduction process	[def] "A metabolic process that results in the removal or addition of one or more electrons to or from a substance, with or without the concomitant removal or addition of a proton or protons." [GOC
		GO:1902600+P	
	[DDX23 only]
		GO:0000166+F	molecular_function	[name] nucleotide binding	[def] "Interacting selectively and non-covalently with a nucleotide, any compound consisting of a nucleoside that is esterified with (ortho)phosphate or an oligophosphate at any hydroxyl group on the ribose or deoxyribose." [GOC
		GO:0000354+P	biological_process	[name] cis assembly of pre-catalytic spliceosome	[def] "Assembly of a spliceosomal complex containing the intact pre-mRNA and all of the spliceosomal snRNPs. This occurs when the tri-snRNP associates with the pre-mRNA and associated snRNPs in an ATP-dependent manner." [GOC
		GO:0000375+P	biological_process	[name] RNA splicing, via transesterification reactions	[def] "Splicing of RNA via a series of two transesterification reactions." [GOC
		GO:0000398+P	biological_process	[name] nuclear mRNA splicing, via spliceosome	[def] "The joining together of exons from one or more primary transcripts of nuclear messenger RNA (mRNA) and the excision of intron sequences, via a spliceosomal mechanism, so that mRNA consisting only of the joined exons is produced." [GOC
		GO:0003676+F	molecular_function	[name] nucleic acid binding	[def] "Interacting selectively and non-covalently with any nucleic acid." [GOC
		GO:0004004+F	molecular_function	[name] ATP-dependent RNA helicase activity	[def] "Catalysis of the reaction
		GO:0004386+F	molecular_function	[name] helicase activity	[def] "Catalysis of the reaction
		GO:0005515+F	molecular_function	[name] protein binding	[def] "Interacting selectively and non-covalently with any protein or protein complex (a complex of two or more proteins that may include other nonprotein molecules)." [GOC
		GO:0005524+F	molecular_function	[name] ATP binding	[def] "Interacting selectively and non-covalently with ATP, adenosine 5'-triphosphate, a universally important coenzyme and enzyme regulator." [ISBN
		GO:0005634+C	cellular_component	[name] nucleus	[def] "A membrane-bounded organelle of eukaryotic cells in which chromosomes are housed and replicated. In most cells, the nucleus contains all of the cell's chromosomes except the organellar chromosomes, and is the site of RNA synthesis and processing. In some species, or in specialized cell types, RNA metabolism or DNA replication may be absent." [GOC
		GO:0005654+C	cellular_component	[name] nucleoplasm	[def] "That part of the nuclear content other than the chromosomes or the nucleolus." [GOC
		GO:0005681+C	cellular_component	[name] spliceosomal complex	[def] "Any of a series of ribonucleoprotein complexes that contain RNA and small nuclear ribonucleoproteins (snRNPs), and are formed sequentially during the splicing of a messenger RNA primary transcript to excise an intron." [GOC
		GO:0005682+C	cellular_component	[name] U5 snRNP	[def] "A ribonucleoprotein complex that contains small nuclear RNA U5." [GOC
		GO:0005730+C	cellular_component	[name] nucleolus	[def] "A small, dense body one or more of which are present in the nucleus of eukaryotic cells. It is rich in RNA and protein, is not bounded by a limiting membrane, and is not seen during mitosis. Its prime function is the transcription of the nucleolar DNA into 45S ribosomal-precursor RNA, the processing of this RNA into 5.8S, 18S, and 28S components of ribosomal RNA, and the association of these components with 5S RNA and proteins synthesized outside the nucleolus. This association results in the formation of ribonucleoprotein precursors_ these pass into the cytoplasm and mature into the 40S and 60S subunits of the ribosome." [ISBN
		GO:0006397+P	biological_process	[name] mRNA processing	[def] "Any process involved in the conversion of a primary mRNA transcript into one or more mature mRNA(s) prior to translation into polypeptide." [GOC
		GO:0008380+P	biological_process	[name] RNA splicing	[def] "The process of removing sections of the primary RNA transcript to remove sequences not present in the mature form of the RNA and joining the remaining sections to form the mature form of the RNA." [GOC
		GO:0010501+P	biological_process	[name] RNA secondary structure unwinding	[def] "The process in which a secondary structure of RNA are broken or 'melted'." [PMID
		GO:0016787+F	molecular_function	[name] hydrolase activity	[def] "Catalysis of the hydrolysis of various bonds, e.g. C-O, C-N, C-C, phosphoric anhydride bonds, etc. Hydrolase is the systematic name for any enzyme of EC class 3." [ISBN
		GO:0044822+F	
		GO:0070062+C	cellular_component	[name] extracellular vesicular exosome	[def] "A membrane-bounded vesicle that is released into the extracellular region by fusion of the limiting endosomal membrane of a multivesicular body with the plasma membrane." [GOC
		GO:0071013+C	cellular_component	[name] catalytic step 2 spliceosome	[def] "A spliceosomal complex that contains three snRNPs, including U5, bound to a splicing intermediate in which the first catalytic cleavage of the 5' splice site has occurred. The precise subunit composition differs significantly from that of the catalytic step 1, or activated, spliceosome, and includes many proteins in addition to those found in the associated snRNPs." [GOC
		GO:0008026+F	molecular_function	[name] ATP-dependent helicase activity	[def] "Catalysis of the reaction
[49]{Rv0766c,ACSBG2}
	[common GO terms]
	[Rv0766c only]
		GO:0004497+F	molecular_function	[name] monooxygenase activity	[def] "Catalysis of the incorporation of one atom from molecular oxygen into a compound and the reduction of the other atom of oxygen to water." [http
		GO:0005506+F	molecular_function	[name] iron ion binding	[def] "Interacting selectively and non-covalently with iron (Fe) ions." [GOC
		GO:0005886+C	cellular_component	[name] plasma membrane	[def] "The membrane surrounding a cell that separates the cell from its external environment. It consists of a phospholipid bilayer and associated proteins." [ISBN
		GO:0006707+P	biological_process	[name] cholesterol catabolic process	[def] "The chemical reactions and pathways resulting in the breakdown of cholesterol, cholest-5-en-3 beta-ol, the principal sterol of vertebrates and the precursor of many steroids, including bile acids and steroid hormones." [GOC
		GO:0008395+F	molecular_function	[name] steroid hydroxylase activity	[def] "Catalysis of the formation of a hydroxyl group on a steroid by incorporation of oxygen from O2." [ISBN
		GO:0016491+F	molecular_function	[name] oxidoreductase activity	[def] "Catalysis of an oxidation-reduction (redox) reaction, a reversible chemical reaction in which the oxidation state of an atom or atoms within a molecule is altered. One substrate acts as a hydrogen or electron donor and becomes oxidized, while the other acts as hydrogen or electron acceptor and becomes reduced." [GOC
		GO:0016705+F	molecular_function	[name] oxidoreductase activity, acting on paired donors, with incorporation or reduction of molecular oxygen	[def] "Catalysis of an oxidation-reduction (redox) reaction in which hydrogen or electrons are transferred from each of two donors, and molecular oxygen is reduced or incorporated into a donor." [GOC
		GO:0020037+F	molecular_function	[name] heme binding	[def] "Interacting selectively and non-covalently with heme, any compound of iron complexed in a porphyrin (tetrapyrrole) ring." [CHEBI
		GO:0036199+F	
		GO:0046872+F	molecular_function	[name] metal ion binding	[def] "Interacting selectively and non-covalently with any metal ion." [GOC
		GO:0055114+P	biological_process	[name] oxidation-reduction process	[def] "A metabolic process that results in the removal or addition of one or more electrons to or from a substance, with or without the concomitant removal or addition of a proton or protons." [GOC
	[ACSBG2 only]
		GO:0000166+F	molecular_function	[name] nucleotide binding	[def] "Interacting selectively and non-covalently with a nucleotide, any compound consisting of a nucleoside that is esterified with (ortho)phosphate or an oligophosphate at any hydroxyl group on the ribose or deoxyribose." [GOC
		GO:0001676+P	biological_process	[name] long-chain fatty acid metabolic process	[def] "The chemical reactions and pathways involving long-chain fatty acids, aliphatic compounds having a terminal carboxyl group and with a chain length of C12-18." [GOC
		GO:0003824+F	molecular_function	[name] catalytic activity	[def] "Catalysis of a biochemical reaction at physiological temperatures. In biologically catalyzed reactions, the reactants are known as substrates, and the catalysts are naturally occurring macromolecular substances known as enzymes. Enzymes possess specific binding sites for substrates, and are usually composed wholly or largely of protein, but RNA that has catalytic activity (ribozyme) is often also regarded as enzymatic." [ISBN
		GO:0004467+F	molecular_function	[name] long-chain fatty acid-CoA ligase activity	[def] "Catalysis of the reaction
		GO:0005524+F	molecular_function	[name] ATP binding	[def] "Interacting selectively and non-covalently with ATP, adenosine 5'-triphosphate, a universally important coenzyme and enzyme regulator." [ISBN
		GO:0005737+C	cellular_component	[name] cytoplasm	[def] "All of the contents of a cell excluding the plasma membrane and nucleus, but including other subcellular structures." [ISBN
		GO:0005739+C	cellular_component	[name] mitochondrion	[def] "A semiautonomous, self replicating organelle that occurs in varying numbers, shapes, and sizes in the cytoplasm of virtually all eukaryotic cells. It is notably the site of tissue respiration." [ISBN
		GO:0005829+C	cellular_component	[name] cytosol	[def] "The part of the cytoplasm that does not contain organelles but which does contain other particulate matter, such as protein complexes." [GOC
		GO:0006629+P	biological_process	[name] lipid metabolic process	[def] "The chemical reactions and pathways involving lipids, compounds soluble in an organic solvent but not, or sparingly, in an aqueous solvent. Includes fatty acids_ neutral fats, other fatty-acid esters, and soaps_ long-chain (fatty) alcohols and waxes_ sphingoids and other long-chain bases_ glycolipids, phospholipids and sphingolipids_ and carotenes, polyprenols, sterols, terpenes and other isoprenoids." [GOC
		GO:0006631+P	biological_process	[name] fatty acid metabolic process	[def] "The chemical reactions and pathways involving fatty acids, aliphatic monocarboxylic acids liberated from naturally occurring fats and oils by hydrolysis." [ISBN
		GO:0007275+P	biological_process	[name] multicellular organismal development	[def] "The biological process whose specific outcome is the progression of a multicellular organism over time from an initial condition (e.g. a zygote or a young adult) to a later condition (e.g. a multicellular animal or an aged adult)." [GOC
		GO:0007283+P	biological_process	[name] spermatogenesis	[def] "The process of formation of spermatozoa, including spermatocytogenesis and spermiogenesis." [GOC
		GO:0008152+P	biological_process	[name] metabolic process	[def] "The chemical reactions and pathways, including anabolism and catabolism, by which living organisms transform chemical substances. Metabolic processes typically transform small molecules, but also include macromolecular processes such as DNA repair and replication, and protein synthesis and degradation." [GOC
		GO:0016020+C	cellular_component	[name] membrane	[def] "Double layer of lipid molecules that encloses all cells, and, in eukaryotes, many organelles_ may be a single or double lipid bilayer_ also includes associated proteins." [GOC
		GO:0016874+F	molecular_function	[name] ligase activity	[def] "Catalysis of the joining of two substances, or two groups within a single molecule, with the concomitant hydrolysis of the diphosphate bond in ATP or a similar triphosphate." [EC
		GO:0030154+P	biological_process	[name] cell differentiation	[def] "The process in which relatively unspecialized cells, e.g. embryonic or regenerative cells, acquire specialized structural and/or functional features that characterize the cells, tissues, or organs of the mature organism or some other relatively stable phase of the organism's life history. Differentiation includes the processes involved in commitment of a cell to a specific fate and its subsequent development to the mature state." [ISBN
		GO:0031957+F	molecular_function	[name] very long-chain fatty acid-CoA ligase activity	[def] "Catalysis of the reaction
		GO:0035338+P	biological_process	[name] long-chain fatty-acyl-CoA biosynthetic process	[def] "The chemical reactions and pathways resulting in the formation of a long-chain fatty-acyl-CoA any derivative of coenzyme A in which the sulfhydryl group is in a thioester linkage with a long-chain fatty-acyl group. Long-chain fatty-acyl-CoAs have chain lengths ranging from C12-18." [ISBN
		GO:0047617+F	molecular_function	[name] acyl-CoA hydrolase activity	[def] "Catalysis of the reaction
		GO:0102391+F	
[50]{Rv0136,FASN}
	[common GO terms]
		GO:0016491+F	molecular_function	[name] oxidoreductase activity	[def] "Catalysis of an oxidation-reduction (redox) reaction, a reversible chemical reaction in which the oxidation state of an atom or atoms within a molecule is altered. One substrate acts as a hydrogen or electron donor and becomes oxidized, while the other acts as hydrogen or electron acceptor and becomes reduced." [GOC
		GO:0055114+P	biological_process	[name] oxidation-reduction process	[def] "A metabolic process that results in the removal or addition of one or more electrons to or from a substance, with or without the concomitant removal or addition of a proton or protons." [GOC
	[Rv0136 only]
		GO:0004497+F	molecular_function	[name] monooxygenase activity	[def] "Catalysis of the incorporation of one atom from molecular oxygen into a compound and the reduction of the other atom of oxygen to water." [http
		GO:0005506+F	molecular_function	[name] iron ion binding	[def] "Interacting selectively and non-covalently with iron (Fe) ions." [GOC
		GO:0005886+C	cellular_component	[name] plasma membrane	[def] "The membrane surrounding a cell that separates the cell from its external environment. It consists of a phospholipid bilayer and associated proteins." [ISBN
		GO:0016125+P	biological_process	[name] sterol metabolic process	[def] "The chemical reactions and pathways involving sterols, steroids with one or more hydroxyl groups and a hydrocarbon side-chain in the molecule." [ISBN
		GO:0016705+F	molecular_function	[name] oxidoreductase activity, acting on paired donors, with incorporation or reduction of molecular oxygen	[def] "Catalysis of an oxidation-reduction (redox) reaction in which hydrogen or electrons are transferred from each of two donors, and molecular oxygen is reduced or incorporated into a donor." [GOC
		GO:0020037+F	molecular_function	[name] heme binding	[def] "Interacting selectively and non-covalently with heme, any compound of iron complexed in a porphyrin (tetrapyrrole) ring." [CHEBI
		GO:0046872+F	molecular_function	[name] metal ion binding	[def] "Interacting selectively and non-covalently with any metal ion." [GOC
	[FASN only]
[51]{Rv2266,ALDH9A1}
	[common GO terms]
		GO:0016491+F	molecular_function	[name] oxidoreductase activity	[def] "Catalysis of an oxidation-reduction (redox) reaction, a reversible chemical reaction in which the oxidation state of an atom or atoms within a molecule is altered. One substrate acts as a hydrogen or electron donor and becomes oxidized, while the other acts as hydrogen or electron acceptor and becomes reduced." [GOC
		GO:0055114+P	biological_process	[name] oxidation-reduction process	[def] "A metabolic process that results in the removal or addition of one or more electrons to or from a substance, with or without the concomitant removal or addition of a proton or protons." [GOC
	[Rv2266 only]
		GO:0004497+F	molecular_function	[name] monooxygenase activity	[def] "Catalysis of the incorporation of one atom from molecular oxygen into a compound and the reduction of the other atom of oxygen to water." [http
		GO:0005506+F	molecular_function	[name] iron ion binding	[def] "Interacting selectively and non-covalently with iron (Fe) ions." [GOC
		GO:0005886+C	cellular_component	[name] plasma membrane	[def] "The membrane surrounding a cell that separates the cell from its external environment. It consists of a phospholipid bilayer and associated proteins." [ISBN
		GO:0006629+P	biological_process	[name] lipid metabolic process	[def] "The chemical reactions and pathways involving lipids, compounds soluble in an organic solvent but not, or sparingly, in an aqueous solvent. Includes fatty acids_ neutral fats, other fatty-acid esters, and soaps_ long-chain (fatty) alcohols and waxes_ sphingoids and other long-chain bases_ glycolipids, phospholipids and sphingolipids_ and carotenes, polyprenols, sterols, terpenes and other isoprenoids." [GOC
		GO:0006631+P	biological_process	[name] fatty acid metabolic process	[def] "The chemical reactions and pathways involving fatty acids, aliphatic monocarboxylic acids liberated from naturally occurring fats and oils by hydrolysis." [ISBN
		GO:0006707+P	biological_process	[name] cholesterol catabolic process	[def] "The chemical reactions and pathways resulting in the breakdown of cholesterol, cholest-5-en-3 beta-ol, the principal sterol of vertebrates and the precursor of many steroids, including bile acids and steroid hormones." [GOC
		GO:0008395+F	molecular_function	[name] steroid hydroxylase activity	[def] "Catalysis of the formation of a hydroxyl group on a steroid by incorporation of oxygen from O2." [ISBN
		GO:0010430+P	biological_process	[name] fatty acid omega-oxidation	[def] "A fatty acid oxidation process in which the methyl group at the end of the fatty acid molecule (the omega carbon) is first oxidized to a hydroxyl group, then to an oxo group, and finally to a carboxyl group. The long chain dicarboxylates derived from omega-oxidation then enter the beta-oxidation pathway for further degradation." [MetaCyc
		GO:0016705+F	molecular_function	[name] oxidoreductase activity, acting on paired donors, with incorporation or reduction of molecular oxygen	[def] "Catalysis of an oxidation-reduction (redox) reaction in which hydrogen or electrons are transferred from each of two donors, and molecular oxygen is reduced or incorporated into a donor." [GOC
		GO:0020037+F	molecular_function	[name] heme binding	[def] "Interacting selectively and non-covalently with heme, any compound of iron complexed in a porphyrin (tetrapyrrole) ring." [CHEBI
		GO:0036199+F	
		GO:0046872+F	molecular_function	[name] metal ion binding	[def] "Interacting selectively and non-covalently with any metal ion." [GOC
		GO:0070402+F	molecular_function	[name] NADPH binding	[def] "Interacting selectively and non-covalently with the reduced form, NADPH, of nicotinamide-adenine dinucleotide phosphate, a coenzyme involved in many redox and biosynthetic reactions." [GOC
		GO:0097089+P	biological_process	[name] methyl-branched fatty acid metabolic process	[def] "The chemical reactions and pathways involving methyl-branched fatty acids, aliphatic monocarboxylic acids with methyl branches on the main chain." [CHEBI
	[ALDH9A1 only]
		GO:0001822+P	biological_process	[name] kidney development	[def] "The process whose specific outcome is the progression of the kidney over time, from its formation to the mature structure. The kidney is an organ that filters the blood and/or excretes the end products of body metabolism in the form of urine." [GOC
		GO:0001889+P	biological_process	[name] liver development	[def] "The process whose specific outcome is the progression of the liver over time, from its formation to the mature structure. The liver is an exocrine gland which secretes bile and functions in metabolism of protein and carbohydrate and fat, synthesizes substances involved in the clotting of the blood, synthesizes vitamin A, detoxifies poisonous substances, stores glycogen, and breaks down worn-out erythrocytes." [GOC
		GO:0004028+F	molecular_function	[name] 3-chloroallyl aldehyde dehydrogenase activity	[def] "Catalysis of the reaction
		GO:0004029+F	molecular_function	[name] aldehyde dehydrogenase (NAD) activity	[def] "Catalysis of the reaction
		GO:0005737+C	cellular_component	[name] cytoplasm	[def] "All of the contents of a cell excluding the plasma membrane and nucleus, but including other subcellular structures." [ISBN
		GO:0005829+C	cellular_component	[name] cytosol	[def] "The part of the cytoplasm that does not contain organelles but which does contain other particulate matter, such as protein complexes." [GOC
		GO:0006081+P	biological_process	[name] cellular aldehyde metabolic process	[def] "The chemical reactions and pathways involving aldehydes, any organic compound with the formula R-CH=O, as carried out by individual cells." [GOC
		GO:0008152+P	biological_process	[name] metabolic process	[def] "The chemical reactions and pathways, including anabolism and catabolism, by which living organisms transform chemical substances. Metabolic processes typically transform small molecules, but also include macromolecular processes such as DNA repair and replication, and protein synthesis and degradation." [GOC
		GO:0016620+F	molecular_function	[name] oxidoreductase activity, acting on the aldehyde or oxo group of donors, NAD or NADP as acceptor	[def] "Catalysis of an oxidation-reduction (redox) reaction in which an aldehyde or ketone (oxo) group acts as a hydrogen or electron donor and reduces NAD or NADP." [GOC
		GO:0019145+F	molecular_function	[name] aminobutyraldehyde dehydrogenase activity	[def] "Catalysis of the reaction
		GO:0033737+F	molecular_function	[name] 1-pyrroline dehydrogenase activity	[def] "Catalysis of the reaction
		GO:0042136+P	biological_process	[name] neurotransmitter biosynthetic process	[def] "The chemical reactions and pathways resulting in the formation of any of a group of substances that are released on excitation from the axon terminal of a presynaptic neuron of the central or peripheral nervous system and travel across the synaptic cleft to either excite or inhibit the target cell." [CHEBI
		GO:0042445+P	biological_process	[name] hormone metabolic process	[def] "The chemical reactions and pathways involving any hormone, naturally occurring substances secreted by specialized cells that affects the metabolism or behavior of other cells possessing functional receptors for the hormone." [CHEBI
		GO:0042803+F	molecular_function	[name] protein homodimerization activity	[def] "Interacting selectively and non-covalently with an identical protein to form a homodimer." [GOC
		GO:0043176+F	molecular_function	[name] amine binding	[def] "Interacting selectively and non-covalently with any organic compound that is weakly basic in character and contains an amino or a substituted amino group." [GOC
		GO:0045329+P	biological_process	[name] carnitine biosynthetic process	[def] "The chemical reactions and pathways resulting in the formation of carnitine (hydroxy-trimethyl aminobutyric acid), a compound that participates in the transfer of acyl groups across the inner mitochondrial membrane." [GOC
		GO:0047105+F	molecular_function	[name] 4-trimethylammoniobutyraldehyde dehydrogenase activity	[def] "Catalysis of the reaction
		GO:0051287+F	molecular_function	[name] NAD binding	[def] "Interacting selectively and non-covalently with nicotinamide adenine dinucleotide, a coenzyme involved in many redox and biosynthetic reactions_ binding may be to either the oxidized form, NAD+, or the reduced form, NADH." [GOC
		GO:0070062+C	cellular_component	[name] extracellular vesicular exosome	[def] "A membrane-bounded vesicle that is released into the extracellular region by fusion of the limiting endosomal membrane of a multivesicular body with the plasma membrane." [GOC
[52]{Rv3316,ALDH3A2}
	[common GO terms]
		GO:0016020+C	cellular_component	[name] membrane	[def] "Double layer of lipid molecules that encloses all cells, and, in eukaryotes, many organelles_ may be a single or double lipid bilayer_ also includes associated proteins." [GOC
		GO:0016021+C	cellular_component	[name] integral to membrane	[def] "Penetrating at least one phospholipid bilayer of a membrane. May also refer to the state of being buried in the bilayer with no exposure outside the bilayer. When used to describe a protein, indicates that all or part of the peptide sequence is embedded in the membrane." [GOC
		GO:0055114+P	biological_process	[name] oxidation-reduction process	[def] "A metabolic process that results in the removal or addition of one or more electrons to or from a substance, with or without the concomitant removal or addition of a proton or protons." [GOC
	[Rv3316 only]
		GO:0000104+F	molecular_function	[name] succinate dehydrogenase activity	[def] "Catalysis of the reaction
		GO:0005886+C	cellular_component	[name] plasma membrane	[def] "The membrane surrounding a cell that separates the cell from its external environment. It consists of a phospholipid bilayer and associated proteins." [ISBN
		GO:0006099+P	biological_process	[name] tricarboxylic acid cycle	[def] "A nearly universal metabolic pathway in which the acetyl group of acetyl coenzyme A is effectively oxidized to two CO2 and four pairs of electrons are transferred to coenzymes. The acetyl group combines with oxaloacetate to form citrate, which undergoes successive transformations to isocitrate, 2-oxoglutarate, succinyl-CoA, succinate, fumarate, malate, and oxaloacetate again, thus completing the cycle. In eukaryotes the tricarboxylic acid is confined to the mitochondria. See also glyoxylate cycle." [ISBN
		GO:0016627+F	molecular_function	[name] oxidoreductase activity, acting on the CH-CH group of donors	[def] "Catalysis of an oxidation-reduction (redox) reaction in which a CH-CH group acts as a hydrogen or electron donor and reduces a hydrogen or electron acceptor." [GOC
		GO:0045281+C	cellular_component	[name] succinate dehydrogenase complex	[def] "A multimeric complex which consists of flavoprotein (subunit A _ InterPro
		GO:0046872+F	molecular_function	[name] metal ion binding	[def] "Interacting selectively and non-covalently with any metal ion." [GOC
	[ALDH3A2 only]
		GO:0000302+P	biological_process	[name] response to reactive oxygen species	[def] "Any process that results in a change in state or activity of a cell or an organism (in terms of movement, secretion, enzyme production, gene expression, etc.) as a result of a reactive oxygen species stimulus. Reactive oxygen species include singlet oxygen, superoxide, and oxygen free radicals." [GOC
		GO:0001561+P	biological_process	[name] fatty acid alpha-oxidation	[def] "A metabolic pathway by which 3-methyl branched fatty acids are degraded. These compounds are not degraded by the normal peroxisomal beta-oxidation pathway, because the 3-methyl blocks the dehydrogenation of the hydroxyl group by hydroxyacyl-CoA dehydrogenase. The 3-methyl branched fatty acid is converted in several steps to pristenic acid, which can then feed into the beta-oxidative pathway." [http
		GO:0004028+F	molecular_function	[name] 3-chloroallyl aldehyde dehydrogenase activity	[def] "Catalysis of the reaction
		GO:0004029+F	molecular_function	[name] aldehyde dehydrogenase (NAD) activity	[def] "Catalysis of the reaction
		GO:0004030+F	molecular_function	[name] aldehyde dehydrogenase [NAD(P)+] activity	[def] "Catalysis of the reaction
		GO:0005634+C	cellular_component	[name] nucleus	[def] "A membrane-bounded organelle of eukaryotic cells in which chromosomes are housed and replicated. In most cells, the nucleus contains all of the cell's chromosomes except the organellar chromosomes, and is the site of RNA synthesis and processing. In some species, or in specialized cell types, RNA metabolism or DNA replication may be absent." [GOC
		GO:0005739+C	cellular_component	[name] mitochondrion	[def] "A semiautonomous, self replicating organelle that occurs in varying numbers, shapes, and sizes in the cytoplasm of virtually all eukaryotic cells. It is notably the site of tissue respiration." [ISBN
		GO:0005743+C	cellular_component	[name] mitochondrial inner membrane	[def] "The inner, i.e. lumen-facing, lipid bilayer of the mitochondrial envelope. It is highly folded to form cristae." [GOC
		GO:0005777+C	cellular_component	[name] peroxisome	[def] "A small, membrane-bounded organelle that uses dioxygen (O2) to oxidize organic molecules_ contains some enzymes that produce and others that degrade hydrogen peroxide (H2O2)." [ISBN
		GO:0005778+C	cellular_component	[name] peroxisomal membrane	[def] "The lipid bilayer surrounding a peroxisome." [GOC
		GO:0005783+C	cellular_component	[name] endoplasmic reticulum	[def] "The irregular network of unit membranes, visible only by electron microscopy, that occurs in the cytoplasm of many eukaryotic cells. The membranes form a complex meshwork of tubular channels, which are often expanded into slitlike cavities called cisternae. The ER takes two forms, rough (or granular), with ribosomes adhering to the outer surface, and smooth (with no ribosomes attached)." [ISBN
		GO:0005789+C	cellular_component	[name] endoplasmic reticulum membrane	[def] "The lipid bilayer surrounding the endoplasmic reticulum." [GOC
		GO:0005829+C	cellular_component	[name] cytosol	[def] "The part of the cytoplasm that does not contain organelles but which does contain other particulate matter, such as protein complexes." [GOC
		GO:0006081+P	biological_process	[name] cellular aldehyde metabolic process	[def] "The chemical reactions and pathways involving aldehydes, any organic compound with the formula R-CH=O, as carried out by individual cells." [GOC
		GO:0006714+P	biological_process	[name] sesquiterpenoid metabolic process	[def] "The chemical reactions and pathways involving sesquiterpenoid compounds, terpenoids with three isoprene units." [ISBN
		GO:0007417+P	biological_process	[name] central nervous system development	[def] "The process whose specific outcome is the progression of the central nervous system over time, from its formation to the mature structure. The central nervous system is the core nervous system that serves an integrating and coordinating function. In vertebrates it consists of the brain, spinal cord and spinal nerves. In those invertebrates with a central nervous system it typically consists of a brain, cerebral ganglia and a nerve cord." [GOC
		GO:0007422+P	biological_process	[name] peripheral nervous system development	[def] "The process whose specific outcome is the progression of the peripheral nervous system over time, from its formation to the mature structure. The peripheral nervous system is one of the two major divisions of the nervous system. Nerves in the PNS connect the central nervous system (CNS) with sensory organs, other organs, muscles, blood vessels and glands." [GOC
		GO:0008152+P	biological_process	[name] metabolic process	[def] "The chemical reactions and pathways, including anabolism and catabolism, by which living organisms transform chemical substances. Metabolic processes typically transform small molecules, but also include macromolecular processes such as DNA repair and replication, and protein synthesis and degradation." [GOC
		GO:0008544+P	biological_process	[name] epidermis development	[def] "The process whose specific outcome is the progression of the epidermis over time, from its formation to the mature structure. The epidermis is the outer epithelial layer of a plant or animal, it may be a single layer that produces an extracellular material (e.g. the cuticle of arthropods) or a complex stratified squamous epithelium, as in the case of many vertebrate species." [GOC
		GO:0016491+F	molecular_function	[name] oxidoreductase activity	[def] "Catalysis of an oxidation-reduction (redox) reaction, a reversible chemical reaction in which the oxidation state of an atom or atoms within a molecule is altered. One substrate acts as a hydrogen or electron donor and becomes oxidized, while the other acts as hydrogen or electron acceptor and becomes reduced." [GOC
		GO:0016620+F	molecular_function	[name] oxidoreductase activity, acting on the aldehyde or oxo group of donors, NAD or NADP as acceptor	[def] "Catalysis of an oxidation-reduction (redox) reaction in which an aldehyde or ketone (oxo) group acts as a hydrogen or electron donor and reduces NAD or NADP." [GOC
		GO:0030148+P	biological_process	[name] sphingolipid biosynthetic process	[def] "The chemical reactions and pathways resulting in the formation of sphingolipids, any of a class of lipids containing the long-chain amine diol sphingosine or a closely related base (a sphingoid)." [GOC
		GO:0033306+P	biological_process	[name] phytol metabolic process	[def] "The chemical reactions and pathways involving phytol, (2E,7R,11R)-3,7,11,15-tetramethylhexadec-2-en-1-ol." [CHEBI
		GO:0042406+C	cellular_component	[name] extrinsic to endoplasmic reticulum membrane	[def] "Loosely bound to one surface of the endoplasmic reticulum membrane, but not integrated into the hydrophobic region." [GOC
		GO:0043231+C	cellular_component	[name] intracellular membrane-bounded organelle	[def] "Organized structure of distinctive morphology and function, bounded by a single or double lipid bilayer membrane and occurring within the cell. Includes the nucleus, mitochondria, plastids, vacuoles, and vesicles. Excludes the plasma membrane." [GOC
		GO:0046292+P	biological_process	[name] formaldehyde metabolic process	[def] "The chemical reactions and pathways involving formaldehyde (methanal, H2C=O), a colorless liquid or gas with a pungent odor, commonly used as a fixative or an antibacterial agent." [CHEBI
		GO:0046577+F	molecular_function	[name] long-chain-alcohol oxidase activity	[def] "Catalysis of the reaction
		GO:0050061+F	molecular_function	[name] long-chain-aldehyde dehydrogenase activity	[def] "Catalysis of the reaction
		GO:0052814+F	molecular_function	[name] medium-chain-aldehyde dehydrogenase activity	[def] "Catalysis of the reaction
		GO:0070062+C	cellular_component	[name] extracellular vesicular exosome	[def] "A membrane-bounded vesicle that is released into the extracellular region by fusion of the limiting endosomal membrane of a multivesicular body with the plasma membrane." [GOC
[53]{Rv1620c,ATP2B4}
	[common GO terms]
		GO:0000166+F	molecular_function	[name] nucleotide binding	[def] "Interacting selectively and non-covalently with a nucleotide, any compound consisting of a nucleoside that is esterified with (ortho)phosphate or an oligophosphate at any hydroxyl group on the ribose or deoxyribose." [GOC
		GO:0005524+F	molecular_function	[name] ATP binding	[def] "Interacting selectively and non-covalently with ATP, adenosine 5'-triphosphate, a universally important coenzyme and enzyme regulator." [ISBN
		GO:0006810+P	biological_process	[name] transport	[def] "The directed movement of substances (such as macromolecules, small molecules, ions) into, out of or within a cell, or between cells, or within a multicellular organism by means of some agent such as a transporter or pore." [GOC
		GO:0016020+C	cellular_component	[name] membrane	[def] "Double layer of lipid molecules that encloses all cells, and, in eukaryotes, many organelles_ may be a single or double lipid bilayer_ also includes associated proteins." [GOC
		GO:0016021+C	cellular_component	[name] integral to membrane	[def] "Penetrating at least one phospholipid bilayer of a membrane. May also refer to the state of being buried in the bilayer with no exposure outside the bilayer. When used to describe a protein, indicates that all or part of the peptide sequence is embedded in the membrane." [GOC
	[Rv1620c only]
		GO:0005618+C	cellular_component	[name] cell wall	[def] "The rigid or semi-rigid envelope lying outside the cell membrane of plant, fungal, and most prokaryotic cells, maintaining their shape and protecting them from osmotic lysis. In plants it is made of cellulose and, often, lignin_ in fungi it is composed largely of polysaccharides_ in bacteria it is composed of peptidoglycan." [ISBN
		GO:0016887+F	molecular_function	[name] ATPase activity	[def] "Catalysis of the reaction
		GO:0042626+F	molecular_function	[name] ATPase activity, coupled to transmembrane movement of substances	[def] "Catalysis of the reaction
		GO:0055085+P	biological_process	[name] transmembrane transport	[def] "The process in which a solute is transported from one side of a membrane to the other." [GOC
	[ATP2B4 only]
		GO:0003407+P	biological_process	[name] neural retina development	[def] "The progression of the neural retina over time from its initial formation to the mature structure. The neural retina is the part of the retina that contains neurons and photoreceptor cells." [GOC
		GO:0005388+F	molecular_function	[name] calcium-transporting ATPase activity	[def] "Catalysis of the transfer of a solute or solutes from one side of a membrane to the other according to the reaction
		GO:0005515+F	molecular_function	[name] protein binding	[def] "Interacting selectively and non-covalently with any protein or protein complex (a complex of two or more proteins that may include other nonprotein molecules)." [GOC
		GO:0005516+F	molecular_function	[name] calmodulin binding	[def] "Interacting selectively and non-covalently with calmodulin, a calcium-binding protein with many roles, both in the calcium-bound and calcium-free states." [GOC
		GO:0005886+C	cellular_component	[name] plasma membrane	[def] "The membrane surrounding a cell that separates the cell from its external environment. It consists of a phospholipid bilayer and associated proteins." [ISBN
		GO:0005887+C	cellular_component	[name] integral to plasma membrane	[def] "Penetrating at least one phospholipid bilayer of a plasma membrane. May also refer to the state of being buried in the bilayer with no exposure outside the bilayer." [GOC
		GO:0005901+C	cellular_component	[name] caveola	[def] "A membrane raft that forms small pit, depression, or invagination that communicates with the outside of a cell and extends inward, indenting the cytoplasm and the cell membrane. Examples include any of the minute pits or incuppings of the cell membrane formed during pinocytosis. Such caveolae may be pinched off to form free vesicles within the cytoplasm." [GOC
		GO:0006357+P	biological_process	[name] regulation of transcription from RNA polymerase II promoter	[def] "Any process that modulates the frequency, rate or extent of transcription from an RNA polymerase II promoter." [GOC
		GO:0006811+P	biological_process	[name] ion transport	[def] "The directed movement of charged atoms or small charged molecules into, out of or within a cell, or between cells, by means of some agent such as a transporter or pore." [GOC
		GO:0006816+P	biological_process	[name] calcium ion transport	[def] "The directed movement of calcium (Ca) ions into, out of or within a cell, or between cells, by means of some agent such as a transporter or pore." [GOC
		GO:0006874+P	biological_process	[name] cellular calcium ion homeostasis	[def] "Any process involved in the maintenance of an internal steady state of calcium ions at the level of a cell." [GOC
		GO:0007283+P	biological_process	[name] spermatogenesis	[def] "The process of formation of spermatozoa, including spermatocytogenesis and spermiogenesis." [GOC
		GO:0010751+P	biological_process	[name] negative regulation of nitric oxide mediated signal transduction	[def] "Any process that decreases the rate, frequency or extent of nitric oxide mediated signal transduction. Nitric oxide mediated signal transduction is a series of molecular signals mediated by the detection of nitric oxide (NO)." [GOC
		GO:0016323+C	cellular_component	[name] basolateral plasma membrane	[def] "The region of the plasma membrane that includes the basal end and sides of the cell. Often used in reference to animal polarized epithelial membranes, where the basal membrane is the part attached to the extracellular matrix, or in plant cells, where the basal membrane is defined with respect to the zygotic axis." [GOC
		GO:0016787+F	molecular_function	[name] hydrolase activity	[def] "Catalysis of the hydrolysis of various bonds, e.g. C-O, C-N, C-C, phosphoric anhydride bonds, etc. Hydrolase is the systematic name for any enzyme of EC class 3." [ISBN
		GO:0021766+P	biological_process	[name] hippocampus development	[def] "The progression of the hippocampus over time from its initial formation until its mature state." [GO_REF
		GO:0030018+C	cellular_component	[name] Z disc	[def] "Platelike region of a muscle sarcomere to which the plus ends of actin filaments are attached." [GOC
		GO:0030165+F	molecular_function	[name] PDZ domain binding	[def] "Interacting selectively and non-covalently with a PDZ domain of a protein, a domain found in diverse signaling proteins." [GOC
		GO:0030315+C	cellular_component	[name] T-tubule	[def] "Invagination of the plasma membrane of a muscle cell that extends inward from the cell surface around each myofibril. The ends of T-tubules make contact with the sarcoplasmic reticulum membrane." [GOC
[truncated: 1,336,041 more chars]
