# Supplementary material for: Transferring knowledge of bacterial protein interaction networks to predict pathogen targeted human genes and immune signaling pathways: a case study on M. tuberculosis
Source: BMC Genomics. 2018 Jun 28;19:505. doi: 10.1186/s12864-018-4873-9 (PMC6027805; doi:10.1186/s12864-018-4873-9)
Supplement: Supplementary file 4 — Text file contains the gene ontology analysis of the derived interlogs that get involved in drug resistance of SOS-response and DNA replication. (TXT 1157 kb) [file 12864_2018_4873_MOESM4_ESM.txt]

4. Additional File 4: the GO enrichment analysis of the derived interlogs that get involved in drug resistance of SOS-response and DNA replication.
[1]{Rv2737c,TAP1}
	[common GO terms]
		GO:0000166+F	molecular_function	[name] nucleotide binding	[def] "Interacting selectively and non-covalently with a nucleotide, any compound consisting of a nucleoside that is esterified with (ortho)phosphate or an oligophosphate at any hydroxyl group on the ribose or deoxyribose." [GOC
		GO:0005524+F	molecular_function	[name] ATP binding	[def] "Interacting selectively and non-covalently with ATP, adenosine 5'-triphosphate, a universally important coenzyme and enzyme regulator." [ISBN
		GO:0016887+F	molecular_function	[name] ATPase activity	[def] "Catalysis of the reaction
	[Rv2737c only]
		GO:0000150+F	molecular_function	[name] recombinase activity	[def] "Catalysis of the identification and base-pairing of homologous sequences between single-stranded DNA and double-stranded DNA." [GOC
		GO:0000287+F	molecular_function	[name] magnesium ion binding	[def] "Interacting selectively and non-covalently with magnesium (Mg) ions." [GOC
		GO:0000400+F	molecular_function	[name] four-way junction DNA binding	[def] "Interacting selectively and non-covalently with DNA containing four-way junctions, also known as Holliday junctions, a structure where two DNA double strands are held together by reciprocal exchange of two of the four strands, one strand each from the two original helices." [GOC
		GO:0000725+P	biological_process	[name] recombinational repair	[def] "A DNA repair process that involves the exchange, reciprocal or nonreciprocal, of genetic material between the broken DNA molecule and a homologous region of DNA." [GOC
		GO:0000730+P	biological_process	[name] DNA recombinase assembly	[def] "The aggregation, arrangement and bonding together of strand exchange proteins (recombinases) into higher order oligomers on single-stranded DNA." [PMID
		GO:0003677+F	molecular_function	[name] DNA binding	[def] "Any molecular function by which a gene product interacts selectively with DNA (deoxyribonucleic acid)." [GOC
		GO:0003690+F	molecular_function	[name] double-stranded DNA binding	[def] "Interacting selectively and non-covalently with double-stranded DNA." [GOC
		GO:0003697+F	molecular_function	[name] single-stranded DNA binding	[def] "Interacting selectively and non-covalently with single-stranded DNA." [GOC
		GO:0004518+F	molecular_function	[name] nuclease activity	[def] "Catalysis of the hydrolysis of ester linkages within nucleic acids." [ISBN
		GO:0004519+F	molecular_function	[name] endonuclease activity	[def] "Catalysis of the hydrolysis of ester linkages within nucleic acids by creating internal breaks." [GOC
		GO:0004520+F	molecular_function	[name] endodeoxyribonuclease activity	[def] "Catalysis of the hydrolysis of ester linkages within deoxyribonucleic acid by creating internal breaks." [GOC
		GO:0005515+F	molecular_function	[name] protein binding	[def] "Interacting selectively and non-covalently with any protein or protein complex (a complex of two or more proteins that may include other nonprotein molecules)." [GOC
		GO:0005737+C	cellular_component	[name] cytoplasm	[def] "All of the contents of a cell excluding the plasma membrane and nucleus, but including other subcellular structures." [ISBN
		GO:0005829+C	cellular_component	[name] cytosol	[def] "The part of the cytoplasm that does not contain organelles but which does contain other particulate matter, such as protein complexes." [GOC
		GO:0006259+P	biological_process	[name] DNA metabolic process	[def] "Any cellular metabolic process involving deoxyribonucleic acid. This is one of the two main types of nucleic acid, consisting of a long, unbranched macromolecule formed from one, or more commonly, two, strands of linked deoxyribonucleotides." [ISBN
		GO:0006281+P	biological_process	[name] DNA repair	[def] "The process of restoring DNA after damage. Genomes are subject to damage by chemical and physical agents in the environment (e.g. UV and ionizing radiations, chemical mutagens, fungal and bacterial toxins, etc.) and by free radicals or alkylating agents endogenously generated in metabolism. DNA is also damaged because of errors during its replication. A variety of different DNA repair path…
		GO:0006310+P	biological_process	[name] DNA recombination	[def] "Any process in which a new genotype is formed by reassortment of genes resulting in gene combinations different from those that were present in the parents. In eukaryotes genetic recombination can occur by chromosome assortment, intrachromosomal recombination, or nonreciprocal interchromosomal recombination. Intrachromosomal recombination occurs by crossing over. In bacteria it may occur b…
		GO:0006312+P	biological_process	[name] mitotic recombination	[def] "The exchange, reciprocal or nonreciprocal, of genetic material between one DNA molecule and a homologous region of DNA that occurs during mitotic cell cycles." [GOC
		GO:0006314+P	biological_process	[name] intron homing	[def] "Lateral transfer of an intron to a homologous allele that lacks the intron, mediated by a site-specific endonuclease encoded within the mobile intron." [PMID
		GO:0006974+P	biological_process	[name] response to DNA damage stimulus	[def] "Any process that results in a change in state or activity of a cell (in terms of movement, secretion, enzyme production, gene expression, etc.) as a result of a stimulus indicating damage to its DNA from environmental insults or errors during metabolism." [GOC
		GO:0008094+F	molecular_function	[name] DNA-dependent ATPase activity	[def] "Catalysis of the reaction
		GO:0009432+P	biological_process	[name] SOS response	[def] "An error-prone process for repairing damaged microbial DNA." [GOC
		GO:0009650+P	biological_process	[name] UV protection	[def] "Any process in which an organism or cell protects itself from ultraviolet radiation (UV), which may also result in resistance to repeated exposure to UV." [GOC
		GO:0010212+P	biological_process	[name] response to ionizing radiation	[def] "Any process that results in a change in state or activity of a cell or an organism (in terms of movement, secretion, enzyme production, gene expression, etc.) as a result of a ionizing radiation stimulus. Ionizing radiation is radiation with sufficient energy to remove electrons from atoms and may arise from spontaneous decay of unstable isotopes, resulting in alpha and beta particles and …
		GO:0016539+P	biological_process	[name] intein-mediated protein splicing	[def] "The removal of an internal amino acid sequence (an intein) from a protein during protein maturation_ the excision of inteins is precise and the N- and C-terminal exteins are joined by a normal peptide bond. Protein splicing involves 4 nucleophilic displacements by the 3 conserved splice junction residues." [GOC
		GO:0016787+F	molecular_function	[name] hydrolase activity	[def] "Catalysis of the hydrolysis of various bonds, e.g. C-O, C-N, C-C, phosphoric anhydride bonds, etc. Hydrolase is the systematic name for any enzyme of EC class 3." [ISBN
		GO:0030145+F	molecular_function	[name] manganese ion binding	[def] "Interacting selectively and non-covalently with manganese (Mn) ions." [GOC
		GO:0042148+P	biological_process	[name] strand invasion	[def] "The process in which the nucleoprotein complex (composed of the broken single-strand DNA and the recombinase) searches and identifies a region of homology in intact duplex DNA. The broken single-strand DNA displaces the like strand and forms Watson-Crick base pairs with its complement, forming a duplex in which each strand is from one of the two recombining DNA molecules." [GOC
		GO:0046677+P	biological_process	[name] response to antibiotic	[def] "Any process that results in a change in state or activity of a cell or an organism (in terms of movement, secretion, enzyme production, gene expression, etc.) as a result of an antibiotic stimulus. An antibiotic is a chemical substance produced by a microorganism which has the capacity to inhibit the growth of or to kill other microorganisms." [GOC
		GO:0090305+P	biological_process	[name] nucleic acid phosphodiester bond hydrolysis	[def] "The nucleic acid metabolic process in which the phosphodiester bonds between nucleotides are cleaved by hydrolysis." [GOC
	[TAP1 only]
		GO:0006810+P	biological_process	[name] transport	[def] "The directed movement of substances (such as macromolecules, small molecules, ions) into, out of or within a cell, or between cells, or within a multicellular organism by means of some agent such as a transporter or pore." [GOC
		GO:0015197+F	molecular_function	[name] peptide transporter activity	[def] "Enables the directed movement of peptides, compounds of two or more amino acids where the alpha carboxyl group of one is bound to the alpha amino group of another, into, out of or within a cell, or between cells." [GOC
		GO:0015440+F	molecular_function	[name] peptide-transporting ATPase activity	[def] "Catalysis of the reaction
		GO:0015833+P	biological_process	[name] peptide transport	[def] "The directed movement of peptides, compounds of two or more amino acids where the alpha carboxyl group of one is bound to the alpha amino group of another, into, out of or within a cell, or between cells, by means of some agent such as a transporter or pore." [GOC
		GO:0016020+C	cellular_component	[name] membrane	[def] "Double layer of lipid molecules that encloses all cells, and, in eukaryotes, many organelles_ may be a single or double lipid bilayer_ also includes associated proteins." [GOC
		GO:0016021+C	cellular_component	[name] integral to membrane	[def] "Penetrating at least one phospholipid bilayer of a membrane. May also refer to the state of being buried in the bilayer with no exposure outside the bilayer. When used to describe a protein, indicates that all or part of the peptide sequence is embedded in the membrane." [GOC
		GO:0019885+P	biological_process	[name] antigen processing and presentation of endogenous peptide antigen via MHC class I	[def] "The process in which an antigen-presenting cell expresses a peptide antigen of endogenous origin on its cell surface in association with an MHC class I protein complex. The peptide antigen is typically, but not always, processed from a whole protein. Class I here refers to classical class I molecules." [GOC
		GO:0030176+C	cellular_component	[name] integral to endoplasmic reticulum membrane	[def] "Penetrating at least one phospholipid bilayer of an endoplasmic reticulum membrane. May also refer to the state of being buried in the bilayer with no exposure outside the bilayer." [GOC
		GO:0042287+F	molecular_function	[name] MHC protein binding	[def] "Interacting selectively and non-covalently with major histocompatibility complex molecules_ a set of molecules displayed on cell surfaces that are responsible for lymphocyte recognition and antigen presentation." [GOC
		GO:0042626+F	molecular_function	[name] ATPase activity, coupled to transmembrane movement of substances	[def] "Catalysis of the reaction
		GO:0042825+C	cellular_component	[name] TAP complex	[def] "A heterodimer composed of the subunits TAP1 and TAP2 (transporter associated with antigen presentation). Functions in the transport of antigenic peptides from the cytosol to the lumen of the endoplasmic reticulum." [GOC
		GO:0046979+F	molecular_function	[name] TAP2 binding	[def] "Interacting selectively and non-covalently with the TAP2 subunit of TAP (transporter associated with antigen processing) protein." [PMID
		GO:0055085+P	biological_process	[name] transmembrane transport	[def] "The process in which a solute is transported from one side of a membrane to the other." [GOC
[2]{Rv2737c,ALDH9A1}
	[common GO terms]
		GO:0005737+C	cellular_component	[name] cytoplasm	[def] "All of the contents of a cell excluding the plasma membrane and nucleus, but including other subcellular structures." [ISBN
		GO:0005829+C	cellular_component	[name] cytosol	[def] "The part of the cytoplasm that does not contain organelles but which does contain other particulate matter, such as protein complexes." [GOC
	[Rv2737c only]
		GO:0000150+F	molecular_function	[name] recombinase activity	[def] "Catalysis of the identification and base-pairing of homologous sequences between single-stranded DNA and double-stranded DNA." [GOC
		GO:0000166+F	molecular_function	[name] nucleotide binding	[def] "Interacting selectively and non-covalently with a nucleotide, any compound consisting of a nucleoside that is esterified with (ortho)phosphate or an oligophosphate at any hydroxyl group on the ribose or deoxyribose." [GOC
		GO:0000287+F	molecular_function	[name] magnesium ion binding	[def] "Interacting selectively and non-covalently with magnesium (Mg) ions." [GOC
		GO:0000400+F	molecular_function	[name] four-way junction DNA binding	[def] "Interacting selectively and non-covalently with DNA containing four-way junctions, also known as Holliday junctions, a structure where two DNA double strands are held together by reciprocal exchange of two of the four strands, one strand each from the two original helices." [GOC
		GO:0000725+P	biological_process	[name] recombinational repair	[def] "A DNA repair process that involves the exchange, reciprocal or nonreciprocal, of genetic material between the broken DNA molecule and a homologous region of DNA." [GOC
		GO:0000730+P	biological_process	[name] DNA recombinase assembly	[def] "The aggregation, arrangement and bonding together of strand exchange proteins (recombinases) into higher order oligomers on single-stranded DNA." [PMID
		GO:0003677+F	molecular_function	[name] DNA binding	[def] "Any molecular function by which a gene product interacts selectively with DNA (deoxyribonucleic acid)." [GOC
		GO:0003690+F	molecular_function	[name] double-stranded DNA binding	[def] "Interacting selectively and non-covalently with double-stranded DNA." [GOC
		GO:0003697+F	molecular_function	[name] single-stranded DNA binding	[def] "Interacting selectively and non-covalently with single-stranded DNA." [GOC
		GO:0004518+F	molecular_function	[name] nuclease activity	[def] "Catalysis of the hydrolysis of ester linkages within nucleic acids." [ISBN
		GO:0004519+F	molecular_function	[name] endonuclease activity	[def] "Catalysis of the hydrolysis of ester linkages within nucleic acids by creating internal breaks." [GOC
		GO:0004520+F	molecular_function	[name] endodeoxyribonuclease activity	[def] "Catalysis of the hydrolysis of ester linkages within deoxyribonucleic acid by creating internal breaks." [GOC
		GO:0005515+F	molecular_function	[name] protein binding	[def] "Interacting selectively and non-covalently with any protein or protein complex (a complex of two or more proteins that may include other nonprotein molecules)." [GOC
		GO:0005524+F	molecular_function	[name] ATP binding	[def] "Interacting selectively and non-covalently with ATP, adenosine 5'-triphosphate, a universally important coenzyme and enzyme regulator." [ISBN
		GO:0006259+P	biological_process	[name] DNA metabolic process	[def] "Any cellular metabolic process involving deoxyribonucleic acid. This is one of the two main types of nucleic acid, consisting of a long, unbranched macromolecule formed from one, or more commonly, two, strands of linked deoxyribonucleotides." [ISBN
		GO:0006281+P	biological_process	[name] DNA repair	[def] "The process of restoring DNA after damage. Genomes are subject to damage by chemical and physical agents in the environment (e.g. UV and ionizing radiations, chemical mutagens, fungal and bacterial toxins, etc.) and by free radicals or alkylating agents endogenously generated in metabolism. DNA is also damaged because of errors during its replication. A variety of different DNA repair path…
		GO:0006310+P	biological_process	[name] DNA recombination	[def] "Any process in which a new genotype is formed by reassortment of genes resulting in gene combinations different from those that were present in the parents. In eukaryotes genetic recombination can occur by chromosome assortment, intrachromosomal recombination, or nonreciprocal interchromosomal recombination. Intrachromosomal recombination occurs by crossing over. In bacteria it may occur b…
		GO:0006312+P	biological_process	[name] mitotic recombination	[def] "The exchange, reciprocal or nonreciprocal, of genetic material between one DNA molecule and a homologous region of DNA that occurs during mitotic cell cycles." [GOC
		GO:0006314+P	biological_process	[name] intron homing	[def] "Lateral transfer of an intron to a homologous allele that lacks the intron, mediated by a site-specific endonuclease encoded within the mobile intron." [PMID
		GO:0006974+P	biological_process	[name] response to DNA damage stimulus	[def] "Any process that results in a change in state or activity of a cell (in terms of movement, secretion, enzyme production, gene expression, etc.) as a result of a stimulus indicating damage to its DNA from environmental insults or errors during metabolism." [GOC
		GO:0008094+F	molecular_function	[name] DNA-dependent ATPase activity	[def] "Catalysis of the reaction
		GO:0009432+P	biological_process	[name] SOS response	[def] "An error-prone process for repairing damaged microbial DNA." [GOC
		GO:0009650+P	biological_process	[name] UV protection	[def] "Any process in which an organism or cell protects itself from ultraviolet radiation (UV), which may also result in resistance to repeated exposure to UV." [GOC
		GO:0010212+P	biological_process	[name] response to ionizing radiation	[def] "Any process that results in a change in state or activity of a cell or an organism (in terms of movement, secretion, enzyme production, gene expression, etc.) as a result of a ionizing radiation stimulus. Ionizing radiation is radiation with sufficient energy to remove electrons from atoms and may arise from spontaneous decay of unstable isotopes, resulting in alpha and beta particles and …
		GO:0016539+P	biological_process	[name] intein-mediated protein splicing	[def] "The removal of an internal amino acid sequence (an intein) from a protein during protein maturation_ the excision of inteins is precise and the N- and C-terminal exteins are joined by a normal peptide bond. Protein splicing involves 4 nucleophilic displacements by the 3 conserved splice junction residues." [GOC
		GO:0016787+F	molecular_function	[name] hydrolase activity	[def] "Catalysis of the hydrolysis of various bonds, e.g. C-O, C-N, C-C, phosphoric anhydride bonds, etc. Hydrolase is the systematic name for any enzyme of EC class 3." [ISBN
		GO:0016887+F	molecular_function	[name] ATPase activity	[def] "Catalysis of the reaction
		GO:0030145+F	molecular_function	[name] manganese ion binding	[def] "Interacting selectively and non-covalently with manganese (Mn) ions." [GOC
		GO:0042148+P	biological_process	[name] strand invasion	[def] "The process in which the nucleoprotein complex (composed of the broken single-strand DNA and the recombinase) searches and identifies a region of homology in intact duplex DNA. The broken single-strand DNA displaces the like strand and forms Watson-Crick base pairs with its complement, forming a duplex in which each strand is from one of the two recombining DNA molecules." [GOC
		GO:0046677+P	biological_process	[name] response to antibiotic	[def] "Any process that results in a change in state or activity of a cell or an organism (in terms of movement, secretion, enzyme production, gene expression, etc.) as a result of an antibiotic stimulus. An antibiotic is a chemical substance produced by a microorganism which has the capacity to inhibit the growth of or to kill other microorganisms." [GOC
		GO:0090305+P	biological_process	[name] nucleic acid phosphodiester bond hydrolysis	[def] "The nucleic acid metabolic process in which the phosphodiester bonds between nucleotides are cleaved by hydrolysis." [GOC
	[ALDH9A1 only]
		GO:0001822+P	biological_process	[name] kidney development	[def] "The process whose specific outcome is the progression of the kidney over time, from its formation to the mature structure. The kidney is an organ that filters the blood and/or excretes the end products of body metabolism in the form of urine." [GOC
		GO:0001889+P	biological_process	[name] liver development	[def] "The process whose specific outcome is the progression of the liver over time, from its formation to the mature structure. The liver is an exocrine gland which secretes bile and functions in metabolism of protein and carbohydrate and fat, synthesizes substances involved in the clotting of the blood, synthesizes vitamin A, detoxifies poisonous substances, stores glycogen, and breaks down wor…
		GO:0004028+F	molecular_function	[name] 3-chloroallyl aldehyde dehydrogenase activity	[def] "Catalysis of the reaction
		GO:0004029+F	molecular_function	[name] aldehyde dehydrogenase (NAD) activity	[def] "Catalysis of the reaction
		GO:0006081+P	biological_process	[name] cellular aldehyde metabolic process	[def] "The chemical reactions and pathways involving aldehydes, any organic compound with the formula R-CH=O, as carried out by individual cells." [GOC
		GO:0008152+P	biological_process	[name] metabolic process	[def] "The chemical reactions and pathways, including anabolism and catabolism, by which living organisms transform chemical substances. Metabolic processes typically transform small molecules, but also include macromolecular processes such as DNA repair and replication, and protein synthesis and degradation." [GOC
		GO:0016491+F	molecular_function	[name] oxidoreductase activity	[def] "Catalysis of an oxidation-reduction (redox) reaction, a reversible chemical reaction in which the oxidation state of an atom or atoms within a molecule is altered. One substrate acts as a hydrogen or electron donor and becomes oxidized, while the other acts as hydrogen or electron acceptor and becomes reduced." [GOC
		GO:0016620+F	molecular_function	[name] oxidoreductase activity, acting on the aldehyde or oxo group of donors, NAD or NADP as acceptor	[def] "Catalysis of an oxidation-reduction (redox) reaction in which an aldehyde or ketone (oxo) group acts as a hydrogen or electron donor and reduces NAD or NADP." [GOC
		GO:0019145+F	molecular_function	[name] aminobutyraldehyde dehydrogenase activity	[def] "Catalysis of the reaction
		GO:0033737+F	molecular_function	[name] 1-pyrroline dehydrogenase activity	[def] "Catalysis of the reaction
		GO:0042136+P	biological_process	[name] neurotransmitter biosynthetic process	[def] "The chemical reactions and pathways resulting in the formation of any of a group of substances that are released on excitation from the axon terminal of a presynaptic neuron of the central or peripheral nervous system and travel across the synaptic cleft to either excite or inhibit the target cell." [CHEBI
		GO:0042445+P	biological_process	[name] hormone metabolic process	[def] "The chemical reactions and pathways involving any hormone, naturally occurring substances secreted by specialized cells that affects the metabolism or behavior of other cells possessing functional receptors for the hormone." [CHEBI
		GO:0042803+F	molecular_function	[name] protein homodimerization activity	[def] "Interacting selectively and non-covalently with an identical protein to form a homodimer." [GOC
		GO:0043176+F	molecular_function	[name] amine binding	[def] "Interacting selectively and non-covalently with any organic compound that is weakly basic in character and contains an amino or a substituted amino group." [GOC
		GO:0045329+P	biological_process	[name] carnitine biosynthetic process	[def] "The chemical reactions and pathways resulting in the formation of carnitine (hydroxy-trimethyl aminobutyric acid), a compound that participates in the transfer of acyl groups across the inner mitochondrial membrane." [GOC
		GO:0047105+F	molecular_function	[name] 4-trimethylammoniobutyraldehyde dehydrogenase activity	[def] "Catalysis of the reaction
		GO:0051287+F	molecular_function	[name] NAD binding	[def] "Interacting selectively and non-covalently with nicotinamide adenine dinucleotide, a coenzyme involved in many redox and biosynthetic reactions_ binding may be to either the oxidized form, NAD+, or the reduced form, NADH." [GOC
		GO:0055114+P	biological_process	[name] oxidation-reduction process	[def] "A metabolic process that results in the removal or addition of one or more electrons to or from a substance, with or without the concomitant removal or addition of a proton or protons." [GOC
		GO:0070062+C	cellular_component	[name] extracellular vesicular exosome	[def] "A membrane-bounded vesicle that is released into the extracellular region by fusion of the limiting endosomal membrane of a multivesicular body with the plasma membrane." [GOC
[3]{Rv2737c,ALDH8A1}
	[common GO terms]
		GO:0005737+C	cellular_component	[name] cytoplasm	[def] "All of the contents of a cell excluding the plasma membrane and nucleus, but including other subcellular structures." [ISBN
		GO:0005829+C	cellular_component	[name] cytosol	[def] "The part of the cytoplasm that does not contain organelles but which does contain other particulate matter, such as protein complexes." [GOC
	[Rv2737c only]
		GO:0000150+F	molecular_function	[name] recombinase activity	[def] "Catalysis of the identification and base-pairing of homologous sequences between single-stranded DNA and double-stranded DNA." [GOC
		GO:0000166+F	molecular_function	[name] nucleotide binding	[def] "Interacting selectively and non-covalently with a nucleotide, any compound consisting of a nucleoside that is esterified with (ortho)phosphate or an oligophosphate at any hydroxyl group on the ribose or deoxyribose." [GOC
		GO:0000287+F	molecular_function	[name] magnesium ion binding	[def] "Interacting selectively and non-covalently with magnesium (Mg) ions." [GOC
		GO:0000400+F	molecular_function	[name] four-way junction DNA binding	[def] "Interacting selectively and non-covalently with DNA containing four-way junctions, also known as Holliday junctions, a structure where two DNA double strands are held together by reciprocal exchange of two of the four strands, one strand each from the two original helices." [GOC
		GO:0000725+P	biological_process	[name] recombinational repair	[def] "A DNA repair process that involves the exchange, reciprocal or nonreciprocal, of genetic material between the broken DNA molecule and a homologous region of DNA." [GOC
		GO:0000730+P	biological_process	[name] DNA recombinase assembly	[def] "The aggregation, arrangement and bonding together of strand exchange proteins (recombinases) into higher order oligomers on single-stranded DNA." [PMID
		GO:0003677+F	molecular_function	[name] DNA binding	[def] "Any molecular function by which a gene product interacts selectively with DNA (deoxyribonucleic acid)." [GOC
		GO:0003690+F	molecular_function	[name] double-stranded DNA binding	[def] "Interacting selectively and non-covalently with double-stranded DNA." [GOC
		GO:0003697+F	molecular_function	[name] single-stranded DNA binding	[def] "Interacting selectively and non-covalently with single-stranded DNA." [GOC
		GO:0004518+F	molecular_function	[name] nuclease activity	[def] "Catalysis of the hydrolysis of ester linkages within nucleic acids." [ISBN
		GO:0004519+F	molecular_function	[name] endonuclease activity	[def] "Catalysis of the hydrolysis of ester linkages within nucleic acids by creating internal breaks." [GOC
		GO:0004520+F	molecular_function	[name] endodeoxyribonuclease activity	[def] "Catalysis of the hydrolysis of ester linkages within deoxyribonucleic acid by creating internal breaks." [GOC
		GO:0005515+F	molecular_function	[name] protein binding	[def] "Interacting selectively and non-covalently with any protein or protein complex (a complex of two or more proteins that may include other nonprotein molecules)." [GOC
		GO:0005524+F	molecular_function	[name] ATP binding	[def] "Interacting selectively and non-covalently with ATP, adenosine 5'-triphosphate, a universally important coenzyme and enzyme regulator." [ISBN
		GO:0006259+P	biological_process	[name] DNA metabolic process	[def] "Any cellular metabolic process involving deoxyribonucleic acid. This is one of the two main types of nucleic acid, consisting of a long, unbranched macromolecule formed from one, or more commonly, two, strands of linked deoxyribonucleotides." [ISBN
		GO:0006281+P	biological_process	[name] DNA repair	[def] "The process of restoring DNA after damage. Genomes are subject to damage by chemical and physical agents in the environment (e.g. UV and ionizing radiations, chemical mutagens, fungal and bacterial toxins, etc.) and by free radicals or alkylating agents endogenously generated in metabolism. DNA is also damaged because of errors during its replication. A variety of different DNA repair path…
		GO:0006310+P	biological_process	[name] DNA recombination	[def] "Any process in which a new genotype is formed by reassortment of genes resulting in gene combinations different from those that were present in the parents. In eukaryotes genetic recombination can occur by chromosome assortment, intrachromosomal recombination, or nonreciprocal interchromosomal recombination. Intrachromosomal recombination occurs by crossing over. In bacteria it may occur b…
		GO:0006312+P	biological_process	[name] mitotic recombination	[def] "The exchange, reciprocal or nonreciprocal, of genetic material between one DNA molecule and a homologous region of DNA that occurs during mitotic cell cycles." [GOC
		GO:0006314+P	biological_process	[name] intron homing	[def] "Lateral transfer of an intron to a homologous allele that lacks the intron, mediated by a site-specific endonuclease encoded within the mobile intron." [PMID
		GO:0006974+P	biological_process	[name] response to DNA damage stimulus	[def] "Any process that results in a change in state or activity of a cell (in terms of movement, secretion, enzyme production, gene expression, etc.) as a result of a stimulus indicating damage to its DNA from environmental insults or errors during metabolism." [GOC
		GO:0008094+F	molecular_function	[name] DNA-dependent ATPase activity	[def] "Catalysis of the reaction
		GO:0009432+P	biological_process	[name] SOS response	[def] "An error-prone process for repairing damaged microbial DNA." [GOC
		GO:0009650+P	biological_process	[name] UV protection	[def] "Any process in which an organism or cell protects itself from ultraviolet radiation (UV), which may also result in resistance to repeated exposure to UV." [GOC
		GO:0010212+P	biological_process	[name] response to ionizing radiation	[def] "Any process that results in a change in state or activity of a cell or an organism (in terms of movement, secretion, enzyme production, gene expression, etc.) as a result of a ionizing radiation stimulus. Ionizing radiation is radiation with sufficient energy to remove electrons from atoms and may arise from spontaneous decay of unstable isotopes, resulting in alpha and beta particles and …
		GO:0016539+P	biological_process	[name] intein-mediated protein splicing	[def] "The removal of an internal amino acid sequence (an intein) from a protein during protein maturation_ the excision of inteins is precise and the N- and C-terminal exteins are joined by a normal peptide bond. Protein splicing involves 4 nucleophilic displacements by the 3 conserved splice junction residues." [GOC
		GO:0016787+F	molecular_function	[name] hydrolase activity	[def] "Catalysis of the hydrolysis of various bonds, e.g. C-O, C-N, C-C, phosphoric anhydride bonds, etc. Hydrolase is the systematic name for any enzyme of EC class 3." [ISBN
		GO:0016887+F	molecular_function	[name] ATPase activity	[def] "Catalysis of the reaction
		GO:0030145+F	molecular_function	[name] manganese ion binding	[def] "Interacting selectively and non-covalently with manganese (Mn) ions." [GOC
		GO:0042148+P	biological_process	[name] strand invasion	[def] "The process in which the nucleoprotein complex (composed of the broken single-strand DNA and the recombinase) searches and identifies a region of homology in intact duplex DNA. The broken single-strand DNA displaces the like strand and forms Watson-Crick base pairs with its complement, forming a duplex in which each strand is from one of the two recombining DNA molecules." [GOC
		GO:0046677+P	biological_process	[name] response to antibiotic	[def] "Any process that results in a change in state or activity of a cell or an organism (in terms of movement, secretion, enzyme production, gene expression, etc.) as a result of an antibiotic stimulus. An antibiotic is a chemical substance produced by a microorganism which has the capacity to inhibit the growth of or to kill other microorganisms." [GOC
		GO:0090305+P	biological_process	[name] nucleic acid phosphodiester bond hydrolysis	[def] "The nucleic acid metabolic process in which the phosphodiester bonds between nucleotides are cleaved by hydrolysis." [GOC
	[ALDH8A1 only]
		GO:0001758+F	molecular_function	[name] retinal dehydrogenase activity	[def] "Catalysis of the reaction
		GO:0004029+F	molecular_function	[name] aldehyde dehydrogenase (NAD) activity	[def] "Catalysis of the reaction
		GO:0005622+C	cellular_component	[name] intracellular	[def] "The living contents of a cell_ the matter contained within (but not including) the plasma membrane, usually taken to exclude large vacuoles and masses of secretory or ingested material. In eukaryotes it includes the nucleus and cytoplasm." [ISBN
		GO:0008152+P	biological_process	[name] metabolic process	[def] "The chemical reactions and pathways, including anabolism and catabolism, by which living organisms transform chemical substances. Metabolic processes typically transform small molecules, but also include macromolecular processes such as DNA repair and replication, and protein synthesis and degradation." [GOC
		GO:0016491+F	molecular_function	[name] oxidoreductase activity	[def] "Catalysis of an oxidation-reduction (redox) reaction, a reversible chemical reaction in which the oxidation state of an atom or atoms within a molecule is altered. One substrate acts as a hydrogen or electron donor and becomes oxidized, while the other acts as hydrogen or electron acceptor and becomes reduced." [GOC
		GO:0016620+F	molecular_function	[name] oxidoreductase activity, acting on the aldehyde or oxo group of donors, NAD or NADP as acceptor	[def] "Catalysis of an oxidation-reduction (redox) reaction in which an aldehyde or ketone (oxo) group acts as a hydrogen or electron donor and reduces NAD or NADP." [GOC
		GO:0042573+P	biological_process	[name] retinoic acid metabolic process	[def] "The chemical reactions and pathways involving retinoic acid, one of the three components that makes up vitamin A." [GOC
		GO:0042574+P	biological_process	[name] retinal metabolic process	[def] "The chemical reactions and pathways involving retinal, a compound that plays an important role in the visual process in most vertebrates. In the retina, retinal combines with opsins to form visual pigments. Retinal is one of the forms of vitamin A." [CHEBI
		GO:0042904+P	biological_process	[name] 9-cis-retinoic acid biosynthetic process	[def] "The chemical reactions and pathways resulting in the formation of 9-cis-retinoic acid, a metabolically active vitamin A derivative." [GOC
		GO:0055114+P	biological_process	[name] oxidation-reduction process	[def] "A metabolic process that results in the removal or addition of one or more electrons to or from a substance, with or without the concomitant removal or addition of a proton or protons." [GOC
		GO:0070062+C	cellular_component	[name] extracellular vesicular exosome	[def] "A membrane-bounded vesicle that is released into the extracellular region by fusion of the limiting endosomal membrane of a multivesicular body with the plasma membrane." [GOC
[4]{Rv0629c,DLD}
	[common GO terms]
	[Rv0629c only]
		GO:0000166+F	molecular_function	[name] nucleotide binding	[def] "Interacting selectively and non-covalently with a nucleotide, any compound consisting of a nucleoside that is esterified with (ortho)phosphate or an oligophosphate at any hydroxyl group on the ribose or deoxyribose." [GOC
		GO:0000724+P	biological_process	[name] double-strand break repair via homologous recombination	[def] "The error-free repair of a double-strand break in DNA in which the broken DNA molecule is repaired using homologous sequences. A strand in the broken DNA searches for a homologous region in an intact chromosome to serve as the template for DNA synthesis. The restoration of two intact DNA molecules results in the exchange, reciprocal or nonreciprocal, of genetic material between the intact …
		GO:0003677+F	molecular_function	[name] DNA binding	[def] "Any molecular function by which a gene product interacts selectively with DNA (deoxyribonucleic acid)." [GOC
		GO:0004003+F	molecular_function	[name] ATP-dependent DNA helicase activity	[def] "Catalysis of the reaction
		GO:0004386+F	molecular_function	[name] helicase activity	[def] "Catalysis of the reaction
		GO:0004518+F	molecular_function	[name] nuclease activity	[def] "Catalysis of the hydrolysis of ester linkages within nucleic acids." [ISBN
		GO:0004527+F	molecular_function	[name] exonuclease activity	[def] "Catalysis of the hydrolysis of ester linkages within nucleic acids by removing nucleotide residues from the 3' or 5' end." [GOC
		GO:0005524+F	molecular_function	[name] ATP binding	[def] "Interacting selectively and non-covalently with ATP, adenosine 5'-triphosphate, a universally important coenzyme and enzyme regulator." [ISBN
		GO:0005618+C	cellular_component	[name] cell wall	[def] "The rigid or semi-rigid envelope lying outside the cell membrane of plant, fungal, and most prokaryotic cells, maintaining their shape and protecting them from osmotic lysis. In plants it is made of cellulose and, often, lignin_ in fungi it is composed largely of polysaccharides_ in bacteria it is composed of peptidoglycan." [ISBN
		GO:0005829+C	cellular_component	[name] cytosol	[def] "The part of the cytoplasm that does not contain organelles but which does contain other particulate matter, such as protein complexes." [GOC
		GO:0005886+C	cellular_component	[name] plasma membrane	[def] "The membrane surrounding a cell that separates the cell from its external environment. It consists of a phospholipid bilayer and associated proteins." [ISBN
		GO:0006281+P	biological_process	[name] DNA repair	[def] "The process of restoring DNA after damage. Genomes are subject to damage by chemical and physical agents in the environment (e.g. UV and ionizing radiations, chemical mutagens, fungal and bacterial toxins, etc.) and by free radicals or alkylating agents endogenously generated in metabolism. DNA is also damaged because of errors during its replication. A variety of different DNA repair path…
		GO:0006302+P	biological_process	[name] double-strand break repair	[def] "The repair of double-strand breaks in DNA via homologous and nonhomologous mechanisms to reform a continuous DNA helix." [GOC
		GO:0006310+P	biological_process	[name] DNA recombination	[def] "Any process in which a new genotype is formed by reassortment of genes resulting in gene combinations different from those that were present in the parents. In eukaryotes genetic recombination can occur by chromosome assortment, intrachromosomal recombination, or nonreciprocal interchromosomal recombination. Intrachromosomal recombination occurs by crossing over. In bacteria it may occur b…
		GO:0006974+P	biological_process	[name] response to DNA damage stimulus	[def] "Any process that results in a change in state or activity of a cell (in terms of movement, secretion, enzyme production, gene expression, etc.) as a result of a stimulus indicating damage to its DNA from environmental insults or errors during metabolism." [GOC
		GO:0008854+F	molecular_function	[name] exodeoxyribonuclease V activity	[def] "Catalysis of the exonucleolytic cleavage (in the presence of ATP) in either 5' to 3' or 3' to 5' direction to yield 5'-phosphooligonucleotides." [EC
		GO:0009338+C	cellular_component	[name] exodeoxyribonuclease V complex	[def] "An enzyme complex that catalyzes exonucleolytic cleavage (in the presence of ATP) in either 5' to 3' or 3' to 5' direction to yield 5'-phosphooligonucleotides. Exodeoxyribonuclease V shows a preference for double-stranded DNA and possesses DNA-dependent ATPase activity. It acts endonucleolytically on single-stranded circular DNA." [EC
		GO:0016787+F	molecular_function	[name] hydrolase activity	[def] "Catalysis of the hydrolysis of various bonds, e.g. C-O, C-N, C-C, phosphoric anhydride bonds, etc. Hydrolase is the systematic name for any enzyme of EC class 3." [ISBN
		GO:0032508+P	biological_process	[name] DNA duplex unwinding	[def] "The process in which interchain hydrogen bonds between two strands of DNA are broken or 'melted', generating a region of unpaired single strands." [GOC
		GO:0090305+P	biological_process	[name] nucleic acid phosphodiester bond hydrolysis	[def] "The nucleic acid metabolic process in which the phosphodiester bonds between nucleotides are cleaved by hydrolysis." [GOC
	[DLD only]
		GO:0004148+F	molecular_function	[name] dihydrolipoyl dehydrogenase activity	[def] "Catalysis of the reaction
		GO:0005654+C	cellular_component	[name] nucleoplasm	[def] "That part of the nuclear content other than the chromosomes or the nucleolus." [GOC
		GO:0005739+C	cellular_component	[name] mitochondrion	[def] "A semiautonomous, self replicating organelle that occurs in varying numbers, shapes, and sizes in the cytoplasm of virtually all eukaryotic cells. It is notably the site of tissue respiration." [ISBN
		GO:0005759+C	cellular_component	[name] mitochondrial matrix	[def] "The gel-like material, with considerable fine structure, that lies in the matrix space, or lumen, of a mitochondrion. It contains the enzymes of the tricarboxylic acid cycle and, in some organisms, the enzymes concerned with fatty acid oxidation." [GOC
		GO:0005929+C	cellular_component	[name] cilium	[def] "A specialized eukaryotic organelle that consists of a filiform extrusion of the cell surface. Each cilium is bounded by an extrusion of the cytoplasmic membrane, and contains a regular longitudinal array of microtubules, anchored basally in a centriole." [GOC
		GO:0006086+P	biological_process	[name] acetyl-CoA biosynthetic process from pyruvate	[def] "The chemical reactions and pathways resulting in the formation of acetyl-CoA from pyruvate." [GOC
		GO:0006090+P	biological_process	[name] pyruvate metabolic process	[def] "The chemical reactions and pathways involving pyruvate, 2-oxopropanoate." [GOC
		GO:0006099+P	biological_process	[name] tricarboxylic acid cycle	[def] "A nearly universal metabolic pathway in which the acetyl group of acetyl coenzyme A is effectively oxidized to two CO2 and four pairs of electrons are transferred to coenzymes. The acetyl group combines with oxaloacetate to form citrate, which undergoes successive transformations to isocitrate, 2-oxoglutarate, succinyl-CoA, succinate, fumarate, malate, and oxaloacetate again, thus completi…
		GO:0006103+P	biological_process	[name] 2-oxoglutarate metabolic process	[def] "The chemical reactions and pathways involving oxoglutarate, the dianion of 2-oxoglutaric acid. It is a key constituent of the TCA cycle and a key intermediate in amino-acid metabolism." [ISBN
		GO:0006120+P	biological_process	[name] mitochondrial electron transport, NADH to ubiquinone	[def] "The transfer of electrons from NADH to ubiquinone that occurs during oxidative phosphorylation, mediated by the multisubunit enzyme known as complex I." [ISBN
		GO:0006508+P	biological_process	[name] proteolysis	[def] "The hydrolysis of proteins into smaller polypeptides and/or amino acids by cleavage of their peptide bonds." [GOC
		GO:0006554+P	biological_process	[name] lysine catabolic process	[def] "The chemical reactions and pathways resulting in the breakdown of lysine, 2,6-diaminohexanoic acid." [GOC
		GO:0007369+P	biological_process	[name] gastrulation	[def] "A complex and coordinated series of cellular movements that occurs at the end of cleavage during embryonic development of most animals. The details of gastrulation vary from species to species, but usually result in the formation of the three primary germ layers, ectoderm, mesoderm and endoderm." [GOC
		GO:0007568+P	biological_process	[name] aging	[def] "The inherent decline over time, from the optimal fertility and viability of early maturity, that may precede death and may be preceded by other indications, such as sterility." [GOC
		GO:0009083+P	biological_process	[name] branched chain family amino acid catabolic process	[def] "The chemical reactions and pathways resulting in the breakdown of amino acids containing a branched carbon skeleton, comprising isoleucine, leucine and valine." [GOC
		GO:0009106+P	biological_process	[name] lipoate metabolic process	[def] "The chemical reactions and pathways involving lipoate, 1,2-dithiolane-3-pentanoate, the anion derived from lipoic acid." [GOC
		GO:0010510+P	biological_process	[name] regulation of acetyl-CoA biosynthetic process from pyruvate	[def] "Any process that modulates the frequency, rate or extent of the chemical reactions and pathways resulting in the formation of acetyl-CoA from pyruvate." [GOC
		GO:0016491+F	molecular_function	[name] oxidoreductase activity	[def] "Catalysis of an oxidation-reduction (redox) reaction, a reversible chemical reaction in which the oxidation state of an atom or atoms within a molecule is altered. One substrate acts as a hydrogen or electron donor and becomes oxidized, while the other acts as hydrogen or electron acceptor and becomes reduced." [GOC
		GO:0016668+F	molecular_function	[name] oxidoreductase activity, acting on a sulfur group of donors, NAD or NADP as acceptor	[def] "Catalysis of an oxidation-reduction (redox) reaction in which a sulfur-containing group acts as a hydrogen or electron donor and reduces NAD or NADP." [GOC
		GO:0042391+P	biological_process	[name] regulation of membrane potential	[def] "Any process that modulates the establishment or extent of a membrane potential, the electric potential existing across any membrane arising from charges in the membrane itself and from the charges present in the media on either side of the membrane." [GOC
		GO:0043159+C	cellular_component	[name] acrosomal matrix	[def] "A structural framework, or 'dense core' at the interior of an acrosome. May regulate the distribution of hydrolases within the acrosome and their release during the acrosome reaction." [GOC
		GO:0043209+C	cellular_component	[name] myelin sheath	[def] "An electrically insulating fatty layer that surrounds the axons of many neurons. It is an outgrowth of glial cells
		GO:0043544+F	molecular_function	[name] lipoamide binding	[def] "Interacting selectively and non-covalently with lipoamide, the functional form of lipoic acid in which the carboxyl group is attached to protein by an amide linkage to a lysine amino group." [GOC
		GO:0045252+C	cellular_component	[name] oxoglutarate dehydrogenase complex	[def] "A complex of multiple copies of three enzymatic components
		GO:0045254+C	cellular_component	[name] pyruvate dehydrogenase complex	[def] "Complex that carries out the oxidative decarboxylation of pyruvate to form acetyl-CoA_ comprises subunits possessing three catalytic activities
		GO:0045454+P	biological_process	[name] cell redox homeostasis	[def] "Any process that maintains the redox environment of a cell or compartment within a cell." [GOC
		GO:0046487+P	biological_process	[name] glyoxylate metabolic process	[def] "The chemical reactions and pathways involving glyoxylate, the anion of glyoxylic acid, HOC-COOH." [ISBN
		GO:0048240+P	biological_process	[name] sperm capacitation	[def] "A process required for sperm to reach fertilization competence. Sperm undergo an incompletely understood series of morphological and molecular maturational processes, termed capacitation, involving, among other processes, protein tyrosine phosphorylation and increased intracellular calcium." [GOC
		GO:0050660+F	molecular_function	[name] flavin adenine dinucleotide binding	[def] "Interacting selectively and non-covalently with FAD, flavin-adenine dinucleotide, the coenzyme or the prosthetic group of various flavoprotein oxidoreductase enzymes, in either the oxidized form, FAD, or the reduced form, FADH2." [CHEBI
		GO:0051068+P	biological_process	[name] dihydrolipoamide metabolic process	[def] "The chemical reactions and pathways involving dihydrolipoamide, the reduced form of lipoamide, produced as an intermediate in the reactions in which lipoamide acts as a cofactor." [ISBN
		GO:0051287+F	molecular_function	[name] NAD binding	[def] "Interacting selectively and non-covalently with nicotinamide adenine dinucleotide, a coenzyme involved in many redox and biosynthetic reactions_ binding may be to either the oxidized form, NAD+, or the reduced form, NADH." [GOC
		GO:0055114+P	biological_process	[name] oxidation-reduction process	[def] "A metabolic process that results in the removal or addition of one or more electrons to or from a substance, with or without the concomitant removal or addition of a proton or protons." [GOC
		GO:0061732+P
		GO:0034604+F	molecular_function	[name] pyruvate dehydrogenase (NAD+) activity	[def] "Catalysis of the reaction
[5]{Rv1629,ACAT2}
	[common GO terms]
		GO:0003824+F	molecular_function	[name] catalytic activity	[def] "Catalysis of a biochemical reaction at physiological temperatures. In biologically catalyzed reactions, the reactants are known as substrates, and the catalysts are naturally occurring macromolecular substances known as enzymes. Enzymes possess specific binding sites for substrates, and are usually composed wholly or largely of protein, but RNA that has catalytic activity (ribozyme) is oft…
		GO:0005737+C	cellular_component	[name] cytoplasm	[def] "All of the contents of a cell excluding the plasma membrane and nucleus, but including other subcellular structures." [ISBN
		GO:0016740+F	molecular_function	[name] transferase activity	[def] "Catalysis of the transfer of a group, e.g. a methyl group, glycosyl group, acyl group, phosphorus-containing, or other groups, from one compound (generally regarded as the donor) to another compound (generally regarded as the acceptor). Transferase is the systematic name for any enzyme of EC class 2." [ISBN
	[Rv1629 only]
		GO:0003676+F	molecular_function	[name] nucleic acid binding	[def] "Interacting selectively and non-covalently with any nucleic acid." [GOC
		GO:0003677+F	molecular_function	[name] DNA binding	[def] "Any molecular function by which a gene product interacts selectively with DNA (deoxyribonucleic acid)." [GOC
		GO:0003887+F	molecular_function	[name] DNA-directed DNA polymerase activity	[def] "Catalysis of the reaction
		GO:0004518+F	molecular_function	[name] nuclease activity	[def] "Catalysis of the hydrolysis of ester linkages within nucleic acids." [ISBN
		GO:0004527+F	molecular_function	[name] exonuclease activity	[def] "Catalysis of the hydrolysis of ester linkages within nucleic acids by removing nucleotide residues from the 3' or 5' end." [GOC
		GO:0005618+C	cellular_component	[name] cell wall	[def] "The rigid or semi-rigid envelope lying outside the cell membrane of plant, fungal, and most prokaryotic cells, maintaining their shape and protecting them from osmotic lysis. In plants it is made of cellulose and, often, lignin_ in fungi it is composed largely of polysaccharides_ in bacteria it is composed of peptidoglycan." [ISBN
		GO:0005886+C	cellular_component	[name] plasma membrane	[def] "The membrane surrounding a cell that separates the cell from its external environment. It consists of a phospholipid bilayer and associated proteins." [ISBN
		GO:0006139+P	biological_process	[name] nucleobase-containing compound metabolic process	[def] "Any cellular metabolic process involving nucleobases, nucleosides, nucleotides and nucleic acids." [GOC
		GO:0006260+P	biological_process	[name] DNA replication	[def] "The cellular metabolic process in which a cell duplicates one or more molecules of DNA. DNA replication begins when specific sequences, known as origins of replication, are recognized and bound by initiation proteins, and ends when the original DNA molecule has been completely duplicated and the copies topologically separated. The unit of replication usually corresponds to the genome of th…
		GO:0006261+P	biological_process	[name] DNA-dependent DNA replication	[def] "A DNA replication process that uses parental DNA as a template for the DNA-dependent DNA polymerases that synthesize the new strands." [GOC
		GO:0006281+P	biological_process	[name] DNA repair	[def] "The process of restoring DNA after damage. Genomes are subject to damage by chemical and physical agents in the environment (e.g. UV and ionizing radiations, chemical mutagens, fungal and bacterial toxins, etc.) and by free radicals or alkylating agents endogenously generated in metabolism. DNA is also damaged because of errors during its replication. A variety of different DNA repair path…
		GO:0006974+P	biological_process	[name] response to DNA damage stimulus	[def] "Any process that results in a change in state or activity of a cell (in terms of movement, secretion, enzyme production, gene expression, etc.) as a result of a stimulus indicating damage to its DNA from environmental insults or errors during metabolism." [GOC
		GO:0008408+F	molecular_function	[name] 3'-5' exonuclease activity	[def] "Catalysis of the hydrolysis of ester linkages within nucleic acids by removing nucleotide residues from the 3' end." [GOC
		GO:0008409+F	molecular_function	[name] 5'-3' exonuclease activity	[def] "Catalysis of the hydrolysis of ester linkages within nucleic acids by removing nucleotide residues from the 5' end." [GOC
		GO:0016779+F	molecular_function	[name] nucleotidyltransferase activity	[def] "Catalysis of the transfer of a nucleotidyl group to a reactant." [ISBN
		GO:0016787+F	molecular_function	[name] hydrolase activity	[def] "Catalysis of the hydrolysis of various bonds, e.g. C-O, C-N, C-C, phosphoric anhydride bonds, etc. Hydrolase is the systematic name for any enzyme of EC class 3." [ISBN
		GO:0040007+P	biological_process	[name] growth	[def] "The increase in size or mass of an entire organism, a part of an organism or a cell." [GOC
		GO:0071897+P	biological_process	[name] DNA biosynthetic process	[def] "The cellular DNA metabolic process resulting in the formation of DNA, deoxyribonucleic acid, one of the two main types of nucleic acid, consisting of a long unbranched macromolecule formed from one or two strands of linked deoxyribonucleotides, the 3'-phosphate group of each constituent deoxyribonucleotide being joined in 3',5'-phosphodiester linkage to the 5'-hydroxyl group of the deoxyri…
		GO:0090305+P	biological_process	[name] nucleic acid phosphodiester bond hydrolysis	[def] "The nucleic acid metabolic process in which the phosphodiester bonds between nucleotides are cleaved by hydrolysis." [GOC
	[ACAT2 only]
		GO:0003985+F	molecular_function	[name] acetyl-CoA C-acetyltransferase activity	[def] "Catalysis of the reaction
		GO:0005515+F	molecular_function	[name] protein binding	[def] "Interacting selectively and non-covalently with any protein or protein complex (a complex of two or more proteins that may include other nonprotein molecules)." [GOC
		GO:0005634+C	cellular_component	[name] nucleus	[def] "A membrane-bounded organelle of eukaryotic cells in which chromosomes are housed and replicated. In most cells, the nucleus contains all of the cell's chromosomes except the organellar chromosomes, and is the site of RNA synthesis and processing. In some species, or in specialized cell types, RNA metabolism or DNA replication may be absent." [GOC
		GO:0005730+C	cellular_component	[name] nucleolus	[def] "A small, dense body one or more of which are present in the nucleus of eukaryotic cells. It is rich in RNA and protein, is not bounded by a limiting membrane, and is not seen during mitosis. Its prime function is the transcription of the nucleolar DNA into 45S ribosomal-precursor RNA, the processing of this RNA into 5.8S, 18S, and 28S components of ribosomal RNA, and the association of the…
		GO:0006629+P	biological_process	[name] lipid metabolic process	[def] "The chemical reactions and pathways involving lipids, compounds soluble in an organic solvent but not, or sparingly, in an aqueous solvent. Includes fatty acids_ neutral fats, other fatty-acid esters, and soaps_ long-chain (fatty) alcohols and waxes_ sphingoids and other long-chain bases_ glycolipids, phospholipids and sphingolipids_ and carotenes, polyprenols, sterols, terpenes and other …
		GO:0008152+P	biological_process	[name] metabolic process	[def] "The chemical reactions and pathways, including anabolism and catabolism, by which living organisms transform chemical substances. Metabolic processes typically transform small molecules, but also include macromolecular processes such as DNA repair and replication, and protein synthesis and degradation." [GOC
		GO:0016746+F	molecular_function	[name] transferase activity, transferring acyl groups	[def] "Catalysis of the transfer of an acyl group from one compound (donor) to another (acceptor)." [GOC
		GO:0016747+F	molecular_function	[name] transferase activity, transferring acyl groups other than amino-acyl groups	[def] "Catalysis of the transfer of an acyl group, other than amino-acyl, from one compound (donor) to another (acceptor)." [GOC
		GO:0070062+C	cellular_component	[name] extracellular vesicular exosome	[def] "A membrane-bounded vesicle that is released into the extracellular region by fusion of the limiting endosomal membrane of a multivesicular body with the plasma membrane." [GOC
[6]{Rv2737c,ECHS1}
	[common GO terms]
		GO:0005515+F	molecular_function	[name] protein binding	[def] "Interacting selectively and non-covalently with any protein or protein complex (a complex of two or more proteins that may include other nonprotein molecules)." [GOC
	[Rv2737c only]
		GO:0000150+F	molecular_function	[name] recombinase activity	[def] "Catalysis of the identification and base-pairing of homologous sequences between single-stranded DNA and double-stranded DNA." [GOC
		GO:0000166+F	molecular_function	[name] nucleotide binding	[def] "Interacting selectively and non-covalently with a nucleotide, any compound consisting of a nucleoside that is esterified with (ortho)phosphate or an oligophosphate at any hydroxyl group on the ribose or deoxyribose." [GOC
		GO:0000287+F	molecular_function	[name] magnesium ion binding	[def] "Interacting selectively and non-covalently with magnesium (Mg) ions." [GOC
		GO:0000400+F	molecular_function	[name] four-way junction DNA binding	[def] "Interacting selectively and non-covalently with DNA containing four-way junctions, also known as Holliday junctions, a structure where two DNA double strands are held together by reciprocal exchange of two of the four strands, one strand each from the two original helices." [GOC
		GO:0000725+P	biological_process	[name] recombinational repair	[def] "A DNA repair process that involves the exchange, reciprocal or nonreciprocal, of genetic material between the broken DNA molecule and a homologous region of DNA." [GOC
		GO:0000730+P	biological_process	[name] DNA recombinase assembly	[def] "The aggregation, arrangement and bonding together of strand exchange proteins (recombinases) into higher order oligomers on single-stranded DNA." [PMID
		GO:0003677+F	molecular_function	[name] DNA binding	[def] "Any molecular function by which a gene product interacts selectively with DNA (deoxyribonucleic acid)." [GOC
		GO:0003690+F	molecular_function	[name] double-stranded DNA binding	[def] "Interacting selectively and non-covalently with double-stranded DNA." [GOC
		GO:0003697+F	molecular_function	[name] single-stranded DNA binding	[def] "Interacting selectively and non-covalently with single-stranded DNA." [GOC
		GO:0004518+F	molecular_function	[name] nuclease activity	[def] "Catalysis of the hydrolysis of ester linkages within nucleic acids." [ISBN
		GO:0004519+F	molecular_function	[name] endonuclease activity	[def] "Catalysis of the hydrolysis of ester linkages within nucleic acids by creating internal breaks." [GOC
		GO:0004520+F	molecular_function	[name] endodeoxyribonuclease activity	[def] "Catalysis of the hydrolysis of ester linkages within deoxyribonucleic acid by creating internal breaks." [GOC
		GO:0005524+F	molecular_function	[name] ATP binding	[def] "Interacting selectively and non-covalently with ATP, adenosine 5'-triphosphate, a universally important coenzyme and enzyme regulator." [ISBN
		GO:0005737+C	cellular_component	[name] cytoplasm	[def] "All of the contents of a cell excluding the plasma membrane and nucleus, but including other subcellular structures." [ISBN
		GO:0005829+C	cellular_component	[name] cytosol	[def] "The part of the cytoplasm that does not contain organelles but which does contain other particulate matter, such as protein complexes." [GOC
		GO:0006259+P	biological_process	[name] DNA metabolic process	[def] "Any cellular metabolic process involving deoxyribonucleic acid. This is one of the two main types of nucleic acid, consisting of a long, unbranched macromolecule formed from one, or more commonly, two, strands of linked deoxyribonucleotides." [ISBN
		GO:0006281+P	biological_process	[name] DNA repair	[def] "The process of restoring DNA after damage. Genomes are subject to damage by chemical and physical agents in the environment (e.g. UV and ionizing radiations, chemical mutagens, fungal and bacterial toxins, etc.) and by free radicals or alkylating agents endogenously generated in metabolism. DNA is also damaged because of errors during its replication. A variety of different DNA repair path…
		GO:0006310+P	biological_process	[name] DNA recombination	[def] "Any process in which a new genotype is formed by reassortment of genes resulting in gene combinations different from those that were present in the parents. In eukaryotes genetic recombination can occur by chromosome assortment, intrachromosomal recombination, or nonreciprocal interchromosomal recombination. Intrachromosomal recombination occurs by crossing over. In bacteria it may occur b…
		GO:0006312+P	biological_process	[name] mitotic recombination	[def] "The exchange, reciprocal or nonreciprocal, of genetic material between one DNA molecule and a homologous region of DNA that occurs during mitotic cell cycles." [GOC
		GO:0006314+P	biological_process	[name] intron homing	[def] "Lateral transfer of an intron to a homologous allele that lacks the intron, mediated by a site-specific endonuclease encoded within the mobile intron." [PMID
		GO:0006974+P	biological_process	[name] response to DNA damage stimulus	[def] "Any process that results in a change in state or activity of a cell (in terms of movement, secretion, enzyme production, gene expression, etc.) as a result of a stimulus indicating damage to its DNA from environmental insults or errors during metabolism." [GOC
		GO:0008094+F	molecular_function	[name] DNA-dependent ATPase activity	[def] "Catalysis of the reaction
		GO:0009432+P	biological_process	[name] SOS response	[def] "An error-prone process for repairing damaged microbial DNA." [GOC
		GO:0009650+P	biological_process	[name] UV protection	[def] "Any process in which an organism or cell protects itself from ultraviolet radiation (UV), which may also result in resistance to repeated exposure to UV." [GOC
		GO:0010212+P	biological_process	[name] response to ionizing radiation	[def] "Any process that results in a change in state or activity of a cell or an organism (in terms of movement, secretion, enzyme production, gene expression, etc.) as a result of a ionizing radiation stimulus. Ionizing radiation is radiation with sufficient energy to remove electrons from atoms and may arise from spontaneous decay of unstable isotopes, resulting in alpha and beta particles and …
		GO:0016539+P	biological_process	[name] intein-mediated protein splicing	[def] "The removal of an internal amino acid sequence (an intein) from a protein during protein maturation_ the excision of inteins is precise and the N- and C-terminal exteins are joined by a normal peptide bond. Protein splicing involves 4 nucleophilic displacements by the 3 conserved splice junction residues." [GOC
		GO:0016787+F	molecular_function	[name] hydrolase activity	[def] "Catalysis of the hydrolysis of various bonds, e.g. C-O, C-N, C-C, phosphoric anhydride bonds, etc. Hydrolase is the systematic name for any enzyme of EC class 3." [ISBN
		GO:0016887+F	molecular_function	[name] ATPase activity	[def] "Catalysis of the reaction
		GO:0030145+F	molecular_function	[name] manganese ion binding	[def] "Interacting selectively and non-covalently with manganese (Mn) ions." [GOC
		GO:0042148+P	biological_process	[name] strand invasion	[def] "The process in which the nucleoprotein complex (composed of the broken single-strand DNA and the recombinase) searches and identifies a region of homology in intact duplex DNA. The broken single-strand DNA displaces the like strand and forms Watson-Crick base pairs with its complement, forming a duplex in which each strand is from one of the two recombining DNA molecules." [GOC
		GO:0046677+P	biological_process	[name] response to antibiotic	[def] "Any process that results in a change in state or activity of a cell or an organism (in terms of movement, secretion, enzyme production, gene expression, etc.) as a result of an antibiotic stimulus. An antibiotic is a chemical substance produced by a microorganism which has the capacity to inhibit the growth of or to kill other microorganisms." [GOC
		GO:0090305+P	biological_process	[name] nucleic acid phosphodiester bond hydrolysis	[def] "The nucleic acid metabolic process in which the phosphodiester bonds between nucleotides are cleaved by hydrolysis." [GOC
	[ECHS1 only]
		GO:0003824+F	molecular_function	[name] catalytic activity	[def] "Catalysis of a biochemical reaction at physiological temperatures. In biologically catalyzed reactions, the reactants are known as substrates, and the catalysts are naturally occurring macromolecular substances known as enzymes. Enzymes possess specific binding sites for substrates, and are usually composed wholly or largely of protein, but RNA that has catalytic activity (ribozyme) is oft…
		GO:0004300+F	molecular_function	[name] enoyl-CoA hydratase activity	[def] "Catalysis of the reaction
		GO:0005739+C	cellular_component	[name] mitochondrion	[def] "A semiautonomous, self replicating organelle that occurs in varying numbers, shapes, and sizes in the cytoplasm of virtually all eukaryotic cells. It is notably the site of tissue respiration." [ISBN
		GO:0005759+C	cellular_component	[name] mitochondrial matrix	[def] "The gel-like material, with considerable fine structure, that lies in the matrix space, or lumen, of a mitochondrion. It contains the enzymes of the tricarboxylic acid cycle and, in some organisms, the enzymes concerned with fatty acid oxidation." [GOC
		GO:0006629+P	biological_process	[name] lipid metabolic process	[def] "The chemical reactions and pathways involving lipids, compounds soluble in an organic solvent but not, or sparingly, in an aqueous solvent. Includes fatty acids_ neutral fats, other fatty-acid esters, and soaps_ long-chain (fatty) alcohols and waxes_ sphingoids and other long-chain bases_ glycolipids, phospholipids and sphingolipids_ and carotenes, polyprenols, sterols, terpenes and other …
		GO:0006631+P	biological_process	[name] fatty acid metabolic process	[def] "The chemical reactions and pathways involving fatty acids, aliphatic monocarboxylic acids liberated from naturally occurring fats and oils by hydrolysis." [ISBN
		GO:0006635+P	biological_process	[name] fatty acid beta-oxidation	[def] "A fatty acid oxidation process that results in the complete oxidation of a long-chain fatty acid. Fatty acid beta-oxidation begins with the addition of coenzyme A to a fatty acid, and occurs by successive cycles of reactions during each of which the fatty acid is shortened by a two-carbon fragment removed as acetyl coenzyme A_ the cycle continues until only two or three carbons remain (as …
		GO:0008152+P	biological_process	[name] metabolic process	[def] "The chemical reactions and pathways, including anabolism and catabolism, by which living organisms transform chemical substances. Metabolic processes typically transform small molecules, but also include macromolecular processes such as DNA repair and replication, and protein synthesis and degradation." [GOC
		GO:0016829+F	molecular_function	[name] lyase activity	[def] "Catalysis of the cleavage of C-C, C-O, C-N and other bonds by other means than by hydrolysis or oxidation, or conversely adding a group to a double bond. They differ from other enzymes in that two substrates are involved in one reaction direction, but only one in the other direction. When acting on the single substrate, a molecule is eliminated and this generates either a new double bond o…
		GO:0070062+C	cellular_component	[name] extracellular vesicular exosome	[def] "A membrane-bounded vesicle that is released into the extracellular region by fusion of the limiting endosomal membrane of a multivesicular body with the plasma membrane." [GOC
[7]{Rv1629,SMARCA1}
	[common GO terms]
		GO:0003676+F	molecular_function	[name] nucleic acid binding	[def] "Interacting selectively and non-covalently with any nucleic acid." [GOC
		GO:0003677+F	molecular_function	[name] DNA binding	[def] "Any molecular function by which a gene product interacts selectively with DNA (deoxyribonucleic acid)." [GOC
	[Rv1629 only]
		GO:0003824+F	molecular_function	[name] catalytic activity	[def] "Catalysis of a biochemical reaction at physiological temperatures. In biologically catalyzed reactions, the reactants are known as substrates, and the catalysts are naturally occurring macromolecular substances known as enzymes. Enzymes possess specific binding sites for substrates, and are usually composed wholly or largely of protein, but RNA that has catalytic activity (ribozyme) is oft…
		GO:0003887+F	molecular_function	[name] DNA-directed DNA polymerase activity	[def] "Catalysis of the reaction
		GO:0004518+F	molecular_function	[name] nuclease activity	[def] "Catalysis of the hydrolysis of ester linkages within nucleic acids." [ISBN
		GO:0004527+F	molecular_function	[name] exonuclease activity	[def] "Catalysis of the hydrolysis of ester linkages within nucleic acids by removing nucleotide residues from the 3' or 5' end." [GOC
		GO:0005618+C	cellular_component	[name] cell wall	[def] "The rigid or semi-rigid envelope lying outside the cell membrane of plant, fungal, and most prokaryotic cells, maintaining their shape and protecting them from osmotic lysis. In plants it is made of cellulose and, often, lignin_ in fungi it is composed largely of polysaccharides_ in bacteria it is composed of peptidoglycan." [ISBN
		GO:0005737+C	cellular_component	[name] cytoplasm	[def] "All of the contents of a cell excluding the plasma membrane and nucleus, but including other subcellular structures." [ISBN
		GO:0005886+C	cellular_component	[name] plasma membrane	[def] "The membrane surrounding a cell that separates the cell from its external environment. It consists of a phospholipid bilayer and associated proteins." [ISBN
		GO:0006139+P	biological_process	[name] nucleobase-containing compound metabolic process	[def] "Any cellular metabolic process involving nucleobases, nucleosides, nucleotides and nucleic acids." [GOC
		GO:0006260+P	biological_process	[name] DNA replication	[def] "The cellular metabolic process in which a cell duplicates one or more molecules of DNA. DNA replication begins when specific sequences, known as origins of replication, are recognized and bound by initiation proteins, and ends when the original DNA molecule has been completely duplicated and the copies topologically separated. The unit of replication usually corresponds to the genome of th…
		GO:0006261+P	biological_process	[name] DNA-dependent DNA replication	[def] "A DNA replication process that uses parental DNA as a template for the DNA-dependent DNA polymerases that synthesize the new strands." [GOC
		GO:0006281+P	biological_process	[name] DNA repair	[def] "The process of restoring DNA after damage. Genomes are subject to damage by chemical and physical agents in the environment (e.g. UV and ionizing radiations, chemical mutagens, fungal and bacterial toxins, etc.) and by free radicals or alkylating agents endogenously generated in metabolism. DNA is also damaged because of errors during its replication. A variety of different DNA repair path…
		GO:0006974+P	biological_process	[name] response to DNA damage stimulus	[def] "Any process that results in a change in state or activity of a cell (in terms of movement, secretion, enzyme production, gene expression, etc.) as a result of a stimulus indicating damage to its DNA from environmental insults or errors during metabolism." [GOC
		GO:0008408+F	molecular_function	[name] 3'-5' exonuclease activity	[def] "Catalysis of the hydrolysis of ester linkages within nucleic acids by removing nucleotide residues from the 3' end." [GOC
		GO:0008409+F	molecular_function	[name] 5'-3' exonuclease activity	[def] "Catalysis of the hydrolysis of ester linkages within nucleic acids by removing nucleotide residues from the 5' end." [GOC
		GO:0016740+F	molecular_function	[name] transferase activity	[def] "Catalysis of the transfer of a group, e.g. a methyl group, glycosyl group, acyl group, phosphorus-containing, or other groups, from one compound (generally regarded as the donor) to another compound (generally regarded as the acceptor). Transferase is the systematic name for any enzyme of EC class 2." [ISBN
		GO:0016779+F	molecular_function	[name] nucleotidyltransferase activity	[def] "Catalysis of the transfer of a nucleotidyl group to a reactant." [ISBN
		GO:0016787+F	molecular_function	[name] hydrolase activity	[def] "Catalysis of the hydrolysis of various bonds, e.g. C-O, C-N, C-C, phosphoric anhydride bonds, etc. Hydrolase is the systematic name for any enzyme of EC class 3." [ISBN
		GO:0040007+P	biological_process	[name] growth	[def] "The increase in size or mass of an entire organism, a part of an organism or a cell." [GOC
		GO:0071897+P	biological_process	[name] DNA biosynthetic process	[def] "The cellular DNA metabolic process resulting in the formation of DNA, deoxyribonucleic acid, one of the two main types of nucleic acid, consisting of a long unbranched macromolecule formed from one or two strands of linked deoxyribonucleotides, the 3'-phosphate group of each constituent deoxyribonucleotide being joined in 3',5'-phosphodiester linkage to the 5'-hydroxyl group of the deoxyri…
		GO:0090305+P	biological_process	[name] nucleic acid phosphodiester bond hydrolysis	[def] "The nucleic acid metabolic process in which the phosphodiester bonds between nucleotides are cleaved by hydrolysis." [GOC
	[SMARCA1 only]
		GO:0005524+F	molecular_function	[name] ATP binding	[def] "Interacting selectively and non-covalently with ATP, adenosine 5'-triphosphate, a universally important coenzyme and enzyme regulator." [ISBN
		GO:0005634+C	cellular_component	[name] nucleus	[def] "A membrane-bounded organelle of eukaryotic cells in which chromosomes are housed and replicated. In most cells, the nucleus contains all of the cell's chromosomes except the organellar chromosomes, and is the site of RNA synthesis and processing. In some species, or in specialized cell types, RNA metabolism or DNA replication may be absent." [GOC
		GO:0006338+P	biological_process	[name] chromatin remodeling	[def] "Dynamic structural changes to eukaryotic chromatin occurring throughout the cell division cycle. These changes range from the local changes necessary for transcriptional regulation to global changes necessary for chromosome segregation." [GOC
		GO:0016589+C	cellular_component	[name] NURF complex	[def] "A four subunit ISWI-containing protein complex that facilitates nucleosome mobility and transcriptional activation in an ATP-dependent manner. In contrast to other chromatin remodeling complexes, the ATPase activity of NURF requires nucleosomes rather than free DNA or histones." [GOC
		GO:0016818+F	molecular_function	[name] hydrolase activity, acting on acid anhydrides, in phosphorus-containing anhydrides	[def] "Catalysis of the hydrolysis of any acid anhydride which contains phosphorus." [GOC
		GO:0016887+F	molecular_function	[name] ATPase activity	[def] "Catalysis of the reaction
		GO:0031491+F	molecular_function	[name] nucleosome binding	[def] "Interacting selectively and non-covalently with a nucleosome, a complex comprised of DNA wound around a multisubunit core and associated proteins, which forms the primary packing unit of DNA into higher order structures." [GOC
		GO:0043044+P	biological_process	[name] ATP-dependent chromatin remodeling	[def] "Dynamic structural changes to eukaryotic chromatin that require energy from the hydrolysis of ATP, ranging from local changes necessary for transcriptional regulation to global changes necessary for chromosome segregation, mediated by ATP-dependent chromatin-remodelling factors." [GOC
[8]{Rv2737c,ATP4A}
	[common GO terms]
		GO:0000166+F	molecular_function	[name] nucleotide binding	[def] "Interacting selectively and non-covalently with a nucleotide, any compound consisting of a nucleoside that is esterified with (ortho)phosphate or an oligophosphate at any hydroxyl group on the ribose or deoxyribose." [GOC
		GO:0000287+F	molecular_function	[name] magnesium ion binding	[def] "Interacting selectively and non-covalently with magnesium (Mg) ions." [GOC
		GO:0005524+F	molecular_function	[name] ATP binding	[def] "Interacting selectively and non-covalently with ATP, adenosine 5'-triphosphate, a universally important coenzyme and enzyme regulator." [ISBN
		GO:0016787+F	molecular_function	[name] hydrolase activity	[def] "Catalysis of the hydrolysis of various bonds, e.g. C-O, C-N, C-C, phosphoric anhydride bonds, etc. Hydrolase is the systematic name for any enzyme of EC class 3." [ISBN
	[Rv2737c only]
		GO:0000150+F	molecular_function	[name] recombinase activity	[def] "Catalysis of the identification and base-pairing of homologous sequences between single-stranded DNA and double-stranded DNA." [GOC
		GO:0000400+F	molecular_function	[name] four-way junction DNA binding	[def] "Interacting selectively and non-covalently with DNA containing four-way junctions, also known as Holliday junctions, a structure where two DNA double strands are held together by reciprocal exchange of two of the four strands, one strand each from the two original helices." [GOC
		GO:0000725+P	biological_process	[name] recombinational repair	[def] "A DNA repair process that involves the exchange, reciprocal or nonreciprocal, of genetic material between the broken DNA molecule and a homologous region of DNA." [GOC
		GO:0000730+P	biological_process	[name] DNA recombinase assembly	[def] "The aggregation, arrangement and bonding together of strand exchange proteins (recombinases) into higher order oligomers on single-stranded DNA." [PMID
		GO:0003677+F	molecular_function	[name] DNA binding	[def] "Any molecular function by which a gene product interacts selectively with DNA (deoxyribonucleic acid)." [GOC
		GO:0003690+F	molecular_function	[name] double-stranded DNA binding	[def] "Interacting selectively and non-covalently with double-stranded DNA." [GOC
		GO:0003697+F	molecular_function	[name] single-stranded DNA binding	[def] "Interacting selectively and non-covalently with single-stranded DNA." [GOC
		GO:0004518+F	molecular_function	[name] nuclease activity	[def] "Catalysis of the hydrolysis of ester linkages within nucleic acids." [ISBN
		GO:0004519+F	molecular_function	[name] endonuclease activity	[def] "Catalysis of the hydrolysis of ester linkages within nucleic acids by creating internal breaks." [GOC
		GO:0004520+F	molecular_function	[name] endodeoxyribonuclease activity	[def] "Catalysis of the hydrolysis of ester linkages within deoxyribonucleic acid by creating internal breaks." [GOC
		GO:0005515+F	molecular_function	[name] protein binding	[def] "Interacting selectively and non-covalently with any protein or protein complex (a complex of two or more proteins that may include other nonprotein molecules)." [GOC
		GO:0005737+C	cellular_component	[name] cytoplasm	[def] "All of the contents of a cell excluding the plasma membrane and nucleus, but including other subcellular structures." [ISBN
		GO:0005829+C	cellular_component	[name] cytosol	[def] "The part of the cytoplasm that does not contain organelles but which does contain other particulate matter, such as protein complexes." [GOC
		GO:0006259+P	biological_process	[name] DNA metabolic process	[def] "Any cellular metabolic process involving deoxyribonucleic acid. This is one of the two main types of nucleic acid, consisting of a long, unbranched macromolecule formed from one, or more commonly, two, strands of linked deoxyribonucleotides." [ISBN
		GO:0006281+P	biological_process	[name] DNA repair	[def] "The process of restoring DNA after damage. Genomes are subject to damage by chemical and physical agents in the environment (e.g. UV and ionizing radiations, chemical mutagens, fungal and bacterial toxins, etc.) and by free radicals or alkylating agents endogenously generated in metabolism. DNA is also damaged because of errors during its replication. A variety of different DNA repair path…
		GO:0006310+P	biological_process	[name] DNA recombination	[def] "Any process in which a new genotype is formed by reassortment of genes resulting in gene combinations different from those that were present in the parents. In eukaryotes genetic recombination can occur by chromosome assortment, intrachromosomal recombination, or nonreciprocal interchromosomal recombination. Intrachromosomal recombination occurs by crossing over. In bacteria it may occur b…
		GO:0006312+P	biological_process	[name] mitotic recombination	[def] "The exchange, reciprocal or nonreciprocal, of genetic material between one DNA molecule and a homologous region of DNA that occurs during mitotic cell cycles." [GOC
		GO:0006314+P	biological_process	[name] intron homing	[def] "Lateral transfer of an intron to a homologous allele that lacks the intron, mediated by a site-specific endonuclease encoded within the mobile intron." [PMID
		GO:0006974+P	biological_process	[name] response to DNA damage stimulus	[def] "Any process that results in a change in state or activity of a cell (in terms of movement, secretion, enzyme production, gene expression, etc.) as a result of a stimulus indicating damage to its DNA from environmental insults or errors during metabolism." [GOC
		GO:0008094+F	molecular_function	[name] DNA-dependent ATPase activity	[def] "Catalysis of the reaction
		GO:0009432+P	biological_process	[name] SOS response	[def] "An error-prone process for repairing damaged microbial DNA." [GOC
		GO:0009650+P	biological_process	[name] UV protection	[def] "Any process in which an organism or cell protects itself from ultraviolet radiation (UV), which may also result in resistance to repeated exposure to UV." [GOC
		GO:0010212+P	biological_process	[name] response to ionizing radiation	[def] "Any process that results in a change in state or activity of a cell or an organism (in terms of movement, secretion, enzyme production, gene expression, etc.) as a result of a ionizing radiation stimulus. Ionizing radiation is radiation with sufficient energy to remove electrons from atoms and may arise from spontaneous decay of unstable isotopes, resulting in alpha and beta particles and …
		GO:0016539+P	biological_process	[name] intein-mediated protein splicing	[def] "The removal of an internal amino acid sequence (an intein) from a protein during protein maturation_ the excision of inteins is precise and the N- and C-terminal exteins are joined by a normal peptide bond. Protein splicing involves 4 nucleophilic displacements by the 3 conserved splice junction residues." [GOC
		GO:0016887+F	molecular_function	[name] ATPase activity	[def] "Catalysis of the reaction
		GO:0030145+F	molecular_function	[name] manganese ion binding	[def] "Interacting selectively and non-covalently with manganese (Mn) ions." [GOC
		GO:0042148+P	biological_process	[name] strand invasion	[def] "The process in which the nucleoprotein complex (composed of the broken single-strand DNA and the recombinase) searches and identifies a region of homology in intact duplex DNA. The broken single-strand DNA displaces the like strand and forms Watson-Crick base pairs with its complement, forming a duplex in which each strand is from one of the two recombining DNA molecules." [GOC
		GO:0046677+P	biological_process	[name] response to antibiotic	[def] "Any process that results in a change in state or activity of a cell or an organism (in terms of movement, secretion, enzyme production, gene expression, etc.) as a result of an antibiotic stimulus. An antibiotic is a chemical substance produced by a microorganism which has the capacity to inhibit the growth of or to kill other microorganisms." [GOC
		GO:0090305+P	biological_process	[name] nucleic acid phosphodiester bond hydrolysis	[def] "The nucleic acid metabolic process in which the phosphodiester bonds between nucleotides are cleaved by hydrolysis." [GOC
	[ATP4A only]
		GO:0005391+F	molecular_function	[name] sodium	[def] "Catalysis of the transfer of a solute or solutes from one side of a membrane to the other according to the reaction
		GO:0005615+C	cellular_component	[name] extracellular space	[def] "That part of a multicellular organism outside the cells proper, usually taken to be outside the plasma membranes, and occupied by fluid." [ISBN
		GO:0005886+C	cellular_component	[name] plasma membrane	[def] "The membrane surrounding a cell that separates the cell from its external environment. It consists of a phospholipid bilayer and associated proteins." [ISBN
		GO:0005887+C	cellular_component	[name] integral to plasma membrane	[def] "Penetrating at least one phospholipid bilayer of a plasma membrane. May also refer to the state of being buried in the bilayer with no exposure outside the bilayer." [GOC
		GO:0006810+P	biological_process	[name] transport	[def] "The directed movement of substances (such as macromolecules, small molecules, ions) into, out of or within a cell, or between cells, or within a multicellular organism by means of some agent such as a transporter or pore." [GOC
		GO:0006811+P	biological_process	[name] ion transport	[def] "The directed movement of charged atoms or small charged molecules into, out of or within a cell, or between cells, by means of some agent such as a transporter or pore." [GOC
		GO:0006813+P	biological_process	[name] potassium ion transport	[def] "The directed movement of potassium ions (K+) into, out of or within a cell, or between cells, by means of some agent such as a transporter or pore." [GOC
		GO:0006814+P	biological_process	[name] sodium ion transport	[def] "The directed movement of sodium ions (Na+) into, out of or within a cell, or between cells, by means of some agent such as a transporter or pore." [GOC
		GO:0006883+P	biological_process	[name] cellular sodium ion homeostasis	[def] "Any process involved in the maintenance of an internal steady state of sodium ions at the level of a cell." [GOC
		GO:0008900+F	molecular_function	[name] hydrogen	[def] "Catalysis of the transfer of a solute or solutes from one side of a membrane to the other according to the reaction
		GO:0010107+P	biological_process	[name] potassium ion import	[def] "The directed movement of potassium ions into a cell or organelle." [GOC
		GO:0010248+P	biological_process	[name] establishment or maintenance of transmembrane electrochemical gradient	[def] "The directed movement of ions to establish or maintain an electrochemical gradient across a membrane by means of some agent such as a transporter or pore." [GOC
		GO:0015991+P	biological_process	[name] ATP hydrolysis coupled proton transport	[def] "The transport of protons against an electrochemical gradient, using energy from ATP hydrolysis." [GOC
		GO:0015992+P	biological_process	[name] proton transport	[def] "The directed movement of protons (hydrogen ions) into, out of or within a cell, or between cells, by means of some agent such as a transporter or pore." [GOC
		GO:0016020+C	cellular_component	[name] membrane	[def] "Double layer of lipid molecules that encloses all cells, and, in eukaryotes, many organelles_ may be a single or double lipid bilayer_ also includes associated proteins." [GOC
		GO:0016021+C	cellular_component	[name] integral to membrane	[def] "Penetrating at least one phospholipid bilayer of a membrane. May also refer to the state of being buried in the bilayer with no exposure outside the bilayer. When used to describe a protein, indicates that all or part of the peptide sequence is embedded in the membrane." [GOC
		GO:0030007+P	biological_process	[name] cellular potassium ion homeostasis	[def] "Any process involved in the maintenance of an internal steady state of potassium ions at the level of a cell." [GOC
		GO:0034220+P	biological_process	[name] ion transmembrane transport	[def] "A process in which an ion is transported from one side of a membrane to the other by means of some agent such as a transporter or pore." [GOC
		GO:0036376+P
		GO:0043231+C	cellular_component	[name] intracellular membrane-bounded organelle	[def] "Organized structure of distinctive morphology and function, bounded by a single or double lipid bilayer membrane and occurring within the cell. Includes the nucleus, mitochondria, plastids, vacuoles, and vesicles. Excludes the plasma membrane." [GOC
		GO:0046872+F	molecular_function	[name] metal ion binding	[def] "Interacting selectively and non-covalently with any metal ion." [GOC
[9]{Rv2737c,ATP1A4}
	[common GO terms]
		GO:0000166+F	molecular_function	[name] nucleotide binding	[def] "Interacting selectively and non-covalently with a nucleotide, any compound consisting of a nucleoside that is esterified with (ortho)phosphate or an oligophosphate at any hydroxyl group on the ribose or deoxyribose." [GOC
		GO:0005524+F	molecular_function	[name] ATP binding	[def] "Interacting selectively and non-covalently with ATP, adenosine 5'-triphosphate, a universally important coenzyme and enzyme regulator." [ISBN
		GO:0016787+F	molecular_function	[name] hydrolase activity	[def] "Catalysis of the hydrolysis of various bonds, e.g. C-O, C-N, C-C, phosphoric anhydride bonds, etc. Hydrolase is the systematic name for any enzyme of EC class 3." [ISBN
	[Rv2737c only]
		GO:0000150+F	molecular_function	[name] recombinase activity	[def] "Catalysis of the identification and base-pairing of homologous sequences between single-stranded DNA and double-stranded DNA." [GOC
		GO:0000287+F	molecular_function	[name] magnesium ion binding	[def] "Interacting selectively and non-covalently with magnesium (Mg) ions." [GOC
		GO:0000400+F	molecular_function	[name] four-way junction DNA binding	[def] "Interacting selectively and non-covalently with DNA containing four-way junctions, also known as Holliday junctions, a structure where two DNA double strands are held together by reciprocal exchange of two of the four strands, one strand each from the two original helices." [GOC
		GO:0000725+P	biological_process	[name] recombinational repair	[def] "A DNA repair process that involves the exchange, reciprocal or nonreciprocal, of genetic material between the broken DNA molecule and a homologous region of DNA." [GOC
		GO:0000730+P	biological_process	[name] DNA recombinase assembly	[def] "The aggregation, arrangement and bonding together of strand exchange proteins (recombinases) into higher order oligomers on single-stranded DNA." [PMID
		GO:0003677+F	molecular_function	[name] DNA binding	[def] "Any molecular function by which a gene product interacts selectively with DNA (deoxyribonucleic acid)." [GOC
		GO:0003690+F	molecular_function	[name] double-stranded DNA binding	[def] "Interacting selectively and non-covalently with double-stranded DNA." [GOC
		GO:0003697+F	molecular_function	[name] single-stranded DNA binding	[def] "Interacting selectively and non-covalently with single-stranded DNA." [GOC
		GO:0004518+F	molecular_function	[name] nuclease activity	[def] "Catalysis of the hydrolysis of ester linkages within nucleic acids." [ISBN
		GO:0004519+F	molecular_function	[name] endonuclease activity	[def] "Catalysis of the hydrolysis of ester linkages within nucleic acids by creating internal breaks." [GOC
		GO:0004520+F	molecular_function	[name] endodeoxyribonuclease activity	[def] "Catalysis of the hydrolysis of ester linkages within deoxyribonucleic acid by creating internal breaks." [GOC
		GO:0005515+F	molecular_function	[name] protein binding	[def] "Interacting selectively and non-covalently with any protein or protein complex (a complex of two or more proteins that may include other nonprotein molecules)." [GOC
		GO:0005737+C	cellular_component	[name] cytoplasm	[def] "All of the contents of a cell excluding the plasma membrane and nucleus, but including other subcellular structures." [ISBN
		GO:0005829+C	cellular_component	[name] cytosol	[def] "The part of the cytoplasm that does not contain organelles but which does contain other particulate matter, such as protein complexes." [GOC
		GO:0006259+P	biological_process	[name] DNA metabolic process	[def] "Any cellular metabolic process involving deoxyribonucleic acid. This is one of the two main types of nucleic acid, consisting of a long, unbranched macromolecule formed from one, or more commonly, two, strands of linked deoxyribonucleotides." [ISBN
		GO:0006281+P	biological_process	[name] DNA repair	[def] "The process of restoring DNA after damage. Genomes are subject to damage by chemical and physical agents in the environment (e.g. UV and ionizing radiations, chemical mutagens, fungal and bacterial toxins, etc.) and by free radicals or alkylating agents endogenously generated in metabolism. DNA is also damaged because of errors during its replication. A variety of different DNA repair path…
		GO:0006310+P	biological_process	[name] DNA recombination	[def] "Any process in which a new genotype is formed by reassortment of genes resulting in gene combinations different from those that were present in the parents. In eukaryotes genetic recombination can occur by chromosome assortment, intrachromosomal recombination, or nonreciprocal interchromosomal recombination. Intrachromosomal recombination occurs by crossing over. In bacteria it may occur b…
		GO:0006312+P	biological_process	[name] mitotic recombination	[def] "The exchange, reciprocal or nonreciprocal, of genetic material between one DNA molecule and a homologous region of DNA that occurs during mitotic cell cycles." [GOC
		GO:0006314+P	biological_process	[name] intron homing	[def] "Lateral transfer of an intron to a homologous allele that lacks the intron, mediated by a site-specific endonuclease encoded within the mobile intron." [PMID
		GO:0006974+P	biological_process	[name] response to DNA damage stimulus	[def] "Any process that results in a change in state or activity of a cell (in terms of movement, secretion, enzyme production, gene expression, etc.) as a result of a stimulus indicating damage to its DNA from environmental insults or errors during metabolism." [GOC
		GO:0008094+F	molecular_function	[name] DNA-dependent ATPase activity	[def] "Catalysis of the reaction
		GO:0009432+P	biological_process	[name] SOS response	[def] "An error-prone process for repairing damaged microbial DNA." [GOC
		GO:0009650+P	biological_process	[name] UV protection	[def] "Any process in which an organism or cell protects itself from ultraviolet radiation (UV), which may also result in resistance to repeated exposure to UV." [GOC
		GO:0010212+P	biological_process	[name] response to ionizing radiation	[def] "Any process that results in a change in state or activity of a cell or an organism (in terms of movement, secretion, enzyme production, gene expression, etc.) as a result of a ionizing radiation stimulus. Ionizing radiation is radiation with sufficient energy to remove electrons from atoms and may arise from spontaneous decay of unstable isotopes, resulting in alpha and beta particles and …
		GO:0016539+P	biological_process	[name] intein-mediated protein splicing	[def] "The removal of an internal amino acid sequence (an intein) from a protein during protein maturation_ the excision of inteins is precise and the N- and C-terminal exteins are joined by a normal peptide bond. Protein splicing involves 4 nucleophilic displacements by the 3 conserved splice junction residues." [GOC
		GO:0016887+F	molecular_function	[name] ATPase activity	[def] "Catalysis of the reaction
		GO:0030145+F	molecular_function	[name] manganese ion binding	[def] "Interacting selectively and non-covalently with manganese (Mn) ions." [GOC
		GO:0042148+P	biological_process	[name] strand invasion	[def] "The process in which the nucleoprotein complex (composed of the broken single-strand DNA and the recombinase) searches and identifies a region of homology in intact duplex DNA. The broken single-strand DNA displaces the like strand and forms Watson-Crick base pairs with its complement, forming a duplex in which each strand is from one of the two recombining DNA molecules." [GOC
		GO:0046677+P	biological_process	[name] response to antibiotic	[def] "Any process that results in a change in state or activity of a cell or an organism (in terms of movement, secretion, enzyme production, gene expression, etc.) as a result of an antibiotic stimulus. An antibiotic is a chemical substance produced by a microorganism which has the capacity to inhibit the growth of or to kill other microorganisms." [GOC
		GO:0090305+P	biological_process	[name] nucleic acid phosphodiester bond hydrolysis	[def] "The nucleic acid metabolic process in which the phosphodiester bonds between nucleotides are cleaved by hydrolysis." [GOC
	[ATP1A4 only]
		GO:0005391+F	molecular_function	[name] sodium	[def] "Catalysis of the transfer of a solute or solutes from one side of a membrane to the other according to the reaction
		GO:0005886+C	cellular_component	[name] plasma membrane	[def] "The membrane surrounding a cell that separates the cell from its external environment. It consists of a phospholipid bilayer and associated proteins." [ISBN
		GO:0005887+C	cellular_component	[name] integral to plasma membrane	[def] "Penetrating at least one phospholipid bilayer of a plasma membrane. May also refer to the state of being buried in the bilayer with no exposure outside the bilayer." [GOC
		GO:0005890+C	cellular_component	[name] sodium	[def] "Sodium
		GO:0006810+P	biological_process	[name] transport	[def] "The directed movement of substances (such as macromolecules, small molecules, ions) into, out of or within a cell, or between cells, or within a multicellular organism by means of some agent such as a transporter or pore." [GOC
		GO:0006811+P	biological_process	[name] ion transport	[def] "The directed movement of charged atoms or small charged molecules into, out of or within a cell, or between cells, by means of some agent such as a transporter or pore." [GOC
		GO:0006813+P	biological_process	[name] potassium ion transport	[def] "The directed movement of potassium ions (K+) into, out of or within a cell, or between cells, by means of some agent such as a transporter or pore." [GOC
		GO:0006814+P	biological_process	[name] sodium ion transport	[def] "The directed movement of sodium ions (Na+) into, out of or within a cell, or between cells, by means of some agent such as a transporter or pore." [GOC
		GO:0006883+P	biological_process	[name] cellular sodium ion homeostasis	[def] "Any process involved in the maintenance of an internal steady state of sodium ions at the level of a cell." [GOC
		GO:0007283+P	biological_process	[name] spermatogenesis	[def] "The process of formation of spermatozoa, including spermatocytogenesis and spermiogenesis." [GOC
		GO:0009566+P	biological_process	[name] fertilization	[def] "The union of gametes of opposite sexes during the process of sexual reproduction to form a zygote. It involves the fusion of the gametic nuclei (karyogamy) and cytoplasm (plasmogamy)." [GOC
		GO:0010107+P	biological_process	[name] potassium ion import	[def] "The directed movement of potassium ions into a cell or organelle." [GOC
		GO:0010248+P	biological_process	[name] establishment or maintenance of transmembrane electrochemical gradient	[def] "The directed movement of ions to establish or maintain an electrochemical gradient across a membrane by means of some agent such as a transporter or pore." [GOC
		GO:0015991+P	biological_process	[name] ATP hydrolysis coupled proton transport	[def] "The transport of protons against an electrochemical gradient, using energy from ATP hydrolysis." [GOC
		GO:0016020+C	cellular_component	[name] membrane	[def] "Double layer of lipid molecules that encloses all cells, and, in eukaryotes, many organelles_ may be a single or double lipid bilayer_ also includes associated proteins." [GOC
		GO:0016021+C	cellular_component	[name] integral to membrane	[def] "Penetrating at least one phospholipid bilayer of a membrane. May also refer to the state of being buried in the bilayer with no exposure outside the bilayer. When used to describe a protein, indicates that all or part of the peptide sequence is embedded in the membrane." [GOC
		GO:0030007+P	biological_process	[name] cellular potassium ion homeostasis	[def] "Any process involved in the maintenance of an internal steady state of potassium ions at the level of a cell." [GOC
		GO:0030317+P	biological_process	[name] sperm motility	[def] "Any process involved in the controlled movement of a sperm cell." [GOC
		GO:0030641+P	biological_process	[name] regulation of cellular pH	[def] "Any process involved in the maintenance of an internal equilibrium of hydrogen ions (protons) within a cell or between a cell and its external environment." [GOC
		GO:0034220+P	biological_process	[name] ion transmembrane transport	[def] "A process in which an ion is transported from one side of a membrane to the other by means of some agent such as a transporter or pore." [GOC
		GO:0036376+P
		GO:0042391+P	biological_process	[name] regulation of membrane potential	[def] "Any process that modulates the establishment or extent of a membrane potential, the electric potential existing across any membrane arising from charges in the membrane itself and from the charges present in the media on either side of the membrane." [GOC
		GO:0043231+C	cellular_component	[name] intracellular membrane-bounded organelle	[def] "Organized structure of distinctive morphology and function, bounded by a single or double lipid bilayer membrane and occurring within the cell. Includes the nucleus, mitochondria, plastids, vacuoles, and vesicles. Excludes the plasma membrane." [GOC
		GO:0046872+F	molecular_function	[name] metal ion binding	[def] "Interacting selectively and non-covalently with any metal ion." [GOC
		GO:1903779+P
[10]{Rv2737c,ABCB8}
	[common GO terms]
		GO:0000166+F	molecular_function	[name] nucleotide binding	[def] "Interacting selectively and non-covalently with a nucleotide, any compound consisting of a nucleoside that is esterified with (ortho)phosphate or an oligophosphate at any hydroxyl group on the ribose or deoxyribose." [GOC
		GO:0005524+F	molecular_function	[name] ATP binding	[def] "Interacting selectively and non-covalently with ATP, adenosine 5'-triphosphate, a universally important coenzyme and enzyme regulator." [ISBN
		GO:0016887+F	molecular_function	[name] ATPase activity	[def] "Catalysis of the reaction
	[Rv2737c only]
		GO:0000150+F	molecular_function	[name] recombinase activity	[def] "Catalysis of the identification and base-pairing of homologous sequences between single-stranded DNA and double-stranded DNA." [GOC
		GO:0000287+F	molecular_function	[name] magnesium ion binding	[def] "Interacting selectively and non-covalently with magnesium (Mg) ions." [GOC
		GO:0000400+F	molecular_function	[name] four-way junction DNA binding	[def] "Interacting selectively and non-covalently with DNA containing four-way junctions, also known as Holliday junctions, a structure where two DNA double strands are held together by reciprocal exchange of two of the four strands, one strand each from the two original helices." [GOC
		GO:0000725+P	biological_process	[name] recombinational repair	[def] "A DNA repair process that involves the exchange, reciprocal or nonreciprocal, of genetic material between the broken DNA molecule and a homologous region of DNA." [GOC
		GO:0000730+P	biological_process	[name] DNA recombinase assembly	[def] "The aggregation, arrangement and bonding together of strand exchange proteins (recombinases) into higher order oligomers on single-stranded DNA." [PMID
		GO:0003677+F	molecular_function	[name] DNA binding	[def] "Any molecular function by which a gene product interacts selectively with DNA (deoxyribonucleic acid)." [GOC
		GO:0003690+F	molecular_function	[name] double-stranded DNA binding	[def] "Interacting selectively and non-covalently with double-stranded DNA." [GOC
		GO:0003697+F	molecular_function	[name] single-stranded DNA binding	[def] "Interacting selectively and non-covalently with single-stranded DNA." [GOC
		GO:0004518+F	molecular_function	[name] nuclease activity	[def] "Catalysis of the hydrolysis of ester linkages within nucleic acids." [ISBN
		GO:0004519+F	molecular_function	[name] endonuclease activity	[def] "Catalysis of the hydrolysis of ester linkages within nucleic acids by creating internal breaks." [GOC
		GO:0004520+F	molecular_function	[name] endodeoxyribonuclease activity	[def] "Catalysis of the hydrolysis of ester linkages within deoxyribonucleic acid by creating internal breaks." [GOC
		GO:0005515+F	molecular_function	[name] protein binding	[def] "Interacting selectively and non-covalently with any protein or protein complex (a complex of two or more proteins that may include other nonprotein molecules)." [GOC
		GO:0005737+C	cellular_component	[name] cytoplasm	[def] "All of the contents of a cell excluding the plasma membrane and nucleus, but including other subcellular structures." [ISBN
		GO:0005829+C	cellular_component	[name] cytosol	[def] "The part of the cytoplasm that does not contain organelles but which does contain other particulate matter, such as protein complexes." [GOC
		GO:0006259+P	biological_process	[name] DNA metabolic process	[def] "Any cellular metabolic process involving deoxyribonucleic acid. This is one of the two main types of nucleic acid, consisting of a long, unbranched macromolecule formed from one, or more commonly, two, strands of linked deoxyribonucleotides." [ISBN
		GO:0006281+P	biological_process	[name] DNA repair	[def] "The process of restoring DNA after damage. Genomes are subject to damage by chemical and physical agents in the environment (e.g. UV and ionizing radiations, chemical mutagens, fungal and bacterial toxins, etc.) and by free radicals or alkylating agents endogenously generated in metabolism. DNA is also damaged because of errors during its replication. A variety of different DNA repair path…
		GO:0006310+P	biological_process	[name] DNA recombination	[def] "Any process in which a new genotype is formed by reassortment of genes resulting in gene combinations different from those that were present in the parents. In eukaryotes genetic recombination can occur by chromosome assortment, intrachromosomal recombination, or nonreciprocal interchromosomal recombination. Intrachromosomal recombination occurs by crossing over. In bacteria it may occur b…
		GO:0006312+P	biological_process	[name] mitotic recombination	[def] "The exchange, reciprocal or nonreciprocal, of genetic material between one DNA molecule and a homologous region of DNA that occurs during mitotic cell cycles." [GOC
		GO:0006314+P	biological_process	[name] intron homing	[def] "Lateral transfer of an intron to a homologous allele that lacks the intron, mediated by a site-specific endonuclease encoded within the mobile intron." [PMID
		GO:0006974+P	biological_process	[name] response to DNA damage stimulus	[def] "Any process that results in a change in state or activity of a cell (in terms of movement, secretion, enzyme production, gene expression, etc.) as a result of a stimulus indicating damage to its DNA from environmental insults or errors during metabolism." [GOC
		GO:0008094+F	molecular_function	[name] DNA-dependent ATPase activity	[def] "Catalysis of the reaction
		GO:0009432+P	biological_process	[name] SOS response	[def] "An error-prone process for repairing damaged microbial DNA." [GOC
		GO:0009650+P	biological_process	[name] UV protection	[def] "Any process in which an organism or cell protects itself from ultraviolet radiation (UV), which may also result in resistance to repeated exposure to UV." [GOC
		GO:0010212+P	biological_process	[name] response to ionizing radiation	[def] "Any process that results in a change in state or activity of a cell or an organism (in terms of movement, secretion, enzyme production, gene expression, etc.) as a result of a ionizing radiation stimulus. Ionizing radiation is radiation with sufficient energy to remove electrons from atoms and may arise from spontaneous decay of unstable isotopes, resulting in alpha and beta particles and …
		GO:0016539+P	biological_process	[name] intein-mediated protein splicing	[def] "The removal of an internal amino acid sequence (an intein) from a protein during protein maturation_ the excision of inteins is precise and the N- and C-terminal exteins are joined by a normal peptide bond. Protein splicing involves 4 nucleophilic displacements by the 3 conserved splice junction residues." [GOC
		GO:0016787+F	molecular_function	[name] hydrolase activity	[def] "Catalysis of the hydrolysis of various bonds, e.g. C-O, C-N, C-C, phosphoric anhydride bonds, etc. Hydrolase is the systematic name for any enzyme of EC class 3." [ISBN
		GO:0030145+F	molecular_function	[name] manganese ion binding	[def] "Interacting selectively and non-covalently with manganese (Mn) ions." [GOC
		GO:0042148+P	biological_process	[name] strand invasion	[def] "The process in which the nucleoprotein complex (composed of the broken single-strand DNA and the recombinase) searches and identifies a region of homology in intact duplex DNA. The broken single-strand DNA displaces the like strand and forms Watson-Crick base pairs with its complement, forming a duplex in which each strand is from one of the two recombining DNA molecules." [GOC
		GO:0046677+P	biological_process	[name] response to antibiotic	[def] "Any process that results in a change in state or activity of a cell or an organism (in terms of movement, secretion, enzyme production, gene expression, etc.) as a result of an antibiotic stimulus. An antibiotic is a chemical substance produced by a microorganism which has the capacity to inhibit the growth of or to kill other microorganisms." [GOC
		GO:0090305+P	biological_process	[name] nucleic acid phosphodiester bond hydrolysis	[def] "The nucleic acid metabolic process in which the phosphodiester bonds between nucleotides are cleaved by hydrolysis." [GOC
	[ABCB8 only]
		GO:0005215+F	molecular_function	[name] transporter activity	[def] "Enables the directed movement of substances (such as macromolecules, small molecules, ions) into, out of or within a cell, or between cells." [GOC
		GO:0005634+C	cellular_component	[name] nucleus	[def] "A membrane-bounded organelle of eukaryotic cells in which chromosomes are housed and replicated. In most cells, the nucleus contains all of the cell's chromosomes except the organellar chromosomes, and is the site of RNA synthesis and processing. In some species, or in specialized cell types, RNA metabolism or DNA replication may be absent." [GOC
		GO:0005730+C	cellular_component	[name] nucleolus	[def] "A small, dense body one or more of which are present in the nucleus of eukaryotic cells. It is rich in RNA and protein, is not bounded by a limiting membrane, and is not seen during mitosis. Its prime function is the transcription of the nucleolar DNA into 45S ribosomal-precursor RNA, the processing of this RNA into 5.8S, 18S, and 28S components of ribosomal RNA, and the association of the…
		GO:0005739+C	cellular_component	[name] mitochondrion	[def] "A semiautonomous, self replicating organelle that occurs in varying numbers, shapes, and sizes in the cytoplasm of virtually all eukaryotic cells. It is notably the site of tissue respiration." [ISBN
		GO:0005740+C	cellular_component	[name] mitochondrial envelope	[def] "The double lipid bilayer enclosing the mitochondrion and separating its contents from the cell cytoplasm_ includes the intermembrane space." [GOC
		GO:0005743+C	cellular_component	[name] mitochondrial inner membrane	[def] "The inner, i.e. lumen-facing, lipid bilayer of the mitochondrial envelope. It is highly folded to form cristae." [GOC
		GO:0006810+P	biological_process	[name] transport	[def] "The directed movement of substances (such as macromolecules, small molecules, ions) into, out of or within a cell, or between cells, or within a multicellular organism by means of some agent such as a transporter or pore." [GOC
		GO:0016020+C	cellular_component	[name] membrane	[def] "Double layer of lipid molecules that encloses all cells, and, in eukaryotes, many organelles_ may be a single or double lipid bilayer_ also includes associated proteins." [GOC
		GO:0016021+C	cellular_component	[name] integral to membrane	[def] "Penetrating at least one phospholipid bilayer of a membrane. May also refer to the state of being buried in the bilayer with no exposure outside the bilayer. When used to describe a protein, indicates that all or part of the peptide sequence is embedded in the membrane." [GOC
		GO:0042626+F	molecular_function	[name] ATPase activity, coupled to transmembrane movement of substances	[def] "Catalysis of the reaction
		GO:0043190+C	cellular_component	[name] ATP-binding cassette (ABC) transporter complex	[def] "A complex for the transport of metabolites into and out of the cell, typically comprised of four domains_ two membrane-associated domains and two ATP-binding domains at the intracellular face of the membrane, that form a central pore through the plasma membrane. Each of the four core domains may be encoded as a separate polypeptide or the domains can be fused in any one of a number of ways…
		GO:0055085+P	biological_process	[name] transmembrane transport	[def] "The process in which a solute is transported from one side of a membrane to the other." [GOC
[11]{Rv1547,POLN}
	[common GO terms]
		GO:0003677+F	molecular_function	[name] DNA binding	[def] "Any molecular function by which a gene product interacts selectively with DNA (deoxyribonucleic acid)." [GOC
		GO:0003887+F	molecular_function	[name] DNA-directed DNA polymerase activity	[def] "Catalysis of the reaction
		GO:0005737+C	cellular_component	[name] cytoplasm	[def] "All of the contents of a cell excluding the plasma membrane and nucleus, but including other subcellular structures." [ISBN
		GO:0006260+P	biological_process	[name] DNA replication	[def] "The cellular metabolic process in which a cell duplicates one or more molecules of DNA. DNA replication begins when specific sequences, known as origins of replication, are recognized and bound by initiation proteins, and ends when the original DNA molecule has been completely duplicated and the copies topologically separated. The unit of replication usually corresponds to the genome of th…
		GO:0016740+F	molecular_function	[name] transferase activity	[def] "Catalysis of the transfer of a group, e.g. a methyl group, glycosyl group, acyl group, phosphorus-containing, or other groups, from one compound (generally regarded as the donor) to another compound (generally regarded as the acceptor). Transferase is the systematic name for any enzyme of EC class 2." [ISBN
		GO:0016779+F	molecular_function	[name] nucleotidyltransferase activity	[def] "Catalysis of the transfer of a nucleotidyl group to a reactant." [ISBN
		GO:0090305+P	biological_process	[name] nucleic acid phosphodiester bond hydrolysis	[def] "The nucleic acid metabolic process in which the phosphodiester bonds between nucleotides are cleaved by hydrolysis." [GOC
	[Rv1547 only]
		GO:0003824+F	molecular_function	[name] catalytic activity	[def] "Catalysis of a biochemical reaction at physiological temperatures. In biologically catalyzed reactions, the reactants are known as substrates, and the catalysts are naturally occurring macromolecular substances known as enzymes. Enzymes possess specific binding sites for substrates, and are usually composed wholly or largely of protein, but RNA that has catalytic activity (ribozyme) is oft…
		GO:0005618+C	cellular_component	[name] cell wall	[def] "The rigid or semi-rigid envelope lying outside the cell membrane of plant, fungal, and most prokaryotic cells, maintaining their shape and protecting them from osmotic lysis. In plants it is made of cellulose and, often, lignin_ in fungi it is composed largely of polysaccharides_ in bacteria it is composed of peptidoglycan." [ISBN
		GO:0005886+C	cellular_component	[name] plasma membrane	[def] "The membrane surrounding a cell that separates the cell from its external environment. It consists of a phospholipid bilayer and associated proteins." [ISBN
		GO:0008408+F	molecular_function	[name] 3'-5' exonuclease activity	[def] "Catalysis of the hydrolysis of ester linkages within nucleic acids by removing nucleotide residues from the 3' end." [GOC
		GO:0040007+P	biological_process	[name] growth	[def] "The increase in size or mass of an entire organism, a part of an organism or a cell." [GOC
		GO:0071897+P	biological_process	[name] DNA biosynthetic process	[def] "The cellular DNA metabolic process resulting in the formation of DNA, deoxyribonucleic acid, one of the two main types of nucleic acid, consisting of a long unbranched macromolecule formed from one or two strands of linked deoxyribonucleotides, the 3'-phosphate group of each constituent deoxyribonucleotide being joined in 3',5'-phosphodiester linkage to the 5'-hydroxyl group of the deoxyri…
	[POLN only]
		GO:0000724+P	biological_process	[name] double-strand break repair via homologous recombination	[def] "The error-free repair of a double-strand break in DNA in which the broken DNA molecule is repaired using homologous sequences. A strand in the broken DNA searches for a homologous region in an intact chromosome to serve as the template for DNA synthesis. The restoration of two intact DNA molecules results in the exchange, reciprocal or nonreciprocal, of genetic material between the intact …
		GO:0003676+F	molecular_function	[name] nucleic acid binding	[def] "Interacting selectively and non-covalently with any nucleic acid." [GOC
		GO:0005515+F	molecular_function	[name] protein binding	[def] "Interacting selectively and non-covalently with any protein or protein complex (a complex of two or more proteins that may include other nonprotein molecules)." [GOC
		GO:0005634+C	cellular_component	[name] nucleus	[def] "A membrane-bounded organelle of eukaryotic cells in which chromosomes are housed and replicated. In most cells, the nucleus contains all of the cell's chromosomes except the organellar chromosomes, and is the site of RNA synthesis and processing. In some species, or in specialized cell types, RNA metabolism or DNA replication may be absent." [GOC
		GO:0005654+C	cellular_component	[name] nucleoplasm	[def] "That part of the nuclear content other than the chromosomes or the nucleolus." [GOC
		GO:0006261+P	biological_process	[name] DNA-dependent DNA replication	[def] "A DNA replication process that uses parental DNA as a template for the DNA-dependent DNA polymerases that synthesize the new strands." [GOC
		GO:0006281+P	biological_process	[name] DNA repair	[def] "The process of restoring DNA after damage. Genomes are subject to damage by chemical and physical agents in the environment (e.g. UV and ionizing radiations, chemical mutagens, fungal and bacterial toxins, etc.) and by free radicals or alkylating agents endogenously generated in metabolism. DNA is also damaged because of errors during its replication. A variety of different DNA repair path…
		GO:0006974+P	biological_process	[name] response to DNA damage stimulus	[def] "Any process that results in a change in state or activity of a cell (in terms of movement, secretion, enzyme production, gene expression, etc.) as a result of a stimulus indicating damage to its DNA from environmental insults or errors during metabolism." [GOC
		GO:0008409+F	molecular_function	[name] 5'-3' exonuclease activity	[def] "Catalysis of the hydrolysis of ester linkages within nucleic acids by removing nucleotide residues from the 5' end." [GOC
		GO:0019985+P	biological_process	[name] translesion synthesis	[def] "The replication of damaged DNA by synthesis across a lesion in the template strand_ a specialized DNA polymerase or replication complex inserts a defined nucleotide across from the lesion which allows DNA synthesis to continue beyond the lesion. This process can be mutagenic depending on the damaged nucleotide and the inserted nucleotide." [GOC
		GO:0030332+F	molecular_function	[name] cyclin binding	[def] "Interacting selectively and non-covalently with cyclins, proteins whose levels in a cell varies markedly during the cell cycle, rising steadily until mitosis, then falling abruptly to zero. As cyclins reach a threshold level, they are thought to drive cells into G2 phase and thus to mitosis." [GOC
		GO:0036297+P
		GO:0005730+C	cellular_component	[name] nucleolus	[def] "A small, dense body one or more of which are present in the nucleus of eukaryotic cells. It is rich in RNA and protein, is not bounded by a limiting membrane, and is not seen during mitosis. Its prime function is the transcription of the nucleolar DNA into 45S ribosomal-precursor RNA, the processing of this RNA into 5.8S, 18S, and 28S components of ribosomal RNA, and the association of the…
[12]{Rv2737c,CBS}
	[common GO terms]
		GO:0005515+F	molecular_function	[name] protein binding	[def] "Interacting selectively and non-covalently with any protein or protein complex (a complex of two or more proteins that may include other nonprotein molecules)." [GOC
		GO:0005737+C	cellular_component	[name] cytoplasm	[def] "All of the contents of a cell excluding the plasma membrane and nucleus, but including other subcellular structures." [ISBN
		GO:0005829+C	cellular_component	[name] cytosol	[def] "The part of the cytoplasm that does not contain organelles but which does contain other particulate matter, such as protein complexes." [GOC
	[Rv2737c only]
		GO:0000150+F	molecular_function	[name] recombinase activity	[def] "Catalysis of the identification and base-pairing of homologous sequences between single-stranded DNA and double-stranded DNA." [GOC
		GO:0000166+F	molecular_function	[name] nucleotide binding	[def] "Interacting selectively and non-covalently with a nucleotide, any compound consisting of a nucleoside that is esterified with (ortho)phosphate or an oligophosphate at any hydroxyl group on the ribose or deoxyribose." [GOC
		GO:0000287+F	molecular_function	[name] magnesium ion binding	[def] "Interacting selectively and non-covalently with magnesium (Mg) ions." [GOC
		GO:0000400+F	molecular_function	[name] four-way junction DNA binding	[def] "Interacting selectively and non-covalently with DNA containing four-way junctions, also known as Holliday junctions, a structure where two DNA double strands are held together by reciprocal exchange of two of the four strands, one strand each from the two original helices." [GOC
		GO:0000725+P	biological_process	[name] recombinational repair	[def] "A DNA repair process that involves the exchange, reciprocal or nonreciprocal, of genetic material between the broken DNA molecule and a homologous region of DNA." [GOC
		GO:0000730+P	biological_process	[name] DNA recombinase assembly	[def] "The aggregation, arrangement and bonding together of strand exchange proteins (recombinases) into higher order oligomers on single-stranded DNA." [PMID
		GO:0003677+F	molecular_function	[name] DNA binding	[def] "Any molecular function by which a gene product interacts selectively with DNA (deoxyribonucleic acid)." [GOC
		GO:0003690+F	molecular_function	[name] double-stranded DNA binding	[def] "Interacting selectively and non-covalently with double-stranded DNA." [GOC
		GO:0003697+F	molecular_function	[name] single-stranded DNA binding	[def] "Interacting selectively and non-covalently with single-stranded DNA." [GOC
		GO:0004518+F	molecular_function	[name] nuclease activity	[def] "Catalysis of the hydrolysis of ester linkages within nucleic acids." [ISBN
		GO:0004519+F	molecular_function	[name] endonuclease activity	[def] "Catalysis of the hydrolysis of ester linkages within nucleic acids by creating internal breaks." [GOC
		GO:0004520+F	molecular_function	[name] endodeoxyribonuclease activity	[def] "Catalysis of the hydrolysis of ester linkages within deoxyribonucleic acid by creating internal breaks." [GOC
		GO:0005524+F	molecular_function	[name] ATP binding	[def] "Interacting selectively and non-covalently with ATP, adenosine 5'-triphosphate, a universally important coenzyme and enzyme regulator." [ISBN
		GO:0006259+P	biological_process	[name] DNA metabolic process	[def] "Any cellular metabolic process involving deoxyribonucleic acid. This is one of the two main types of nucleic acid, consisting of a long, unbranched macromolecule formed from one, or more commonly, two, strands of linked deoxyribonucleotides." [ISBN
		GO:0006281+P	biological_process	[name] DNA repair	[def] "The process of restoring DNA after damage. Genomes are subject to damage by chemical and physical agents in the environment (e.g. UV and ionizing radiations, chemical mutagens, fungal and bacterial toxins, etc.) and by free radicals or alkylating agents endogenously generated in metabolism. DNA is also damaged because of errors during its replication. A variety of different DNA repair path…
		GO:0006310+P	biological_process	[name] DNA recombination	[def] "Any process in which a new genotype is formed by reassortment of genes resulting in gene combinations different from those that were present in the parents. In eukaryotes genetic recombination can occur by chromosome assortment, intrachromosomal recombination, or nonreciprocal interchromosomal recombination. Intrachromosomal recombination occurs by crossing over. In bacteria it may occur b…
		GO:0006312+P	biological_process	[name] mitotic recombination	[def] "The exchange, reciprocal or nonreciprocal, of genetic material between one DNA molecule and a homologous region of DNA that occurs during mitotic cell cycles." [GOC
		GO:0006314+P	biological_process	[name] intron homing	[def] "Lateral transfer of an intron to a homologous allele that lacks the intron, mediated by a site-specific endonuclease encoded within the mobile intron." [PMID
		GO:0006974+P	biological_process	[name] response to DNA damage stimulus	[def] "Any process that results in a change in state or activity of a cell (in terms of movement, secretion, enzyme production, gene expression, etc.) as a result of a stimulus indicating damage to its DNA from environmental insults or errors during metabolism." [GOC
		GO:0008094+F	molecular_function	[name] DNA-dependent ATPase activity	[def] "Catalysis of the reaction
		GO:0009432+P	biological_process	[name] SOS response	[def] "An error-prone process for repairing damaged microbial DNA." [GOC
		GO:0009650+P	biological_process	[name] UV protection	[def] "Any process in which an organism or cell protects itself from ultraviolet radiation (UV), which may also result in resistance to repeated exposure to UV." [GOC
		GO:0010212+P	biological_process	[name] response to ionizing radiation	[def] "Any process that results in a change in state or activity of a cell or an organism (in terms of movement, secretion, enzyme production, gene expression, etc.) as a result of a ionizing radiation stimulus. Ionizing radiation is radiation with sufficient energy to remove electrons from atoms and may arise from spontaneous decay of unstable isotopes, resulting in alpha and beta particles and …
		GO:0016539+P	biological_process	[name] intein-mediated protein splicing	[def] "The removal of an internal amino acid sequence (an intein) from a protein during protein maturation_ the excision of inteins is precise and the N- and C-terminal exteins are joined by a normal peptide bond. Protein splicing involves 4 nucleophilic displacements by the 3 conserved splice junction residues." [GOC
		GO:0016787+F	molecular_function	[name] hydrolase activity	[def] "Catalysis of the hydrolysis of various bonds, e.g. C-O, C-N, C-C, phosphoric anhydride bonds, etc. Hydrolase is the systematic name for any enzyme of EC class 3." [ISBN
		GO:0016887+F	molecular_function	[name] ATPase activity	[def] "Catalysis of the reaction
		GO:0030145+F	molecular_function	[name] manganese ion binding	[def] "Interacting selectively and non-covalently with manganese (Mn) ions." [GOC
		GO:0042148+P	biological_process	[name] strand invasion	[def] "The process in which the nucleoprotein complex (composed of the broken single-strand DNA and the recombinase) searches and identifies a region of homology in intact duplex DNA. The broken single-strand DNA displaces the like strand and forms Watson-Crick base pairs with its complement, forming a duplex in which each strand is from one of the two recombining DNA molecules." [GOC
		GO:0046677+P	biological_process	[name] response to antibiotic	[def] "Any process that results in a change in state or activity of a cell or an organism (in terms of movement, secretion, enzyme production, gene expression, etc.) as a result of an antibiotic stimulus. An antibiotic is a chemical substance produced by a microorganism which has the capacity to inhibit the growth of or to kill other microorganisms." [GOC
		GO:0090305+P	biological_process	[name] nucleic acid phosphodiester bond hydrolysis	[def] "The nucleic acid metabolic process in which the phosphodiester bonds between nucleotides are cleaved by hydrolysis." [GOC
	[CBS only]
		GO:0003824+F	molecular_function	[name] catalytic activity	[def] "Catalysis of a biochemical reaction at physiological temperatures. In biologically catalyzed reactions, the reactants are known as substrates, and the catalysts are naturally occurring macromolecular substances known as enzymes. Enzymes possess specific binding sites for substrates, and are usually composed wholly or largely of protein, but RNA that has catalytic activity (ribozyme) is oft…
		GO:0004122+F	molecular_function	[name] cystathionine beta-synthase activity	[def] "Catalysis of the reaction
		GO:0004124+F	molecular_function	[name] cysteine synthase activity	[def] "Catalysis of the reaction
		GO:0005634+C	cellular_component	[name] nucleus	[def] "A membrane-bounded organelle of eukaryotic cells in which chromosomes are housed and replicated. In most cells, the nucleus contains all of the cell's chromosomes except the organellar chromosomes, and is the site of RNA synthesis and processing. In some species, or in specialized cell types, RNA metabolism or DNA replication may be absent." [GOC
		GO:0006535+P	biological_process	[name] cysteine biosynthetic process from serine	[def] "The chemical reactions and pathways resulting in the formation of cysteine from other compounds, including serine." [GOC
		GO:0006563+P	biological_process	[name] L-serine metabolic process	[def] "The chemical reactions and pathways involving L-serine, the L-enantiomer of serine, i.e. (2S)-2-amino-3-hydroxypropanoic acid." [CHEBI
		GO:0006565+P	biological_process	[name] L-serine catabolic process	[def] "The chemical reactions and pathways resulting in the breakdown of L-serine, the L-enantiomer of serine, i.e. (2S)-2-amino-3-hydroxypropanoic acid." [CHEBI
		GO:0008152+P	biological_process	[name] metabolic process	[def] "The chemical reactions and pathways, including anabolism and catabolism, by which living organisms transform chemical substances. Metabolic processes typically transform small molecules, but also include macromolecular processes such as DNA repair and replication, and protein synthesis and degradation." [GOC
		GO:0008652+P	biological_process	[name] cellular amino acid biosynthetic process	[def] "The chemical reactions and pathways resulting in the formation of amino acids, organic acids containing one or more amino substituents." [ISBN
		GO:0016829+F	molecular_function	[name] lyase activity	[def] "Catalysis of the cleavage of C-C, C-O, C-N and other bonds by other means than by hydrolysis or oxidation, or conversely adding a group to a double bond. They differ from other enzymes in that two substrates are involved in one reaction direction, but only one in the other direction. When acting on the single substrate, a molecule is eliminated and this generates either a new double bond o…
		GO:0019343+P	biological_process	[name] cysteine biosynthetic process via cystathionine	[def] "The chemical reactions and pathways resulting in the formation of cysteine, via the intermediate cystathionine." [GOC
		GO:0019344+P	biological_process	[name] cysteine biosynthetic process	[def] "The chemical reactions and pathways resulting in the formation of cysteine, 2-amino-3-mercaptopropanoic acid." [GOC
		GO:0019346+P	biological_process	[name] transsulfuration	[def] "The interconversion of homocysteine and cysteine via cystathionine. In contrast with enteric bacteria and mammals, Saccharomyces cerevisiae has two transsulfuration pathways employing two separate sets of enzymes." [MetaCyc
		GO:0019448+P	biological_process	[name] L-cysteine catabolic process	[def] "The chemical reactions and pathways resulting in the breakdown of L-cysteine, the L-enantiomer of 2-amino-3-mercaptopropanoic acid, i.e. (2R)-2-amino-3-mercaptopropanoic acid." [CHEBI
		GO:0019825+F	molecular_function	[name] oxygen binding	[def] "Interacting selectively and non-covalently with oxygen (O2)." [GOC
		GO:0019899+F	molecular_function	[name] enzyme binding	[def] "Interacting selectively and non-covalently with any enzyme." [GOC
		GO:0020037+F	molecular_function	[name] heme binding	[def] "Interacting selectively and non-covalently with heme, any compound of iron complexed in a porphyrin (tetrapyrrole) ring." [CHEBI
		GO:0030170+F	molecular_function	[name] pyridoxal phosphate binding	[def] "Interacting selectively and non-covalently with pyridoxal 5' phosphate, 3-hydroxy-5-(hydroxymethyl)-2-methyl4-pyridine carboxaldehyde 5' phosphate, the biologically active form of vitamin B6." [GOC
		GO:0031625+F	molecular_function	[name] ubiquitin protein ligase binding	[def] "Interacting selectively and non-covalently with a ubiquitin protein ligase enzyme, any of the E3 proteins." [GOC
		GO:0042262+P	biological_process	[name] DNA protection	[def] "Any process in which DNA is protected from damage by, for example, oxidative stress." [GOC
		GO:0042802+F	molecular_function	[name] identical protein binding	[def] "Interacting selectively and non-covalently with an identical protein or proteins." [GOC
		GO:0042803+F	molecular_function	[name] protein homodimerization activity	[def] "Interacting selectively and non-covalently with an identical protein to form a homodimer." [GOC
		GO:0043418+P	biological_process	[name] homocysteine catabolic process	[def] "The chemical reactions and pathways resulting in the breakdown of homocysteine, the amino acid alpha-amino-gamma-mercaptobutanoic acid." [GOC
		GO:0046872+F	molecular_function	[name] metal ion binding	[def] "Interacting selectively and non-covalently with any metal ion." [GOC
		GO:0050421+F	molecular_function	[name] nitrite reductase (NO-forming) activity	[def] "Catalysis of the reaction
		GO:0050667+P	biological_process	[name] homocysteine metabolic process	[def] "The chemical reactions and pathways involving homocysteine, the amino acid alpha-amino-gamma-mercaptobutanoic acid. Homocysteine is an important intermediate in the metabolic reactions of its S-methyl derivative, methionine." [ISBN
		GO:0055114+P	biological_process	[name] oxidation-reduction process	[def] "A metabolic process that results in the removal or addition of one or more electrons to or from a substance, with or without the concomitant removal or addition of a proton or protons." [GOC
		GO:0070025+F	molecular_function	[name] carbon monoxide binding	[def] "Interacting selectively and non-covalently with carbon monoxide (CO)." [GOC
		GO:0070026+F	molecular_function	[name] nitric oxide binding	[def] "Interacting selectively and non-covalently with nitric oxide (NO)." [GOC
		GO:0070814+P	biological_process	[name] hydrogen sulfide biosynthetic process	[def] "The chemical reactions and pathways resulting in the formation of hydrogen sulfide, H2S." [CHEBI
		GO:0072341+F	molecular_function	[name] modified amino acid binding	[def] "Interacting selectively and non-covalently with a modified amino acid." [CHEBI
		GO:1904047+F
[13]{Rv2737c,ALDH3A1}
	[common GO terms]
	[Rv2737c only]
		GO:0000150+F	molecular_function	[name] recombinase activity	[def] "Catalysis of the identification and base-pairing of homologous sequences between single-stranded DNA and double-stranded DNA." [GOC
		GO:0000166+F	molecular_function	[name] nucleotide binding	[def] "Interacting selectively and non-covalently with a nucleotide, any compound consisting of a nucleoside that is esterified with (ortho)phosphate or an oligophosphate at any hydroxyl group on the ribose or deoxyribose." [GOC
		GO:0000287+F	molecular_function	[name] magnesium ion binding	[def] "Interacting selectively and non-covalently with magnesium (Mg) ions." [GOC
		GO:0000400+F	molecular_function	[name] four-way junction DNA binding	[def] "Interacting selectively and non-covalently with DNA containing four-way junctions, also known as Holliday junctions, a structure where two DNA double strands are held together by reciprocal exchange of two of the four strands, one strand each from the two original helices." [GOC
		GO:0000725+P	biological_process	[name] recombinational repair	[def] "A DNA repair process that involves the exchange, reciprocal or nonreciprocal, of genetic material between the broken DNA molecule and a homologous region of DNA." [GOC
		GO:0000730+P	biological_process	[name] DNA recombinase assembly	[def] "The aggregation, arrangement and bonding together of strand exchange proteins (recombinases) into higher order oligomers on single-stranded DNA." [PMID
		GO:0003677+F	molecular_function	[name] DNA binding	[def] "Any molecular function by which a gene product interacts selectively with DNA (deoxyribonucleic acid)." [GOC
		GO:0003690+F	molecular_function	[name] double-stranded DNA binding	[def] "Interacting selectively and non-covalently with double-stranded DNA." [GOC
		GO:0003697+F	molecular_function	[name] single-stranded DNA binding	[def] "Interacting selectively and non-covalently with single-stranded DNA." [GOC
		GO:0004518+F	molecular_function	[name] nuclease activity	[def] "Catalysis of the hydrolysis of ester linkages within nucleic acids." [ISBN
		GO:0004519+F	molecular_function	[name] endonuclease activity	[def] "Catalysis of the hydrolysis of ester linkages within nucleic acids by creating internal breaks." [GOC
		GO:0004520+F	molecular_function	[name] endodeoxyribonuclease activity	[def] "Catalysis of the hydrolysis of ester linkages within deoxyribonucleic acid by creating internal breaks." [GOC
		GO:0005515+F	molecular_function	[name] protein binding	[def] "Interacting selectively and non-covalently with any protein or protein complex (a complex of two or more proteins that may include other nonprotein molecules)." [GOC
		GO:0005524+F	molecular_function	[name] ATP binding	[def] "Interacting selectively and non-covalently with ATP, adenosine 5'-triphosphate, a universally important coenzyme and enzyme regulator." [ISBN
		GO:0005737+C	cellular_component	[name] cytoplasm	[def] "All of the contents of a cell excluding the plasma membrane and nucleus, but including other subcellular structures." [ISBN
		GO:0005829+C	cellular_component	[name] cytosol	[def] "The part of the cytoplasm that does not contain organelles but which does contain other particulate matter, such as protein complexes." [GOC
		GO:0006259+P	biological_process	[name] DNA metabolic process	[def] "Any cellular metabolic process involving deoxyribonucleic acid. This is one of the two main types of nucleic acid, consisting of a long, unbranched macromolecule formed from one, or more commonly, two, strands of linked deoxyribonucleotides." [ISBN
		GO:0006281+P	biological_process	[name] DNA repair	[def] "The process of restoring DNA after damage. Genomes are subject to damage by chemical and physical agents in the environment (e.g. UV and ionizing radiations, chemical mutagens, fungal and bacterial toxins, etc.) and by free radicals or alkylating agents endogenously generated in metabolism. DNA is also damaged because of errors during its replication. A variety of different DNA repair path…
		GO:0006310+P	biological_process	[name] DNA recombination	[def] "Any process in which a new genotype is formed by reassortment of genes resulting in gene combinations different from those that were present in the parents. In eukaryotes genetic recombination can occur by chromosome assortment, intrachromosomal recombination, or nonreciprocal interchromosomal recombination. Intrachromosomal recombination occurs by crossing over. In bacteria it may occur b…
		GO:0006312+P	biological_process	[name] mitotic recombination	[def] "The exchange, reciprocal or nonreciprocal, of genetic material between one DNA molecule and a homologous region of DNA that occurs during mitotic cell cycles." [GOC
		GO:0006314+P	biological_process	[name] intron homing	[def] "Lateral transfer of an intron to a homologous allele that lacks the intron, mediated by a site-specific endonuclease encoded within the mobile intron." [PMID
		GO:0006974+P	biological_process	[name] response to DNA damage stimulus	[def] "Any process that results in a change in state or activity of a cell (in terms of movement, secretion, enzyme production, gene expression, etc.) as a result of a stimulus indicating damage to its DNA from environmental insults or errors during metabolism." [GOC
		GO:0008094+F	molecular_function	[name] DNA-dependent ATPase activity	[def] "Catalysis of the reaction
		GO:0009432+P	biological_process	[name] SOS response	[def] "An error-prone process for repairing damaged microbial DNA." [GOC
		GO:0009650+P	biological_process	[name] UV protection	[def] "Any process in which an organism or cell protects itself from ultraviolet radiation (UV), which may also result in resistance to repeated exposure to UV." [GOC
		GO:0010212+P	biological_process	[name] response to ionizing radiation	[def] "Any process that results in a change in state or activity of a cell or an organism (in terms of movement, secretion, enzyme production, gene expression, etc.) as a result of a ionizing radiation stimulus. Ionizing radiation is radiation with sufficient energy to remove electrons from atoms and may arise from spontaneous decay of unstable isotopes, resulting in alpha and beta particles and …
		GO:0016539+P	biological_process	[name] intein-mediated protein splicing	[def] "The removal of an internal amino acid sequence (an intein) from a protein during protein maturation_ the excision of inteins is precise and the N- and C-terminal exteins are joined by a normal peptide bond. Protein splicing involves 4 nucleophilic displacements by the 3 conserved splice junction residues." [GOC
		GO:0016787+F	molecular_function	[name] hydrolase activity	[def] "Catalysis of the hydrolysis of various bonds, e.g. C-O, C-N, C-C, phosphoric anhydride bonds, etc. Hydrolase is the systematic name for any enzyme of EC class 3." [ISBN
		GO:0016887+F	molecular_function	[name] ATPase activity	[def] "Catalysis of the reaction
		GO:0030145+F	molecular_function	[name] manganese ion binding	[def] "Interacting selectively and non-covalently with manganese (Mn) ions." [GOC
		GO:0042148+P	biological_process	[name] strand invasion	[def] "The process in which the nucleoprotein complex (composed of the broken single-strand DNA and the recombinase) searches and identifies a region of homology in intact duplex DNA. The broken single-strand DNA displaces the like strand and forms Watson-Crick base pairs with its complement, forming a duplex in which each strand is from one of the two recombining DNA molecules." [GOC
		GO:0046677+P	biological_process	[name] response to antibiotic	[def] "Any process that results in a change in state or activity of a cell or an organism (in terms of movement, secretion, enzyme production, gene expression, etc.) as a result of an antibiotic stimulus. An antibiotic is a chemical substance produced by a microorganism which has the capacity to inhibit the growth of or to kill other microorganisms." [GOC
		GO:0090305+P	biological_process	[name] nucleic acid phosphodiester bond hydrolysis	[def] "The nucleic acid metabolic process in which the phosphodiester bonds between nucleotides are cleaved by hydrolysis." [GOC
	[ALDH3A1 only]
		GO:0004030+F	molecular_function	[name] aldehyde dehydrogenase [NAD(P)+] activity	[def] "Catalysis of the reaction
		GO:0006081+P	biological_process	[name] cellular aldehyde metabolic process	[def] "The chemical reactions and pathways involving aldehydes, any organic compound with the formula R-CH=O, as carried out by individual cells." [GOC
		GO:0008152+P	biological_process	[name] metabolic process	[def] "The chemical reactions and pathways, including anabolism and catabolism, by which living organisms transform chemical substances. Metabolic processes typically transform small molecules, but also include macromolecular processes such as DNA repair and replication, and protein synthesis and degradation." [GOC
		GO:0016491+F	molecular_function	[name] oxidoreductase activity	[def] "Catalysis of an oxidation-reduction (redox) reaction, a reversible chemical reaction in which the oxidation state of an atom or atoms within a molecule is altered. One substrate acts as a hydrogen or electron donor and becomes oxidized, while the other acts as hydrogen or electron acceptor and becomes reduced." [GOC
		GO:0016620+F	molecular_function	[name] oxidoreductase activity, acting on the aldehyde or oxo group of donors, NAD or NADP as acceptor	[def] "Catalysis of an oxidation-reduction (redox) reaction in which an aldehyde or ketone (oxo) group acts as a hydrogen or electron donor and reduces NAD or NADP." [GOC
		GO:0055114+P	biological_process	[name] oxidation-reduction process	[def] "A metabolic process that results in the removal or addition of one or more electrons to or from a substance, with or without the concomitant removal or addition of a proton or protons." [GOC
[14]{Rv1629,ACAA2}
	[common GO terms]
		GO:0003824+F	molecular_function	[name] catalytic activity	[def] "Catalysis of a biochemical reaction at physiological temperatures. In biologically catalyzed reactions, the reactants are known as substrates, and the catalysts are naturally occurring macromolecular substances known as enzymes. Enzymes possess specific binding sites for substrates, and are usually composed wholly or largely of protein, but RNA that has catalytic activity (ribozyme) is oft…
		GO:0016740+F	molecular_function	[name] transferase activity	[def] "Catalysis of the transfer of a group, e.g. a methyl group, glycosyl group, acyl group, phosphorus-containing, or other groups, from one compound (generally regarded as the donor) to another compound (generally regarded as the acceptor). Transferase is the systematic name for any enzyme of EC class 2." [ISBN
	[Rv1629 only]
		GO:0003676+F	molecular_function	[name] nucleic acid binding	[def] "Interacting selectively and non-covalently with any nucleic acid." [GOC
		GO:0003677+F	molecular_function	[name] DNA binding	[def] "Any molecular function by which a gene product interacts selectively with DNA (deoxyribonucleic acid)." [GOC
		GO:0003887+F	molecular_function	[name] DNA-directed DNA polymerase activity	[def] "Catalysis of the reaction
		GO:0004518+F	molecular_function	[name] nuclease activity	[def] "Catalysis of the hydrolysis of ester linkages within nucleic acids." [ISBN
		GO:0004527+F	molecular_function	[name] exonuclease activity	[def] "Catalysis of the hydrolysis of ester linkages within nucleic acids by removing nucleotide residues from the 3' or 5' end." [GOC
		GO:0005618+C	cellular_component	[name] cell wall	[def] "The rigid or semi-rigid envelope lying outside the cell membrane of plant, fungal, and most prokaryotic cells, maintaining their shape and protecting them from osmotic lysis. In plants it is made of cellulose and, often, lignin_ in fungi it is composed largely of polysaccharides_ in bacteria it is composed of peptidoglycan." [ISBN
		GO:0005737+C	cellular_component	[name] cytoplasm	[def] "All of the contents of a cell excluding the plasma membrane and nucleus, but including other subcellular structures." [ISBN
		GO:0005886+C	cellular_component	[name] plasma membrane	[def] "The membrane surrounding a cell that separates the cell from its external environment. It consists of a phospholipid bilayer and associated proteins." [ISBN
		GO:0006139+P	biological_process	[name] nucleobase-containing compound metabolic process	[def] "Any cellular metabolic process involving nucleobases, nucleosides, nucleotides and nucleic acids." [GOC
		GO:0006260+P	biological_process	[name] DNA replication	[def] "The cellular metabolic process in which a cell duplicates one or more molecules of DNA. DNA replication begins when specific sequences, known as origins of replication, are recognized and bound by initiation proteins, and ends when the original DNA molecule has been completely duplicated and the copies topologically separated. The unit of replication usually corresponds to the genome of th…
		GO:0006261+P	biological_process	[name] DNA-dependent DNA replication	[def] "A DNA replication process that uses parental DNA as a template for the DNA-dependent DNA polymerases that synthesize the new strands." [GOC
		GO:0006281+P	biological_process	[name] DNA repair	[def] "The process of restoring DNA after damage. Genomes are subject to damage by chemical and physical agents in the environment (e.g. UV and ionizing radiations, chemical mutagens, fungal and bacterial toxins, etc.) and by free radicals or alkylating agents endogenously generated in metabolism. DNA is also damaged because of errors during its replication. A variety of different DNA repair path…
		GO:0006974+P	biological_process	[name] response to DNA damage stimulus	[def] "Any process that results in a change in state or activity of a cell (in terms of movement, secretion, enzyme production, gene expression, etc.) as a result of a stimulus indicating damage to its DNA from environmental insults or errors during metabolism." [GOC
		GO:0008408+F	molecular_function	[name] 3'-5' exonuclease activity	[def] "Catalysis of the hydrolysis of ester linkages within nucleic acids by removing nucleotide residues from the 3' end." [GOC
		GO:0008409+F	molecular_function	[name] 5'-3' exonuclease activity	[def] "Catalysis of the hydrolysis of ester linkages within nucleic acids by removing nucleotide residues from the 5' end." [GOC
		GO:0016779+F	molecular_function	[name] nucleotidyltransferase activity	[def] "Catalysis of the transfer of a nucleotidyl group to a reactant." [ISBN
		GO:0016787+F	molecular_function	[name] hydrolase activity	[def] "Catalysis of the hydrolysis of various bonds, e.g. C-O, C-N, C-C, phosphoric anhydride bonds, etc. Hydrolase is the systematic name for any enzyme of EC class 3." [ISBN
		GO:0040007+P	biological_process	[name] growth	[def] "The increase in size or mass of an entire organism, a part of an organism or a cell." [GOC
		GO:0071897+P	biological_process	[name] DNA biosynthetic process	[def] "The cellular DNA metabolic process resulting in the formation of DNA, deoxyribonucleic acid, one of the two main types of nucleic acid, consisting of a long unbranched macromolecule formed from one or two strands of linked deoxyribonucleotides, the 3'-phosphate group of each constituent deoxyribonucleotide being joined in 3',5'-phosphodiester linkage to the 5'-hydroxyl group of the deoxyri…
		GO:0090305+P	biological_process	[name] nucleic acid phosphodiester bond hydrolysis	[def] "The nucleic acid metabolic process in which the phosphodiester bonds between nucleotides are cleaved by hydrolysis." [GOC
	[ACAA2 only]
		GO:0003988+F	molecular_function	[name] acetyl-CoA C-acyltransferase activity	[def] "Catalysis of the reaction
		GO:0005515+F	molecular_function	[name] protein binding	[def] "Interacting selectively and non-covalently with any protein or protein complex (a complex of two or more proteins that may include other nonprotein molecules)." [GOC
		GO:0005739+C	cellular_component	[name] mitochondrion	[def] "A semiautonomous, self replicating organelle that occurs in varying numbers, shapes, and sizes in the cytoplasm of virtually all eukaryotic cells. It is notably the site of tissue respiration." [ISBN
		GO:0005743+C	cellular_component	[name] mitochondrial inner membrane	[def] "The inner, i.e. lumen-facing, lipid bilayer of the mitochondrial envelope. It is highly folded to form cristae." [GOC
		GO:0006629+P	biological_process	[name] lipid metabolic process	[def] "The chemical reactions and pathways involving lipids, compounds soluble in an organic solvent but not, or sparingly, in an aqueous solvent. Includes fatty acids_ neutral fats, other fatty-acid esters, and soaps_ long-chain (fatty) alcohols and waxes_ sphingoids and other long-chain bases_ glycolipids, phospholipids and sphingolipids_ and carotenes, polyprenols, sterols, terpenes and other …
		GO:0006631+P	biological_process	[name] fatty acid metabolic process	[def] "The chemical reactions and pathways involving fatty acids, aliphatic monocarboxylic acids liberated from naturally occurring fats and oils by hydrolysis." [ISBN
		GO:0006695+P	biological_process	[name] cholesterol biosynthetic process	[def] "The chemical reactions and pathways resulting in the formation of cholesterol, cholest-5-en-3 beta-ol, the principal sterol of vertebrates and the precursor of many steroids, including bile acids and steroid hormones." [GOC
		GO:0008152+P	biological_process	[name] metabolic process	[def] "The chemical reactions and pathways, including anabolism and catabolism, by which living organisms transform chemical substances. Metabolic processes typically transform small molecules, but also include macromolecular processes such as DNA repair and replication, and protein synthesis and degradation." [GOC
		GO:0016746+F	molecular_function	[name] transferase activity, transferring acyl groups	[def] "Catalysis of the transfer of an acyl group from one compound (donor) to another (acceptor)." [GOC
		GO:0016747+F	molecular_function	[name] transferase activity, transferring acyl groups other than amino-acyl groups	[def] "Catalysis of the transfer of an acyl group, other than amino-acyl, from one compound (donor) to another (acceptor)." [GOC
		GO:0044822+F
		GO:0070062+C	cellular_component	[name] extracellular vesicular exosome	[def] "A membrane-bounded vesicle that is released into the extracellular region by fusion of the limiting endosomal membrane of a multivesicular body with the plasma membrane." [GOC
		GO:0071456+P	biological_process	[name] cellular response to hypoxia	[def] "Any process that results in a change in state or activity of a cell (in terms of movement, secretion, enzyme production, gene expression, etc.) as a result of a stimulus indicating lowered oxygen tension. Hypoxia, defined as a decline in O2 levels below normoxic levels of 20.8 - 20.95%, results in metabolic adaptation at both the cellular and organismal level." [GOC
		GO:1901029+P
		GO:1902109+P
[15]{Rv0629c,POLN}
	[common GO terms]
		GO:0000724+P	biological_process	[name] double-strand break repair via homologous recombination	[def] "The error-free repair of a double-strand break in DNA in which the broken DNA molecule is repaired using homologous sequences. A strand in the broken DNA searches for a homologous region in an intact chromosome to serve as the template for DNA synthesis. The restoration of two intact DNA molecules results in the exchange, reciprocal or nonreciprocal, of genetic material between the intact …
		GO:0003677+F	molecular_function	[name] DNA binding	[def] "Any molecular function by which a gene product interacts selectively with DNA (deoxyribonucleic acid)." [GOC
		GO:0006281+P	biological_process	[name] DNA repair	[def] "The process of restoring DNA after damage. Genomes are subject to damage by chemical and physical agents in the environment (e.g. UV and ionizing radiations, chemical mutagens, fungal and bacterial toxins, etc.) and by free radicals or alkylating agents endogenously generated in metabolism. DNA is also damaged because of errors during its replication. A variety of different DNA repair path…
		GO:0006974+P	biological_process	[name] response to DNA damage stimulus	[def] "Any process that results in a change in state or activity of a cell (in terms of movement, secretion, enzyme production, gene expression, etc.) as a result of a stimulus indicating damage to its DNA from environmental insults or errors during metabolism." [GOC
		GO:0090305+P	biological_process	[name] nucleic acid phosphodiester bond hydrolysis	[def] "The nucleic acid metabolic process in which the phosphodiester bonds between nucleotides are cleaved by hydrolysis." [GOC
	[Rv0629c only]
		GO:0000166+F	molecular_function	[name] nucleotide binding	[def] "Interacting selectively and non-covalently with a nucleotide, any compound consisting of a nucleoside that is esterified with (ortho)phosphate or an oligophosphate at any hydroxyl group on the ribose or deoxyribose." [GOC
		GO:0004003+F	molecular_function	[name] ATP-dependent DNA helicase activity	[def] "Catalysis of the reaction
		GO:0004386+F	molecular_function	[name] helicase activity	[def] "Catalysis of the reaction
		GO:0004518+F	molecular_function	[name] nuclease activity	[def] "Catalysis of the hydrolysis of ester linkages within nucleic acids." [ISBN
		GO:0004527+F	molecular_function	[name] exonuclease activity	[def] "Catalysis of the hydrolysis of ester linkages within nucleic acids by removing nucleotide residues from the 3' or 5' end." [GOC
		GO:0005524+F	molecular_function	[name] ATP binding	[def] "Interacting selectively and non-covalently with ATP, adenosine 5'-triphosphate, a universally important coenzyme and enzyme regulator." [ISBN
		GO:0005618+C	cellular_component	[name] cell wall	[def] "The rigid or semi-rigid envelope lying outside the cell membrane of plant, fungal, and most prokaryotic cells, maintaining their shape and protecting them from osmotic lysis. In plants it is made of cellulose and, often, lignin_ in fungi it is composed largely of polysaccharides_ in bacteria it is composed of peptidoglycan." [ISBN
		GO:0005829+C	cellular_component	[name] cytosol	[def] "The part of the cytoplasm that does not contain organelles but which does contain other particulate matter, such as protein complexes." [GOC
		GO:0005886+C	cellular_component	[name] plasma membrane	[def] "The membrane surrounding a cell that separates the cell from its external environment. It consists of a phospholipid bilayer and associated proteins." [ISBN
		GO:0006302+P	biological_process	[name] double-strand break repair	[def] "The repair of double-strand breaks in DNA via homologous and nonhomologous mechanisms to reform a continuous DNA helix." [GOC
		GO:0006310+P	biological_process	[name] DNA recombination	[def] "Any process in which a new genotype is formed by reassortment of genes resulting in gene combinations different from those that were present in the parents. In eukaryotes genetic recombination can occur by chromosome assortment, intrachromosomal recombination, or nonreciprocal interchromosomal recombination. Intrachromosomal recombination occurs by crossing over. In bacteria it may occur b…
		GO:0008854+F	molecular_function	[name] exodeoxyribonuclease V activity	[def] "Catalysis of the exonucleolytic cleavage (in the presence of ATP) in either 5' to 3' or 3' to 5' direction to yield 5'-phosphooligonucleotides." [EC
		GO:0009338+C	cellular_component	[name] exodeoxyribonuclease V complex	[def] "An enzyme complex that catalyzes exonucleolytic cleavage (in the presence of ATP) in either 5' to 3' or 3' to 5' direction to yield 5'-phosphooligonucleotides. Exodeoxyribonuclease V shows a preference for double-stranded DNA and possesses DNA-dependent ATPase activity. It acts endonucleolytically on single-stranded circular DNA." [EC
		GO:0016787+F	molecular_function	[name] hydrolase activity	[def] "Catalysis of the hydrolysis of various bonds, e.g. C-O, C-N, C-C, phosphoric anhydride bonds, etc. Hydrolase is the systematic name for any enzyme of EC class 3." [ISBN
		GO:0032508+P	biological_process	[name] DNA duplex unwinding	[def] "The process in which interchain hydrogen bonds between two strands of DNA are broken or 'melted', generating a region of unpaired single strands." [GOC
	[POLN only]
		GO:0003676+F	molecular_function	[name] nucleic acid binding	[def] "Interacting selectively and non-covalently with any nucleic acid." [GOC
		GO:0003887+F	molecular_function	[name] DNA-directed DNA polymerase activity	[def] "Catalysis of the reaction
		GO:0005515+F	molecular_function	[name] protein binding	[def] "Interacting selectively and non-covalently with any protein or protein complex (a complex of two or more proteins that may include other nonprotein molecules)." [GOC
		GO:0005634+C	cellular_component	[name] nucleus	[def] "A membrane-bounded organelle of eukaryotic cells in which chromosomes are housed and replicated. In most cells, the nucleus contains all of the cell's chromosomes except the organellar chromosomes, and is the site of RNA synthesis and processing. In some species, or in specialized cell types, RNA metabolism or DNA replication may be absent." [GOC
		GO:0005654+C	cellular_component	[name] nucleoplasm	[def] "That part of the nuclear content other than the chromosomes or the nucleolus." [GOC
		GO:0005737+C	cellular_component	[name] cytoplasm	[def] "All of the contents of a cell excluding the plasma membrane and nucleus, but including other subcellular structures." [ISBN
		GO:0006260+P	biological_process	[name] DNA replication	[def] "The cellular metabolic process in which a cell duplicates one or more molecules of DNA. DNA replication begins when specific sequences, known as origins of replication, are recognized and bound by initiation proteins, and ends when the original DNA molecule has been completely duplicated and the copies topologically separated. The unit of replication usually corresponds to the genome of th…
		GO:0006261+P	biological_process	[name] DNA-dependent DNA replication	[def] "A DNA replication process that uses parental DNA as a template for the DNA-dependent DNA polymerases that synthesize the new strands." [GOC
		GO:0008409+F	molecular_function	[name] 5'-3' exonuclease activity	[def] "Catalysis of the hydrolysis of ester linkages within nucleic acids by removing nucleotide residues from the 5' end." [GOC
		GO:0016740+F	molecular_function	[name] transferase activity	[def] "Catalysis of the transfer of a group, e.g. a methyl group, glycosyl group, acyl group, phosphorus-containing, or other groups, from one compound (generally regarded as the donor) to another compound (generally regarded as the acceptor). Transferase is the systematic name for any enzyme of EC class 2." [ISBN
		GO:0016779+F	molecular_function	[name] nucleotidyltransferase activity	[def] "Catalysis of the transfer of a nucleotidyl group to a reactant." [ISBN
		GO:0019985+P	biological_process	[name] translesion synthesis	[def] "The replication of damaged DNA by synthesis across a lesion in the template strand_ a specialized DNA polymerase or replication complex inserts a defined nucleotide across from the lesion which allows DNA synthesis to continue beyond the lesion. This process can be mutagenic depending on the damaged nucleotide and the inserted nucleotide." [GOC
		GO:0030332+F	molecular_function	[name] cyclin binding	[def] "Interacting selectively and non-covalently with cyclins, proteins whose levels in a cell varies markedly during the cell cycle, rising steadily until mitosis, then falling abruptly to zero. As cyclins reach a threshold level, they are thought to drive cells into G2 phase and thus to mitosis." [GOC
		GO:0036297+P
		GO:0005730+C	cellular_component	[name] nucleolus	[def] "A small, dense body one or more of which are present in the nucleus of eukaryotic cells. It is rich in RNA and protein, is not bounded by a limiting membrane, and is not seen during mitosis. Its prime function is the transcription of the nucleolar DNA into 45S ribosomal-precursor RNA, the processing of this RNA into 5.8S, 18S, and 28S components of ribosomal RNA, and the association of the…
[16]{Rv2737c,ATP2A1}
	[common GO terms]
		GO:0000166+F	molecular_function	[name] nucleotide binding	[def] "Interacting selectively and non-covalently with a nucleotide, any compound consisting of a nucleoside that is esterified with (ortho)phosphate or an oligophosphate at any hydroxyl group on the ribose or deoxyribose." [GOC
		GO:0005515+F	molecular_function	[name] protein binding	[def] "Interacting selectively and non-covalently with any protein or protein complex (a complex of two or more proteins that may include other nonprotein molecules)." [GOC
		GO:0005524+F	molecular_function	[name] ATP binding	[def] "Interacting selectively and non-covalently with ATP, adenosine 5'-triphosphate, a universally important coenzyme and enzyme regulator." [ISBN
		GO:0016787+F	molecular_function	[name] hydrolase activity	[def] "Catalysis of the hydrolysis of various bonds, e.g. C-O, C-N, C-C, phosphoric anhydride bonds, etc. Hydrolase is the systematic name for any enzyme of EC class 3." [ISBN
	[Rv2737c only]
		GO:0000150+F	molecular_function	[name] recombinase activity	[def] "Catalysis of the identification and base-pairing of homologous sequences between single-stranded DNA and double-stranded DNA." [GOC
		GO:0000287+F	molecular_function	[name] magnesium ion binding	[def] "Interacting selectively and non-covalently with magnesium (Mg) ions." [GOC
		GO:0000400+F	molecular_function	[name] four-way junction DNA binding	[def] "Interacting selectively and non-covalently with DNA containing four-way junctions, also known as Holliday junctions, a structure where two DNA double strands are held together by reciprocal exchange of two of the four strands, one strand each from the two original helices." [GOC
		GO:0000725+P	biological_process	[name] recombinational repair	[def] "A DNA repair process that involves the exchange, reciprocal or nonreciprocal, of genetic material between the broken DNA molecule and a homologous region of DNA." [GOC
		GO:0000730+P	biological_process	[name] DNA recombinase assembly	[def] "The aggregation, arrangement and bonding together of strand exchange proteins (recombinases) into higher order oligomers on single-stranded DNA." [PMID
		GO:0003677+F	molecular_function	[name] DNA binding	[def] "Any molecular function by which a gene product interacts selectively with DNA (deoxyribonucleic acid)." [GOC
		GO:0003690+F	molecular_function	[name] double-stranded DNA binding	[def] "Interacting selectively and non-covalently with double-stranded DNA." [GOC
		GO:0003697+F	molecular_function	[name] single-stranded DNA binding	[def] "Interacting selectively and non-covalently with single-stranded DNA." [GOC
		GO:0004518+F	molecular_function	[name] nuclease activity	[def] "Catalysis of the hydrolysis of ester linkages within nucleic acids." [ISBN
		GO:0004519+F	molecular_function	[name] endonuclease activity	[def] "Catalysis of the hydrolysis of ester linkages within nucleic acids by creating internal breaks." [GOC
		GO:0004520+F	molecular_function	[name] endodeoxyribonuclease activity	[def] "Catalysis of the hydrolysis of ester linkages within deoxyribonucleic acid by creating internal breaks." [GOC
		GO:0005737+C	cellular_component	[name] cytoplasm	[def] "All of the contents of a cell excluding the plasma membrane and nucleus, but including other subcellular structures." [ISBN
		GO:0005829+C	cellular_component	[name] cytosol	[def] "The part of the cytoplasm that does not contain organelles but which does contain other particulate matter, such as protein complexes." [GOC
		GO:0006259+P	biological_process	[name] DNA metabolic process	[def] "Any cellular metabolic process involving deoxyribonucleic acid. This is one of the two main types of nucleic acid, consisting of a long, unbranched macromolecule formed from one, or more commonly, two, strands of linked deoxyribonucleotides." [ISBN
		GO:0006281+P	biological_process	[name] DNA repair	[def] "The process of restoring DNA after damage. Genomes are subject to damage by chemical and physical agents in the environment (e.g. UV and ionizing radiations, chemical mutagens, fungal and bacterial toxins, etc.) and by free radicals or alkylating agents endogenously generated in metabolism. DNA is also damaged because of errors during its replication. A variety of different DNA repair path…
		GO:0006310+P	biological_process	[name] DNA recombination	[def] "Any process in which a new genotype is formed by reassortment of genes resulting in gene combinations different from those that were present in the parents. In eukaryotes genetic recombination can occur by chromosome assortment, intrachromosomal recombination, or nonreciprocal interchromosomal recombination. Intrachromosomal recombination occurs by crossing over. In bacteria it may occur b…
		GO:0006312+P	biological_process	[name] mitotic recombination	[def] "The exchange, reciprocal or nonreciprocal, of genetic material between one DNA molecule and a homologous region of DNA that occurs during mitotic cell cycles." [GOC
		GO:0006314+P	biological_process	[name] intron homing	[def] "Lateral transfer of an intron to a homologous allele that lacks the intron, mediated by a site-specific endonuclease encoded within the mobile intron." [PMID
		GO:0006974+P	biological_process	[name] response to DNA damage stimulus	[def] "Any process that results in a change in state or activity of a cell (in terms of movement, secretion, enzyme production, gene expression, etc.) as a result of a stimulus indicating damage to its DNA from environmental insults or errors during metabolism." [GOC
		GO:0008094+F	molecular_function	[name] DNA-dependent ATPase activity	[def] "Catalysis of the reaction
		GO:0009432+P	biological_process	[name] SOS response	[def] "An error-prone process for repairing damaged microbial DNA." [GOC
		GO:0009650+P	biological_process	[name] UV protection	[def] "Any process in which an organism or cell protects itself from ultraviolet radiation (UV), which may also result in resistance to repeated exposure to UV." [GOC
		GO:0010212+P	biological_process	[name] response to ionizing radiation	[def] "Any process that results in a change in state or activity of a cell or an organism (in terms of movement, secretion, enzyme production, gene expression, etc.) as a result of a ionizing radiation stimulus. Ionizing radiation is radiation with sufficient energy to remove electrons from atoms and may arise from spontaneous decay of unstable isotopes, resulting in alpha and beta particles and …
		GO:0016539+P	biological_process	[name] intein-mediated protein splicing	[def] "The removal of an internal amino acid sequence (an intein) from a protein during protein maturation_ the excision of inteins is precise and the N- and C-terminal exteins are joined by a normal peptide bond. Protein splicing involves 4 nucleophilic displacements by the 3 conserved splice junction residues." [GOC
		GO:0016887+F	molecular_function	[name] ATPase activity	[def] "Catalysis of the reaction
		GO:0030145+F	molecular_function	[name] manganese ion binding	[def] "Interacting selectively and non-covalently with manganese (Mn) ions." [GOC
		GO:0042148+P	biological_process	[name] strand invasion	[def] "The process in which the nucleoprotein complex (composed of the broken single-strand DNA and the recombinase) searches and identifies a region of homology in intact duplex DNA. The broken single-strand DNA displaces the like strand and forms Watson-Crick base pairs with its complement, forming a duplex in which each strand is from one of the two recombining DNA molecules." [GOC
		GO:0046677+P	biological_process	[name] response to antibiotic	[def] "Any process that results in a change in state or activity of a cell or an organism (in terms of movement, secretion, enzyme production, gene expression, etc.) as a result of an antibiotic stimulus. An antibiotic is a chemical substance produced by a microorganism which has the capacity to inhibit the growth of or to kill other microorganisms." [GOC
		GO:0090305+P	biological_process	[name] nucleic acid phosphodiester bond hydrolysis	[def] "The nucleic acid metabolic process in which the phosphodiester bonds between nucleotides are cleaved by hydrolysis." [GOC
	[ATP2A1 only]
		GO:0005388+F	molecular_function	[name] calcium-transporting ATPase activity	[def] "Catalysis of the transfer of a solute or solutes from one side of a membrane to the other according to the reaction
		GO:0005509+F	molecular_function	[name] calcium ion binding	[def] "Interacting selectively and non-covalently with calcium ions (Ca2+)." [GOC
		GO:0005739+C	cellular_component	[name] mitochondrion	[def] "A semiautonomous, self replicating organelle that occurs in varying numbers, shapes, and sizes in the cytoplasm of virtually all eukaryotic cells. It is notably the site of tissue respiration." [ISBN
		GO:0005783+C	cellular_component	[name] endoplasmic reticulum	[def] "The irregular network of unit membranes, visible only by electron microscopy, that occurs in the cytoplasm of many eukaryotic cells. The membranes form a complex meshwork of tubular channels, which are often expanded into slitlike cavities called cisternae. The ER takes two forms, rough (or granular), with ribosomes adhering to the outer surface, and smooth (with no ribosomes attached)." […
		GO:0005789+C	cellular_component	[name] endoplasmic reticulum membrane	[def] "The lipid bilayer surrounding the endoplasmic reticulum." [GOC
		GO:0005793+C	cellular_component	[name] endoplasmic reticulum-Golgi intermediate compartment	[def] "A complex system of membrane-bounded compartments located between endoplasmic reticulum (ER) and the Golgi complex, with a distinctive membrane protein composition_ involved in ER-to-Golgi transport." [GOC
		GO:0005887+C	cellular_component	[name] integral to plasma membrane	[def] "Penetrating at least one phospholipid bilayer of a plasma membrane. May also refer to the state of being buried in the bilayer with no exposure outside the bilayer." [GOC
		GO:0006810+P	biological_process	[name] transport	[def] "The directed movement of substances (such as macromolecules, small molecules, ions) into, out of or within a cell, or between cells, or within a multicellular organism by means of some agent such as a transporter or pore." [GOC
		GO:0006811+P	biological_process	[name] ion transport	[def] "The directed movement of charged atoms or small charged molecules into, out of or within a cell, or between cells, by means of some agent such as a transporter or pore." [GOC
		GO:0006816+P	biological_process	[name] calcium ion transport	[def] "The directed movement of calcium (Ca) ions into, out of or within a cell, or between cells, by means of some agent such as a transporter or pore." [GOC
		GO:0006942+P	biological_process	[name] regulation of striated muscle contraction	[def] "Any process that modulates the frequency, rate or extent of striated muscle contraction." [GOC
		GO:0008637+P	biological_process	[name] apoptotic mitochondrial changes	[def] "The morphological and physiological alterations undergone by mitochondria during apoptosis." [GOC
		GO:0016020+C	cellular_component	[name] membrane	[def] "Double layer of lipid molecules that encloses all cells, and, in eukaryotes, many organelles_ may be a single or double lipid bilayer_ also includes associated proteins." [GOC
		GO:0016021+C	cellular_component	[name] integral to membrane	[def] "Penetrating at least one phospholipid bilayer of a membrane. May also refer to the state of being buried in the bilayer with no exposure outside the bilayer. When used to describe a protein, indicates that all or part of the peptide sequence is embedded in the membrane." [GOC
		GO:0016529+C	cellular_component	[name] sarcoplasmic reticulum	[def] "A fine reticular network of membrane-limited elements that pervades the sarcoplasm of a muscle cell_ continuous over large portions of the cell and with the nuclear envelope_ that part of the endoplasmic reticulum specialized for calcium release, uptake and storage." [GOC
		GO:0031095+C	cellular_component	[name] platelet dense tubular network membrane	[def] "The lipid bilayer surrounding the platelet dense tubular network." [GOC
		GO:0031448+P	biological_process	[name] positive regulation of fast-twitch skeletal muscle fiber contraction	[def] "Any process that activates or increases the frequency, rate or extent of fast-twitch skeletal muscle contraction." [GOC
		GO:0031673+C	cellular_component	[name] H zone	[def] "A relatively pale zone traversing the center of the A band of a sarcomere, visible in relaxed muscle fibers_ consists of the central portion of thick (myosin) filaments that are not overlapped by thin (actin) filaments." [GOC
		GO:0031674+C	cellular_component	[name] I band	[def] "A region of a sarcomere that appears as a light band on each side of the Z disc, comprising a region of the sarcomere where thin (actin) filaments are not overlapped by thick (myosin) filaments_ contains actin, troponin, and tropomyosin_ each sarcomere includes half of an I band at each end." [ISBN
		GO:0032470+P	biological_process	[name] elevation of endoplasmic reticulum calcium ion concentration	[def] "Any process that increases the concentration of calcium ions in the endoplasmic reticulum." [GOC
		GO:0032471+P	biological_process	[name] reduction of endoplasmic reticulum calcium ion concentration	[def] "Any process that decreases the concentration of calcium ions in the endoplasmic reticulum." [GOC
		GO:0033017+C	cellular_component	[name] sarcoplasmic reticulum membrane	[def] "The lipid bilayer surrounding the sarcoplasmic reticulum." [GOC
		GO:0034220+P	biological_process	[name] ion transmembrane transport	[def] "A process in which an ion is transported from one side of a membrane to the other by means of some agent such as a transporter or pore." [GOC
		GO:0034704+C	cellular_component	[name] calcium channel complex	[def] "An ion channel complex through which calcium ions pass." [GOC
		GO:0034976+P	biological_process	[name] response to endoplasmic reticulum stress	[def] "Any process that results in a change in state or activity of a cell (in terms of movement, secretion, enzyme production, gene expression, etc.) as a result of a stimulus indicating endoplasmic reticulum (ER) stress. ER stress usually results from the accumulation of unfolded or misfolded proteins in the ER lumen." [GOC
		GO:0042803+F	molecular_function	[name] protein homodimerization activity	[def] "Interacting selectively and non-covalently with an identical protein to form a homodimer." [GOC
		GO:0045988+P	biological_process	[name] negative regulation of striated muscle contraction	[def] "Any process that stops, prevents, or reduces the frequency, rate or extent of striated muscle contraction." [GOC
		GO:0046872+F	molecular_function	[name] metal ion binding	[def] "Interacting selectively and non-covalently with any metal ion." [GOC
		GO:0048471+C	cellular_component	[name] perinuclear region of cytoplasm	[def] "Cytoplasm situated near, or occurring around, the nucleus." [GOC
		GO:0051561+P	biological_process	[name] elevation of mitochondrial calcium ion concentration	[def] "Any process that increases the concentration of calcium ions in mitochondria." [GOC
		GO:0051659+P	biological_process	[name] maintenance of mitochondrion location	[def] "Any process in which a mitochondrion is maintained in a specific location within a cell and prevented from moving elsewhere." [GOC
		GO:0070059+P	biological_process	[name] apoptosis in response to endoplasmic reticulum stress	[def] "Apoptosis that occurs in response to a stimulus indicating endoplasmic reticulum (ER) stress. ER stress usually results from the accumulation of unfolded or misfolded proteins in the ER lumen." [GOC
		GO:0070509+P	biological_process	[name] calcium ion import	[def] "The directed movement of calcium ions into a cell or organelle." [GOC
		GO:0070588+P	biological_process	[name] calcium ion transmembrane transport	[def] "A process in which a calcium ion is transported from one side of a membrane to the other by means of some agent such as a transporter or pore." [GOC
		GO:0090076+P	biological_process	[name] relaxation of skeletal muscle	[def] "A process in which the extent of skeletal muscle tissue contraction is reduced. Muscle relaxation involves the removal of calcium from the cytoplasm to the sarcoplasmic reticulum lumen through the action of Ca2+ ATPases." [GOC
		GO:1903779+P
[17]{Rv1629,CAD}
	[common GO terms]
		GO:0003824+F	molecular_function	[name] catalytic activity	[def] "Catalysis of a biochemical reaction at physiological temperatures. In biologically catalyzed reactions, the reactants are known as substrates, and the catalysts are naturally occurring macromolecular substances known as enzymes. Enzymes possess specific binding sites for substrates, and are usually composed wholly or largely of protein, but RNA that has catalytic activity (ribozyme) is oft…
		GO:0016787+F	molecular_function	[name] hydrolase activity	[def] "Catalysis of the hydrolysis of various bonds, e.g. C-O, C-N, C-C, phosphoric anhydride bonds, etc. Hydrolase is the systematic name for any enzyme of EC class 3." [ISBN
	[Rv1629 only]
		GO:0003676+F	molecular_function	[name] nucleic acid binding	[def] "Interacting selectively and non-covalently with any nucleic acid." [GOC
		GO:0003677+F	molecular_function	[name] DNA binding	[def] "Any molecular function by which a gene product interacts selectively with DNA (deoxyribonucleic acid)." [GOC
		GO:0003887+F	molecular_function	[name] DNA-directed DNA polymerase activity	[def] "Catalysis of the reaction
		GO:0004518+F	molecular_function	[name] nuclease activity	[def] "Catalysis of the hydrolysis of ester linkages within nucleic acids." [ISBN
		GO:0004527+F	molecular_function	[name] exonuclease activity	[def] "Catalysis of the hydrolysis of ester linkages within nucleic acids by removing nucleotide residues from the 3' or 5' end." [GOC
		GO:0005618+C	cellular_component	[name] cell wall	[def] "The rigid or semi-rigid envelope lying outside the cell membrane of plant, fungal, and most prokaryotic cells, maintaining their shape and protecting them from osmotic lysis. In plants it is made of cellulose and, often, lignin_ in fungi it is composed largely of polysaccharides_ in bacteria it is composed of peptidoglycan." [ISBN
		GO:0005737+C	cellular_component	[name] cytoplasm	[def] "All of the contents of a cell excluding the plasma membrane and nucleus, but including other subcellular structures." [ISBN
		GO:0005886+C	cellular_component	[name] plasma membrane	[def] "The membrane surrounding a cell that separates the cell from its external environment. It consists of a phospholipid bilayer and associated proteins." [ISBN
		GO:0006139+P	biological_process	[name] nucleobase-containing compound metabolic process	[def] "Any cellular metabolic process involving nucleobases, nucleosides, nucleotides and nucleic acids." [GOC
		GO:0006260+P	biological_process	[name] DNA replication	[def] "The cellular metabolic process in which a cell duplicates one or more molecules of DNA. DNA replication begins when specific sequences, known as origins of replication, are recognized and bound by initiation proteins, and ends when the original DNA molecule has been completely duplicated and the copies topologically separated. The unit of replication usually corresponds to the genome of th…
		GO:0006261+P	biological_process	[name] DNA-dependent DNA replication	[def] "A DNA replication process that uses parental DNA as a template for the DNA-dependent DNA polymerases that synthesize the new strands." [GOC
		GO:0006281+P	biological_process	[name] DNA repair	[def] "The process of restoring DNA after damage. Genomes are subject to damage by chemical and physical agents in the environment (e.g. UV and ionizing radiations, chemical mutagens, fungal and bacterial toxins, etc.) and by free radicals or alkylating agents endogenously generated in metabolism. DNA is also damaged because of errors during its replication. A variety of different DNA repair path…
		GO:0006974+P	biological_process	[name] response to DNA damage stimulus	[def] "Any process that results in a change in state or activity of a cell (in terms of movement, secretion, enzyme production, gene expression, etc.) as a result of a stimulus indicating damage to its DNA from environmental insults or errors during metabolism." [GOC
		GO:0008408+F	molecular_function	[name] 3'-5' exonuclease activity	[def] "Catalysis of the hydrolysis of ester linkages within nucleic acids by removing nucleotide residues from the 3' end." [GOC
		GO:0008409+F	molecular_function	[name] 5'-3' exonuclease activity	[def] "Catalysis of the hydrolysis of ester linkages within nucleic acids by removing nucleotide residues from the 5' end." [GOC
		GO:0016740+F	molecular_function	[name] transferase activity	[def] "Catalysis of the transfer of a group, e.g. a methyl group, glycosyl group, acyl group, phosphorus-containing, or other groups, from one compound (generally regarded as the donor) to another compound (generally regarded as the acceptor). Transferase is the systematic name for any enzyme of EC class 2." [ISBN
		GO:0016779+F	molecular_function	[name] nucleotidyltransferase activity	[def] "Catalysis of the transfer of a nucleotidyl group to a reactant." [ISBN
		GO:0040007+P	biological_process	[name] growth	[def] "The increase in size or mass of an entire organism, a part of an organism or a cell." [GOC
		GO:0071897+P	biological_process	[name] DNA biosynthetic process	[def] "The cellular DNA metabolic process resulting in the formation of DNA, deoxyribonucleic acid, one of the two main types of nucleic acid, consisting of a long unbranched macromolecule formed from one or two strands of linked deoxyribonucleotides, the 3'-phosphate group of each constituent deoxyribonucleotide being joined in 3',5'-phosphodiester linkage to the 5'-hydroxyl group of the deoxyri…
		GO:0090305+P	biological_process	[name] nucleic acid phosphodiester bond hydrolysis	[def] "The nucleic acid metabolic process in which the phosphodiester bonds between nucleotides are cleaved by hydrolysis." [GOC
	[CAD only]
		GO:0004070+F	molecular_function	[name] aspartate carbamoyltransferase activity	[def] "Catalysis of the reaction
		GO:0004088+F	molecular_function	[name] carbamoyl-phosphate synthase (glutamine-hydrolyzing) activity	[def] "Catalysis of the reaction
		GO:0005524+F	molecular_function	[name] ATP binding	[def] "Interacting selectively and non-covalently with ATP, adenosine 5'-triphosphate, a universally important coenzyme and enzyme regulator." [ISBN
		GO:0006207+P	biological_process	[name] 'de novo' pyrimidine base biosynthetic process	[def] "The chemical reactions and pathways resulting in the formation of pyrimidine bases, 1,3-diazine, organic nitrogenous bases, beginning with the synthesis of a pyrimidine ring from simpler precursors." [GOC
		GO:0006520+P	biological_process	[name] cellular amino acid metabolic process	[def] "The chemical reactions and pathways involving amino acids, carboxylic acids containing one or more amino groups, as carried out by individual cells." [CHEBI
		GO:0006541+P	biological_process	[name] glutamine metabolic process	[def] "The chemical reactions and pathways involving glutamine, 2-amino-4-carbamoylbutanoic acid." [GOC
		GO:0006807+P	biological_process	[name] nitrogen compound metabolic process	[def] "The chemical reactions and pathways involving organic or inorganic compounds that contain nitrogen, including (but not limited to) nitrogen fixation, nitrification, denitrification, assimilatory/dissimilatory nitrate reduction and the interconversion of nitrogenous organic matter and ammonium." [CHEBI
		GO:0016597+F	molecular_function	[name] amino acid binding	[def] "Interacting selectively and non-covalently with an amino acid, organic acids containing one or more amino substituents." [GOC
		GO:0016743+F	molecular_function	[name] carboxyl- or carbamoyltransferase activity	[def] "Catalysis of the transfer of a carboxyl- or carbamoyl group from one compound (donor) to another (acceptor)." [GOC
		GO:0016810+F	molecular_function	[name] hydrolase activity, acting on carbon-nitrogen (but not peptide) bonds	[def] "Catalysis of the hydrolysis of any carbon-nitrogen bond, C-N, with the exception of peptide bonds." [GOC
		GO:0016812+F	molecular_function	[name] hydrolase activity, acting on carbon-nitrogen (but not peptide) bonds, in cyclic amides	[def] "Catalysis of the hydrolysis of any non-peptide carbon-nitrogen bond in a cyclic amide." [GOC
		GO:0046872+F	molecular_function	[name] metal ion binding	[def] "Interacting selectively and non-covalently with any metal ion." [GOC
[18]{Rv2737c,GFPT1}
	[common GO terms]
		GO:0005829+C	cellular_component	[name] cytosol	[def] "The part of the cytoplasm that does not contain organelles but which does contain other particulate matter, such as protein complexes." [GOC
	[Rv2737c only]
		GO:0000150+F	molecular_function	[name] recombinase activity	[def] "Catalysis of the identification and base-pairing of homologous sequences between single-stranded DNA and double-stranded DNA." [GOC
		GO:0000166+F	molecular_function	[name] nucleotide binding	[def] "Interacting selectively and non-covalently with a nucleotide, any compound consisting of a nucleoside that is esterified with (ortho)phosphate or an oligophosphate at any hydroxyl group on the ribose or deoxyribose." [GOC
		GO:0000287+F	molecular_function	[name] magnesium ion binding	[def] "Interacting selectively and non-covalently with magnesium (Mg) ions." [GOC
		GO:0000400+F	molecular_function	[name] four-way junction DNA binding	[def] "Interacting selectively and non-covalently with DNA containing four-way junctions, also known as Holliday junctions, a structure where two DNA double strands are held together by reciprocal exchange of two of the four strands, one strand each from the two original helices." [GOC
		GO:0000725+P	biological_process	[name] recombinational repair	[def] "A DNA repair process that involves the exchange, reciprocal or nonreciprocal, of genetic material between the broken DNA molecule and a homologous region of DNA." [GOC
		GO:0000730+P	biological_process	[name] DNA recombinase assembly	[def] "The aggregation, arrangement and bonding together of strand exchange proteins (recombinases) into higher order oligomers on single-stranded DNA." [PMID
		GO:0003677+F	molecular_function	[name] DNA binding	[def] "Any molecular function by which a gene product interacts selectively with DNA (deoxyribonucleic acid)." [GOC
		GO:0003690+F	molecular_function	[name] double-stranded DNA binding	[def] "Interacting selectively and non-covalently with double-stranded DNA." [GOC
		GO:0003697+F	molecular_function	[name] single-stranded DNA binding	[def] "Interacting selectively and non-covalently with single-stranded DNA." [GOC
		GO:0004518+F	molecular_function	[name] nuclease activity	[def] "Catalysis of the hydrolysis of ester linkages within nucleic acids." [ISBN
		GO:0004519+F	molecular_function	[name] endonuclease activity	[def] "Catalysis of the hydrolysis of ester linkages within nucleic acids by creating internal breaks." [GOC
		GO:0004520+F	molecular_function	[name] endodeoxyribonuclease activity	[def] "Catalysis of the hydrolysis of ester linkages within deoxyribonucleic acid by creating internal breaks." [GOC
		GO:0005515+F	molecular_function	[name] protein binding	[def] "Interacting selectively and non-covalently with any protein or protein complex (a complex of two or more proteins that may include other nonprotein molecules)." [GOC
		GO:0005524+F	molecular_function	[name] ATP binding	[def] "Interacting selectively and non-covalently with ATP, adenosine 5'-triphosphate, a universally important coenzyme and enzyme regulator." [ISBN
		GO:0005737+C	cellular_component	[name] cytoplasm	[def] "All of the contents of a cell excluding the plasma membrane and nucleus, but including other subcellular structures." [ISBN
		GO:0006259+P	biological_process	[name] DNA metabolic process	[def] "Any cellular metabolic process involving deoxyribonucleic acid. This is one of the two main types of nucleic acid, consisting of a long, unbranched macromolecule formed from one, or more commonly, two, strands of linked deoxyribonucleotides." [ISBN
		GO:0006281+P	biological_process	[name] DNA repair	[def] "The process of restoring DNA after damage. Genomes are subject to damage by chemical and physical agents in the environment (e.g. UV and ionizing radiations, chemical mutagens, fungal and bacterial toxins, etc.) and by free radicals or alkylating agents endogenously generated in metabolism. DNA is also damaged because of errors during its replication. A variety of different DNA repair path…
		GO:0006310+P	biological_process	[name] DNA recombination	[def] "Any process in which a new genotype is formed by reassortment of genes resulting in gene combinations different from those that were present in the parents. In eukaryotes genetic recombination can occur by chromosome assortment, intrachromosomal recombination, or nonreciprocal interchromosomal recombination. Intrachromosomal recombination occurs by crossing over. In bacteria it may occur b…
		GO:0006312+P	biological_process	[name] mitotic recombination	[def] "The exchange, reciprocal or nonreciprocal, of genetic material between one DNA molecule and a homologous region of DNA that occurs during mitotic cell cycles." [GOC
		GO:0006314+P	biological_process	[name] intron homing	[def] "Lateral transfer of an intron to a homologous allele that lacks the intron, mediated by a site-specific endonuclease encoded within the mobile intron." [PMID
		GO:0006974+P	biological_process	[name] response to DNA damage stimulus	[def] "Any process that results in a change in state or activity of a cell (in terms of movement, secretion, enzyme production, gene expression, etc.) as a result of a stimulus indicating damage to its DNA from environmental insults or errors during metabolism." [GOC
		GO:0008094+F	molecular_function	[name] DNA-dependent ATPase activity	[def] "Catalysis of the reaction
		GO:0009432+P	biological_process	[name] SOS response	[def] "An error-prone process for repairing damaged microbial DNA." [GOC
		GO:0009650+P	biological_process	[name] UV protection	[def] "Any process in which an organism or cell protects itself from ultraviolet radiation (UV), which may also result in resistance to repeated exposure to UV." [GOC
		GO:0010212+P	biological_process	[name] response to ionizing radiation	[def] "Any process that results in a change in state or activity of a cell or an organism (in terms of movement, secretion, enzyme production, gene expression, etc.) as a result of a ionizing radiation stimulus. Ionizing radiation is radiation with sufficient energy to remove electrons from atoms and may arise from spontaneous decay of unstable isotopes, resulting in alpha and beta particles and …
		GO:0016539+P	biological_process	[name] intein-mediated protein splicing	[def] "The removal of an internal amino acid sequence (an intein) from a protein during protein maturation_ the excision of inteins is precise and the N- and C-terminal exteins are joined by a normal peptide bond. Protein splicing involves 4 nucleophilic displacements by the 3 conserved splice junction residues." [GOC
		GO:0016787+F	molecular_function	[name] hydrolase activity	[def] "Catalysis of the hydrolysis of various bonds, e.g. C-O, C-N, C-C, phosphoric anhydride bonds, etc. Hydrolase is the systematic name for any enzyme of EC class 3." [ISBN
		GO:0016887+F	molecular_function	[name] ATPase activity	[def] "Catalysis of the reaction
		GO:0030145+F	molecular_function	[name] manganese ion binding	[def] "Interacting selectively and non-covalently with manganese (Mn) ions." [GOC
		GO:0042148+P	biological_process	[name] strand invasion	[def] "The process in which the nucleoprotein complex (composed of the broken single-strand DNA and the recombinase) searches and identifies a region of homology in intact duplex DNA. The broken single-strand DNA displaces the like strand and forms Watson-Crick base pairs with its complement, forming a duplex in which each strand is from one of the two recombining DNA molecules." [GOC
		GO:0046677+P	biological_process	[name] response to antibiotic	[def] "Any process that results in a change in state or activity of a cell or an organism (in terms of movement, secretion, enzyme production, gene expression, etc.) as a result of an antibiotic stimulus. An antibiotic is a chemical substance produced by a microorganism which has the capacity to inhibit the growth of or to kill other microorganisms." [GOC
		GO:0090305+P	biological_process	[name] nucleic acid phosphodiester bond hydrolysis	[def] "The nucleic acid metabolic process in which the phosphodiester bonds between nucleotides are cleaved by hydrolysis." [GOC
	[GFPT1 only]
		GO:0004360+F	molecular_function	[name] glutamine-fructose-6-phosphate transaminase (isomerizing) activity	[def] "Catalysis of the reaction
		GO:0005975+P	biological_process	[name] carbohydrate metabolic process	[def] "The chemical reactions and pathways involving carbohydrates, any of a group of organic compounds based of the general formula Cx(H2O)y. Includes the formation of carbohydrate derivatives by the addition of a carbohydrate residue to another molecule." [GOC
		GO:0006002+P	biological_process	[name] fructose 6-phosphate metabolic process	[def] "The chemical reactions and pathways involving fructose 6-phosphate, also known as F6P. The D-enantiomer is an important intermediate in glycolysis, gluconeogenesis, and fructose metabolism." [ISBN
		GO:0006042+P	biological_process	[name] glucosamine biosynthetic process	[def] "The chemical reactions and pathways resulting in the formation of glucosamine (2-amino-2-deoxyglucopyranose), an aminodeoxysugar that occurs in combined form in chitin." [GOC
		GO:0006047+P	biological_process	[name] UDP-N-acetylglucosamine metabolic process	[def] "The chemical reactions and pathways involving UDP-N-acetylglucosamine, a substance composed of N-acetylglucosamine, a common structural unit of oligosaccharides, in glycosidic linkage with uridine diphosphate." [GOC
		GO:0006048+P	biological_process	[name] UDP-N-acetylglucosamine biosynthetic process	[def] "The chemical reactions and pathways resulting in the formation of UDP-N-acetylglucosamine, a substance composed of N-acetylglucosamine, a common structural unit of oligosaccharides, in glycosidic linkage with uridine diphosphate." [GOC
		GO:0006112+P	biological_process	[name] energy reserve metabolic process	[def] "The chemical reactions and pathways by which a cell derives energy from stored compounds such as fats or glycogen." [GOC
		GO:0006541+P	biological_process	[name] glutamine metabolic process	[def] "The chemical reactions and pathways involving glutamine, 2-amino-4-carbamoylbutanoic acid." [GOC
		GO:0008483+F	molecular_function	[name] transaminase activity	[def] "Catalysis of the transfer of an amino group to an acceptor, usually a 2-oxo acid." [ISBN
		GO:0009744+P	biological_process	[name] response to sucrose stimulus	[def] "Any process that results in a change in state or activity of a cell or an organism (in terms of movement, secretion, enzyme production, gene expression, etc.) as a result of a sucrose stimulus." [GOC
		GO:0016597+F	molecular_function	[name] amino acid binding	[def] "Interacting selectively and non-covalently with an amino acid, organic acids containing one or more amino substituents." [GOC
		GO:0016740+F	molecular_function	[name] transferase activity	[def] "Catalysis of the transfer of a group, e.g. a methyl group, glycosyl group, acyl group, phosphorus-containing, or other groups, from one compound (generally regarded as the donor) to another compound (generally regarded as the acceptor). Transferase is the systematic name for any enzyme of EC class 2." [ISBN
		GO:0030246+F	molecular_function	[name] carbohydrate binding	[def] "Interacting selectively and non-covalently with any carbohydrate, any of a group of organic compounds based of the general formula Cx(H2O)y." [GOC
		GO:0032868+P	biological_process	[name] response to insulin stimulus	[def] "Any process that results in a change in state or activity of a cell or an organism (in terms of movement, secretion, enzyme production, gene expression, etc.) as a result of an insulin stimulus. Insulin is a polypeptide hormone produced by the islets of Langerhans of the pancreas in mammals, and by the homologous organs of other organisms." [GOC
		GO:0032869+P	biological_process	[name] cellular response to insulin stimulus	[def] "Any process that results in a change in state or activity of a cell (in terms of movement, secretion, enzyme production, gene expression, etc.) as a result of an insulin stimulus. Insulin is a polypeptide hormone produced by the islets of Langerhans of the pancreas in mammals, and by the homologous organs of other organisms." [GOC
		GO:0032922+P	biological_process	[name] circadian regulation of gene expression	[def] "Any process that modulates the frequency, rate or extent of gene expression such that an expression pattern recurs with a regularity of approximately 24 hours." [GOC
		GO:0036498+P
		GO:0045719+P	biological_process	[name] negative regulation of glycogen biosynthetic process	[def] "Any process that stops, prevents, or reduces the frequency, rate or extent of the chemical reactions and pathways resulting in the formation of glycogen." [GOC
		GO:0048511+P	biological_process	[name] rhythmic process	[def] "Any process pertinent to the generation and maintenance of rhythms in the physiology of an organism." [GOC
		GO:0051289+P	biological_process	[name] protein homotetramerization	[def] "The formation of a protein homotetramer, a macromolecular structure consisting of four noncovalently associated identical subunits." [GOC
		GO:0070062+C	cellular_component	[name] extracellular vesicular exosome	[def] "A membrane-bounded vesicle that is released into the extracellular region by fusion of the limiting endosomal membrane of a multivesicular body with the plasma membrane." [GOC
		GO:1901137+P
[19]{Rv2737c,ALDH3A2}
	[common GO terms]
		GO:0005829+C	cellular_component	[name] cytosol	[def] "The part of the cytoplasm that does not contain organelles but which does contain other particulate matter, such as protein complexes." [GOC
	[Rv2737c only]
		GO:0000150+F	molecular_function	[name] recombinase activity	[def] "Catalysis of the identification and base-pairing of homologous sequences between single-stranded DNA and double-stranded DNA." [GOC
		GO:0000166+F	molecular_function	[name] nucleotide binding	[def] "Interacting selectively and non-covalently with a nucleotide, any compound consisting of a nucleoside that is esterified with (ortho)phosphate or an oligophosphate at any hydroxyl group on the ribose or deoxyribose." [GOC
		GO:0000287+F	molecular_function	[name] magnesium ion binding	[def] "Interacting selectively and non-covalently with magnesium (Mg) ions." [GOC
		GO:0000400+F	molecular_function	[name] four-way junction DNA binding	[def] "Interacting selectively and non-covalently with DNA containing four-way junctions, also known as Holliday junctions, a structure where two DNA double strands are held together by reciprocal exchange of two of the four strands, one strand each from the two original helices." [GOC
		GO:0000725+P	biological_process	[name] recombinational repair	[def] "A DNA repair process that involves the exchange, reciprocal or nonreciprocal, of genetic material between the broken DNA molecule and a homologous region of DNA." [GOC
		GO:0000730+P	biological_process	[name] DNA recombinase assembly	[def] "The aggregation, arrangement and bonding together of strand exchange proteins (recombinases) into higher order oligomers on single-stranded DNA." [PMID
		GO:0003677+F	molecular_function	[name] DNA binding	[def] "Any molecular function by which a gene product interacts selectively with DNA (deoxyribonucleic acid)." [GOC
		GO:0003690+F	molecular_function	[name] double-stranded DNA binding	[def] "Interacting selectively and non-covalently with double-stranded DNA." [GOC
		GO:0003697+F	molecular_function	[name] single-stranded DNA binding	[def] "Interacting selectively and non-covalently with single-stranded DNA." [GOC
		GO:0004518+F	molecular_function	[name] nuclease activity	[def] "Catalysis of the hydrolysis of ester linkages within nucleic acids." [ISBN
		GO:0004519+F	molecular_function	[name] endonuclease activity	[def] "Catalysis of the hydrolysis of ester linkages within nucleic acids by creating internal breaks." [GOC
		GO:0004520+F	molecular_function	[name] endodeoxyribonuclease activity	[def] "Catalysis of the hydrolysis of ester linkages within deoxyribonucleic acid by creating internal breaks." [GOC
		GO:0005515+F	molecular_function	[name] protein binding	[def] "Interacting selectively and non-covalently with any protein or protein complex (a complex of two or more proteins that may include other nonprotein molecules)." [GOC
		GO:0005524+F	molecular_function	[name] ATP binding	[def] "Interacting selectively and non-covalently with ATP, adenosine 5'-triphosphate, a universally important coenzyme and enzyme regulator." [ISBN
		GO:0005737+C	cellular_component	[name] cytoplasm	[def] "All of the contents of a cell excluding the plasma membrane and nucleus, but including other subcellular structures." [ISBN
		GO:0006259+P	biological_process	[name] DNA metabolic process	[def] "Any cellular metabolic process involving deoxyribonucleic acid. This is one of the two main types of nucleic acid, consisting of a long, unbranched macromolecule formed from one, or more commonly, two, strands of linked deoxyribonucleotides." [ISBN
		GO:0006281+P	biological_process	[name] DNA repair	[def] "The process of restoring DNA after damage. Genomes are subject to damage by chemical and physical agents in the environment (e.g. UV and ionizing radiations, chemical mutagens, fungal and bacterial toxins, etc.) and by free radicals or alkylating agents endogenously generated in metabolism. DNA is also damaged because of errors during its replication. A variety of different DNA repair path…
		GO:0006310+P	biological_process	[name] DNA recombination	[def] "Any process in which a new genotype is formed by reassortment of genes resulting in gene combinations different from those that were present in the parents. In eukaryotes genetic recombination can occur by chromosome assortment, intrachromosomal recombination, or nonreciprocal interchromosomal recombination. Intrachromosomal recombination occurs by crossing over. In bacteria it may occur b…
		GO:0006312+P	biological_process	[name] mitotic recombination	[def] "The exchange, reciprocal or nonreciprocal, of genetic material between one DNA molecule and a homologous region of DNA that occurs during mitotic cell cycles." [GOC
		GO:0006314+P	biological_process	[name] intron homing	[def] "Lateral transfer of an intron to a homologous allele that lacks the intron, mediated by a site-specific endonuclease encoded within the mobile intron." [PMID
		GO:0006974+P	biological_process	[name] response to DNA damage stimulus	[def] "Any process that results in a change in state or activity of a cell (in terms of movement, secretion, enzyme production, gene expression, etc.) as a result of a stimulus indicating damage to its DNA from environmental insults or errors during metabolism." [GOC
		GO:0008094+F	molecular_function	[name] DNA-dependent ATPase activity	[def] "Catalysis of the reaction
		GO:0009432+P	biological_process	[name] SOS response	[def] "An error-prone process for repairing damaged microbial DNA." [GOC
		GO:0009650+P	biological_process	[name] UV protection	[def] "Any process in which an organism or cell protects itself from ultraviolet radiation (UV), which may also result in resistance to repeated exposure to UV." [GOC
		GO:0010212+P	biological_process	[name] response to ionizing radiation	[def] "Any process that results in a change in state or activity of a cell or an organism (in terms of movement, secretion, enzyme production, gene expression, etc.) as a result of a ionizing radiation stimulus. Ionizing radiation is radiation with sufficient energy to remove electrons from atoms and may arise from spontaneous decay of unstable isotopes, resulting in alpha and beta particles and …
		GO:0016539+P	biological_process	[name] intein-mediated protein splicing	[def] "The removal of an internal amino acid sequence (an intein) from a protein during protein maturation_ the excision of inteins is precise and the N- and C-terminal exteins are joined by a normal peptide bond. Protein splicing involves 4 nucleophilic displacements by the 3 conserved splice junction residues." [GOC
		GO:0016787+F	molecular_function	[name] hydrolase activity	[def] "Catalysis of the hydrolysis of various bonds, e.g. C-O, C-N, C-C, phosphoric anhydride bonds, etc. Hydrolase is the systematic name for any enzyme of EC class 3." [ISBN
		GO:0016887+F	molecular_function	[name] ATPase activity	[def] "Catalysis of the reaction
		GO:0030145+F	molecular_function	[name] manganese ion binding	[def] "Interacting selectively and non-covalently with manganese (Mn) ions." [GOC
		GO:0042148+P	biological_process	[name] strand invasion	[def] "The process in which the nucleoprotein complex (composed of the broken single-strand DNA and the recombinase) searches and identifies a region of homology in intact duplex DNA. The broken single-strand DNA displaces the like strand and forms Watson-Crick base pairs with its complement, forming a duplex in which each strand is from one of the two recombining DNA molecules." [GOC
		GO:0046677+P	biological_process	[name] response to antibiotic	[def] "Any process that results in a change in state or activity of a cell or an organism (in terms of movement, secretion, enzyme production, gene expression, etc.) as a result of an antibiotic stimulus. An antibiotic is a chemical substance produced by a microorganism which has the capacity to inhibit the growth of or to kill other microorganisms." [GOC
		GO:0090305+P	biological_process	[name] nucleic acid phosphodiester bond hydrolysis	[def] "The nucleic acid metabolic process in which the phosphodiester bonds between nucleotides are cleaved by hydrolysis." [GOC
	[ALDH3A2 only]
		GO:0000302+P	biological_process	[name] response to reactive oxygen species	[def] "Any process that results in a change in state or activity of a cell or an organism (in terms of movement, secretion, enzyme production, gene expression, etc.) as a result of a reactive oxygen species stimulus. Reactive oxygen species include singlet oxygen, superoxide, and oxygen free radicals." [GOC
		GO:0001561+P	biological_process	[name] fatty acid alpha-oxidation	[def] "A metabolic pathway by which 3-methyl branched fatty acids are degraded. These compounds are not degraded by the normal peroxisomal beta-oxidation pathway, because the 3-methyl blocks the dehydrogenation of the hydroxyl group by hydroxyacyl-CoA dehydrogenase. The 3-methyl branched fatty acid is converted in several steps to pristenic acid, which can then feed into the beta-oxidative pathwa…
		GO:0004028+F	molecular_function	[name] 3-chloroallyl aldehyde dehydrogenase activity	[def] "Catalysis of the reaction
		GO:0004029+F	molecular_function	[name] aldehyde dehydrogenase (NAD) activity	[def] "Catalysis of the reaction
		GO:0004030+F	molecular_function	[name] aldehyde dehydrogenase [NAD(P)+] activity	[def] "Catalysis of the reaction
		GO:0005634+C	cellular_component	[name] nucleus	[def] "A membrane-bounded organelle of eukaryotic cells in which chromosomes are housed and replicated. In most cells, the nucleus contains all of the cell's chromosomes except the organellar chromosomes, and is the site of RNA synthesis and processing. In some species, or in specialized cell types, RNA metabolism or DNA replication may be absent." [GOC
		GO:0005739+C	cellular_component	[name] mitochondrion	[def] "A semiautonomous, self replicating organelle that occurs in varying numbers, shapes, and sizes in the cytoplasm of virtually all eukaryotic cells. It is notably the site of tissue respiration." [ISBN
		GO:0005743+C	cellular_component	[name] mitochondrial inner membrane	[def] "The inner, i.e. lumen-facing, lipid bilayer of the mitochondrial envelope. It is highly folded to form cristae." [GOC
		GO:0005777+C	cellular_component	[name] peroxisome	[def] "A small, membrane-bounded organelle that uses dioxygen (O2) to oxidize organic molecules_ contains some enzymes that produce and others that degrade hydrogen peroxide (H2O2)." [ISBN
		GO:0005778+C	cellular_component	[name] peroxisomal membrane	[def] "The lipid bilayer surrounding a peroxisome." [GOC
		GO:0005783+C	cellular_component	[name] endoplasmic reticulum	[def] "The irregular network of unit membranes, visible only by electron microscopy, that occurs in the cytoplasm of many eukaryotic cells. The membranes form a complex meshwork of tubular channels, which are often expanded into slitlike cavities called cisternae. The ER takes two forms, rough (or granular), with ribosomes adhering to the outer surface, and smooth (with no ribosomes attached)." […
		GO:0005789+C	cellular_component	[name] endoplasmic reticulum membrane	[def] "The lipid bilayer surrounding the endoplasmic reticulum." [GOC
		GO:0006081+P	biological_process	[name] cellular aldehyde metabolic process	[def] "The chemical reactions and pathways involving aldehydes, any organic compound with the formula R-CH=O, as carried out by individual cells." [GOC
		GO:0006714+P	biological_process	[name] sesquiterpenoid metabolic process	[def] "The chemical reactions and pathways involving sesquiterpenoid compounds, terpenoids with three isoprene units." [ISBN
		GO:0007417+P	biological_process	[name] central nervous system development	[def] "The process whose specific outcome is the progression of the central nervous system over time, from its formation to the mature structure. The central nervous system is the core nervous system that serves an integrating and coordinating function. In vertebrates it consists of the brain, spinal cord and spinal nerves. In those invertebrates with a central nervous system it typically consist…
		GO:0007422+P	biological_process	[name] peripheral nervous system development	[def] "The process whose specific outcome is the progression of the peripheral nervous system over time, from its formation to the mature structure. The peripheral nervous system is one of the two major divisions of the nervous system. Nerves in the PNS connect the central nervous system (CNS) with sensory organs, other organs, muscles, blood vessels and glands." [GOC
		GO:0008152+P	biological_process	[name] metabolic process	[def] "The chemical reactions and pathways, including anabolism and catabolism, by which living organisms transform chemical substances. Metabolic processes typically transform small molecules, but also include macromolecular processes such as DNA repair and replication, and protein synthesis and degradation." [GOC
		GO:0008544+P	biological_process	[name] epidermis development	[def] "The process whose specific outcome is the progression of the epidermis over time, from its formation to the mature structure. The epidermis is the outer epithelial layer of a plant or animal, it may be a single layer that produces an extracellular material (e.g. the cuticle of arthropods) or a complex stratified squamous epithelium, as in the case of many vertebrate species." [GOC
		GO:0016020+C	cellular_component	[name] membrane	[def] "Double layer of lipid molecules that encloses all cells, and, in eukaryotes, many organelles_ may be a single or double lipid bilayer_ also includes associated proteins." [GOC
		GO:0016021+C	cellular_component	[name] integral to membrane	[def] "Penetrating at least one phospholipid bilayer of a membrane. May also refer to the state of being buried in the bilayer with no exposure outside the bilayer. When used to describe a protein, indicates that all or part of the peptide sequence is embedded in the membrane." [GOC
		GO:0016491+F	molecular_function	[name] oxidoreductase activity	[def] "Catalysis of an oxidation-reduction (redox) reaction, a reversible chemical reaction in which the oxidation state of an atom or atoms within a molecule is altered. One substrate acts as a hydrogen or electron donor and becomes oxidized, while the other acts as hydrogen or electron acceptor and becomes reduced." [GOC
		GO:0016620+F	molecular_function	[name] oxidoreductase activity, acting on the aldehyde or oxo group of donors, NAD or NADP as acceptor	[def] "Catalysis of an oxidation-reduction (redox) reaction in which an aldehyde or ketone (oxo) group acts as a hydrogen or electron donor and reduces NAD or NADP." [GOC
		GO:0030148+P	biological_process	[name] sphingolipid biosynthetic process	[def] "The chemical reactions and pathways resulting in the formation of sphingolipids, any of a class of lipids containing the long-chain amine diol sphingosine or a closely related base (a sphingoid)." [GOC
		GO:0033306+P	biological_process	[name] phytol metabolic process	[def] "The chemical reactions and pathways involving phytol, (2E,7R,11R)-3,7,11,15-tetramethylhexadec-2-en-1-ol." [CHEBI
		GO:0042406+C	cellular_component	[name] extrinsic to endoplasmic reticulum membrane	[def] "Loosely bound to one surface of the endoplasmic reticulum membrane, but not integrated into the hydrophobic region." [GOC
		GO:0043231+C	cellular_component	[name] intracellular membrane-bounded organelle	[def] "Organized structure of distinctive morphology and function, bounded by a single or double lipid bilayer membrane and occurring within the cell. Includes the nucleus, mitochondria, plastids, vacuoles, and vesicles. Excludes the plasma membrane." [GOC
		GO:0046292+P	biological_process	[name] formaldehyde metabolic process	[def] "The chemical reactions and pathways involving formaldehyde (methanal, H2C=O), a colorless liquid or gas with a pungent odor, commonly used as a fixative or an antibacterial agent." [CHEBI
		GO:0046577+F	molecular_function	[name] long-chain-alcohol oxidase activity	[def] "Catalysis of the reaction
		GO:0050061+F	molecular_function	[name] long-chain-aldehyde dehydrogenase activity	[def] "Catalysis of the reaction
		GO:0052814+F	molecular_function	[name] medium-chain-aldehyde dehydrogenase activity	[def] "Catalysis of the reaction
		GO:0055114+P	biological_process	[name] oxidation-reduction process	[def] "A metabolic process that results in the removal or addition of one or more electrons to or from a substance, with or without the concomitant removal or addition of a proton or protons." [GOC
		GO:0070062+C	cellular_component	[name] extracellular vesicular exosome	[def] "A membrane-bounded vesicle that is released into the extracellular region by fusion of the limiting endosomal membrane of a multivesicular body with the plasma membrane." [GOC
[20]{Rv2737c,ABCB5}
	[common GO terms]
		GO:0000166+F	molecular_function	[name] nucleotide binding	[def] "Interacting selectively and non-covalently with a nucleotide, any compound consisting of a nucleoside that is esterified with (ortho)phosphate or an oligophosphate at any hydroxyl group on the ribose or deoxyribose." [GOC
		GO:0005524+F	molecular_function	[name] ATP binding	[def] "Interacting selectively and non-covalently with ATP, adenosine 5'-triphosphate, a universally important coenzyme and enzyme regulator." [ISBN
		GO:0016887+F	molecular_function	[name] ATPase activity	[def] "Catalysis of the reaction
	[Rv2737c only]
		GO:0000150+F	molecular_function	[name] recombinase activity	[def] "Catalysis of the identification and base-pairing of homologous sequences between single-stranded DNA and double-stranded DNA." [GOC
		GO:0000287+F	molecular_function	[name] magnesium ion binding	[def] "Interacting selectively and non-covalently with magnesium (Mg) ions." [GOC
		GO:0000400+F	molecular_function	[name] four-way junction DNA binding	[def] "Interacting selectively and non-covalently with DNA containing four-way junctions, also known as Holliday junctions, a structure where two DNA double strands are held together by reciprocal exchange of two of the four strands, one strand each from the two original helices." [GOC
		GO:0000725+P	biological_process	[name] recombinational repair	[def] "A DNA repair process that involves the exchange, reciprocal or nonreciprocal, of genetic material between the broken DNA molecule and a homologous region of DNA." [GOC
		GO:0000730+P	biological_process	[name] DNA recombinase assembly	[def] "The aggregation, arrangement and bonding together of strand exchange proteins (recombinases) into higher order oligomers on single-stranded DNA." [PMID
		GO:0003677+F	molecular_function	[name] DNA binding	[def] "Any molecular function by which a gene product interacts selectively with DNA (deoxyribonucleic acid)." [GOC
		GO:0003690+F	molecular_function	[name] double-stranded DNA binding	[def] "Interacting selectively and non-covalently with double-stranded DNA." [GOC
		GO:0003697+F	molecular_function	[name] single-stranded DNA binding	[def] "Interacting selectively and non-covalently with single-stranded DNA." [GOC
		GO:0004518+F	molecular_function	[name] nuclease activity	[def] "Catalysis of the hydrolysis of ester linkages within nucleic acids." [ISBN
		GO:0004519+F	molecular_function	[name] endonuclease activity	[def] "Catalysis of the hydrolysis of ester linkages within nucleic acids by creating internal breaks." [GOC
		GO:0004520+F	molecular_function	[name] endodeoxyribonuclease activity	[def] "Catalysis of the hydrolysis of ester linkages within deoxyribonucleic acid by creating internal breaks." [GOC
		GO:0005515+F	molecular_function	[name] protein binding	[def] "Interacting selectively and non-covalently with any protein or protein complex (a complex of two or more proteins that may include other nonprotein molecules)." [GOC
		GO:0005737+C	cellular_component	[name] cytoplasm	[def] "All of the contents of a cell excluding the plasma membrane and nucleus, but including other subcellular structures." [ISBN
		GO:0005829+C	cellular_component	[name] cytosol	[def] "The part of the cytoplasm that does not contain organelles but which does contain other particulate matter, such as protein complexes." [GOC
		GO:0006259+P	biological_process	[name] DNA metabolic process	[def] "Any cellular metabolic process involving deoxyribonucleic acid. This is one of the two main types of nucleic acid, consisting of a long, unbranched macromolecule formed from one, or more commonly, two, strands of linked deoxyribonucleotides." [ISBN
		GO:0006281+P	biological_process	[name] DNA repair	[def] "The process of restoring DNA after damage. Genomes are subject to damage by chemical and physical agents in the environment (e.g. UV and ionizing radiations, chemical mutagens, fungal and bacterial toxins, etc.) and by free radicals or alkylating agents endogenously generated in metabolism. DNA is also damaged because of errors during its replication. A variety of different DNA repair path…
		GO:0006310+P	biological_process	[name] DNA recombination	[def] "Any process in which a new genotype is formed by reassortment of genes resulting in gene combinations different from those that were present in the parents. In eukaryotes genetic recombination can occur by chromosome assortment, intrachromosomal recombination, or nonreciprocal interchromosomal recombination. Intrachromosomal recombination occurs by crossing over. In bacteria it may occur b…
		GO:0006312+P	biological_process	[name] mitotic recombination	[def] "The exchange, reciprocal or nonreciprocal, of genetic material between one DNA molecule and a homologous region of DNA that occurs during mitotic cell cycles." [GOC
		GO:0006314+P	biological_process	[name] intron homing	[def] "Lateral transfer of an intron to a homologous allele that lacks the intron, mediated by a site-specific endonuclease encoded within the mobile intron." [PMID
		GO:0006974+P	biological_process	[name] response to DNA damage stimulus	[def] "Any process that results in a change in state or activity of a cell (in terms of movement, secretion, enzyme production, gene expression, etc.) as a result of a stimulus indicating damage to its DNA from environmental insults or errors during metabolism." [GOC
		GO:0008094+F	molecular_function	[name] DNA-dependent ATPase activity	[def] "Catalysis of the reaction
		GO:0009432+P	biological_process	[name] SOS response	[def] "An error-prone process for repairing damaged microbial DNA." [GOC
		GO:0009650+P	biological_process	[name] UV protection	[def] "Any process in which an organism or cell protects itself from ultraviolet radiation (UV), which may also result in resistance to repeated exposure to UV." [GOC
		GO:0010212+P	biological_process	[name] response to ionizing radiation	[def] "Any process that results in a change in state or activity of a cell or an organism (in terms of movement, secretion, enzyme production, gene expression, etc.) as a result of a ionizing radiation stimulus. Ionizing radiation is radiation with sufficient energy to remove electrons from atoms and may arise from spontaneous decay of unstable isotopes, resulting in alpha and beta particles and …
		GO:0016539+P	biological_process	[name] intein-mediated protein splicing	[def] "The removal of an internal amino acid sequence (an intein) from a protein during protein maturation_ the excision of inteins is precise and the N- and C-terminal exteins are joined by a normal peptide bond. Protein splicing involves 4 nucleophilic displacements by the 3 conserved splice junction residues." [GOC
		GO:0016787+F	molecular_function	[name] hydrolase activity	[def] "Catalysis of the hydrolysis of various bonds, e.g. C-O, C-N, C-C, phosphoric anhydride bonds, etc. Hydrolase is the systematic name for any enzyme of EC class 3." [ISBN
		GO:0030145+F	molecular_function	[name] manganese ion binding	[def] "Interacting selectively and non-covalently with manganese (Mn) ions." [GOC
		GO:0042148+P	biological_process	[name] strand invasion	[def] "The process in which the nucleoprotein complex (composed of the broken single-strand DNA and the recombinase) searches and identifies a region of homology in intact duplex DNA. The broken single-strand DNA displaces the like strand and forms Watson-Crick base pairs with its complement, forming a duplex in which each strand is from one of the two recombining DNA molecules." [GOC
		GO:0046677+P	biological_process	[name] response to antibiotic	[def] "Any process that results in a change in state or activity of a cell or an organism (in terms of movement, secretion, enzyme production, gene expression, etc.) as a result of an antibiotic stimulus. An antibiotic is a chemical substance produced by a microorganism which has the capacity to inhibit the growth of or to kill other microorganisms." [GOC
		GO:0090305+P	biological_process	[name] nucleic acid phosphodiester bond hydrolysis	[def] "The nucleic acid metabolic process in which the phosphodiester bonds between nucleotides are cleaved by hydrolysis." [GOC
	[ABCB5 only]
		GO:0002481+P	biological_process	[name] antigen processing and presentation of exogenous protein antigen via MHC class Ib, TAP-dependent	[def] "The process in which an antigen-presenting cell expresses a peptide antigen of exogenous origin on its cell surface in association with an MHC class Ib protein complex following intracellular transport via a TAP (transporter associated with antigen processing) pathway. The peptide is typically a fragment of a larger exogenous protein which has been degraded within the cell and is dependent…
		GO:0002485+P	biological_process	[name] antigen processing and presentation of endogenous peptide antigen via MHC class I via ER pathway, TAP-dependent	[def] "The process in which an antigen-presenting cell expresses a peptide antigen of endogenous origin on its cell surface in association with an MHC class I protein complex following intracellular transport via a TAP-dependent ER pathway. The peptide is typically a fragment of a larger endogenous protein which has been degraded within the cell and becomes associated with the MHC class I molecul…
		GO:0002489+P	biological_process	[name] antigen processing and presentation of endogenous peptide antigen via MHC class Ib via ER pathway, TAP-dependent	[def] "The process in which an antigen-presenting cell expresses a peptide antigen of endogenous origin on its cell surface in association with an MHC class Ib protein complex following intracellular transport via a TAP (transporter associated with antigen processing) pathway. The peptide is typically a fragment of a larger endogenous protein which has been degraded within the cell and is depende…
		GO:0002591+P	biological_process	[name] positive regulation of antigen processing and presentation of peptide antigen via MHC class I	[def] "Any process that activates or increases the frequency, rate, or extent of antigen processing and presentation of peptide antigen via MHC class I." [GOC
		GO:0005886+C	cellular_component	[name] plasma membrane	[def] "The membrane surrounding a cell that separates the cell from its external environment. It consists of a phospholipid bilayer and associated proteins." [ISBN
		GO:0005887+C	cellular_component	[name] integral to plasma membrane	[def] "Penetrating at least one phospholipid bilayer of a plasma membrane. May also refer to the state of being buried in the bilayer with no exposure outside the bilayer." [GOC
		GO:0006810+P	biological_process	[name] transport	[def] "The directed movement of substances (such as macromolecules, small molecules, ions) into, out of or within a cell, or between cells, or within a multicellular organism by means of some agent such as a transporter or pore." [GOC
		GO:0006855+P	biological_process	[name] drug transmembrane transport	[def] "The process in which a drug is transported from one side of a membrane to the other by means of some agent such as a transporter or pore." [GOC
		GO:0008559+F	molecular_function	[name] xenobiotic-transporting ATPase activity	[def] "Catalysis of the reaction
		GO:0015562+F	molecular_function	[name] efflux transmembrane transporter activity	[def] "Catalysis of the transfer of a specific substance or related group of substances from the inside of the cell to the outside of the cell across a membrane." [GOC
		GO:0016020+C	cellular_component	[name] membrane	[def] "Double layer of lipid molecules that encloses all cells, and, in eukaryotes, many organelles_ may be a single or double lipid bilayer_ also includes associated proteins." [GOC
		GO:0016021+C	cellular_component	[name] integral to membrane	[def] "Penetrating at least one phospholipid bilayer of a membrane. May also refer to the state of being buried in the bilayer with no exposure outside the bilayer. When used to describe a protein, indicates that all or part of the peptide sequence is embedded in the membrane." [GOC
		GO:0030154+P	biological_process	[name] cell differentiation	[def] "The process in which relatively unspecialized cells, e.g. embryonic or regenerative cells, acquire specialized structural and/or functional features that characterize the cells, tissues, or organs of the mature organism or some other relatively stable phase of the organism's life history. Differentiation includes the processes involved in commitment of a cell to a specific fate and its sub…
		GO:0042391+P	biological_process	[name] regulation of membrane potential	[def] "Any process that modulates the establishment or extent of a membrane potential, the electric potential existing across any membrane arising from charges in the membrane itself and from the charges present in the media on either side of the membrane." [GOC
		GO:0042626+F	molecular_function	[name] ATPase activity, coupled to transmembrane movement of substances	[def] "Catalysis of the reaction
		GO:0042908+P	biological_process	[name] xenobiotic transport	[def] "The directed movement of a xenobiotic, a compound foreign to living organisms, into, out of or within a cell, or between cells, by means of some agent such as a transporter or pore." [GOC
		GO:0048058+P	biological_process	[name] compound eye corneal lens development	[def] "The process whose specific outcome is the progression of the corneal lens in the compound eye over time, from its formation to the mature structure. The corneal lens is a chitinous extracellular secretion of the four underlying cone cells and the pigment cells." [GOC
		GO:0055085+P	biological_process	[name] transmembrane transport	[def] "The process in which a solute is transported from one side of a membrane to the other." [GOC
[21]{Rv2737c,POLN}
	[common GO terms]
		GO:0003677+F	molecular_function	[name] DNA binding	[def] "Any molecular function by which a gene product interacts selectively with DNA (deoxyribonucleic acid)." [GOC
		GO:0005515+F	molecular_function	[name] protein binding	[def] "Interacting selectively and non-covalently with any protein or protein complex (a complex of two or more proteins that may include other nonprotein molecules)." [GOC
		GO:0005737+C	cellular_component	[name] cytoplasm	[def] "All of the contents of a cell excluding the plasma membrane and nucleus, but including other subcellular structures." [ISBN
		GO:0006281+P	biological_process	[name] DNA repair	[def] "The process of restoring DNA after damage. Genomes are subject to damage by chemical and physical agents in the environment (e.g. UV and ionizing radiations, chemical mutagens, fungal and bacterial toxins, etc.) and by free radicals or alkylating agents endogenously generated in metabolism. DNA is also damaged because of errors during its replication. A variety of different DNA repair path…
		GO:0006974+P	biological_process	[name] response to DNA damage stimulus	[def] "Any process that results in a change in state or activity of a cell (in terms of movement, secretion, enzyme production, gene expression, etc.) as a result of a stimulus indicating damage to its DNA from environmental insults or errors during metabolism." [GOC
		GO:0090305+P	biological_process	[name] nucleic acid phosphodiester bond hydrolysis	[def] "The nucleic acid metabolic process in which the phosphodiester bonds between nucleotides are cleaved by hydrolysis." [GOC
	[Rv2737c only]
		GO:0000150+F	molecular_function	[name] recombinase activity	[def] "Catalysis of the identification and base-pairing of homologous sequences between single-stranded DNA and double-stranded DNA." [GOC
		GO:0000166+F	molecular_function	[name] nucleotide binding	[def] "Interacting selectively and non-covalently with a nucleotide, any compound consisting of a nucleoside that is esterified with (ortho)phosphate or an oligophosphate at any hydroxyl group on the ribose or deoxyribose." [GOC
		GO:0000287+F	molecular_function	[name] magnesium ion binding	[def] "Interacting selectively and non-covalently with magnesium (Mg) ions." [GOC
		GO:0000400+F	molecular_function	[name] four-way junction DNA binding	[def] "Interacting selectively and non-covalently with DNA containing four-way junctions, also known as Holliday junctions, a structure where two DNA double strands are held together by reciprocal exchange of two of the four strands, one strand each from the two original helices." [GOC
		GO:0000725+P	biological_process	[name] recombinational repair	[def] "A DNA repair process that involves the exchange, reciprocal or nonreciprocal, of genetic material between the broken DNA molecule and a homologous region of DNA." [GOC
		GO:0000730+P	biological_process	[name] DNA recombinase assembly	[def] "The aggregation, arrangement and bonding together of strand exchange proteins (recombinases) into higher order oligomers on single-stranded DNA." [PMID
		GO:0003690+F	molecular_function	[name] double-stranded DNA binding	[def] "Interacting selectively and non-covalently with double-stranded DNA." [GOC
		GO:0003697+F	molecular_function	[name] single-stranded DNA binding	[def] "Interacting selectively and non-covalently with single-stranded DNA." [GOC
		GO:0004518+F	molecular_function	[name] nuclease activity	[def] "Catalysis of the hydrolysis of ester linkages within nucleic acids." [ISBN
		GO:0004519+F	molecular_function	[name] endonuclease activity	[def] "Catalysis of the hydrolysis of ester linkages within nucleic acids by creating internal breaks." [GOC
		GO:0004520+F	molecular_function	[name] endodeoxyribonuclease activity	[def] "Catalysis of the hydrolysis of ester linkages within deoxyribonucleic acid by creating internal breaks." [GOC
		GO:0005524+F	molecular_function	[name] ATP binding	[def] "Interacting selectively and non-covalently with ATP, adenosine 5'-triphosphate, a universally important coenzyme and enzyme regulator." [ISBN
		GO:0005829+C	cellular_component	[name] cytosol	[def] "The part of the cytoplasm that does not contain organelles but which does contain other particulate matter, such as protein complexes." [GOC
		GO:0006259+P	biological_process	[name] DNA metabolic process	[def] "Any cellular metabolic process involving deoxyribonucleic acid. This is one of the two main types of nucleic acid, consisting of a long, unbranched macromolecule formed from one, or more commonly, two, strands of linked deoxyribonucleotides." [ISBN
		GO:0006310+P	biological_process	[name] DNA recombination	[def] "Any process in which a new genotype is formed by reassortment of genes resulting in gene combinations different from those that were present in the parents. In eukaryotes genetic recombination can occur by chromosome assortment, intrachromosomal recombination, or nonreciprocal interchromosomal recombination. Intrachromosomal recombination occurs by crossing over. In bacteria it may occur b…
		GO:0006312+P	biological_process	[name] mitotic recombination	[def] "The exchange, reciprocal or nonreciprocal, of genetic material between one DNA molecule and a homologous region of DNA that occurs during mitotic cell cycles." [GOC
		GO:0006314+P	biological_process	[name] intron homing	[def] "Lateral transfer of an intron to a homologous allele that lacks the intron, mediated by a site-specific endonuclease encoded within the mobile intron." [PMID
		GO:0008094+F	molecular_function	[name] DNA-dependent ATPase activity	[def] "Catalysis of the reaction
		GO:0009432+P	biological_process	[name] SOS response	[def] "An error-prone process for repairing damaged microbial DNA." [GOC
		GO:0009650+P	biological_process	[name] UV protection	[def] "Any process in which an organism or cell protects itself from ultraviolet radiation (UV), which may also result in resistance to repeated exposure to UV." [GOC
		GO:0010212+P	biological_process	[name] response to ionizing radiation	[def] "Any process that results in a change in state or activity of a cell or an organism (in terms of movement, secretion, enzyme production, gene expression, etc.) as a result of a ionizing radiation stimulus. Ionizing radiation is radiation with sufficient energy to remove electrons from atoms and may arise from spontaneous decay of unstable isotopes, resulting in alpha and beta particles and …
		GO:0016539+P	biological_process	[name] intein-mediated protein splicing	[def] "The removal of an internal amino acid sequence (an intein) from a protein during protein maturation_ the excision of inteins is precise and the N- and C-terminal exteins are joined by a normal peptide bond. Protein splicing involves 4 nucleophilic displacements by the 3 conserved splice junction residues." [GOC
		GO:0016787+F	molecular_function	[name] hydrolase activity	[def] "Catalysis of the hydrolysis of various bonds, e.g. C-O, C-N, C-C, phosphoric anhydride bonds, etc. Hydrolase is the systematic name for any enzyme of EC class 3." [ISBN
		GO:0016887+F	molecular_function	[name] ATPase activity	[def] "Catalysis of the reaction
		GO:0030145+F	molecular_function	[name] manganese ion binding	[def] "Interacting selectively and non-covalently with manganese (Mn) ions." [GOC
		GO:0042148+P	biological_process	[name] strand invasion	[def] "The process in which the nucleoprotein complex (composed of the broken single-strand DNA and the recombinase) searches and identifies a region of homology in intact duplex DNA. The broken single-strand DNA displaces the like strand and forms Watson-Crick base pairs with its complement, forming a duplex in which each strand is from one of the two recombining DNA molecules." [GOC
		GO:0046677+P	biological_process	[name] response to antibiotic	[def] "Any process that results in a change in state or activity of a cell or an organism (in terms of movement, secretion, enzyme production, gene expression, etc.) as a result of an antibiotic stimulus. An antibiotic is a chemical substance produced by a microorganism which has the capacity to inhibit the growth of or to kill other microorganisms." [GOC
	[POLN only]
		GO:0000724+P	biological_process	[name] double-strand break repair via homologous recombination	[def] "The error-free repair of a double-strand break in DNA in which the broken DNA molecule is repaired using homologous sequences. A strand in the broken DNA searches for a homologous region in an intact chromosome to serve as the template for DNA synthesis. The restoration of two intact DNA molecules results in the exchange, reciprocal or nonreciprocal, of genetic material between the intact …
		GO:0003676+F	molecular_function	[name] nucleic acid binding	[def] "Interacting selectively and non-covalently with any nucleic acid." [GOC
		GO:0003887+F	molecular_function	[name] DNA-directed DNA polymerase activity	[def] "Catalysis of the reaction
		GO:0005634+C	cellular_component	[name] nucleus	[def] "A membrane-bounded organelle of eukaryotic cells in which chromosomes are housed and replicated. In most cells, the nucleus contains all of the cell's chromosomes except the organellar chromosomes, and is the site of RNA synthesis and processing. In some species, or in specialized cell types, RNA metabolism or DNA replication may be absent." [GOC
		GO:0005654+C	cellular_component	[name] nucleoplasm	[def] "That part of the nuclear content other than the chromosomes or the nucleolus." [GOC
		GO:0006260+P	biological_process	[name] DNA replication	[def] "The cellular metabolic process in which a cell duplicates one or more molecules of DNA. DNA replication begins when specific sequences, known as origins of replication, are recognized and bound by initiation proteins, and ends when the original DNA molecule has been completely duplicated and the copies topologically separated. The unit of replication usually corresponds to the genome of th…
		GO:0006261+P	biological_process	[name] DNA-dependent DNA replication	[def] "A DNA replication process that uses parental DNA as a template for the DNA-dependent DNA polymerases that synthesize the new strands." [GOC
		GO:0008409+F	molecular_function	[name] 5'-3' exonuclease activity	[def] "Catalysis of the hydrolysis of ester linkages within nucleic acids by removing nucleotide residues from the 5' end." [GOC
		GO:0016740+F	molecular_function	[name] transferase activity	[def] "Catalysis of the transfer of a group, e.g. a methyl group, glycosyl group, acyl group, phosphorus-containing, or other groups, from one compound (generally regarded as the donor) to another compound (generally regarded as the acceptor). Transferase is the systematic name for any enzyme of EC class 2." [ISBN
		GO:0016779+F	molecular_function	[name] nucleotidyltransferase activity	[def] "Catalysis of the transfer of a nucleotidyl group to a reactant." [ISBN
		GO:0019985+P	biological_process	[name] translesion synthesis	[def] "The replication of damaged DNA by synthesis across a lesion in the template strand_ a specialized DNA polymerase or replication complex inserts a defined nucleotide across from the lesion which allows DNA synthesis to continue beyond the lesion. This process can be mutagenic depending on the damaged nucleotide and the inserted nucleotide." [GOC
		GO:0030332+F	molecular_function	[name] cyclin binding	[def] "Interacting selectively and non-covalently with cyclins, proteins whose levels in a cell varies markedly during the cell cycle, rising steadily until mitosis, then falling abruptly to zero. As cyclins reach a threshold level, they are thought to drive cells into G2 phase and thus to mitosis." [GOC
		GO:0036297+P
		GO:0005730+C	cellular_component	[name] nucleolus	[def] "A small, dense body one or more of which are present in the nucleus of eukaryotic cells. It is rich in RNA and protein, is not bounded by a limiting membrane, and is not seen during mitosis. Its prime function is the transcription of the nucleolar DNA into 45S ribosomal-precursor RNA, the processing of this RNA into 5.8S, 18S, and 28S components of ribosomal RNA, and the association of the…
[22]{Rv2737c,ATP1A1}
	[common GO terms]
		GO:0000166+F	molecular_function	[name] nucleotide binding	[def] "Interacting selectively and non-covalently with a nucleotide, any compound consisting of a nucleoside that is esterified with (ortho)phosphate or an oligophosphate at any hydroxyl group on the ribose or deoxyribose." [GOC
	[Rv2737c only]
		GO:0000150+F	molecular_function	[name] recombinase activity	[def] "Catalysis of the identification and base-pairing of homologous sequences between single-stranded DNA and double-stranded DNA." [GOC
		GO:0000287+F	molecular_function	[name] magnesium ion binding	[def] "Interacting selectively and non-covalently with magnesium (Mg) ions." [GOC
		GO:0000400+F	molecular_function	[name] four-way junction DNA binding	[def] "Interacting selectively and non-covalently with DNA containing four-way junctions, also known as Holliday junctions, a structure where two DNA double strands are held together by reciprocal exchange of two of the four strands, one strand each from the two original helices." [GOC
		GO:0000725+P	biological_process	[name] recombinational repair	[def] "A DNA repair process that involves the exchange, reciprocal or nonreciprocal, of genetic material between the broken DNA molecule and a homologous region of DNA." [GOC
		GO:0000730+P	biological_process	[name] DNA recombinase assembly	[def] "The aggregation, arrangement and bonding together of strand exchange proteins (recombinases) into higher order oligomers on single-stranded DNA." [PMID
		GO:0003677+F	molecular_function	[name] DNA binding	[def] "Any molecular function by which a gene product interacts selectively with DNA (deoxyribonucleic acid)." [GOC
		GO:0003690+F	molecular_function	[name] double-stranded DNA binding	[def] "Interacting selectively and non-covalently with double-stranded DNA." [GOC
		GO:0003697+F	molecular_function	[name] single-stranded DNA binding	[def] "Interacting selectively and non-covalently with single-stranded DNA." [GOC
		GO:0004518+F	molecular_function	[name] nuclease activity	[def] "Catalysis of the hydrolysis of ester linkages within nucleic acids." [ISBN
		GO:0004519+F	molecular_function	[name] endonuclease activity	[def] "Catalysis of the hydrolysis of ester linkages within nucleic acids by creating internal breaks." [GOC
		GO:0004520+F	molecular_function	[name] endodeoxyribonuclease activity	[def] "Catalysis of the hydrolysis of ester linkages within deoxyribonucleic acid by creating internal breaks." [GOC
		GO:0005515+F	molecular_function	[name] protein binding	[def] "Interacting selectively and non-covalently with any protein or protein complex (a complex of two or more proteins that may include other nonprotein molecules)." [GOC
		GO:0005524+F	molecular_function	[name] ATP binding	[def] "Interacting selectively and non-covalently with ATP, adenosine 5'-triphosphate, a universally important coenzyme and enzyme regulator." [ISBN
		GO:0005737+C	cellular_component	[name] cytoplasm	[def] "All of the contents of a cell excluding the plasma membrane and nucleus, but including other subcellular structures." [ISBN
		GO:0005829+C	cellular_component	[name] cytosol	[def] "The part of the cytoplasm that does not contain organelles but which does contain other particulate matter, such as protein complexes." [GOC
		GO:0006259+P	biological_process	[name] DNA metabolic process	[def] "Any cellular metabolic process involving deoxyribonucleic acid. This is one of the two main types of nucleic acid, consisting of a long, unbranched macromolecule formed from one, or more commonly, two, strands of linked deoxyribonucleotides." [ISBN
		GO:0006281+P	biological_process	[name] DNA repair	[def] "The process of restoring DNA after damage. Genomes are subject to damage by chemical and physical agents in the environment (e.g. UV and ionizing radiations, chemical mutagens, fungal and bacterial toxins, etc.) and by free radicals or alkylating agents endogenously generated in metabolism. DNA is also damaged because of errors during its replication. A variety of different DNA repair path…
		GO:0006310+P	biological_process	[name] DNA recombination	[def] "Any process in which a new genotype is formed by reassortment of genes resulting in gene combinations different from those that were present in the parents. In eukaryotes genetic recombination can occur by chromosome assortment, intrachromosomal recombination, or nonreciprocal interchromosomal recombination. Intrachromosomal recombination occurs by crossing over. In bacteria it may occur b…
		GO:0006312+P	biological_process	[name] mitotic recombination	[def] "The exchange, reciprocal or nonreciprocal, of genetic material between one DNA molecule and a homologous region of DNA that occurs during mitotic cell cycles." [GOC
		GO:0006314+P	biological_process	[name] intron homing	[def] "Lateral transfer of an intron to a homologous allele that lacks the intron, mediated by a site-specific endonuclease encoded within the mobile intron." [PMID
		GO:0006974+P	biological_process	[name] response to DNA damage stimulus	[def] "Any process that results in a change in state or activity of a cell (in terms of movement, secretion, enzyme production, gene expression, etc.) as a result of a stimulus indicating damage to its DNA from environmental insults or errors during metabolism." [GOC
		GO:0008094+F	molecular_function	[name] DNA-dependent ATPase activity	[def] "Catalysis of the reaction
		GO:0009432+P	biological_process	[name] SOS response	[def] "An error-prone process for repairing damaged microbial DNA." [GOC
		GO:0009650+P	biological_process	[name] UV protection	[def] "Any process in which an organism or cell protects itself from ultraviolet radiation (UV), which may also result in resistance to repeated exposure to UV." [GOC
		GO:0010212+P	biological_process	[name] response to ionizing radiation	[def] "Any process that results in a change in state or activity of a cell or an organism (in terms of movement, secretion, enzyme production, gene expression, etc.) as a result of a ionizing radiation stimulus. Ionizing radiation is radiation with sufficient energy to remove electrons from atoms and may arise from spontaneous decay of unstable isotopes, resulting in alpha and beta particles and …
		GO:0016539+P	biological_process	[name] intein-mediated protein splicing	[def] "The removal of an internal amino acid sequence (an intein) from a protein during protein maturation_ the excision of inteins is precise and the N- and C-terminal exteins are joined by a normal peptide bond. Protein splicing involves 4 nucleophilic displacements by the 3 conserved splice junction residues." [GOC
		GO:0016787+F	molecular_function	[name] hydrolase activity	[def] "Catalysis of the hydrolysis of various bonds, e.g. C-O, C-N, C-C, phosphoric anhydride bonds, etc. Hydrolase is the systematic name for any enzyme of EC class 3." [ISBN
		GO:0016887+F	molecular_function	[name] ATPase activity	[def] "Catalysis of the reaction
		GO:0030145+F	molecular_function	[name] manganese ion binding	[def] "Interacting selectively and non-covalently with manganese (Mn) ions." [GOC
		GO:0042148+P	biological_process	[name] strand invasion	[def] "The process in which the nucleoprotein complex (composed of the broken single-strand DNA and the recombinase) searches and identifies a region of homology in intact duplex DNA. The broken single-strand DNA displaces the like strand and forms Watson-Crick base pairs with its complement, forming a duplex in which each strand is from one of the two recombining DNA molecules." [GOC
		GO:0046677+P	biological_process	[name] response to antibiotic	[def] "Any process that results in a change in state or activity of a cell or an organism (in terms of movement, secretion, enzyme production, gene expression, etc.) as a result of an antibiotic stimulus. An antibiotic is a chemical substance produced by a microorganism which has the capacity to inhibit the growth of or to kill other microorganisms." [GOC
		GO:0090305+P	biological_process	[name] nucleic acid phosphodiester bond hydrolysis	[def] "The nucleic acid metabolic process in which the phosphodiester bonds between nucleotides are cleaved by hydrolysis." [GOC
	[ATP1A1 only]
		GO:0016020+C	cellular_component	[name] membrane	[def] "Double layer of lipid molecules that encloses all cells, and, in eukaryotes, many organelles_ may be a single or double lipid bilayer_ also includes associated proteins." [GOC
		GO:0016021+C	cellular_component	[name] integral to membrane	[def] "Penetrating at least one phospholipid bilayer of a membrane. May also refer to the state of being buried in the bilayer with no exposure outside the bilayer. When used to describe a protein, indicates that all or part of the peptide sequence is embedded in the membrane." [GOC
		GO:0046872+F	molecular_function	[name] metal ion binding	[def] "Interacting selectively and non-covalently with any metal ion." [GOC
[23]{Rv2737c,MCCC1}
	[common GO terms]
		GO:0000166+F	molecular_function	[name] nucleotide binding	[def] "Interacting selectively and non-covalently with a nucleotide, any compound consisting of a nucleoside that is esterified with (ortho)phosphate or an oligophosphate at any hydroxyl group on the ribose or deoxyribose." [GOC
		GO:0005515+F	molecular_function	[name] protein binding	[def] "Interacting selectively and non-covalently with any protein or protein complex (a complex of two or more proteins that may include other nonprotein molecules)." [GOC
		GO:0005524+F	molecular_function	[name] ATP binding	[def] "Interacting selectively and non-covalently with ATP, adenosine 5'-triphosphate, a universally important coenzyme and enzyme regulator." [ISBN
		GO:0005829+C	cellular_component	[name] cytosol	[def] "The part of the cytoplasm that does not contain organelles but which does contain other particulate matter, such as protein complexes." [GOC
	[Rv2737c only]
		GO:0000150+F	molecular_function	[name] recombinase activity	[def] "Catalysis of the identification and base-pairing of homologous sequences between single-stranded DNA and double-stranded DNA." [GOC
		GO:0000287+F	molecular_function	[name] magnesium ion binding	[def] "Interacting selectively and non-covalently with magnesium (Mg) ions." [GOC
		GO:0000400+F	molecular_function	[name] four-way junction DNA binding	[def] "Interacting selectively and non-covalently with DNA containing four-way junctions, also known as Holliday junctions, a structure where two DNA double strands are held together by reciprocal exchange of two of the four strands, one strand each from the two original helices." [GOC
		GO:0000725+P	biological_process	[name] recombinational repair	[def] "A DNA repair process that involves the exchange, reciprocal or nonreciprocal, of genetic material between the broken DNA molecule and a homologous region of DNA." [GOC
		GO:0000730+P	biological_process	[name] DNA recombinase assembly	[def] "The aggregation, arrangement and bonding together of strand exchange proteins (recombinases) into higher order oligomers on single-stranded DNA." [PMID
		GO:0003677+F	molecular_function	[name] DNA binding	[def] "Any molecular function by which a gene product interacts selectively with DNA (deoxyribonucleic acid)." [GOC
		GO:0003690+F	molecular_function	[name] double-stranded DNA binding	[def] "Interacting selectively and non-covalently with double-stranded DNA." [GOC
		GO:0003697+F	molecular_function	[name] single-stranded DNA binding	[def] "Interacting selectively and non-covalently with single-stranded DNA." [GOC
		GO:0004518+F	molecular_function	[name] nuclease activity	[def] "Catalysis of the hydrolysis of ester linkages within nucleic acids." [ISBN
		GO:0004519+F	molecular_function	[name] endonuclease activity	[def] "Catalysis of the hydrolysis of ester linkages within nucleic acids by creating internal breaks." [GOC
		GO:0004520+F	molecular_function	[name] endodeoxyribonuclease activity	[def] "Catalysis of the hydrolysis of ester linkages within deoxyribonucleic acid by creating internal breaks." [GOC
		GO:0005737+C	cellular_component	[name] cytoplasm	[def] "All of the contents of a cell excluding the plasma membrane and nucleus, but including other subcellular structures." [ISBN
		GO:0006259+P	biological_process	[name] DNA metabolic process	[def] "Any cellular metabolic process involving deoxyribonucleic acid. This is one of the two main types of nucleic acid, consisting of a long, unbranched macromolecule formed from one, or more commonly, two, strands of linked deoxyribonucleotides." [ISBN
		GO:0006281+P	biological_process	[name] DNA repair	[def] "The process of restoring DNA after damage. Genomes are subject to damage by chemical and physical agents in the environment (e.g. UV and ionizing radiations, chemical mutagens, fungal and bacterial toxins, etc.) and by free radicals or alkylating agents endogenously generated in metabolism. DNA is also damaged because of errors during its replication. A variety of different DNA repair path…
		GO:0006310+P	biological_process	[name] DNA recombination	[def] "Any process in which a new genotype is formed by reassortment of genes resulting in gene combinations different from those that were present in the parents. In eukaryotes genetic recombination can occur by chromosome assortment, intrachromosomal recombination, or nonreciprocal interchromosomal recombination. Intrachromosomal recombination occurs by crossing over. In bacteria it may occur b…
		GO:0006312+P	biological_process	[name] mitotic recombination	[def] "The exchange, reciprocal or nonreciprocal, of genetic material between one DNA molecule and a homologous region of DNA that occurs during mitotic cell cycles." [GOC
		GO:0006314+P	biological_process	[name] intron homing	[def] "Lateral transfer of an intron to a homologous allele that lacks the intron, mediated by a site-specific endonuclease encoded within the mobile intron." [PMID
		GO:0006974+P	biological_process	[name] response to DNA damage stimulus	[def] "Any process that results in a change in state or activity of a cell (in terms of movement, secretion, enzyme production, gene expression, etc.) as a result of a stimulus indicating damage to its DNA from environmental insults or errors during metabolism." [GOC
		GO:0008094+F	molecular_function	[name] DNA-dependent ATPase activity	[def] "Catalysis of the reaction
		GO:0009432+P	biological_process	[name] SOS response	[def] "An error-prone process for repairing damaged microbial DNA." [GOC
		GO:0009650+P	biological_process	[name] UV protection	[def] "Any process in which an organism or cell protects itself from ultraviolet radiation (UV), which may also result in resistance to repeated exposure to UV." [GOC
		GO:0010212+P	biological_process	[name] response to ionizing radiation	[def] "Any process that results in a change in state or activity of a cell or an organism (in terms of movement, secretion, enzyme production, gene expression, etc.) as a result of a ionizing radiation stimulus. Ionizing radiation is radiation with sufficient energy to remove electrons from atoms and may arise from spontaneous decay of unstable isotopes, resulting in alpha and beta particles and …
		GO:0016539+P	biological_process	[name] intein-mediated protein splicing	[def] "The removal of an internal amino acid sequence (an intein) from a protein during protein maturation_ the excision of inteins is precise and the N- and C-terminal exteins are joined by a normal peptide bond. Protein splicing involves 4 nucleophilic displacements by the 3 conserved splice junction residues." [GOC
		GO:0016787+F	molecular_function	[name] hydrolase activity	[def] "Catalysis of the hydrolysis of various bonds, e.g. C-O, C-N, C-C, phosphoric anhydride bonds, etc. Hydrolase is the systematic name for any enzyme of EC class 3." [ISBN
		GO:0016887+F	molecular_function	[name] ATPase activity	[def] "Catalysis of the reaction
		GO:0030145+F	molecular_function	[name] manganese ion binding	[def] "Interacting selectively and non-covalently with manganese (Mn) ions." [GOC
		GO:0042148+P	biological_process	[name] strand invasion	[def] "The process in which the nucleoprotein complex (composed of the broken single-strand DNA and the recombinase) searches and identifies a region of homology in intact duplex DNA. The broken single-strand DNA displaces the like strand and forms Watson-Crick base pairs with its complement, forming a duplex in which each strand is from one of the two recombining DNA molecules." [GOC
		GO:0046677+P	biological_process	[name] response to antibiotic	[def] "Any process that results in a change in state or activity of a cell or an organism (in terms of movement, secretion, enzyme production, gene expression, etc.) as a result of an antibiotic stimulus. An antibiotic is a chemical substance produced by a microorganism which has the capacity to inhibit the growth of or to kill other microorganisms." [GOC
		GO:0090305+P	biological_process	[name] nucleic acid phosphodiester bond hydrolysis	[def] "The nucleic acid metabolic process in which the phosphodiester bonds between nucleotides are cleaved by hydrolysis." [GOC
	[MCCC1 only]
		GO:0002169+C	cellular_component	[name] 3-methylcrotonyl-CoA carboxylase complex, mitochondrial	[def] "A heterodimeric complex having 3-methylcrotonyl-CoA carboxylase activity. The alpha subunit has a covalently bound biotin essential for the ATP-dependent carboxylation. The beta subunit possess carboxyltransferase activity which presumably is essential for binding to 3-methylcrotonyl-CoA." [GOC
		GO:0003824+F	molecular_function	[name] catalytic activity	[def] "Catalysis of a biochemical reaction at physiological temperatures. In biologically catalyzed reactions, the reactants are known as substrates, and the catalysts are naturally occurring macromolecular substances known as enzymes. Enzymes possess specific binding sites for substrates, and are usually composed wholly or largely of protein, but RNA that has catalytic activity (ribozyme) is oft…
		GO:0004075+F	molecular_function	[name] biotin carboxylase activity	[def] "Catalysis of the reaction
		GO:0004485+F	molecular_function	[name] methylcrotonoyl-CoA carboxylase activity	[def] "Catalysis of the reaction
		GO:0005739+C	cellular_component	[name] mitochondrion	[def] "A semiautonomous, self replicating organelle that occurs in varying numbers, shapes, and sizes in the cytoplasm of virtually all eukaryotic cells. It is notably the site of tissue respiration." [ISBN
		GO:0005743+C	cellular_component	[name] mitochondrial inner membrane	[def] "The inner, i.e. lumen-facing, lipid bilayer of the mitochondrial envelope. It is highly folded to form cristae." [GOC
		GO:0005759+C	cellular_component	[name] mitochondrial matrix	[def] "The gel-like material, with considerable fine structure, that lies in the matrix space, or lumen, of a mitochondrion. It contains the enzymes of the tricarboxylic acid cycle and, in some organisms, the enzymes concerned with fatty acid oxidation." [GOC
		GO:0006552+P	biological_process	[name] leucine catabolic process	[def] "The chemical reactions and pathways resulting in the breakdown of leucine, 2-amino-4-methylpentanoic acid." [GOC
		GO:0006768+P	biological_process	[name] biotin metabolic process	[def] "The chemical reactions and pathways involving biotin, cis-tetrahydro-2-oxothieno(3,4-d)imidazoline-4-valeric acid_ the (+) enantiomer is very widely distributed in cells and serves as a carrier in a number of enzymatic beta-carboxylation reactions." [ISBN
		GO:0009083+P	biological_process	[name] branched chain family amino acid catabolic process	[def] "The chemical reactions and pathways resulting in the breakdown of amino acids containing a branched carbon skeleton, comprising isoleucine, leucine and valine." [GOC
		GO:0009374+F	molecular_function	[name] biotin binding	[def] "Interacting selectively and non-covalently with biotin (cis-tetrahydro-2-oxothieno(3,4-d)imidazoline-4-valeric acid), the (+) enantiomer of which is very widely distributed in cells and serves as a carrier in a number of enzymatic beta-carboxylation reactions." [GOC
		GO:0016874+F	molecular_function	[name] ligase activity	[def] "Catalysis of the joining of two substances, or two groups within a single molecule, with the concomitant hydrolysis of the diphosphate bond in ATP or a similar triphosphate." [EC
		GO:0046872+F	molecular_function	[name] metal ion binding	[def] "Interacting selectively and non-covalently with any metal ion." [GOC
		GO:0051291+P	biological_process	[name] protein heterooligomerization	[def] "The process of creating protein oligomers, compounds composed of a small number, usually between three and ten, of component monomers that are not all identical. Oligomers may be formed by the polymerization of a number of monomers or the depolymerization of a large protein polymer." [GOC
[24]{Rv1629,DHTKD1}
	[common GO terms]
	[Rv1629 only]
		GO:0003676+F	molecular_function	[name] nucleic acid binding	[def] "Interacting selectively and non-covalently with any nucleic acid." [GOC
		GO:0003677+F	molecular_function	[name] DNA binding	[def] "Any molecular function by which a gene product interacts selectively with DNA (deoxyribonucleic acid)." [GOC
		GO:0003824+F	molecular_function	[name] catalytic activity	[def] "Catalysis of a biochemical reaction at physiological temperatures. In biologically catalyzed reactions, the reactants are known as substrates, and the catalysts are naturally occurring macromolecular substances known as enzymes. Enzymes possess specific binding sites for substrates, and are usually composed wholly or largely of protein, but RNA that has catalytic activity (ribozyme) is oft…
		GO:0003887+F	molecular_function	[name] DNA-directed DNA polymerase activity	[def] "Catalysis of the reaction
		GO:0004518+F	molecular_function	[name] nuclease activity	[def] "Catalysis of the hydrolysis of ester linkages within nucleic acids." [ISBN
		GO:0004527+F	molecular_function	[name] exonuclease activity	[def] "Catalysis of the hydrolysis of ester linkages within nucleic acids by removing nucleotide residues from the 3' or 5' end." [GOC
		GO:0005618+C	cellular_component	[name] cell wall	[def] "The rigid or semi-rigid envelope lying outside the cell membrane of plant, fungal, and most prokaryotic cells, maintaining their shape and protecting them from osmotic lysis. In plants it is made of cellulose and, often, lignin_ in fungi it is composed largely of polysaccharides_ in bacteria it is composed of peptidoglycan." [ISBN
		GO:0005737+C	cellular_component	[name] cytoplasm	[def] "All of the contents of a cell excluding the plasma membrane and nucleus, but including other subcellular structures." [ISBN
		GO:0005886+C	cellular_component	[name] plasma membrane	[def] "The membrane surrounding a cell that separates the cell from its external environment. It consists of a phospholipid bilayer and associated proteins." [ISBN
		GO:0006139+P	biological_process	[name] nucleobase-containing compound metabolic process	[def] "Any cellular metabolic process involving nucleobases, nucleosides, nucleotides and nucleic acids." [GOC
		GO:0006260+P	biological_process	[name] DNA replication	[def] "The cellular metabolic process in which a cell duplicates one or more molecules of DNA. DNA replication begins when specific sequences, known as origins of replication, are recognized and bound by initiation proteins, and ends when the original DNA molecule has been completely duplicated and the copies topologically separated. The unit of replication usually corresponds to the genome of th…
		GO:0006261+P	biological_process	[name] DNA-dependent DNA replication	[def] "A DNA replication process that uses parental DNA as a template for the DNA-dependent DNA polymerases that synthesize the new strands." [GOC
		GO:0006281+P	biological_process	[name] DNA repair	[def] "The process of restoring DNA after damage. Genomes are subject to damage by chemical and physical agents in the environment (e.g. UV and ionizing radiations, chemical mutagens, fungal and bacterial toxins, etc.) and by free radicals or alkylating agents endogenously generated in metabolism. DNA is also damaged because of errors during its replication. A variety of different DNA repair path…
		GO:0006974+P	biological_process	[name] response to DNA damage stimulus	[def] "Any process that results in a change in state or activity of a cell (in terms of movement, secretion, enzyme production, gene expression, etc.) as a result of a stimulus indicating damage to its DNA from environmental insults or errors during metabolism." [GOC
		GO:0008408+F	molecular_function	[name] 3'-5' exonuclease activity	[def] "Catalysis of the hydrolysis of ester linkages within nucleic acids by removing nucleotide residues from the 3' end." [GOC
		GO:0008409+F	molecular_function	[name] 5'-3' exonuclease activity	[def] "Catalysis of the hydrolysis of ester linkages within nucleic acids by removing nucleotide residues from the 5' end." [GOC
		GO:0016740+F	molecular_function	[name] transferase activity	[def] "Catalysis of the transfer of a group, e.g. a methyl group, glycosyl group, acyl group, phosphorus-containing, or other groups, from one compound (generally regarded as the donor) to another compound (generally regarded as the acceptor). Transferase is the systematic name for any enzyme of EC class 2." [ISBN
		GO:0016779+F	molecular_function	[name] nucleotidyltransferase activity	[def] "Catalysis of the transfer of a nucleotidyl group to a reactant." [ISBN
		GO:0016787+F	molecular_function	[name] hydrolase activity	[def] "Catalysis of the hydrolysis of various bonds, e.g. C-O, C-N, C-C, phosphoric anhydride bonds, etc. Hydrolase is the systematic name for any enzyme of EC class 3." [ISBN
		GO:0040007+P	biological_process	[name] growth	[def] "The increase in size or mass of an entire organism, a part of an organism or a cell." [GOC
		GO:0071897+P	biological_process	[name] DNA biosynthetic process	[def] "The cellular DNA metabolic process resulting in the formation of DNA, deoxyribonucleic acid, one of the two main types of nucleic acid, consisting of a long unbranched macromolecule formed from one or two strands of linked deoxyribonucleotides, the 3'-phosphate group of each constituent deoxyribonucleotide being joined in 3',5'-phosphodiester linkage to the 5'-hydroxyl group of the deoxyri…
		GO:0090305+P	biological_process	[name] nucleic acid phosphodiester bond hydrolysis	[def] "The nucleic acid metabolic process in which the phosphodiester bonds between nucleotides are cleaved by hydrolysis." [GOC
	[DHTKD1 only]
		GO:0002244+P	biological_process	[name] hemopoietic progenitor cell differentiation	[def] "The process in which precursor cell type acquires the specialized features of a hemopoietic progenitor cell, a class of cell types including myeloid progenitor cells and lymphoid progenitor cells." [GOC
		GO:0004591+F	molecular_function	[name] oxoglutarate dehydrogenase (succinyl-transferring) activity	[def] "Catalysis of the reaction
		GO:0005739+C	cellular_component	[name] mitochondrion	[def] "A semiautonomous, self replicating organelle that occurs in varying numbers, shapes, and sizes in the cytoplasm of virtually all eukaryotic cells. It is notably the site of tissue respiration." [ISBN
		GO:0005759+C	cellular_component	[name] mitochondrial matrix	[def] "The gel-like material, with considerable fine structure, that lies in the matrix space, or lumen, of a mitochondrion. It contains the enzymes of the tricarboxylic acid cycle and, in some organisms, the enzymes concerned with fatty acid oxidation." [GOC
		GO:0006091+P	biological_process	[name] generation of precursor metabolites and energy	[def] "The chemical reactions and pathways resulting in the formation of precursor metabolites, substances from which energy is derived, and any process involved in the liberation of energy from these substances." [GOC
		GO:0006096+P	biological_process	[name] glycolysis	[def] "The chemical reactions and pathways resulting in the breakdown of a monosaccharide (generally glucose) into pyruvate, with the concomitant production of a small amount of ATP. Glycolysis begins with phosphorylation of a monosaccharide (generally glucose) on the sixth carbon by a hexokinase, and ends with the production of pyruvate. Pyruvate may be converted to ethanol, lactate, or other sm…
		GO:0006099+P	biological_process	[name] tricarboxylic acid cycle	[def] "A nearly universal metabolic pathway in which the acetyl group of acetyl coenzyme A is effectively oxidized to two CO2 and four pairs of electrons are transferred to coenzymes. The acetyl group combines with oxaloacetate to form citrate, which undergoes successive transformations to isocitrate, 2-oxoglutarate, succinyl-CoA, succinate, fumarate, malate, and oxaloacetate again, thus completi…
		GO:0008152+P	biological_process	[name] metabolic process	[def] "The chemical reactions and pathways, including anabolism and catabolism, by which living organisms transform chemical substances. Metabolic processes typically transform small molecules, but also include macromolecular processes such as DNA repair and replication, and protein synthesis and degradation." [GOC
		GO:0016491+F	molecular_function	[name] oxidoreductase activity	[def] "Catalysis of an oxidation-reduction (redox) reaction, a reversible chemical reaction in which the oxidation state of an atom or atoms within a molecule is altered. One substrate acts as a hydrogen or electron donor and becomes oxidized, while the other acts as hydrogen or electron acceptor and becomes reduced." [GOC
		GO:0016624+F	molecular_function	[name] oxidoreductase activity, acting on the aldehyde or oxo group of donors, disulfide as acceptor	[def] "Catalysis of an oxidation-reduction (redox) reaction in which an aldehyde or ketone (oxo) group acts as a hydrogen or electron donor and reduces a disulfide." [GOC
		GO:0030976+F	molecular_function	[name] thiamine pyrophosphate binding	[def] "Interacting selectively and non-covalently with thiamine pyrophosphate, the diphosphoric ester of thiamine. Acts as a coenzyme of several (de)carboxylases, transketolases, and alpha-oxoacid dehydrogenases." [CHEBI
		GO:0045252+C	cellular_component	[name] oxoglutarate dehydrogenase complex	[def] "A complex of multiple copies of three enzymatic components
		GO:0046487+P	biological_process	[name] glyoxylate metabolic process	[def] "The chemical reactions and pathways involving glyoxylate, the anion of glyoxylic acid, HOC-COOH." [ISBN
		GO:0055114+P	biological_process	[name] oxidation-reduction process	[def] "A metabolic process that results in the removal or addition of one or more electrons to or from a substance, with or without the concomitant removal or addition of a proton or protons." [GOC
		GO:0005829+C	cellular_component	[name] cytosol	[def] "The part of the cytoplasm that does not contain organelles but which does contain other particulate matter, such as protein complexes." [GOC
[25]{Rv2737c,ABCB4}
	[common GO terms]
		GO:0016787+F	molecular_function	[name] hydrolase activity	[def] "Catalysis of the hydrolysis of various bonds, e.g. C-O, C-N, C-C, phosphoric anhydride bonds, etc. Hydrolase is the systematic name for any enzyme of EC class 3." [ISBN
	[Rv2737c only]
		GO:0000150+F	molecular_function	[name] recombinase activity	[def] "Catalysis of the identification and base-pairing of homologous sequences between single-stranded DNA and double-stranded DNA." [GOC
		GO:0000166+F	molecular_function	[name] nucleotide binding	[def] "Interacting selectively and non-covalently with a nucleotide, any compound consisting of a nucleoside that is esterified with (ortho)phosphate or an oligophosphate at any hydroxyl group on the ribose or deoxyribose." [GOC
		GO:0000287+F	molecular_function	[name] magnesium ion binding	[def] "Interacting selectively and non-covalently with magnesium (Mg) ions." [GOC
		GO:0000400+F	molecular_function	[name] four-way junction DNA binding	[def] "Interacting selectively and non-covalently with DNA containing four-way junctions, also known as Holliday junctions, a structure where two DNA double strands are held together by reciprocal exchange of two of the four strands, one strand each from the two original helices." [GOC
		GO:0000725+P	biological_process	[name] recombinational repair	[def] "A DNA repair process that involves the exchange, reciprocal or nonreciprocal, of genetic material between the broken DNA molecule and a homologous region of DNA." [GOC
		GO:0000730+P	biological_process	[name] DNA recombinase assembly	[def] "The aggregation, arrangement and bonding together of strand exchange proteins (recombinases) into higher order oligomers on single-stranded DNA." [PMID
		GO:0003677+F	molecular_function	[name] DNA binding	[def] "Any molecular function by which a gene product interacts selectively with DNA (deoxyribonucleic acid)." [GOC
		GO:0003690+F	molecular_function	[name] double-stranded DNA binding	[def] "Interacting selectively and non-covalently with double-stranded DNA." [GOC
		GO:0003697+F	molecular_function	[name] single-stranded DNA binding	[def] "Interacting selectively and non-covalently with single-stranded DNA." [GOC
		GO:0004518+F	molecular_function	[name] nuclease activity	[def] "Catalysis of the hydrolysis of ester linkages within nucleic acids." [ISBN
		GO:0004519+F	molecular_function	[name] endonuclease activity	[def] "Catalysis of the hydrolysis of ester linkages within nucleic acids by creating internal breaks." [GOC
		GO:0004520+F	molecular_function	[name] endodeoxyribonuclease activity	[def] "Catalysis of the hydrolysis of ester linkages within deoxyribonucleic acid by creating internal breaks." [GOC
		GO:0005515+F	molecular_function	[name] protein binding	[def] "Interacting selectively and non-covalently with any protein or protein complex (a complex of two or more proteins that may include other nonprotein molecules)." [GOC
		GO:0005524+F	molecular_function	[name] ATP binding	[def] "Interacting selectively and non-covalently with ATP, adenosine 5'-triphosphate, a universally important coenzyme and enzyme regulator." [ISBN
		GO:0005737+C	cellular_component	[name] cytoplasm	[def] "All of the contents of a cell excluding the plasma membrane and nucleus, but including other subcellular structures." [ISBN
		GO:0005829+C	cellular_component	[name] cytosol	[def] "The part of the cytoplasm that does not contain organelles but which does contain other particulate matter, such as protein complexes." [GOC
		GO:0006259+P	biological_process	[name] DNA metabolic process	[def] "Any cellular metabolic process involving deoxyribonucleic acid. This is one of the two main types of nucleic acid, consisting of a long, unbranched macromolecule formed from one, or more commonly, two, strands of linked deoxyribonucleotides." [ISBN
		GO:0006281+P	biological_process	[name] DNA repair	[def] "The process of restoring DNA after damage. Genomes are subject to damage by chemical and physical agents in the environment (e.g. UV and ionizing radiations, chemical mutagens, fungal and bacterial toxins, etc.) and by free radicals or alkylating agents endogenously generated in metabolism. DNA is also damaged because of errors during its replication. A variety of different DNA repair path…
		GO:0006310+P	biological_process	[name] DNA recombination	[def] "Any process in which a new genotype is formed by reassortment of genes resulting in gene combinations different from those that were present in the parents. In eukaryotes genetic recombination can occur by chromosome assortment, intrachromosomal recombination, or nonreciprocal interchromosomal recombination. Intrachromosomal recombination occurs by crossing over. In bacteria it may occur b…
		GO:0006312+P	biological_process	[name] mitotic recombination	[def] "The exchange, reciprocal or nonreciprocal, of genetic material between one DNA molecule and a homologous region of DNA that occurs during mitotic cell cycles." [GOC
		GO:0006314+P	biological_process	[name] intron homing	[def] "Lateral transfer of an intron to a homologous allele that lacks the intron, mediated by a site-specific endonuclease encoded within the mobile intron." [PMID
		GO:0006974+P	biological_process	[name] response to DNA damage stimulus	[def] "Any process that results in a change in state or activity of a cell (in terms of movement, secretion, enzyme production, gene expression, etc.) as a result of a stimulus indicating damage to its DNA from environmental insults or errors during metabolism." [GOC
		GO:0008094+F	molecular_function	[name] DNA-dependent ATPase activity	[def] "Catalysis of the reaction
		GO:0009432+P	biological_process	[name] SOS response	[def] "An error-prone process for repairing damaged microbial DNA." [GOC
		GO:0009650+P	biological_process	[name] UV protection	[def] "Any process in which an organism or cell protects itself from ultraviolet radiation (UV), which may also result in resistance to repeated exposure to UV." [GOC
		GO:0010212+P	biological_process	[name] response to ionizing radiation	[def] "Any process that results in a change in state or activity of a cell or an organism (in terms of movement, secretion, enzyme production, gene expression, etc.) as a result of a ionizing radiation stimulus. Ionizing radiation is radiation with sufficient energy to remove electrons from atoms and may arise from spontaneous decay of unstable isotopes, resulting in alpha and beta particles and …
		GO:0016539+P	biological_process	[name] intein-mediated protein splicing	[def] "The removal of an internal amino acid sequence (an intein) from a protein during protein maturation_ the excision of inteins is precise and the N- and C-terminal exteins are joined by a normal peptide bond. Protein splicing involves 4 nucleophilic displacements by the 3 conserved splice junction residues." [GOC
		GO:0016887+F	molecular_function	[name] ATPase activity	[def] "Catalysis of the reaction
		GO:0030145+F	molecular_function	[name] manganese ion binding	[def] "Interacting selectively and non-covalently with manganese (Mn) ions." [GOC
		GO:0042148+P	biological_process	[name] strand invasion	[def] "The process in which the nucleoprotein complex (composed of the broken single-strand DNA and the recombinase) searches and identifies a region of homology in intact duplex DNA. The broken single-strand DNA displaces the like strand and forms Watson-Crick base pairs with its complement, forming a duplex in which each strand is from one of the two recombining DNA molecules." [GOC
		GO:0046677+P	biological_process	[name] response to antibiotic	[def] "Any process that results in a change in state or activity of a cell or an organism (in terms of movement, secretion, enzyme production, gene expression, etc.) as a result of an antibiotic stimulus. An antibiotic is a chemical substance produced by a microorganism which has the capacity to inhibit the growth of or to kill other microorganisms." [GOC
		GO:0090305+P	biological_process	[name] nucleic acid phosphodiester bond hydrolysis	[def] "The nucleic acid metabolic process in which the phosphodiester bonds between nucleotides are cleaved by hydrolysis." [GOC
	[ABCB4 only]
		GO:0006855+P	biological_process	[name] drug transmembrane transport	[def] "The process in which a drug is transported from one side of a membrane to the other by means of some agent such as a transporter or pore." [GOC
		GO:0008559+F	molecular_function	[name] xenobiotic-transporting ATPase activity	[def] "Catalysis of the reaction
		GO:0042908+P	biological_process	[name] xenobiotic transport	[def] "The directed movement of a xenobiotic, a compound foreign to living organisms, into, out of or within a cell, or between cells, by means of some agent such as a transporter or pore." [GOC
[26]{Rv2737c,ATP2B4}
	[common GO terms]
		GO:0000166+F	molecular_function	[name] nucleotide binding	[def] "Interacting selectively and non-covalently with a nucleotide, any compound consisting of a nucleoside that is esterified with (ortho)phosphate or an oligophosphate at any hydroxyl group on the ribose or deoxyribose." [GOC
		GO:0005515+F	molecular_function	[name] protein binding	[def] "Interacting selectively and non-covalently with any protein or protein complex (a complex of two or more proteins that may include other nonprotein molecules)." [GOC
		GO:0005524+F	molecular_function	[name] ATP binding	[def] "Interacting selectively and non-covalently with ATP, adenosine 5'-triphosphate, a universally important coenzyme and enzyme regulator." [ISBN
		GO:0016787+F	molecular_function	[name] hydrolase activity	[def] "Catalysis of the hydrolysis of various bonds, e.g. C-O, C-N, C-C, phosphoric anhydride bonds, etc. Hydrolase is the systematic name for any enzyme of EC class 3." [ISBN
	[Rv2737c only]
		GO:0000150+F	molecular_function	[name] recombinase activity	[def] "Catalysis of the identification and base-pairing of homologous sequences between single-stranded DNA and double-stranded DNA." [GOC
		GO:0000287+F	molecular_function	[name] magnesium ion binding	[def] "Interacting selectively and non-covalently with magnesium (Mg) ions." [GOC
		GO:0000400+F	molecular_function	[name] four-way junction DNA binding	[def] "Interacting selectively and non-covalently with DNA containing four-way junctions, also known as Holliday junctions, a structure where two DNA double strands are held together by reciprocal exchange of two of the four strands, one strand each from the two original helices." [GOC
		GO:0000725+P	biological_process	[name] recombinational repair	[def] "A DNA repair process that involves the exchange, reciprocal or nonreciprocal, of genetic material between the broken DNA molecule and a homologous region of DNA." [GOC
		GO:0000730+P	biological_process	[name] DNA recombinase assembly	[def] "The aggregation, arrangement and bonding together of strand exchange proteins (recombinases) into higher order oligomers on single-stranded DNA." [PMID
		GO:0003677+F	molecular_function	[name] DNA binding	[def] "Any molecular function by which a gene product interacts selectively with DNA (deoxyribonucleic acid)." [GOC
		GO:0003690+F	molecular_function	[name] double-stranded DNA binding	[def] "Interacting selectively and non-covalently with double-stranded DNA." [GOC
		GO:0003697+F	molecular_function	[name] single-stranded DNA binding	[def] "Interacting selectively and non-covalently with single-stranded DNA." [GOC
		GO:0004518+F	molecular_function	[name] nuclease activity	[def] "Catalysis of the hydrolysis of ester linkages within nucleic acids." [ISBN
		GO:0004519+F	molecular_function	[name] endonuclease activity	[def] "Catalysis of the hydrolysis of ester linkages within nucleic acids by creating internal breaks." [GOC
		GO:0004520+F	molecular_function	[name] endodeoxyribonuclease activity	[def] "Catalysis of the hydrolysis of ester linkages within deoxyribonucleic acid by creating internal breaks." [GOC
		GO:0005737+C	cellular_component	[name] cytoplasm	[def] "All of the contents of a cell excluding the plasma membrane and nucleus, but including other subcellular structures." [ISBN
		GO:0005829+C	cellular_component	[name] cytosol	[def] "The part of the cytoplasm that does not contain organelles but which does contain other particulate matter, such as protein complexes." [GOC
		GO:0006259+P	biological_process	[name] DNA metabolic process	[def] "Any cellular metabolic process involving deoxyribonucleic acid. This is one of the two main types of nucleic acid, consisting of a long, unbranched macromolecule formed from one, or more commonly, two, strands of linked deoxyribonucleotides." [ISBN
		GO:0006281+P	biological_process	[name] DNA repair	[def] "The process of restoring DNA after damage. Genomes are subject to damage by chemical and physical agents in the environment (e.g. UV and ionizing radiations, chemical mutagens, fungal and bacterial toxins, etc.) and by free radicals or alkylating agents endogenously generated in metabolism. DNA is also damaged because of errors during its replication. A variety of different DNA repair path…
		GO:0006310+P	biological_process	[name] DNA recombination	[def] "Any process in which a new genotype is formed by reassortment of genes resulting in gene combinations different from those that were present in the parents. In eukaryotes genetic recombination can occur by chromosome assortment, intrachromosomal recombination, or nonreciprocal interchromosomal recombination. Intrachromosomal recombination occurs by crossing over. In bacteria it may occur b…
		GO:0006312+P	biological_process	[name] mitotic recombination	[def] "The exchange, reciprocal or nonreciprocal, of genetic material between one DNA molecule and a homologous region of DNA that occurs during mitotic cell cycles." [GOC
		GO:0006314+P	biological_process	[name] intron homing	[def] "Lateral transfer of an intron to a homologous allele that lacks the intron, mediated by a site-specific endonuclease encoded within the mobile intron." [PMID
		GO:0006974+P	biological_process	[name] response to DNA damage stimulus	[def] "Any process that results in a change in state or activity of a cell (in terms of movement, secretion, enzyme production, gene expression, etc.) as a result of a stimulus indicating damage to its DNA from environmental insults or errors during metabolism." [GOC
		GO:0008094+F	molecular_function	[name] DNA-dependent ATPase activity	[def] "Catalysis of the reaction
		GO:0009432+P	biological_process	[name] SOS response	[def] "An error-prone process for repairing damaged microbial DNA." [GOC
		GO:0009650+P	biological_process	[name] UV protection	[def] "Any process in which an organism or cell protects itself from ultraviolet radiation (UV), which may also result in resistance to repeated exposure to UV." [GOC
		GO:0010212+P	biological_process	[name] response to ionizing radiation	[def] "Any process that results in a change in state or activity of a cell or an organism (in terms of movement, secretion, enzyme production, gene expression, etc.) as a result of a ionizing radiation stimulus. Ionizing radiation is radiation with sufficient energy to remove electrons from atoms and may arise from spontaneous decay of unstable isotopes, resulting in alpha and beta particles and …
		GO:0016539+P	biological_process	[name] intein-mediated protein splicing	[def] "The removal of an internal amino acid sequence (an intein) from a protein during protein maturation_ the excision of inteins is precise and the N- and C-terminal exteins are joined by a normal peptide bond. Protein splicing involves 4 nucleophilic displacements by the 3 conserved splice junction residues." [GOC
		GO:0016887+F	molecular_function	[name] ATPase activity	[def] "Catalysis of the reaction
		GO:0030145+F	molecular_function	[name] manganese ion binding	[def] "Interacting selectively and non-covalently with manganese (Mn) ions." [GOC
		GO:0042148+P	biological_process	[name] strand invasion	[def] "The process in which the nucleoprotein complex (composed of the broken single-strand DNA and the recombinase) searches and identifies a region of homology in intact duplex DNA. The broken single-strand DNA displaces the like strand and forms Watson-Crick base pairs with its complement, forming a duplex in which each strand is from one of the two recombining DNA molecules." [GOC
		GO:0046677+P	biological_process	[name] response to antibiotic	[def] "Any process that results in a change in state or activity of a cell or an organism (in terms of movement, secretion, enzyme production, gene expression, etc.) as a result of an antibiotic stimulus. An antibiotic is a chemical substance produced by a microorganism which has the capacity to inhibit the growth of or to kill other microorganisms." [GOC
		GO:0090305+P	biological_process	[name] nucleic acid phosphodiester bond hydrolysis	[def] "The nucleic acid metabolic process in which the phosphodiester bonds between nucleotides are cleaved by hydrolysis." [GOC
	[ATP2B4 only]
		GO:0003407+P	biological_process	[name] neural retina development	[def] "The progression of the neural retina over time from its initial formation to the mature structure. The neural retina is the part of the retina that contains neurons and photoreceptor cells." [GOC
		GO:0005388+F	molecular_function	[name] calcium-transporting ATPase activity	[def] "Catalysis of the transfer of a solute or solutes from one side of a membrane to the other according to the reaction
		GO:0005516+F	molecular_function	[name] calmodulin binding	[def] "Interacting selectively and non-covalently with calmodulin, a calcium-binding protein with many roles, both in the calcium-bound and calcium-free states." [GOC
		GO:0005886+C	cellular_component	[name] plasma membrane	[def] "The membrane surrounding a cell that separates the cell from its external environment. It consists of a phospholipid bilayer and associated proteins." [ISBN
		GO:0005887+C	cellular_component	[name] integral to plasma membrane	[def] "Penetrating at least one phospholipid bilayer of a plasma membrane. May also refer to the state of being buried in the bilayer with no exposure outside the bilayer." [GOC
		GO:0005901+C	cellular_component	[name] caveola	[def] "A membrane raft that forms small pit, depression, or invagination that communicates with the outside of a cell and extends inward, indenting the cytoplasm and the cell membrane. Examples include any of the minute pits or incuppings of the cell membrane formed during pinocytosis. Such caveolae may be pinched off to form free vesicles within the cytoplasm." [GOC
		GO:0006357+P	biological_process	[name] regulation of transcription from RNA polymerase II promoter	[def] "Any process that modulates the frequency, rate or extent of transcription from an RNA polymerase II promoter." [GOC
		GO:0006810+P	biological_process	[name] transport	[def] "The directed movement of substances (such as macromolecules, small molecules, ions) into, out of or within a cell, or between cells, or within a multicellular organism by means of some agent such as a transporter or pore." [GOC
		GO:0006811+P	biological_process	[name] ion transport	[def] "The directed movement of charged atoms or small charged molecules into, out of or within a cell, or between cells, by means of some agent such as a transporter or pore." [GOC
		GO:0006816+P	biological_process	[name] calcium ion transport	[def] "The directed movement of calcium (Ca) ions into, out of or within a cell, or between cells, by means of some agent such as a transporter or pore." [GOC
		GO:0006874+P	biological_process	[name] cellular calcium ion homeostasis	[def] "Any process involved in the maintenance of an internal steady state of calcium ions at the level of a cell." [GOC
		GO:0007283+P	biological_process	[name] spermatogenesis	[def] "The process of formation of spermatozoa, including spermatocytogenesis and spermiogenesis." [GOC
		GO:0010751+P	biological_process	[name] negative regulation of nitric oxide mediated signal transduction	[def] "Any process that decreases the rate, frequency or extent of nitric oxide mediated signal transduction. Nitric oxide mediated signal transduction is a series of molecular signals mediated by the detection of nitric oxide (NO)." [GOC
		GO:0016020+C	cellular_component	[name] membrane	[def] "Double layer of lipid molecules that encloses all cells, and, in eukaryotes, many organelles_ may be a single or double lipid bilayer_ also includes associated proteins." [GOC
		GO:0016021+C	cellular_component	[name] integral to membrane	[def] "Penetrating at least one phospholipid bilayer of a membrane. May also refer to the state of being buried in the bilayer with no exposure outside the bilayer. When used to describe a protein, indicates that all or part of the peptide sequence is embedded in the membrane." [GOC
		GO:0016323+C	cellular_component	[name] basolateral plasma membrane	[def] "The region of the plasma membrane that includes the basal end and sides of the cell. Often used in reference to animal polarized epithelial membranes, where the basal membrane is the part attached to the extracellular matrix, or in plant cells, where the basal membrane is defined with respect to the zygotic axis." [GOC
		GO:0021766+P	biological_process	[name] hippocampus development	[def] "The progression of the hippocampus over time from its initial formation until its mature state." [GO_REF
		GO:0030018+C	cellular_component	[name] Z disc	[def] "Platelike region of a muscle sarcomere to which the plus ends of actin filaments are attached." [GOC
		GO:0030165+F	molecular_function	[name] PDZ domain binding	[def] "Interacting selectively and non-covalently with a PDZ domain of a protein, a domain found in diverse signaling proteins." [GOC
		GO:0030315+C	cellular_component	[name] T-tubule	[def] "Invagination of the plasma membrane of a muscle cell that extends inward from the cell surface around each myofibril. The ends of T-tubules make contact with the sarcoplasmic reticulum membrane." [GOC
		GO:0030317+P	biological_process	[name] sperm motility	[def] "Any process involved in the controlled movement of a sperm cell." [GOC
		GO:0030346+F	molecular_function	[name] protein phosphatase 2B binding	[def] "Interacting selectively and non-covalently with the enzyme protein phosphatase 2B." [GOC
		GO:0033138+P	biological_process	[name] positive regulation of peptidyl-serine phosphorylation	[def] "Any process that activates or increases the frequency, rate or extent of the phosphorylation of peptidyl-serine." [GOC
		GO:0034220+P	biological_process	[name] ion transmembrane transport	[def] "A process in which an ion is transported from one side of a membrane to the other by means of some agent such as a transporter or pore." [GOC
		GO:0036126+C
		GO:0036487+F
		GO:0042383+C	cellular_component	[name] sarcolemma	[def] "The outer membrane of a muscle cell, consisting of the plasma membrane, a covering basement membrane (about 100 nm thick and sometimes common to more than one fiber), and the associated loose network of collagen fibers." [ISBN
		GO:0042995+C	cellular_component	[name] cell projection	[def] "A prolongation or process extending from a cell, e.g. a flagellum or axon." [GOC
		GO:0043005+C	cellular_component	[name] neuron projection	[def] "A prolongation or process extending from a nerve cell, e.g. an axon or dendrite." [GOC
		GO:0043231+C	cellular_component	[name] intracellular membrane-bounded organelle	[def] "Organized structure of distinctive morphology and function, bounded by a single or double lipid bilayer membrane and occurring within the cell. Includes the nucleus, mitochondria, plastids, vacuoles, and vesicles. Excludes the plasma membrane." [GOC
		GO:0043234+C	cellular_component	[name] protein complex	[def] "Any macromolecular complex composed of two or more polypeptide subunits, which may or may not be identical. Protein complexes may have other associated non-protein prosthetic groups, such as nucleotides, metal ions or other small molecules." [GOC
		GO:0045019+P	biological_process	[name] negative regulation of nitric oxide biosynthetic process	[def] "Any process that stops, prevents, or reduces the frequency, rate or extent of the chemical reactions and pathways resulting in the formation of nitric oxide." [GOC
		GO:0046872+F	molecular_function	[name] metal ion binding	[def] "Interacting selectively and non-covalently with any metal ion." [GOC
		GO:0050998+F	molecular_function	[name] nitric-oxide synthase binding	[def] "Interacting selectively and non-covalently with the enzyme nitric-oxide synthase." [GOC
		GO:0051001+P	biological_process	[name] negative regulation of nitric-oxide synthase activity	[def] "Any process that stops or reduces the activity of the enzyme nitric-oxide synthase." [GOC
		GO:0051599+P	biological_process	[name] response to hydrostatic pressure	[def] "Any process that results in a change in state or activity of a cell or an organism (in terms of movement, secretion, enzyme production, gene expression, etc.) as a result of a hydrostatic pressure stimulus. Hydrostatic pressure is the force acting on an object in a system where the fluid is at rest (as opposed to moving). The weight of the fluid above the object creates pressure on it." [W…
		GO:0070588+P	biological_process	[name] calcium ion transmembrane transport	[def] "A process in which a calcium ion is transported from one side of a membrane to the other by means of some agent such as a transporter or pore." [GOC
		GO:0070885+P	biological_process	[name] negative regulation of calcineurin-NFAT signaling pathway	[def] "Any process that stops, prevents, or reduces the frequency, rate or extent of signaling via the calcineurin-NFAT signaling pathway." [GOC
		GO:0071872+P	biological_process	[name] cellular response to epinephrine stimulus	[def] "Any process that results in a change in state or activity of a cell (in terms of movement, secretion, enzyme production, gene expression, etc.) as a result of an epinephrine stimulus. Epinephrine is a catecholamine that has the formula C9H13NO3_ it is secreted by the adrenal medulla to act as a hormone, and released by certain neurons to act as a neurotransmitter active in the central nerv…
		GO:0097110+F	molecular_function	[name] scaffold protein binding	[def] "Interacting selectively and non-covalently with a scaffold protein. Scaffold proteins are crucial regulators of many key signaling pathways. Although not strictly defined in function, they are known to interact and/or bind with multiple members of a signaling pathway, tethering them into complexes." [GOC
		GO:0097228+C
		GO:0097553+P
		GO:0098703+P
		GO:0098736+P
		GO:1900082+P
		GO:1901205+P
		GO:1901660+P
		GO:1902083+P
		GO:1902305+P
		GO:1902806+P
		GO:1903243+P
		GO:1903249+P
		GO:1903779+P
		GO:2000481+P	biological_process	[name] positive regulation of cAMP-dependent protein kinase activity	[def] "Any process that activates or increases the frequency, rate or extent of cAMP-dependent protein kinase activity." [GOC
		GO:0017080+F	molecular_function	[name] sodium channel regulator activity	[def] "Modulates the activity of a sodium channel." [GOC
[27]{Rv2737c,SMARCA5}
	[common GO terms]
		GO:0005524+F	molecular_function	[name] ATP binding	[def] "Interacting selectively and non-covalently with ATP, adenosine 5'-triphosphate, a universally important coenzyme and enzyme regulator." [ISBN
		GO:0016887+F	molecular_function	[name] ATPase activity	[def] "Catalysis of the reaction
	[Rv2737c only]
		GO:0000150+F	molecular_function	[name] recombinase activity	[def] "Catalysis of the identification and base-pairing of homologous sequences between single-stranded DNA and double-stranded DNA." [GOC
		GO:0000166+F	molecular_function	[name] nucleotide binding	[def] "Interacting selectively and non-covalently with a nucleotide, any compound consisting of a nucleoside that is esterified with (ortho)phosphate or an oligophosphate at any hydroxyl group on the ribose or deoxyribose." [GOC
		GO:0000287+F	molecular_function	[name] magnesium ion binding	[def] "Interacting selectively and non-covalently with magnesium (Mg) ions." [GOC
		GO:0000400+F	molecular_function	[name] four-way junction DNA binding	[def] "Interacting selectively and non-covalently with DNA containing four-way junctions, also known as Holliday junctions, a structure where two DNA double strands are held together by reciprocal exchange of two of the four strands, one strand each from the two original helices." [GOC
		GO:0000725+P	biological_process	[name] recombinational repair	[def] "A DNA repair process that involves the exchange, reciprocal or nonreciprocal, of genetic material between the broken DNA molecule and a homologous region of DNA." [GOC
		GO:0000730+P	biological_process	[name] DNA recombinase assembly	[def] "The aggregation, arrangement and bonding together of strand exchange proteins (recombinases) into higher order oligomers on single-stranded DNA." [PMID
		GO:0003677+F	molecular_function	[name] DNA binding	[def] "Any molecular function by which a gene product interacts selectively with DNA (deoxyribonucleic acid)." [GOC
		GO:0003690+F	molecular_function	[name] double-stranded DNA binding	[def] "Interacting selectively and non-covalently with double-stranded DNA." [GOC
		GO:0003697+F	molecular_function	[name] single-stranded DNA binding	[def] "Interacting selectively and non-covalently with single-stranded DNA." [GOC
		GO:0004518+F	molecular_function	[name] nuclease activity	[def] "Catalysis of the hydrolysis of ester linkages within nucleic acids." [ISBN
		GO:0004519+F	molecular_function	[name] endonuclease activity	[def] "Catalysis of the hydrolysis of ester linkages within nucleic acids by creating internal breaks." [GOC
		GO:0004520+F	molecular_function	[name] endodeoxyribonuclease activity	[def] "Catalysis of the hydrolysis of ester linkages within deoxyribonucleic acid by creating internal breaks." [GOC
		GO:0005515+F	molecular_function	[name] protein binding	[def] "Interacting selectively and non-covalently with any protein or protein complex (a complex of two or more proteins that may include other nonprotein molecules)." [GOC
		GO:0005737+C	cellular_component	[name] cytoplasm	[def] "All of the contents of a cell excluding the plasma membrane and nucleus, but including other subcellular structures." [ISBN
		GO:0005829+C	cellular_component	[name] cytosol	[def] "The part of the cytoplasm that does not contain organelles but which does contain other particulate matter, such as protein complexes." [GOC
		GO:0006259+P	biological_process	[name] DNA metabolic process	[def] "Any cellular metabolic process involving deoxyribonucleic acid. This is one of the two main types of nucleic acid, consisting of a long, unbranched macromolecule formed from one, or more commonly, two, strands of linked deoxyribonucleotides." [ISBN
		GO:0006281+P	biological_process	[name] DNA repair	[def] "The process of restoring DNA after damage. Genomes are subject to damage by chemical and physical agents in the environment (e.g. UV and ionizing radiations, chemical mutagens, fungal and bacterial toxins, etc.) and by free radicals or alkylating agents endogenously generated in metabolism. DNA is also damaged because of errors during its replication. A variety of different DNA repair path…
		GO:0006310+P	biological_process	[name] DNA recombination	[def] "Any process in which a new genotype is formed by reassortment of genes resulting in gene combinations different from those that were present in the parents. In eukaryotes genetic recombination can occur by chromosome assortment, intrachromosomal recombination, or nonreciprocal interchromosomal recombination. Intrachromosomal recombination occurs by crossing over. In bacteria it may occur b…
		GO:0006312+P	biological_process	[name] mitotic recombination	[def] "The exchange, reciprocal or nonreciprocal, of genetic material between one DNA molecule and a homologous region of DNA that occurs during mitotic cell cycles." [GOC
		GO:0006314+P	biological_process	[name] intron homing	[def] "Lateral transfer of an intron to a homologous allele that lacks the intron, mediated by a site-specific endonuclease encoded within the mobile intron." [PMID
		GO:0006974+P	biological_process	[name] response to DNA damage stimulus	[def] "Any process that results in a change in state or activity of a cell (in terms of movement, secretion, enzyme production, gene expression, etc.) as a result of a stimulus indicating damage to its DNA from environmental insults or errors during metabolism." [GOC
		GO:0008094+F	molecular_function	[name] DNA-dependent ATPase activity	[def] "Catalysis of the reaction
		GO:0009432+P	biological_process	[name] SOS response	[def] "An error-prone process for repairing damaged microbial DNA." [GOC
		GO:0009650+P	biological_process	[name] UV protection	[def] "Any process in which an organism or cell protects itself from ultraviolet radiation (UV), which may also result in resistance to repeated exposure to UV." [GOC
		GO:0010212+P	biological_process	[name] response to ionizing radiation	[def] "Any process that results in a change in state or activity of a cell or an organism (in terms of movement, secretion, enzyme production, gene expression, etc.) as a result of a ionizing radiation stimulus. Ionizing radiation is radiation with sufficient energy to remove electrons from atoms and may arise from spontaneous decay of unstable isotopes, resulting in alpha and beta particles and …
		GO:0016539+P	biological_process	[name] intein-mediated protein splicing	[def] "The removal of an internal amino acid sequence (an intein) from a protein during protein maturation_ the excision of inteins is precise and the N- and C-terminal exteins are joined by a normal peptide bond. Protein splicing involves 4 nucleophilic displacements by the 3 conserved splice junction residues." [GOC
		GO:0016787+F	molecular_function	[name] hydrolase activity	[def] "Catalysis of the hydrolysis of various bonds, e.g. C-O, C-N, C-C, phosphoric anhydride bonds, etc. Hydrolase is the systematic name for any enzyme of EC class 3." [ISBN
		GO:0030145+F	molecular_function	[name] manganese ion binding	[def] "Interacting selectively and non-covalently with manganese (Mn) ions." [GOC
		GO:0042148+P	biological_process	[name] strand invasion	[def] "The process in which the nucleoprotein complex (composed of the broken single-strand DNA and the recombinase) searches and identifies a region of homology in intact duplex DNA. The broken single-strand DNA displaces the like strand and forms Watson-Crick base pairs with its complement, forming a duplex in which each strand is from one of the two recombining DNA molecules." [GOC
		GO:0046677+P	biological_process	[name] response to antibiotic	[def] "Any process that results in a change in state or activity of a cell or an organism (in terms of movement, secretion, enzyme production, gene expression, etc.) as a result of an antibiotic stimulus. An antibiotic is a chemical substance produced by a microorganism which has the capacity to inhibit the growth of or to kill other microorganisms." [GOC
		GO:0090305+P	biological_process	[name] nucleic acid phosphodiester bond hydrolysis	[def] "The nucleic acid metabolic process in which the phosphodiester bonds between nucleotides are cleaved by hydrolysis." [GOC
	[SMARCA5 only]
		GO:0016589+C	cellular_component	[name] NURF complex	[def] "A four subunit ISWI-containing protein complex that facilitates nucleosome mobility and transcriptional activation in an ATP-dependent manner. In contrast to other chromatin remodeling complexes, the ATPase activity of NURF requires nucleosomes rather than free DNA or histones." [GOC
		GO:0043044+P	biological_process	[name] ATP-dependent chromatin remodeling	[def] "Dynamic structural changes to eukaryotic chromatin that require energy from the hydrolysis of ATP, ranging from local changes necessary for transcriptional regulation to global changes necessary for chromosome segregation, mediated by ATP-dependent chromatin-remodelling factors." [GOC
[28]{Rv2737c,ABCB10}
	[common GO terms]
		GO:0000166+F	molecular_function	[name] nucleotide binding	[def] "Interacting selectively and non-covalently with a nucleotide, any compound consisting of a nucleoside that is esterified with (ortho)phosphate or an oligophosphate at any hydroxyl group on the ribose or deoxyribose." [GOC
		GO:0005524+F	molecular_function	[name] ATP binding	[def] "Interacting selectively and non-covalently with ATP, adenosine 5'-triphosphate, a universally important coenzyme and enzyme regulator." [ISBN
		GO:0016887+F	molecular_function	[name] ATPase activity	[def] "Catalysis of the reaction
	[Rv2737c only]
		GO:0000150+F	molecular_function	[name] recombinase activity	[def] "Catalysis of the identification and base-pairing of homologous sequences between single-stranded DNA and double-stranded DNA." [GOC
		GO:0000287+F	molecular_function	[name] magnesium ion binding	[def] "Interacting selectively and non-covalently with magnesium (Mg) ions." [GOC
		GO:0000400+F	molecular_function	[name] four-way junction DNA binding	[def] "Interacting selectively and non-covalently with DNA containing four-way junctions, also known as Holliday junctions, a structure where two DNA double strands are held together by reciprocal exchange of two of the four strands, one strand each from the two original helices." [GOC
		GO:0000725+P	biological_process	[name] recombinational repair	[def] "A DNA repair process that involves the exchange, reciprocal or nonreciprocal, of genetic material between the broken DNA molecule and a homologous region of DNA." [GOC
		GO:0000730+P	biological_process	[name] DNA recombinase assembly	[def] "The aggregation, arrangement and bonding together of strand exchange proteins (recombinases) into higher order oligomers on single-stranded DNA." [PMID
		GO:0003677+F	molecular_function	[name] DNA binding	[def] "Any molecular function by which a gene product interacts selectively with DNA (deoxyribonucleic acid)." [GOC
		GO:0003690+F	molecular_function	[name] double-stranded DNA binding	[def] "Interacting selectively and non-covalently with double-stranded DNA." [GOC
		GO:0003697+F	molecular_function	[name] single-stranded DNA binding	[def] "Interacting selectively and non-covalently with single-stranded DNA." [GOC
		GO:0004518+F	molecular_function	[name] nuclease activity	[def] "Catalysis of the hydrolysis of ester linkages within nucleic acids." [ISBN
		GO:0004519+F	molecular_function	[name] endonuclease activity	[def] "Catalysis of the hydrolysis of ester linkages within nucleic acids by creating internal breaks." [GOC
		GO:0004520+F	molecular_function	[name] endodeoxyribonuclease activity	[def] "Catalysis of the hydrolysis of ester linkages within deoxyribonucleic acid by creating internal breaks." [GOC
		GO:0005515+F	molecular_function	[name] protein binding	[def] "Interacting selectively and non-covalently with any protein or protein complex (a complex of two or more proteins that may include other nonprotein molecules)." [GOC
		GO:0005737+C	cellular_component	[name] cytoplasm	[def] "All of the contents of a cell excluding the plasma membrane and nucleus, but including other subcellular structures." [ISBN
		GO:0005829+C	cellular_component	[name] cytosol	[def] "The part of the cytoplasm that does not contain organelles but which does contain other particulate matter, such as protein complexes." [GOC
		GO:0006259+P	biological_process	[name] DNA metabolic process	[def] "Any cellular metabolic process involving deoxyribonucleic acid. This is one of the two main types of nucleic acid, consisting of a long, unbranched macromolecule formed from one, or more commonly, two, strands of linked deoxyribonucleotides." [ISBN
		GO:0006281+P	biological_process	[name] DNA repair	[def] "The process of restoring DNA after damage. Genomes are subject to damage by chemical and physical agents in the environment (e.g. UV and ionizing radiations, chemical mutagens, fungal and bacterial toxins, etc.) and by free radicals or alkylating agents endogenously generated in metabolism. DNA is also damaged because of errors during its replication. A variety of different DNA repair path…
		GO:0006310+P	biological_process	[name] DNA recombination	[def] "Any process in which a new genotype is formed by reassortment of genes resulting in gene combinations different from those that were present in the parents. In eukaryotes genetic recombination can occur by chromosome assortment, intrachromosomal recombination, or nonreciprocal interchromosomal recombination. Intrachromosomal recombination occurs by crossing over. In bacteria it may occur b…
		GO:0006312+P	biological_process	[name] mitotic recombination	[def] "The exchange, reciprocal or nonreciprocal, of genetic material between one DNA molecule and a homologous region of DNA that occurs during mitotic cell cycles." [GOC
		GO:0006314+P	biological_process	[name] intron homing	[def] "Lateral transfer of an intron to a homologous allele that lacks the intron, mediated by a site-specific endonuclease encoded within the mobile intron." [PMID
		GO:0006974+P	biological_process	[name] response to DNA damage stimulus	[def] "Any process that results in a change in state or activity of a cell (in terms of movement, secretion, enzyme production, gene expression, etc.) as a result of a stimulus indicating damage to its DNA from environmental insults or errors during metabolism." [GOC
		GO:0008094+F	molecular_function	[name] DNA-dependent ATPase activity	[def] "Catalysis of the reaction
		GO:0009432+P	biological_process	[name] SOS response	[def] "An error-prone process for repairing damaged microbial DNA." [GOC
		GO:0009650+P	biological_process	[name] UV protection	[def] "Any process in which an organism or cell protects itself from ultraviolet radiation (UV), which may also result in resistance to repeated exposure to UV." [GOC
		GO:0010212+P	biological_process	[name] response to ionizing radiation	[def] "Any process that results in a change in state or activity of a cell or an organism (in terms of movement, secretion, enzyme production, gene expression, etc.) as a result of a ionizing radiation stimulus. Ionizing radiation is radiation with sufficient energy to remove electrons from atoms and may arise from spontaneous decay of unstable isotopes, resulting in alpha and beta particles and …
		GO:0016539+P	biological_process	[name] intein-mediated protein splicing	[def] "The removal of an internal amino acid sequence (an intein) from a protein during protein maturation_ the excision of inteins is precise and the N- and C-terminal exteins are joined by a normal peptide bond. Protein splicing involves 4 nucleophilic displacements by the 3 conserved splice junction residues." [GOC
		GO:0016787+F	molecular_function	[name] hydrolase activity	[def] "Catalysis of the hydrolysis of various bonds, e.g. C-O, C-N, C-C, phosphoric anhydride bonds, etc. Hydrolase is the systematic name for any enzyme of EC class 3." [ISBN
		GO:0030145+F	molecular_function	[name] manganese ion binding	[def] "Interacting selectively and non-covalently with manganese (Mn) ions." [GOC
		GO:0042148+P	biological_process	[name] strand invasion	[def] "The process in which the nucleoprotein complex (composed of the broken single-strand DNA and the recombinase) searches and identifies a region of homology in intact duplex DNA. The broken single-strand DNA displaces the like strand and forms Watson-Crick base pairs with its complement, forming a duplex in which each strand is from one of the two recombining DNA molecules." [GOC
		GO:0046677+P	biological_process	[name] response to antibiotic	[def] "Any process that results in a change in state or activity of a cell or an organism (in terms of movement, secretion, enzyme production, gene expression, etc.) as a result of an antibiotic stimulus. An antibiotic is a chemical substance produced by a microorganism which has the capacity to inhibit the growth of or to kill other microorganisms." [GOC
		GO:0090305+P	biological_process	[name] nucleic acid phosphodiester bond hydrolysis	[def] "The nucleic acid metabolic process in which the phosphodiester bonds between nucleotides are cleaved by hydrolysis." [GOC
	[ABCB10 only]
		GO:0005215+F	molecular_function	[name] transporter activity	[def] "Enables the directed movement of substances (such as macromolecules, small molecules, ions) into, out of or within a cell, or between cells." [GOC
		GO:0005739+C	cellular_component	[name] mitochondrion	[def] "A semiautonomous, self replicating organelle that occurs in varying numbers, shapes, and sizes in the cytoplasm of virtually all eukaryotic cells. It is notably the site of tissue respiration." [ISBN
		GO:0005743+C	cellular_component	[name] mitochondrial inner membrane	[def] "The inner, i.e. lumen-facing, lipid bilayer of the mitochondrial envelope. It is highly folded to form cristae." [GOC
		GO:0006810+P	biological_process	[name] transport	[def] "The directed movement of substances (such as macromolecules, small molecules, ions) into, out of or within a cell, or between cells, or within a multicellular organism by means of some agent such as a transporter or pore." [GOC
		GO:0016020+C	cellular_component	[name] membrane	[def] "Double layer of lipid molecules that encloses all cells, and, in eukaryotes, many organelles_ may be a single or double lipid bilayer_ also includes associated proteins." [GOC
		GO:0016021+C	cellular_component	[name] integral to membrane	[def] "Penetrating at least one phospholipid bilayer of a membrane. May also refer to the state of being buried in the bilayer with no exposure outside the bilayer. When used to describe a protein, indicates that all or part of the peptide sequence is embedded in the membrane." [GOC
		GO:0032592+C	cellular_component	[name] integral to mitochondrial membrane	[def] "Located such that some or all of the gene product itself penetrates at least one phospholipid bilayer of a mitochondrial membrane. May also refer to the state of being buried in the bilayer with no exposure outside the bilayer." [GOC
		GO:0042626+F	molecular_function	[name] ATPase activity, coupled to transmembrane movement of substances	[def] "Catalysis of the reaction
		GO:0042803+F	molecular_function	[name] protein homodimerization activity	[def] "Interacting selectively and non-covalently with an identical protein to form a homodimer." [GOC
		GO:0055085+P	biological_process	[name] transmembrane transport	[def] "The process in which a solute is transported from one side of a membrane to the other." [GOC
[29]{Rv2737c,PCCB}
	[common GO terms]
	[Rv2737c only]
		GO:0000150+F	molecular_function	[name] recombinase activity	[def] "Catalysis of the identification and base-pairing of homologous sequences between single-stranded DNA and double-stranded DNA." [GOC
		GO:0000166+F	molecular_function	[name] nucleotide binding	[def] "Interacting selectively and non-covalently with a nucleotide, any compound consisting of a nucleoside that is esterified with (ortho)phosphate or an oligophosphate at any hydroxyl group on the ribose or deoxyribose." [GOC
		GO:0000287+F	molecular_function	[name] magnesium ion binding	[def] "Interacting selectively and non-covalently with magnesium (Mg) ions." [GOC
		GO:0000400+F	molecular_function	[name] four-way junction DNA binding	[def] "Interacting selectively and non-covalently with DNA containing four-way junctions, also known as Holliday junctions, a structure where two DNA double strands are held together by reciprocal exchange of two of the four strands, one strand each from the two original helices." [GOC
		GO:0000725+P	biological_process	[name] recombinational repair	[def] "A DNA repair process that involves the exchange, reciprocal or nonreciprocal, of genetic material between the broken DNA molecule and a homologous region of DNA." [GOC
		GO:0000730+P	biological_process	[name] DNA recombinase assembly	[def] "The aggregation, arrangement and bonding together of strand exchange proteins (recombinases) into higher order oligomers on single-stranded DNA." [PMID
		GO:0003677+F	molecular_function	[name] DNA binding	[def] "Any molecular function by which a gene product interacts selectively with DNA (deoxyribonucleic acid)." [GOC
		GO:0003690+F	molecular_function	[name] double-stranded DNA binding	[def] "Interacting selectively and non-covalently with double-stranded DNA." [GOC
		GO:0003697+F	molecular_function	[name] single-stranded DNA binding	[def] "Interacting selectively and non-covalently with single-stranded DNA." [GOC
		GO:0004518+F	molecular_function	[name] nuclease activity	[def] "Catalysis of the hydrolysis of ester linkages within nucleic acids." [ISBN
		GO:0004519+F	molecular_function	[name] endonuclease activity	[def] "Catalysis of the hydrolysis of ester linkages within nucleic acids by creating internal breaks." [GOC
		GO:0004520+F	molecular_function	[name] endodeoxyribonuclease activity	[def] "Catalysis of the hydrolysis of ester linkages within deoxyribonucleic acid by creating internal breaks." [GOC
		GO:0005515+F	molecular_function	[name] protein binding	[def] "Interacting selectively and non-covalently with any protein or protein complex (a complex of two or more proteins that may include other nonprotein molecules)." [GOC
		GO:0005524+F	molecular_function	[name] ATP binding	[def] "Interacting selectively and non-covalently with ATP, adenosine 5'-triphosphate, a universally important coenzyme and enzyme regulator." [ISBN
		GO:0005737+C	cellular_component	[name] cytoplasm	[def] "All of the contents of a cell excluding the plasma membrane and nucleus, but including other subcellular structures." [ISBN
		GO:0005829+C	cellular_component	[name] cytosol	[def] "The part of the cytoplasm that does not contain organelles but which does contain other particulate matter, such as protein complexes." [GOC
		GO:0006259+P	biological_process	[name] DNA metabolic process	[def] "Any cellular metabolic process involving deoxyribonucleic acid. This is one of the two main types of nucleic acid, consisting of a long, unbranched macromolecule formed from one, or more commonly, two, strands of linked deoxyribonucleotides." [ISBN
		GO:0006281+P	biological_process	[name] DNA repair	[def] "The process of restoring DNA after damage. Genomes are subject to damage by chemical and physical agents in the environment (e.g. UV and ionizing radiations, chemical mutagens, fungal and bacterial toxins, etc.) and by free radicals or alkylating agents endogenously generated in metabolism. DNA is also damaged because of errors during its replication. A variety of different DNA repair path…
		GO:0006310+P	biological_process	[name] DNA recombination	[def] "Any process in which a new genotype is formed by reassortment of genes resulting in gene combinations different from those that were present in the parents. In eukaryotes genetic recombination can occur by chromosome assortment, intrachromosomal recombination, or nonreciprocal interchromosomal recombination. Intrachromosomal recombination occurs by crossing over. In bacteria it may occur b…
		GO:0006312+P	biological_process	[name] mitotic recombination	[def] "The exchange, reciprocal or nonreciprocal, of genetic material between one DNA molecule and a homologous region of DNA that occurs during mitotic cell cycles." [GOC
		GO:0006314+P	biological_process	[name] intron homing	[def] "Lateral transfer of an intron to a homologous allele that lacks the intron, mediated by a site-specific endonuclease encoded within the mobile intron." [PMID
		GO:0006974+P	biological_process	[name] response to DNA damage stimulus	[def] "Any process that results in a change in state or activity of a cell (in terms of movement, secretion, enzyme production, gene expression, etc.) as a result of a stimulus indicating damage to its DNA from environmental insults or errors during metabolism." [GOC
		GO:0008094+F	molecular_function	[name] DNA-dependent ATPase activity	[def] "Catalysis of the reaction
		GO:0009432+P	biological_process	[name] SOS response	[def] "An error-prone process for repairing damaged microbial DNA." [GOC
		GO:0009650+P	biological_process	[name] UV protection	[def] "Any process in which an organism or cell protects itself from ultraviolet radiation (UV), which may also result in resistance to repeated exposure to UV." [GOC
		GO:0010212+P	biological_process	[name] response to ionizing radiation	[def] "Any process that results in a change in state or activity of a cell or an organism (in terms of movement, secretion, enzyme production, gene expression, etc.) as a result of a ionizing radiation stimulus. Ionizing radiation is radiation with sufficient energy to remove electrons from atoms and may arise from spontaneous decay of unstable isotopes, resulting in alpha and beta particles and …
		GO:0016539+P	biological_process	[name] intein-mediated protein splicing	[def] "The removal of an internal amino acid sequence (an intein) from a protein during protein maturation_ the excision of inteins is precise and the N- and C-terminal exteins are joined by a normal peptide bond. Protein splicing involves 4 nucleophilic displacements by the 3 conserved splice junction residues." [GOC
		GO:0016787+F	molecular_function	[name] hydrolase activity	[def] "Catalysis of the hydrolysis of various bonds, e.g. C-O, C-N, C-C, phosphoric anhydride bonds, etc. Hydrolase is the systematic name for any enzyme of EC class 3." [ISBN
		GO:0016887+F	molecular_function	[name] ATPase activity	[def] "Catalysis of the reaction
		GO:0030145+F	molecular_function	[name] manganese ion binding	[def] "Interacting selectively and non-covalently with manganese (Mn) ions." [GOC
		GO:0042148+P	biological_process	[name] strand invasion	[def] "The process in which the nucleoprotein complex (composed of the broken single-strand DNA and the recombinase) searches and identifies a region of homology in intact duplex DNA. The broken single-strand DNA displaces the like strand and forms Watson-Crick base pairs with its complement, forming a duplex in which each strand is from one of the two recombining DNA molecules." [GOC
		GO:0046677+P	biological_process	[name] response to antibiotic	[def] "Any process that results in a change in state or activity of a cell or an organism (in terms of movement, secretion, enzyme production, gene expression, etc.) as a result of an antibiotic stimulus. An antibiotic is a chemical substance produced by a microorganism which has the capacity to inhibit the growth of or to kill other microorganisms." [GOC
		GO:0090305+P	biological_process	[name] nucleic acid phosphodiester bond hydrolysis	[def] "The nucleic acid metabolic process in which the phosphodiester bonds between nucleotides are cleaved by hydrolysis." [GOC
	[PCCB only]
		GO:0016874+F	molecular_function	[name] ligase activity	[def] "Catalysis of the joining of two substances, or two groups within a single molecule, with the concomitant hydrolysis of the diphosphate bond in ATP or a similar triphosphate." [EC
[30]{Rv0629c,ERCC6}
	[common GO terms]
		GO:0000166+F	molecular_function	[name] nucleotide binding	[def] "Interacting selectively and non-covalently with a nucleotide, any compound consisting of a nucleoside that is esterified with (ortho)phosphate or an oligophosphate at any hydroxyl group on the ribose or deoxyribose." [GOC
		GO:0003677+F	molecular_function	[name] DNA binding	[def] "Any molecular function by which a gene product interacts selectively with DNA (deoxyribonucleic acid)." [GOC
		GO:0004386+F	molecular_function	[name] helicase activity	[def] "Catalysis of the reaction
		GO:0005524+F	molecular_function	[name] ATP binding	[def] "Interacting selectively and non-covalently with ATP, adenosine 5'-triphosphate, a universally important coenzyme and enzyme regulator." [ISBN
		GO:0006281+P	biological_process	[name] DNA repair	[def] "The process of restoring DNA after damage. Genomes are subject to damage by chemical and physical agents in the environment (e.g. UV and ionizing radiations, chemical mutagens, fungal and bacterial toxins, etc.) and by free radicals or alkylating agents endogenously generated in metabolism. DNA is also damaged because of errors during its replication. A variety of different DNA repair path…
		GO:0006974+P	biological_process	[name] response to DNA damage stimulus	[def] "Any process that results in a change in state or activity of a cell (in terms of movement, secretion, enzyme production, gene expression, etc.) as a result of a stimulus indicating damage to its DNA from environmental insults or errors during metabolism." [GOC
		GO:0016787+F	molecular_function	[name] hydrolase activity	[def] "Catalysis of the hydrolysis of various bonds, e.g. C-O, C-N, C-C, phosphoric anhydride bonds, etc. Hydrolase is the systematic name for any enzyme of EC class 3." [ISBN
	[Rv0629c only]
		GO:0000724+P	biological_process	[name] double-strand break repair via homologous recombination	[def] "The error-free repair of a double-strand break in DNA in which the broken DNA molecule is repaired using homologous sequences. A strand in the broken DNA searches for a homologous region in an intact chromosome to serve as the template for DNA synthesis. The restoration of two intact DNA molecules results in the exchange, reciprocal or nonreciprocal, of genetic material between the intact …
		GO:0004003+F	molecular_function	[name] ATP-dependent DNA helicase activity	[def] "Catalysis of the reaction
		GO:0004518+F	molecular_function	[name] nuclease activity	[def] "Catalysis of the hydrolysis of ester linkages within nucleic acids." [ISBN
		GO:0004527+F	molecular_function	[name] exonuclease activity	[def] "Catalysis of the hydrolysis of ester linkages within nucleic acids by removing nucleotide residues from the 3' or 5' end." [GOC
		GO:0005618+C	cellular_component	[name] cell wall	[def] "The rigid or semi-rigid envelope lying outside the cell membrane of plant, fungal, and most prokaryotic cells, maintaining their shape and protecting them from osmotic lysis. In plants it is made of cellulose and, often, lignin_ in fungi it is composed largely of polysaccharides_ in bacteria it is composed of peptidoglycan." [ISBN
		GO:0005829+C	cellular_component	[name] cytosol	[def] "The part of the cytoplasm that does not contain organelles but which does contain other particulate matter, such as protein complexes." [GOC
		GO:0005886+C	cellular_component	[name] plasma membrane	[def] "The membrane surrounding a cell that separates the cell from its external environment. It consists of a phospholipid bilayer and associated proteins." [ISBN
		GO:0006302+P	biological_process	[name] double-strand break repair	[def] "The repair of double-strand breaks in DNA via homologous and nonhomologous mechanisms to reform a continuous DNA helix." [GOC
		GO:0006310+P	biological_process	[name] DNA recombination	[def] "Any process in which a new genotype is formed by reassortment of genes resulting in gene combinations different from those that were present in the parents. In eukaryotes genetic recombination can occur by chromosome assortment, intrachromosomal recombination, or nonreciprocal interchromosomal recombination. Intrachromosomal recombination occurs by crossing over. In bacteria it may occur b…
		GO:0008854+F	molecular_function	[name] exodeoxyribonuclease V activity	[def] "Catalysis of the exonucleolytic cleavage (in the presence of ATP) in either 5' to 3' or 3' to 5' direction to yield 5'-phosphooligonucleotides." [EC
		GO:0009338+C	cellular_component	[name] exodeoxyribonuclease V complex	[def] "An enzyme complex that catalyzes exonucleolytic cleavage (in the presence of ATP) in either 5' to 3' or 3' to 5' direction to yield 5'-phosphooligonucleotides. Exodeoxyribonuclease V shows a preference for double-stranded DNA and possesses DNA-dependent ATPase activity. It acts endonucleolytically on single-stranded circular DNA." [EC
		GO:0032508+P	biological_process	[name] DNA duplex unwinding	[def] "The process in which interchain hydrogen bonds between two strands of DNA are broken or 'melted', generating a region of unpaired single strands." [GOC
		GO:0090305+P	biological_process	[name] nucleic acid phosphodiester bond hydrolysis	[def] "The nucleic acid metabolic process in which the phosphodiester bonds between nucleotides are cleaved by hydrolysis." [GOC
	[ERCC6 only]
		GO:0000303+P	biological_process	[name] response to superoxide	[def] "Any process that results in a change in state or activity of a cell or an organism (in terms of movement, secretion, enzyme production, gene expression, etc.) as a result of a superoxide stimulus. Superoxide is the anion, oxygen-, formed by addition of one electron to dioxygen (O2) or any compound containing the superoxide anion." [GOC
		GO:0003682+F	molecular_function	[name] chromatin binding	[def] "Interacting selectively and non-covalently with chromatin, the network of fibers of DNA, protein, and sometimes RNA, that make up the chromosomes of the eukaryotic nucleus during interphase." [GOC
		GO:0005515+F	molecular_function	[name] protein binding	[def] "Interacting selectively and non-covalently with any protein or protein complex (a complex of two or more proteins that may include other nonprotein molecules)." [GOC
		GO:0005634+C	cellular_component	[name] nucleus	[def] "A membrane-bounded organelle of eukaryotic cells in which chromosomes are housed and replicated. In most cells, the nucleus contains all of the cell's chromosomes except the organellar chromosomes, and is the site of RNA synthesis and processing. In some species, or in specialized cell types, RNA metabolism or DNA replication may be absent." [GOC
		GO:0005654+C	cellular_component	[name] nucleoplasm	[def] "That part of the nuclear content other than the chromosomes or the nucleolus." [GOC
		GO:0005730+C	cellular_component	[name] nucleolus	[def] "A small, dense body one or more of which are present in the nucleus of eukaryotic cells. It is rich in RNA and protein, is not bounded by a limiting membrane, and is not seen during mitosis. Its prime function is the transcription of the nucleolar DNA into 45S ribosomal-precursor RNA, the processing of this RNA into 5.8S, 18S, and 28S components of ribosomal RNA, and the association of the…
		GO:0006283+P	biological_process	[name] transcription-coupled nucleotide-excision repair	[def] "The nucleotide-excision repair process that carries out preferential repair of DNA lesions on the actively transcribed strand of the DNA duplex. In addition, the transcription-coupled nucleotide-excision repair pathway is required for the recognition and repair of a small subset of lesions that are not recognized by the global genome nucleotide excision repair pathway." [PMID
		GO:0006284+P	biological_process	[name] base-excision repair	[def] "In base excision repair, an altered base is removed by a DNA glycosylase enzyme, followed by excision of the resulting sugar phosphate. The small gap left in the DNA helix is filled in by the sequential action of DNA polymerase and DNA ligase." [ISBN
		GO:0006290+P	biological_process	[name] pyrimidine dimer repair	[def] "The repair of UV-induced T-T, C-T and C-C dimers." [ISBN
		GO:0006351+P	biological_process	[name] transcription, DNA-dependent	[def] "The cellular synthesis of RNA on a template of DNA." [GOC
		GO:0006355+P	biological_process	[name] regulation of transcription, DNA-dependent	[def] "Any process that modulates the frequency, rate or extent of cellular DNA-dependent transcription." [GOC
		GO:0006362+P	biological_process	[name] transcription elongation from RNA polymerase I promoter	[def] "The extension of an RNA molecule after transcription initiation and promoter clearance at an RNA polymerase I specific promoter by the addition of ribonucleotides catalyzed by RNA polymerase I." [GOC
		GO:0006366+P	biological_process	[name] transcription from RNA polymerase II promoter	[def] "The synthesis of RNA from a DNA template by RNA polymerase II, originating at an RNA polymerase II promoter. Includes transcription of messenger RNA (mRNA) and certain small nuclear RNAs (snRNAs)." [GOC
		GO:0006979+P	biological_process	[name] response to oxidative stress	[def] "Any process that results in a change in state or activity of a cell or an organism (in terms of movement, secretion, enzyme production, gene expression, etc.) as a result of oxidative stress, a state often resulting from exposure to high levels of reactive oxygen species, e.g. superoxide anions, hydrogen peroxide (H2O2), and hydroxyl radicals." [GOC
		GO:0007256+P	biological_process	[name] activation of JNKK activity	[def] "The initiation of the activity of the inactive enzyme JUN kinase kinase (JNKK) activity in response to phosphorylation by a member of the JUN kinase kinase kinase (JNKKK) family, or another upstream kinase. JNKKs are involved in a signaling pathway that is primarily activated by cytokines and exposure to environmental stress." [GOC
		GO:0007257+P	biological_process	[name] activation of JUN kinase activity	[def] "The initiation of the activity of the inactive enzyme JUN kinase by phosphorylation by a JUN kinase kinase (JNKK)." [GOC
		GO:0008022+F	molecular_function	[name] protein C-terminus binding	[def] "Interacting selectively and non-covalently with a protein C-terminus, the end of any peptide chain at which the 1-carboxy function of a constituent amino acid is not attached in peptide linkage to another amino-acid residue." [ISBN
		GO:0008023+C	cellular_component	[name] transcription elongation factor complex	[def] "Any protein complex that interacts with RNA polymerase II to increase (positive transcription elongation factor) or reduce (negative transcription elongation factor) the rate of transcription elongation." [GOC
		GO:0008094+F	molecular_function	[name] DNA-dependent ATPase activity	[def] "Catalysis of the reaction
		GO:0008630+P	biological_process	[name] DNA damage response, signal transduction resulting in induction of apoptosis	[def] "A cascade of processes initiated by the detection of DNA damage and resulting in the induction of apoptosis (programmed cell death)." [GOC
		GO:0009411+P	biological_process	[name] response to UV	[def] "Any process that results in a change in state or activity of a cell or an organism (in terms of movement, secretion, enzyme production, gene expression, etc.) as a result of an ultraviolet radiation (UV light) stimulus. Ultraviolet radiation is electromagnetic radiation with a wavelength in the range of 10 to 380 nanometers." [GOC
		GO:0009636+P	biological_process	[name] response to toxin	[def] "Any process that results in a change in state or activity of a cell or an organism (in terms of movement, secretion, enzyme production, gene expression, etc.) as a result of a toxin stimulus." [GOC
		GO:0010165+P	biological_process	[name] response to X-ray	[def] "Any process that results in a change in state or activity of a cell or an organism (in terms of movement, secretion, enzyme production, gene expression, etc.) as a result of X-ray radiation. An X-ray is a form of electromagnetic radiation with a wavelength in the range of 10 nanometers to 100 picometers (corresponding to frequencies in the range 30 PHz to 3 EHz)." [GOC
		GO:0010224+P	biological_process	[name] response to UV-B	[def] "Any process that results in a change in state or activity of a cell or an organism (in terms of movement, secretion, enzyme production, gene expression, etc.) as a result of a UV-B radiation stimulus. UV-B radiation (UV-B light) spans the wavelengths 290 to 320 nm." [GOC
		GO:0010332+P	biological_process	[name] response to gamma radiation	[def] "Any process that results in a change in state or activity of a cell or an organism (in terms of movement, secretion, enzyme production, gene expression, etc.) as a result of a gamma radiation stimulus. Gamma radiation is a form of electromagnetic radiation (EMR) or light emission of a specific frequency produced from sub-atomic particle interaction, such as electron-positron annihilation a…
		GO:0030296+F	molecular_function	[name] protein tyrosine kinase activator activity	[def] "Increases the activity of a protein tyrosine kinase, an enzyme which phosphorylates a tyrosyl phenolic group on a protein." [GOC
		GO:0032403+F	molecular_function	[name] protein complex binding	[def] "Interacting selectively and non-covalently with any protein complex (a complex of two or more proteins that may include other nonprotein molecules)." [GOC
		GO:0032784+P	biological_process	[name] regulation of transcription elongation, DNA-dependent	[def] "Any process that modulates the frequency, rate or extent of transcription elongation, the extension of an RNA molecule after transcription initiation and promoter clearance by the addition of ribonucleotides catalyzed by a DNA-dependent RNA polymerase." [GOC
		GO:0032786+P	biological_process	[name] positive regulation of transcription elongation, DNA-dependent	[def] "Any process that activates or increases the frequency, rate or extent of transcription elongation, the extension of an RNA molecule after transcription initiation and promoter clearance by the addition of ribonucleotides catalyzed by a DNA-dependent RNA polymerase." [GOC
		GO:0035264+P	biological_process	[name] multicellular organism growth	[def] "The increase in size or mass of an entire multicellular organism, as opposed to cell growth." [GOC
		GO:0045494+P	biological_process	[name] photoreceptor cell maintenance	[def] "Any process preventing the degeneration of the photoreceptor, a specialized cell type that is sensitive to light." [CL
		GO:0045815+P	biological_process	[name] positive regulation of gene expression, epigenetic	[def] "Any epigenetic process that activates or increases the rate of gene expression." [GOC
		GO:0047485+F	molecular_function	[name] protein N-terminus binding	[def] "Interacting selectively and non-covalently with a protein N-terminus, the end of any peptide chain at which the 2-amino (or 2-imino) function of a constituent amino acid is not attached in peptide linkage to another amino-acid residue." [ISBN
		GO:0061098+P	biological_process	[name] positive regulation of protein tyrosine kinase activity	[def] "Any process that increases the rate, frequency, or extent of protein tyrosine kinase activity." [GOC
		GO:0003678+F	molecular_function	[name] DNA helicase activity	[def] "Catalysis of the reaction
[31]{Rv2737c,ABCB11}
	[common GO terms]
		GO:0005524+F	molecular_function	[name] ATP binding	[def] "Interacting selectively and non-covalently with ATP, adenosine 5'-triphosphate, a universally important coenzyme and enzyme regulator." [ISBN
		GO:0016887+F	molecular_function	[name] ATPase activity	[def] "Catalysis of the reaction
	[Rv2737c only]
		GO:0000150+F	molecular_function	[name] recombinase activity	[def] "Catalysis of the identification and base-pairing of homologous sequences between single-stranded DNA and double-stranded DNA." [GOC
		GO:0000166+F	molecular_function	[name] nucleotide binding	[def] "Interacting selectively and non-covalently with a nucleotide, any compound consisting of a nucleoside that is esterified with (ortho)phosphate or an oligophosphate at any hydroxyl group on the ribose or deoxyribose." [GOC
		GO:0000287+F	molecular_function	[name] magnesium ion binding	[def] "Interacting selectively and non-covalently with magnesium (Mg) ions." [GOC
		GO:0000400+F	molecular_function	[name] four-way junction DNA binding	[def] "Interacting selectively and non-covalently with DNA containing four-way junctions, also known as Holliday junctions, a structure where two DNA double strands are held together by reciprocal exchange of two of the four strands, one strand each from the two original helices." [GOC
		GO:0000725+P	biological_process	[name] recombinational repair	[def] "A DNA repair process that involves the exchange, reciprocal or nonreciprocal, of genetic material between the broken DNA molecule and a homologous region of DNA." [GOC
		GO:0000730+P	biological_process	[name] DNA recombinase assembly	[def] "The aggregation, arrangement and bonding together of strand exchange proteins (recombinases) into higher order oligomers on single-stranded DNA." [PMID
		GO:0003677+F	molecular_function	[name] DNA binding	[def] "Any molecular function by which a gene product interacts selectively with DNA (deoxyribonucleic acid)." [GOC
		GO:0003690+F	molecular_function	[name] double-stranded DNA binding	[def] "Interacting selectively and non-covalently with double-stranded DNA." [GOC
		GO:0003697+F	molecular_function	[name] single-stranded DNA binding	[def] "Interacting selectively and non-covalently with single-stranded DNA." [GOC
		GO:0004518+F	molecular_function	[name] nuclease activity	[def] "Catalysis of the hydrolysis of ester linkages within nucleic acids." [ISBN
		GO:0004519+F	molecular_function	[name] endonuclease activity	[def] "Catalysis of the hydrolysis of ester linkages within nucleic acids by creating internal breaks." [GOC
		GO:0004520+F	molecular_function	[name] endodeoxyribonuclease activity	[def] "Catalysis of the hydrolysis of ester linkages within deoxyribonucleic acid by creating internal breaks." [GOC
		GO:0005515+F	molecular_function	[name] protein binding	[def] "Interacting selectively and non-covalently with any protein or protein complex (a complex of two or more proteins that may include other nonprotein molecules)." [GOC
		GO:0005737+C	cellular_component	[name] cytoplasm	[def] "All of the contents of a cell excluding the plasma membrane and nucleus, but including other subcellular structures." [ISBN
		GO:0005829+C	cellular_component	[name] cytosol	[def] "The part of the cytoplasm that does not contain organelles but which does contain other particulate matter, such as protein complexes." [GOC
		GO:0006259+P	biological_process	[name] DNA metabolic process	[def] "Any cellular metabolic process involving deoxyribonucleic acid. This is one of the two main types of nucleic acid, consisting of a long, unbranched macromolecule formed from one, or more commonly, two, strands of linked deoxyribonucleotides." [ISBN
		GO:0006281+P	biological_process	[name] DNA repair	[def] "The process of restoring DNA after damage. Genomes are subject to damage by chemical and physical agents in the environment (e.g. UV and ionizing radiations, chemical mutagens, fungal and bacterial toxins, etc.) and by free radicals or alkylating agents endogenously generated in metabolism. DNA is also damaged because of errors during its replication. A variety of different DNA repair path…
		GO:0006310+P	biological_process	[name] DNA recombination	[def] "Any process in which a new genotype is formed by reassortment of genes resulting in gene combinations different from those that were present in the parents. In eukaryotes genetic recombination can occur by chromosome assortment, intrachromosomal recombination, or nonreciprocal interchromosomal recombination. Intrachromosomal recombination occurs by crossing over. In bacteria it may occur b…
		GO:0006312+P	biological_process	[name] mitotic recombination	[def] "The exchange, reciprocal or nonreciprocal, of genetic material between one DNA molecule and a homologous region of DNA that occurs during mitotic cell cycles." [GOC
		GO:0006314+P	biological_process	[name] intron homing	[def] "Lateral transfer of an intron to a homologous allele that lacks the intron, mediated by a site-specific endonuclease encoded within the mobile intron." [PMID
		GO:0006974+P	biological_process	[name] response to DNA damage stimulus	[def] "Any process that results in a change in state or activity of a cell (in terms of movement, secretion, enzyme production, gene expression, etc.) as a result of a stimulus indicating damage to its DNA from environmental insults or errors during metabolism." [GOC
		GO:0008094+F	molecular_function	[name] DNA-dependent ATPase activity	[def] "Catalysis of the reaction
		GO:0009432+P	biological_process	[name] SOS response	[def] "An error-prone process for repairing damaged microbial DNA." [GOC
		GO:0009650+P	biological_process	[name] UV protection	[def] "Any process in which an organism or cell protects itself from ultraviolet radiation (UV), which may also result in resistance to repeated exposure to UV." [GOC
		GO:0010212+P	biological_process	[name] response to ionizing radiation	[def] "Any process that results in a change in state or activity of a cell or an organism (in terms of movement, secretion, enzyme production, gene expression, etc.) as a result of a ionizing radiation stimulus. Ionizing radiation is radiation with sufficient energy to remove electrons from atoms and may arise from spontaneous decay of unstable isotopes, resulting in alpha and beta particles and …
		GO:0016539+P	biological_process	[name] intein-mediated protein splicing	[def] "The removal of an internal amino acid sequence (an intein) from a protein during protein maturation_ the excision of inteins is precise and the N- and C-terminal exteins are joined by a normal peptide bond. Protein splicing involves 4 nucleophilic displacements by the 3 conserved splice junction residues." [GOC
		GO:0016787+F	molecular_function	[name] hydrolase activity	[def] "Catalysis of the hydrolysis of various bonds, e.g. C-O, C-N, C-C, phosphoric anhydride bonds, etc. Hydrolase is the systematic name for any enzyme of EC class 3." [ISBN
		GO:0030145+F	molecular_function	[name] manganese ion binding	[def] "Interacting selectively and non-covalently with manganese (Mn) ions." [GOC
		GO:0042148+P	biological_process	[name] strand invasion	[def] "The process in which the nucleoprotein complex (composed of the broken single-strand DNA and the recombinase) searches and identifies a region of homology in intact duplex DNA. The broken single-strand DNA displaces the like strand and forms Watson-Crick base pairs with its complement, forming a duplex in which each strand is from one of the two recombining DNA molecules." [GOC
		GO:0046677+P	biological_process	[name] response to antibiotic	[def] "Any process that results in a change in state or activity of a cell or an organism (in terms of movement, secretion, enzyme production, gene expression, etc.) as a result of an antibiotic stimulus. An antibiotic is a chemical substance produced by a microorganism which has the capacity to inhibit the growth of or to kill other microorganisms." [GOC
		GO:0090305+P	biological_process	[name] nucleic acid phosphodiester bond hydrolysis	[def] "The nucleic acid metabolic process in which the phosphodiester bonds between nucleotides are cleaved by hydrolysis." [GOC
	[ABCB11 only]
		GO:0006810+P	biological_process	[name] transport	[def] "The directed movement of substances (such as macromolecules, small molecules, ions) into, out of or within a cell, or between cells, or within a multicellular organism by means of some agent such as a transporter or pore." [GOC
		GO:0015721+P	biological_process	[name] bile acid and bile salt transport	[def] "The directed movement of bile acid and bile salts into, out of or within a cell, or between cells, by means of some agent such as a transporter or pore." [GOC
		GO:0016020+C	cellular_component	[name] membrane	[def] "Double layer of lipid molecules that encloses all cells, and, in eukaryotes, many organelles_ may be a single or double lipid bilayer_ also includes associated proteins." [GOC
		GO:0016021+C	cellular_component	[name] integral to membrane	[def] "Penetrating at least one phospholipid bilayer of a membrane. May also refer to the state of being buried in the bilayer with no exposure outside the bilayer. When used to describe a protein, indicates that all or part of the peptide sequence is embedded in the membrane." [GOC
		GO:0042626+F	molecular_function	[name] ATPase activity, coupled to transmembrane movement of substances	[def] "Catalysis of the reaction
		GO:0055085+P	biological_process	[name] transmembrane transport	[def] "The process in which a solute is transported from one side of a membrane to the other." [GOC
[32]{Rv1629,OGDH}
	[common GO terms]
	[Rv1629 only]
		GO:0003676+F	molecular_function	[name] nucleic acid binding	[def] "Interacting selectively and non-covalently with any nucleic acid." [GOC
		GO:0003677+F	molecular_function	[name] DNA binding	[def] "Any molecular function by which a gene product interacts selectively with DNA (deoxyribonucleic acid)." [GOC
		GO:0003824+F	molecular_function	[name] catalytic activity	[def] "Catalysis of a biochemical reaction at physiological temperatures. In biologically catalyzed reactions, the reactants are known as substrates, and the catalysts are naturally occurring macromolecular substances known as enzymes. Enzymes possess specific binding sites for substrates, and are usually composed wholly or largely of protein, but RNA that has catalytic activity (ribozyme) is oft…
		GO:0003887+F	molecular_function	[name] DNA-directed DNA polymerase activity	[def] "Catalysis of the reaction
		GO:0004518+F	molecular_function	[name] nuclease activity	[def] "Catalysis of the hydrolysis of ester linkages within nucleic acids." [ISBN
		GO:0004527+F	molecular_function	[name] exonuclease activity	[def] "Catalysis of the hydrolysis of ester linkages within nucleic acids by removing nucleotide residues from the 3' or 5' end." [GOC
		GO:0005618+C	cellular_component	[name] cell wall	[def] "The rigid or semi-rigid envelope lying outside the cell membrane of plant, fungal, and most prokaryotic cells, maintaining their shape and protecting them from osmotic lysis. In plants it is made of cellulose and, often, lignin_ in fungi it is composed largely of polysaccharides_ in bacteria it is composed of peptidoglycan." [ISBN
		GO:0005737+C	cellular_component	[name] cytoplasm	[def] "All of the contents of a cell excluding the plasma membrane and nucleus, but including other subcellular structures." [ISBN
		GO:0005886+C	cellular_component	[name] plasma membrane	[def] "The membrane surrounding a cell that separates the cell from its external environment. It consists of a phospholipid bilayer and associated proteins." [ISBN
		GO:0006139+P	biological_process	[name] nucleobase-containing compound metabolic process	[def] "Any cellular metabolic process involving nucleobases, nucleosides, nucleotides and nucleic acids." [GOC
		GO:0006260+P	biological_process	[name] DNA replication	[def] "The cellular metabolic process in which a cell duplicates one or more molecules of DNA. DNA replication begins when specific sequences, known as origins of replication, are recognized and bound by initiation proteins, and ends when the original DNA molecule has been completely duplicated and the copies topologically separated. The unit of replication usually corresponds to the genome of th…
		GO:0006261+P	biological_process	[name] DNA-dependent DNA replication	[def] "A DNA replication process that uses parental DNA as a template for the DNA-dependent DNA polymerases that synthesize the new strands." [GOC
		GO:0006281+P	biological_process	[name] DNA repair	[def] "The process of restoring DNA after damage. Genomes are subject to damage by chemical and physical agents in the environment (e.g. UV and ionizing radiations, chemical mutagens, fungal and bacterial toxins, etc.) and by free radicals or alkylating agents endogenously generated in metabolism. DNA is also damaged because of errors during its replication. A variety of different DNA repair path…
		GO:0006974+P	biological_process	[name] response to DNA damage stimulus	[def] "Any process that results in a change in state or activity of a cell (in terms of movement, secretion, enzyme production, gene expression, etc.) as a result of a stimulus indicating damage to its DNA from environmental insults or errors during metabolism." [GOC
		GO:0008408+F	molecular_function	[name] 3'-5' exonuclease activity	[def] "Catalysis of the hydrolysis of ester linkages within nucleic acids by removing nucleotide residues from the 3' end." [GOC
		GO:0008409+F	molecular_function	[name] 5'-3' exonuclease activity	[def] "Catalysis of the hydrolysis of ester linkages within nucleic acids by removing nucleotide residues from the 5' end." [GOC
		GO:0016740+F	molecular_function	[name] transferase activity	[def] "Catalysis of the transfer of a group, e.g. a methyl group, glycosyl group, acyl group, phosphorus-containing, or other groups, from one compound (generally regarded as the donor) to another compound (generally regarded as the acceptor). Transferase is the systematic name for any enzyme of EC class 2." [ISBN
		GO:0016779+F	molecular_function	[name] nucleotidyltransferase activity	[def] "Catalysis of the transfer of a nucleotidyl group to a reactant." [ISBN
		GO:0016787+F	molecular_function	[name] hydrolase activity	[def] "Catalysis of the hydrolysis of various bonds, e.g. C-O, C-N, C-C, phosphoric anhydride bonds, etc. Hydrolase is the systematic name for any enzyme of EC class 3." [ISBN
		GO:0040007+P	biological_process	[name] growth	[def] "The increase in size or mass of an entire organism, a part of an organism or a cell." [GOC
		GO:0071897+P	biological_process	[name] DNA biosynthetic process	[def] "The cellular DNA metabolic process resulting in the formation of DNA, deoxyribonucleic acid, one of the two main types of nucleic acid, consisting of a long unbranched macromolecule formed from one or two strands of linked deoxyribonucleotides, the 3'-phosphate group of each constituent deoxyribonucleotide being joined in 3',5'-phosphodiester linkage to the 5'-hydroxyl group of the deoxyri…
		GO:0090305+P	biological_process	[name] nucleic acid phosphodiester bond hydrolysis	[def] "The nucleic acid metabolic process in which the phosphodiester bonds between nucleotides are cleaved by hydrolysis." [GOC
	[OGDH only]
		GO:0004591+F	molecular_function	[name] oxoglutarate dehydrogenase (succinyl-transferring) activity	[def] "Catalysis of the reaction
		GO:0005739+C	cellular_component	[name] mitochondrion	[def] "A semiautonomous, self replicating organelle that occurs in varying numbers, shapes, and sizes in the cytoplasm of virtually all eukaryotic cells. It is notably the site of tissue respiration." [ISBN
		GO:0005759+C	cellular_component	[name] mitochondrial matrix	[def] "The gel-like material, with considerable fine structure, that lies in the matrix space, or lumen, of a mitochondrion. It contains the enzymes of the tricarboxylic acid cycle and, in some organisms, the enzymes concerned with fatty acid oxidation." [GOC
		GO:0006091+P	biological_process	[name] generation of precursor metabolites and energy	[def] "The chemical reactions and pathways resulting in the formation of precursor metabolites, substances from which energy is derived, and any process involved in the liberation of energy from these substances." [GOC
		GO:0006096+P	biological_process	[name] glycolysis	[def] "The chemical reactions and pathways resulting in the breakdown of a monosaccharide (generally glucose) into pyruvate, with the concomitant production of a small amount of ATP. Glycolysis begins with phosphorylation of a monosaccharide (generally glucose) on the sixth carbon by a hexokinase, and ends with the production of pyruvate. Pyruvate may be converted to ethanol, lactate, or other sm…
		GO:0006099+P	biological_process	[name] tricarboxylic acid cycle	[def] "A nearly universal metabolic pathway in which the acetyl group of acetyl coenzyme A is effectively oxidized to two CO2 and four pairs of electrons are transferred to coenzymes. The acetyl group combines with oxaloacetate to form citrate, which undergoes successive transformations to isocitrate, 2-oxoglutarate, succinyl-CoA, succinate, fumarate, malate, and oxaloacetate again, thus completi…
		GO:0006103+P	biological_process	[name] 2-oxoglutarate metabolic process	[def] "The chemical reactions and pathways involving oxoglutarate, the dianion of 2-oxoglutaric acid. It is a key constituent of the TCA cycle and a key intermediate in amino-acid metabolism." [ISBN
		GO:0006104+P	biological_process	[name] succinyl-CoA metabolic process	[def] "The chemical reactions and pathways involving succinyl-CoA, a compound composed of the monovalent acyl group 3-carboxypropanoyl, derived from succinic acid by loss of one OH group, linked to coenzyme A." [GOC
		GO:0006554+P	biological_process	[name] lysine catabolic process	[def] "The chemical reactions and pathways resulting in the breakdown of lysine, 2,6-diaminohexanoic acid." [GOC
		GO:0006734+P	biological_process	[name] NADH metabolic process	[def] "The chemical reactions and pathways involving reduced nicotinamide adenine dinucleotide (NADH), a coenzyme present in most living cells and derived from the B vitamin nicotinic acid." [GOC
		GO:0008152+P	biological_process	[name] metabolic process	[def] "The chemical reactions and pathways, including anabolism and catabolism, by which living organisms transform chemical substances. Metabolic processes typically transform small molecules, but also include macromolecular processes such as DNA repair and replication, and protein synthesis and degradation." [GOC
		GO:0016491+F	molecular_function	[name] oxidoreductase activity	[def] "Catalysis of an oxidation-reduction (redox) reaction, a reversible chemical reaction in which the oxidation state of an atom or atoms within a molecule is altered. One substrate acts as a hydrogen or electron donor and becomes oxidized, while the other acts as hydrogen or electron acceptor and becomes reduced." [GOC
		GO:0016624+F	molecular_function	[name] oxidoreductase activity, acting on the aldehyde or oxo group of donors, disulfide as acceptor	[def] "Catalysis of an oxidation-reduction (redox) reaction in which an aldehyde or ketone (oxo) group acts as a hydrogen or electron donor and reduces a disulfide." [GOC
		GO:0021695+P	biological_process	[name] cerebellar cortex development	[def] "The process whose specific outcome is the progression of the cerebellar cortex over time, from its formation to the mature structure. The cerebellar cortex is a thin mantle of gray matter that covers the surface of each cerebral hemisphere. It has a characteristic morphology with convolutions (gyri) and crevices (sulci) that have specific functions. Six layers of nerve cells and the nerve …
		GO:0021756+P	biological_process	[name] striatum development	[def] "The progression of the striatum over time from its initial formation until its mature state. The striatum is a region of the forebrain consisting of the caudate nucleus, putamen and fundus striati." [GO_REF
		GO:0021766+P	biological_process	[name] hippocampus development	[def] "The progression of the hippocampus over time from its initial formation until its mature state." [GO_REF
		GO:0021794+P	biological_process	[name] thalamus development	[def] "The process in which the thalamus changes over time, from its initial formation to its mature state." [GO_REF
		GO:0021860+P	biological_process	[name] pyramidal neuron development	[def] "The progression of a pyramidal neuron from its initial formation to its mature state." [GO_REF
		GO:0022028+P	biological_process	[name] tangential migration from the subventricular zone to the olfactory bulb	[def] "The migration of cells in the telencephalon from the subventricular zone to the olfactory bulb in which cells move orthogonally to the direction of radial migration and do not use radial glial cell processes as substrates for migration." [GO_REF
		GO:0030976+F	molecular_function	[name] thiamine pyrophosphate binding	[def] "Interacting selectively and non-covalently with thiamine pyrophosphate, the diphosphoric ester of thiamine. Acts as a coenzyme of several (de)carboxylases, transketolases, and alpha-oxoacid dehydrogenases." [CHEBI
		GO:0031072+F	molecular_function	[name] heat shock protein binding	[def] "Interacting selectvely with a heat shock protein, any protein synthesized or activated in response to heat shock." [GOC
		GO:0031966+C	cellular_component	[name] mitochondrial membrane	[def] "Either of the lipid bilayers that surround the mitochondrion and form the mitochondrial envelope." [GOC
		GO:0034602+F	molecular_function	[name] oxoglutarate dehydrogenase (NAD+) activity	[def] "Catalysis of the reaction
		GO:0045252+C	cellular_component	[name] oxoglutarate dehydrogenase complex	[def] "A complex of multiple copies of three enzymatic components
		GO:0046487+P	biological_process	[name] glyoxylate metabolic process	[def] "The chemical reactions and pathways involving glyoxylate, the anion of glyoxylic acid, HOC-COOH." [ISBN
		GO:0046872+F	molecular_function	[name] metal ion binding	[def] "Interacting selectively and non-covalently with any metal ion." [GOC
		GO:0051087+F	molecular_function	[name] chaperone binding	[def] "Interacting selectively and non-covalently with a chaperone protein, a class of proteins that bind to nascent or unfolded polypeptides and ensure correct folding or transport." [http
		GO:0055114+P	biological_process	[name] oxidation-reduction process	[def] "A metabolic process that results in the removal or addition of one or more electrons to or from a substance, with or without the concomitant removal or addition of a proton or protons." [GOC
		GO:0061034+P	biological_process	[name] olfactory bulb mitral cell layer development	[def] "The progression of the olfactory bulb mitral cell layer over time from its initial formation until its mature state. The mitral cell layer is composed of pyramidal neurons whose cell bodies are located between the granule cell layer and the plexiform layer." [GOC
		GO:0005829+C	cellular_component	[name] cytosol	[def] "The part of the cytoplasm that does not contain organelles but which does contain other particulate matter, such as protein complexes." [GOC
[33]{Rv2737c,PCCA}
	[common GO terms]
		GO:0000166+F	molecular_function	[name] nucleotide binding	[def] "Interacting selectively and non-covalently with a nucleotide, any compound consisting of a nucleoside that is esterified with (ortho)phosphate or an oligophosphate at any hydroxyl group on the ribose or deoxyribose." [GOC
		GO:0005524+F	molecular_function	[name] ATP binding	[def] "Interacting selectively and non-covalently with ATP, adenosine 5'-triphosphate, a universally important coenzyme and enzyme regulator." [ISBN
		GO:0005829+C	cellular_component	[name] cytosol	[def] "The part of the cytoplasm that does not contain organelles but which does contain other particulate matter, such as protein complexes." [GOC
	[Rv2737c only]
		GO:0000150+F	molecular_function	[name] recombinase activity	[def] "Catalysis of the identification and base-pairing of homologous sequences between single-stranded DNA and double-stranded DNA." [GOC
		GO:0000287+F	molecular_function	[name] magnesium ion binding	[def] "Interacting selectively and non-covalently with magnesium (Mg) ions." [GOC
		GO:0000400+F	molecular_function	[name] four-way junction DNA binding	[def] "Interacting selectively and non-covalently with DNA containing four-way junctions, also known as Holliday junctions, a structure where two DNA double strands are held together by reciprocal exchange of two of the four strands, one strand each from the two original helices." [GOC
		GO:0000725+P	biological_process	[name] recombinational repair	[def] "A DNA repair process that involves the exchange, reciprocal or nonreciprocal, of genetic material between the broken DNA molecule and a homologous region of DNA." [GOC
		GO:0000730+P	biological_process	[name] DNA recombinase assembly	[def] "The aggregation, arrangement and bonding together of strand exchange proteins (recombinases) into higher order oligomers on single-stranded DNA." [PMID
		GO:0003677+F	molecular_function	[name] DNA binding	[def] "Any molecular function by which a gene product interacts selectively with DNA (deoxyribonucleic acid)." [GOC
		GO:0003690+F	molecular_function	[name] double-stranded DNA binding	[def] "Interacting selectively and non-covalently with double-stranded DNA." [GOC
		GO:0003697+F	molecular_function	[name] single-stranded DNA binding	[def] "Interacting selectively and non-covalently with single-stranded DNA." [GOC
		GO:0004518+F	molecular_function	[name] nuclease activity	[def] "Catalysis of the hydrolysis of ester linkages within nucleic acids." [ISBN
		GO:0004519+F	molecular_function	[name] endonuclease activity	[def] "Catalysis of the hydrolysis of ester linkages within nucleic acids by creating internal breaks." [GOC
		GO:0004520+F	molecular_function	[name] endodeoxyribonuclease activity	[def] "Catalysis of the hydrolysis of ester linkages within deoxyribonucleic acid by creating internal breaks." [GOC
		GO:0005515+F	molecular_function	[name] protein binding	[def] "Interacting selectively and non-covalently with any protein or protein complex (a complex of two or more proteins that may include other nonprotein molecules)." [GOC
		GO:0005737+C	cellular_component	[name] cytoplasm	[def] "All of the contents of a cell excluding the plasma membrane and nucleus, but including other subcellular structures." [ISBN
		GO:0006259+P	biological_process	[name] DNA metabolic process	[def] "Any cellular metabolic process involving deoxyribonucleic acid. This is one of the two main types of nucleic acid, consisting of a long, unbranched macromolecule formed from one, or more commonly, two, strands of linked deoxyribonucleotides." [ISBN
		GO:0006281+P	biological_process	[name] DNA repair	[def] "The process of restoring DNA after damage. Genomes are subject to damage by chemical and physical agents in the environment (e.g. UV and ionizing radiations, chemical mutagens, fungal and bacterial toxins, etc.) and by free radicals or alkylating agents endogenously generated in metabolism. DNA is also damaged because of errors during its replication. A variety of different DNA repair path…
		GO:0006310+P	biological_process	[name] DNA recombination	[def] "Any process in which a new genotype is formed by reassortment of genes resulting in gene combinations different from those that were present in the parents. In eukaryotes genetic recombination can occur by chromosome assortment, intrachromosomal recombination, or nonreciprocal interchromosomal recombination. Intrachromosomal recombination occurs by crossing over. In bacteria it may occur b…
		GO:0006312+P	biological_process	[name] mitotic recombination	[def] "The exchange, reciprocal or nonreciprocal, of genetic material between one DNA molecule and a homologous region of DNA that occurs during mitotic cell cycles." [GOC
		GO:0006314+P	biological_process	[name] intron homing	[def] "Lateral transfer of an intron to a homologous allele that lacks the intron, mediated by a site-specific endonuclease encoded within the mobile intron." [PMID
		GO:0006974+P	biological_process	[name] response to DNA damage stimulus	[def] "Any process that results in a change in state or activity of a cell (in terms of movement, secretion, enzyme production, gene expression, etc.) as a result of a stimulus indicating damage to its DNA from environmental insults or errors during metabolism." [GOC
		GO:0008094+F	molecular_function	[name] DNA-dependent ATPase activity	[def] "Catalysis of the reaction
		GO:0009432+P	biological_process	[name] SOS response	[def] "An error-prone process for repairing damaged microbial DNA." [GOC
		GO:0009650+P	biological_process	[name] UV protection	[def] "Any process in which an organism or cell protects itself from ultraviolet radiation (UV), which may also result in resistance to repeated exposure to UV." [GOC
		GO:0010212+P	biological_process	[name] response to ionizing radiation	[def] "Any process that results in a change in state or activity of a cell or an organism (in terms of movement, secretion, enzyme production, gene expression, etc.) as a result of a ionizing radiation stimulus. Ionizing radiation is radiation with sufficient energy to remove electrons from atoms and may arise from spontaneous decay of unstable isotopes, resulting in alpha and beta particles and …
		GO:0016539+P	biological_process	[name] intein-mediated protein splicing	[def] "The removal of an internal amino acid sequence (an intein) from a protein during protein maturation_ the excision of inteins is precise and the N- and C-terminal exteins are joined by a normal peptide bond. Protein splicing involves 4 nucleophilic displacements by the 3 conserved splice junction residues." [GOC
		GO:0016787+F	molecular_function	[name] hydrolase activity	[def] "Catalysis of the hydrolysis of various bonds, e.g. C-O, C-N, C-C, phosphoric anhydride bonds, etc. Hydrolase is the systematic name for any enzyme of EC class 3." [ISBN
		GO:0016887+F	molecular_function	[name] ATPase activity	[def] "Catalysis of the reaction
		GO:0030145+F	molecular_function	[name] manganese ion binding	[def] "Interacting selectively and non-covalently with manganese (Mn) ions." [GOC
		GO:0042148+P	biological_process	[name] strand invasion	[def] "The process in which the nucleoprotein complex (composed of the broken single-strand DNA and the recombinase) searches and identifies a region of homology in intact duplex DNA. The broken single-strand DNA displaces the like strand and forms Watson-Crick base pairs with its complement, forming a duplex in which each strand is from one of the two recombining DNA molecules." [GOC
		GO:0046677+P	biological_process	[name] response to antibiotic	[def] "Any process that results in a change in state or activity of a cell or an organism (in terms of movement, secretion, enzyme production, gene expression, etc.) as a result of an antibiotic stimulus. An antibiotic is a chemical substance produced by a microorganism which has the capacity to inhibit the growth of or to kill other microorganisms." [GOC
		GO:0090305+P	biological_process	[name] nucleic acid phosphodiester bond hydrolysis	[def] "The nucleic acid metabolic process in which the phosphodiester bonds between nucleotides are cleaved by hydrolysis." [GOC
	[PCCA only]
		GO:0003824+F	molecular_function	[name] catalytic activity	[def] "Catalysis of a biochemical reaction at physiological temperatures. In biologically catalyzed reactions, the reactants are known as substrates, and the catalysts are naturally occurring macromolecular substances known as enzymes. Enzymes possess specific binding sites for substrates, and are usually composed wholly or largely of protein, but RNA that has catalytic activity (ribozyme) is oft…
		GO:0004075+F	molecular_function	[name] biotin carboxylase activity	[def] "Catalysis of the reaction
		GO:0004658+F	molecular_function	[name] propionyl-CoA carboxylase activity	[def] "Catalysis of the reaction
		GO:0005739+C	cellular_component	[name] mitochondrion	[def] "A semiautonomous, self replicating organelle that occurs in varying numbers, shapes, and sizes in the cytoplasm of virtually all eukaryotic cells. It is notably the site of tissue respiration." [ISBN
		GO:0005759+C	cellular_component	[name] mitochondrial matrix	[def] "The gel-like material, with considerable fine structure, that lies in the matrix space, or lumen, of a mitochondrion. It contains the enzymes of the tricarboxylic acid cycle and, in some organisms, the enzymes concerned with fatty acid oxidation." [GOC
		GO:0006768+P	biological_process	[name] biotin metabolic process	[def] "The chemical reactions and pathways involving biotin, cis-tetrahydro-2-oxothieno(3,4-d)imidazoline-4-valeric acid_ the (+) enantiomer is very widely distributed in cells and serves as a carrier in a number of enzymatic beta-carboxylation reactions." [ISBN
		GO:0009374+F	molecular_function	[name] biotin binding	[def] "Interacting selectively and non-covalently with biotin (cis-tetrahydro-2-oxothieno(3,4-d)imidazoline-4-valeric acid), the (+) enantiomer of which is very widely distributed in cells and serves as a carrier in a number of enzymatic beta-carboxylation reactions." [GOC
		GO:0016874+F	molecular_function	[name] ligase activity	[def] "Catalysis of the joining of two substances, or two groups within a single molecule, with the concomitant hydrolysis of the diphosphate bond in ATP or a similar triphosphate." [EC
		GO:0019626+P	biological_process	[name] short-chain fatty acid catabolic process	[def] "The chemical reactions and pathways resulting in the breakdown of fatty acids with a chain length of less than 8 carbons." [ISBN
		GO:0019899+F	molecular_function	[name] enzyme binding	[def] "Interacting selectively and non-covalently with any enzyme." [GOC
		GO:0046872+F	molecular_function	[name] metal ion binding	[def] "Interacting selectively and non-covalently with any metal ion." [GOC
[34]{Rv2737c,GFPT2}
	[common GO terms]
		GO:0005515+F	molecular_function	[name] protein binding	[def] "Interacting selectively and non-covalently with any protein or protein complex (a complex of two or more proteins that may include other nonprotein molecules)." [GOC
		GO:0005829+C	cellular_component	[name] cytosol	[def] "The part of the cytoplasm that does not contain organelles but which does contain other particulate matter, such as protein complexes." [GOC
	[Rv2737c only]
		GO:0000150+F	molecular_function	[name] recombinase activity	[def] "Catalysis of the identification and base-pairing of homologous sequences between single-stranded DNA and double-stranded DNA." [GOC
		GO:0000166+F	molecular_function	[name] nucleotide binding	[def] "Interacting selectively and non-covalently with a nucleotide, any compound consisting of a nucleoside that is esterified with (ortho)phosphate or an oligophosphate at any hydroxyl group on the ribose or deoxyribose." [GOC
		GO:0000287+F	molecular_function	[name] magnesium ion binding	[def] "Interacting selectively and non-covalently with magnesium (Mg) ions." [GOC
		GO:0000400+F	molecular_function	[name] four-way junction DNA binding	[def] "Interacting selectively and non-covalently with DNA containing four-way junctions, also known as Holliday junctions, a structure where two DNA double strands are held together by reciprocal exchange of two of the four strands, one strand each from the two original helices." [GOC
		GO:0000725+P	biological_process	[name] recombinational repair	[def] "A DNA repair process that involves the exchange, reciprocal or nonreciprocal, of genetic material between the broken DNA molecule and a homologous region of DNA." [GOC
		GO:0000730+P	biological_process	[name] DNA recombinase assembly	[def] "The aggregation, arrangement and bonding together of strand exchange proteins (recombinases) into higher order oligomers on single-stranded DNA." [PMID
		GO:0003677+F	molecular_function	[name] DNA binding	[def] "Any molecular function by which a gene product interacts selectively with DNA (deoxyribonucleic acid)." [GOC
		GO:0003690+F	molecular_function	[name] double-stranded DNA binding	[def] "Interacting selectively and non-covalently with double-stranded DNA." [GOC
		GO:0003697+F	molecular_function	[name] single-stranded DNA binding	[def] "Interacting selectively and non-covalently with single-stranded DNA." [GOC
		GO:0004518+F	molecular_function	[name] nuclease activity	[def] "Catalysis of the hydrolysis of ester linkages within nucleic acids." [ISBN
		GO:0004519+F	molecular_function	[name] endonuclease activity	[def] "Catalysis of the hydrolysis of ester linkages within nucleic acids by creating internal breaks." [GOC
		GO:0004520+F	molecular_function	[name] endodeoxyribonuclease activity	[def] "Catalysis of the hydrolysis of ester linkages within deoxyribonucleic acid by creating internal breaks." [GOC
		GO:0005524+F	molecular_function	[name] ATP binding	[def] "Interacting selectively and non-covalently with ATP, adenosine 5'-triphosphate, a universally important coenzyme and enzyme regulator." [ISBN
		GO:0005737+C	cellular_component	[name] cytoplasm	[def] "All of the contents of a cell excluding the plasma membrane and nucleus, but including other subcellular structures." [ISBN
		GO:0006259+P	biological_process	[name] DNA metabolic process	[def] "Any cellular metabolic process involving deoxyribonucleic acid. This is one of the two main types of nucleic acid, consisting of a long, unbranched macromolecule formed from one, or more commonly, two, strands of linked deoxyribonucleotides." [ISBN
		GO:0006281+P	biological_process	[name] DNA repair	[def] "The process of restoring DNA after damage. Genomes are subject to damage by chemical and physical agents in the environment (e.g. UV and ionizing radiations, chemical mutagens, fungal and bacterial toxins, etc.) and by free radicals or alkylating agents endogenously generated in metabolism. DNA is also damaged because of errors during its replication. A variety of different DNA repair path…
		GO:0006310+P	biological_process	[name] DNA recombination	[def] "Any process in which a new genotype is formed by reassortment of genes resulting in gene combinations different from those that were present in the parents. In eukaryotes genetic recombination can occur by chromosome assortment, intrachromosomal recombination, or nonreciprocal interchromosomal recombination. Intrachromosomal recombination occurs by crossing over. In bacteria it may occur b…
		GO:0006312+P	biological_process	[name] mitotic recombination	[def] "The exchange, reciprocal or nonreciprocal, of genetic material between one DNA molecule and a homologous region of DNA that occurs during mitotic cell cycles." [GOC
		GO:0006314+P	biological_process	[name] intron homing	[def] "Lateral transfer of an intron to a homologous allele that lacks the intron, mediated by a site-specific endonuclease encoded within the mobile intron." [PMID
		GO:0006974+P	biological_process	[name] response to DNA damage stimulus	[def] "Any process that results in a change in state or activity of a cell (in terms of movement, secretion, enzyme production, gene expression, etc.) as a result of a stimulus indicating damage to its DNA from environmental insults or errors during metabolism." [GOC
		GO:0008094+F	molecular_function	[name] DNA-dependent ATPase activity	[def] "Catalysis of the reaction
		GO:0009432+P	biological_process	[name] SOS response	[def] "An error-prone process for repairing damaged microbial DNA." [GOC
		GO:0009650+P	biological_process	[name] UV protection	[def] "Any process in which an organism or cell protects itself from ultraviolet radiation (UV), which may also result in resistance to repeated exposure to UV." [GOC
		GO:0010212+P	biological_process	[name] response to ionizing radiation	[def] "Any process that results in a change in state or activity of a cell or an organism (in terms of movement, secretion, enzyme production, gene expression, etc.) as a result of a ionizing radiation stimulus. Ionizing radiation is radiation with sufficient energy to remove electrons from atoms and may arise from spontaneous decay of unstable isotopes, resulting in alpha and beta particles and …
		GO:0016539+P	biological_process	[name] intein-mediated protein splicing	[def] "The removal of an internal amino acid sequence (an intein) from a protein during protein maturation_ the excision of inteins is precise and the N- and C-terminal exteins are joined by a normal peptide bond. Protein splicing involves 4 nucleophilic displacements by the 3 conserved splice junction residues." [GOC
		GO:0016787+F	molecular_function	[name] hydrolase activity	[def] "Catalysis of the hydrolysis of various bonds, e.g. C-O, C-N, C-C, phosphoric anhydride bonds, etc. Hydrolase is the systematic name for any enzyme of EC class 3." [ISBN
		GO:0016887+F	molecular_function	[name] ATPase activity	[def] "Catalysis of the reaction
		GO:0030145+F	molecular_function	[name] manganese ion binding	[def] "Interacting selectively and non-covalently with manganese (Mn) ions." [GOC
		GO:0042148+P	biological_process	[name] strand invasion	[def] "The process in which the nucleoprotein complex (composed of the broken single-strand DNA and the recombinase) searches and identifies a region of homology in intact duplex DNA. The broken single-strand DNA displaces the like strand and forms Watson-Crick base pairs with its complement, forming a duplex in which each strand is from one of the two recombining DNA molecules." [GOC
		GO:0046677+P	biological_process	[name] response to antibiotic	[def] "Any process that results in a change in state or activity of a cell or an organism (in terms of movement, secretion, enzyme production, gene expression, etc.) as a result of an antibiotic stimulus. An antibiotic is a chemical substance produced by a microorganism which has the capacity to inhibit the growth of or to kill other microorganisms." [GOC
		GO:0090305+P	biological_process	[name] nucleic acid phosphodiester bond hydrolysis	[def] "The nucleic acid metabolic process in which the phosphodiester bonds between nucleotides are cleaved by hydrolysis." [GOC
	[GFPT2 only]
		GO:0004360+F	molecular_function	[name] glutamine-fructose-6-phosphate transaminase (isomerizing) activity	[def] "Catalysis of the reaction
		GO:0005975+P	biological_process	[name] carbohydrate metabolic process	[def] "The chemical reactions and pathways involving carbohydrates, any of a group of organic compounds based of the general formula Cx(H2O)y. Includes the formation of carbohydrate derivatives by the addition of a carbohydrate residue to another molecule." [GOC
		GO:0006002+P	biological_process	[name] fructose 6-phosphate metabolic process	[def] "The chemical reactions and pathways involving fructose 6-phosphate, also known as F6P. The D-enantiomer is an important intermediate in glycolysis, gluconeogenesis, and fructose metabolism." [ISBN
		GO:0006047+P	biological_process	[name] UDP-N-acetylglucosamine metabolic process	[def] "The chemical reactions and pathways involving UDP-N-acetylglucosamine, a substance composed of N-acetylglucosamine, a common structural unit of oligosaccharides, in glycosidic linkage with uridine diphosphate." [GOC
		GO:0006048+P	biological_process	[name] UDP-N-acetylglucosamine biosynthetic process	[def] "The chemical reactions and pathways resulting in the formation of UDP-N-acetylglucosamine, a substance composed of N-acetylglucosamine, a common structural unit of oligosaccharides, in glycosidic linkage with uridine diphosphate." [GOC
		GO:0006112+P	biological_process	[name] energy reserve metabolic process	[def] "The chemical reactions and pathways by which a cell derives energy from stored compounds such as fats or glycogen." [GOC
		GO:0006541+P	biological_process	[name] glutamine metabolic process	[def] "The chemical reactions and pathways involving glutamine, 2-amino-4-carbamoylbutanoic acid." [GOC
		GO:0008483+F	molecular_function	[name] transaminase activity	[def] "Catalysis of the transfer of an amino group to an acceptor, usually a 2-oxo acid." [ISBN
		GO:0016740+F	molecular_function	[name] transferase activity	[def] "Catalysis of the transfer of a group, e.g. a methyl group, glycosyl group, acyl group, phosphorus-containing, or other groups, from one compound (generally regarded as the donor) to another compound (generally regarded as the acceptor). Transferase is the systematic name for any enzyme of EC class 2." [ISBN
		GO:0030246+F	molecular_function	[name] carbohydrate binding	[def] "Interacting selectively and non-covalently with any carbohydrate, any of a group of organic compounds based of the general formula Cx(H2O)y." [GOC
		GO:1901137+P
[35]{Rv2737c,ABCB6}
	[common GO terms]
		GO:0005524+F	molecular_function	[name] ATP binding	[def] "Interacting selectively and non-covalently with ATP, adenosine 5'-triphosphate, a universally important coenzyme and enzyme regulator." [ISBN
	[Rv2737c only]
		GO:0000150+F	molecular_function	[name] recombinase activity	[def] "Catalysis of the identification and base-pairing of homologous sequences between single-stranded DNA and double-stranded DNA." [GOC
		GO:0000166+F	molecular_function	[name] nucleotide binding	[def] "Interacting selectively and non-covalently with a nucleotide, any compound consisting of a nucleoside that is esterified with (ortho)phosphate or an oligophosphate at any hydroxyl group on the ribose or deoxyribose." [GOC
		GO:0000287+F	molecular_function	[name] magnesium ion binding	[def] "Interacting selectively and non-covalently with magnesium (Mg) ions." [GOC
		GO:0000400+F	molecular_function	[name] four-way junction DNA binding	[def] "Interacting selectively and non-covalently with DNA containing four-way junctions, also known as Holliday junctions, a structure where two DNA double strands are held together by reciprocal exchange of two of the four strands, one strand each from the two original helices." [GOC
		GO:0000725+P	biological_process	[name] recombinational repair	[def] "A DNA repair process that involves the exchange, reciprocal or nonreciprocal, of genetic material between the broken DNA molecule and a homologous region of DNA." [GOC
		GO:0000730+P	biological_process	[name] DNA recombinase assembly	[def] "The aggregation, arrangement and bonding together of strand exchange proteins (recombinases) into higher order oligomers on single-stranded DNA." [PMID
		GO:0003677+F	molecular_function	[name] DNA binding	[def] "Any molecular function by which a gene product interacts selectively with DNA (deoxyribonucleic acid)." [GOC
		GO:0003690+F	molecular_function	[name] double-stranded DNA binding	[def] "Interacting selectively and non-covalently with double-stranded DNA." [GOC
		GO:0003697+F	molecular_function	[name] single-stranded DNA binding	[def] "Interacting selectively and non-covalently with single-stranded DNA." [GOC
		GO:0004518+F	molecular_function	[name] nuclease activity	[def] "Catalysis of the hydrolysis of ester linkages within nucleic acids." [ISBN
		GO:0004519+F	molecular_function	[name] endonuclease activity	[def] "Catalysis of the hydrolysis of ester linkages within nucleic acids by creating internal breaks." [GOC
[truncated: 3,169 more rows]
