# Supplementary material for: Transferring knowledge of bacterial protein interaction networks to predict pathogen targeted human genes and immune signaling pathways: a case study on M. tuberculosis
Source: BMC Genomics. 2018 Jun 28;19:505. doi: 10.1186/s12864-018-4873-9 (PMC6027805; doi:10.1186/s12864-018-4873-9)
Supplement: Supplementary file 5 — Text file contains the predicted results on the positive independent test set consisting of less significant interlogs. (TXT 1055 kb) [file 12864_2018_4873_MOESM5_ESM.txt]

5. Additional File 5: the predicted results on the validation set that consist of less significant interlogs.
groEL:Rv3417c|I6YC25	BCKDHB:ENSP00000318351|P21953	0.99778
LH57_16520:Rv3025c|I6Y2B3	UBA5:ENSP00000348565|Q9GZZ9	0.99948
aldA:Rv0768|I6X9R9	ATP2A1:ENSP00000349595|O14983	0.99997
rplA:Rv0641|I6WYZ2	IMPDH1:ENSP00000345096|P20839	0.99738
LH57_03710:Rv0687|I6X9J9	PGAM4:ENSP00000412189|Q8N0Y7	0.99192
Rv0223c|I6X8S7	FASN:ENSP00000304592|P49327	0.99999
LH57_02450:Rv0458|I6WYF7	HADHB:ENSP00000325136|P55084	0.99958
LH57_20655:Rv3788|I6XI71	HAO1:ENSP00000368066|Q9UJM8	0.8121
LH57_21075:Rv3868|I6YD84	HADHA:ENSP00000370023|P40939	0.99857
LH57_07385:Rv1349|I6X107	PSMC6:ENSP00000401802|P62333	0.99106
folD:Rv3356c|I6YBW9	ALDH8A1:ENSP00000265605|Q9H2A2	0.90293
echA3:Rv0632c|I6Y8B5	ACO2:ENSP00000216254|Q99798	0.99955
thrS:Rv2614c|I6YDW0	DDX43:ENSP00000359361|Q9NXZ2	0.99973
LH57_16700:Rv3059|I6XG25	ALDH1A3:ENSP00000332256|P47895	0.99965
pepN:Rv2467|L7N655	ATP2A2:ENSP00000440045|P16615	0.99993
guaB:Rv3411c|I6X784	ATP1A1:ENSP00000295598|P05023	0.99998
fadD9:Rv2590|Q50631	HAO2:ENSP00000316339|Q9NYQ3	0.99739
LH57_04840:Rv0889c|I6Y908	ECHS1:ENSP00000357535|P30084	0.99731
lipI:Rv1400c|P71668	ECH1:ENSP00000470059|Q13011	0.66805
proS:Rv2845c|I6XFG3	SPATA5:ENSP00000274008|Q8NB90	0.99874
LH57_08340:Rv1521|I6XY61	NVL:ENSP00000281701|O15381	0.99989
Rv0435c|P96281	SMARCAD1:ENSP00000351947|Q9H4L7	0.99311
fadE7:Rv0400c|P95208	DHRS7C:ENSP00000327975|A6NNS2	0.99349
echA1:Rv0222|P96404	VCP:ENSP00000351777|P55072	1
nadE:Rv2438c|I6Y0Q6	SLC27A6:ENSP00000262462|Q9Y2P4	0.99277
pyrB:Rv1380|I6XBC8	DDX54:ENSP00000323858|Q8TDD1	0.99981
Rv0139|P96816	CYP51A1:ENSP00000003100|Q16850	1
LH57_21310:Rv3914|I6XIJ6	ABCB5:ENSP00000384881|Q2M3G0	0.99782
LH57_17945:Rv3283|I6XGS7	UBA5:ENSP00000348565|Q9GZZ9	0.8803
aldC:Rv2858c|O33340	ACSM1:ENSP00000301956|Q08AH1	0.99973
LH57_17525:Rv3206c|I6X6P0	HACL1:ENSP00000323811|Q9UJ83	0.99661
sdhA:Rv0248c|O53670	PSMC3:ENSP00000298852|P17980	0.94399
moeW:Rv2338c|P95234	ILVBL:ENSP00000263383|A1L0T0	0.97825
clpB:Rv0384c|I6X921	GLUL:ENSP00000307900|P15104	0.99995
pheT:Rv1650|I6YB66	ACAD10:ENSP00000389813|Q6JQN1	0.99976
LH57_12740:Rv2334|I6Y910	DLD:ENSP00000205402|P09622	0.99628
LH57_12060:Rv2214c|I6Y074	ACOX3:ENSP00000348775|O15254	0.99725
Rv2683|I6X540	METAP1:ENSP00000296411|P53582	0.99869
LH57_16035:Rv2941|I6XFQ7	VCP:ENSP00000351777|P55072	1
echA10:Rv1142c|O06542	ACSS1:ENSP00000316924|Q9NUB1	0.99907
aldC:Rv2858c|O33340	ACSM3:ENSP00000289416|Q53FZ2	0.78514
Rv3548c|P71853	ALDH2:ENSP00000261733|P05091	0.99709
rpoC:Rv0668|I6X9I6	PSMC4:ENSP00000157812|P43686	0.99999
serS:Rv3834c|I6YH93	ABCB8:ENSP00000351717|Q9NUT2	0.99148
dsbF:Rv1677|I6XYM2	CTH:ENSP00000359976|P32929	0.99576
groEL:Rv3417c|I6YC25	VCP:ENSP00000351777|P55072	1
rpmC:Rv0709|I6Y4H9	ATP2B1:ENSP00000261173|P20020	0.99984
pepA:Rv0125|O07175	OXSM:ENSP00000280701|Q9NWU1	1
LH57_14365:Rv2625c|I6Y9V1	ACSL3:ENSP00000350012|O95573	0.99898
mdh:Rv1240|I6XB21	EPHX2:ENSP00000430269|P34913	0.99396
map:Rv2861c|I6YAG0	SPATA5:ENSP00000274008|Q8NB90	0.99967
smc:Rv2922c|I6XFP1	CHD2:ENSP00000377747|O14647	0.95952
LH57_10775:Rv1979c|I6XD00	ATP2B4:ENSP00000350310|P23634	0.99755
plsC:Rv2483c|I6YDI9	DECR1:ENSP00000220764|Q16698	0.99938
serS:Rv3834c|I6YH93	HPGD:ENSP00000296522|P15428	0.96066
echA5:Rv0675|I6Y4E8	GCDH:ENSP00000222214|Q92947	1
fadE1:Rv0131c|P96808	HIBCH:ENSP00000352706|Q6NVY1	0.99945
LH57_09535:Rv1747|I6XCE6	ATP2A2:ENSP00000440045|P16615	0.99965
LH57_16285:Rv2985|I6YEV7	HAO1:ENSP00000368066|Q9UJM8	0.93838
acnA:Rv1475c|A0A089QPF4	ECH1:ENSP00000470059|Q13011	0.92532
LH57_12910:Rv2366c|I6XE54	ADH1A:ENSP00000209668|P07327	0.80216
LH57_00100:Rv0015c|I6XU70	ACACB:ENSP00000341044|O00763	0.72633
atpA:Rv1308|I6XB71	ATP2A1:ENSP00000349595|O14983	0.99992
purK:Rv3276c|I6YBN9	GART:ENSP00000371236|P22102	0.94489
LH57_14050:Rv2565|I6YDR1	IMPDH2:ENSP00000321584|P12268	0.99952
map:Rv2861c|I6YAG0	DDX17:ENSP00000380033|Q92841	0.99974
Rv1667c|O53915	ALDH1A2:ENSP00000249750|O94788	1
Rv3680|I6Y498	PSMC6:ENSP00000401802|P62333	0.95865
LH57_08900:Rv1629|I6Y715	ACAT2:ENSP00000356015|Q9BWD1	0.99987
LH57_07850:Rv1436|I6YAJ8	EP400:ENSP00000374212|Q96L91	0.99996
gyrB:Rv0005|I6WX66	TP53I3:ENSP00000238721|Q53FA7	0.98895
LH57_16020:Rv2938|I6X5S9	ATP2C2:ENSP00000262429|O75185	0.99718
LH57_11285:Rv2073c|I6YCC6	ALDH1A3:ENSP00000332256|P47895	0.99977
lipM:Rv2284|Q50681	HADHA:ENSP00000370023|P40939	0.99568
LH57_13670:Rv2497c|I6YDK3	ALDH1A1:ENSP00000297785|P00352	0.99993
LH57_17480:Rv3198A|I6YBG8	HADHB:ENSP00000325136|P55084	0.99406
Rv1722|P71980	RPP14:ENSP00000437142|P86397	0.99876
lipI:Rv1400c|P71668	HIBCH:ENSP00000352706|Q6NVY1	0.997
rplV:Rv0706|I6X9L2	FDXR:ENSP00000462972|P22570	0.99998
LH57_10880:Rv1996|I6X2X1	ATP1A2:ENSP00000354490|P50993	0.99997
LH57_13665:Rv2496c|I6XEG1	ETFA:ENSP00000452762|P13804	0.86074
LH57_04840:Rv0889c|I6Y908	HAO1:ENSP00000368066|Q9UJM8	0.85611
ychF:Rv1112|O53459	TOP2A:ENSP00000411532|P11388	0.87256
ilvA:Rv1559|I6Y6V4	CBS:ENSP00000344460|P35520	0.99996
groEL:Rv3417c|I6YC25	ABCB9:ENSP00000280560|Q9NP78	0.99822
echA15:Rv2679|I6YA03	PSMC3:ENSP00000298852|P17980	0.96644
echA5:Rv0675|I6Y4E8	VCP:ENSP00000351777|P55072	1
Rv1931c|P95283	ALDH1A3:ENSP00000332256|P47895	0.99918
LH57_14365:Rv2625c|I6Y9V1	CBS:ENSP00000344460|P35520	0.99987
LH57_14355:Rv2623|I6YDX0	ATP7B:ENSP00000242839|P35670	0.99003
Rv1473|O53164	METAP1D:ENSP00000315152|Q6UB28	0.99875
tsaD:Rv3419c|I6XH58	GAPDH:ENSP00000229239|P04406	0.9825
LH57_20670:Rv3791|I6YD14	ECHDC1:ENSP00000436585|Q9NTX5	0.87215
Rv0052|I6Y6S3	HAO2:ENSP00000316339|Q9NYQ3	0.99734
LH57_02565:Rv0480c|I6X972	ABCB9:ENSP00000280560|Q9NP78	0.98833
ilvD:Rv0189c|I6XUM9	ALDH9A1:ENSP00000346827|P49189	0.99984
htrA:Rv1223|O06291	ACSM6:ENSP00000340296|Q6P461	0.98519
LH57_04925:Rv0905|I6Y543	ACAD11:ENSP00000264990|Q709F0	0.99067
serS:Rv3834c|I6YH93	ABCB4:ENSP00000265723|P21439	0.99744
trxA:Rv1470|O53161	ATP2B3:ENSP00000263519|Q16720	0.9939
Rv3253c|O05896	ACSBG1:ENSP00000258873|Q96GR2	0.99617
LH57_17930:Rv3280|I6X6W0	ACAA1:ENSP00000333664|P09110	0.9998
LH57_11920:Rv2188c|I6X3J8	TAP2:ENSP00000391806|Q03519	0.99502
panC:Rv3602c|I6YGM3	NDUFS1:ENSP00000392709|P28331	0.99819
LH57_16835:Rv3083|I6Y2H8	CYP51A1:ENSP00000003100|Q16850	0.99854
LH57_14620:Rv2667|I6YE37	ATP12A:ENSP00000218548|P54707	0.99985
rpsL:Rv0682|I6X9J6	GCDH:ENSP00000222214|Q92947	0.99892
glnA4:Rv2860c|I6X5K1	ADH1A:ENSP00000209668|P07327	0.99838
LH57_05300:Rv0972c|I6Y992	CRYL1:ENSP00000298248|Q9Y2S2	0.91573
dnaK:Rv0350|I6Y7L1	ABCB8:ENSP00000351717|Q9NUT2	0.99753
rplE:Rv0716|I6X9L8	METAP1:ENSP00000296411|P53582	0.99532
Rv0385|Q7ARS9	ALDH1L2:ENSP00000258494|Q3SY69	0.9997
metK:Rv1392|I6X149	ACACA:ENSP00000344789|Q13085	0.75554
pyrC:Rv1381|I6YAE6	DDX17:ENSP00000380033|Q92841	0.99974
LH57_00820:Rv0148|I6WXK0	ALDH8A1:ENSP00000265605|Q9H2A2	0.97413
Rv1674c|O53921	PPIL1:ENSP00000362803|Q9Y3C6	0.99192
uvrA:Rv1638|I6Y721	HDDC3:ENSP00000330721|Q8N4P3	0.75447
efp:Rv2534c|I6XEJ1	CBS:ENSP00000344460|P35520	0.99997
Rv3649|O06359	EP400:ENSP00000374212|Q96L91	0.73437
mdh:Rv1240|I6XB21	ADH1B:ENSP00000306606|P00325	0.99146
argG:Rv1658|I6XYK2	ALDH2:ENSP00000261733|P05091	0.99974
bpoB:Rv1123c|O06575	METAP1:ENSP00000296411|P53582	0.99723
fadE3:Rv0215c|P96397	ACSF3:ENSP00000320646|Q4G176	0.86216
LH57_16700:Rv3059|I6XG25	HPGD:ENSP00000296522|P15428	0.8863
carA:Rv1383|I6Y6E5	DDX54:ENSP00000323858|Q8TDD1	0.99261
arsC:Rv2643|I6X4W4	ABCB8:ENSP00000351717|Q9NUT2	0.99156
gpsA:Rv2982c|I6YAS7	ALDH1A2:ENSP00000249750|O94788	1
kgd:Rv1248c|I6Y628	ALDH1L2:ENSP00000258494|Q3SY69	0.9998
LH57_00760:Rv0136|I6X8L5	CAD:ENSP00000264705|P27708	0.99935
LH57_16285:Rv2985|I6YEV7	IDI2:ENSP00000277517|Q9BXS1	0.88601
LH57_20810:Rv3818|I6XI97	ATP12A:ENSP00000218548|P54707	0.99762
ilvA:Rv1559|I6Y6V4	ACSBG1:ENSP00000258873|Q96GR2	0.9991
LH57_10885:Rv1997|I6Y836	ALDH9A1:ENSP00000346827|P49189	0.99985
Rv2434c|P71915	ABCB11:ENSP00000263817|O95342	0.99655
map:Rv0734|I6Y4K5	ABCB10:ENSP00000355637|Q9NRK6	0.99997
fadE1:Rv0131c|P96808	ACSM5:ENSP00000327916|Q6NUN0	0.99901
fadD6:Rv1206|O05307	HIBCH:ENSP00000352706|Q6NVY1	1
htrA:Rv1223|O06291	ACSL5:ENSP00000348429|Q9ULC5	0.99975
accA2:Rv0973c|P71538	ALDH9A1:ENSP00000346827|P49189	0.99936
Rv2263|O53537	ABCB8:ENSP00000351717|Q9NUT2	0.9993
dnaJ:Rv2373c|I6X422	EPHX2:ENSP00000430269|P34913	0.96951
carA:Rv1383|I6Y6E5	GMDS:ENSP00000370194|O60547	0.98773
LH57_08900:Rv1629|I6Y715	NUDT18:ENSP00000307852|Q6ZVK8	0.95085
Rv1544|Q10782	ATP2A2:ENSP00000440045|P16615	0.99977
LH57_17525:Rv3206c|I6X6P0	RRM1:ENSP00000300738|P23921	0.98817
Rv3253c|O05896	ACSM5:ENSP00000327916|Q6NUN0	0.93332
fadE20:Rv2724c|O33229	EPHX2:ENSP00000430269|P34913	0.99971
LH57_20030:Rv3676|I6Y496	ACACA:ENSP00000344789|Q13085	0.6735
LH57_16020:Rv2938|I6X5S9	OXSM:ENSP00000280701|Q9NWU1	0.99889
echA18:Rv3373|O50402	ACADL:ENSP00000233710|P28330	0.99949
trxA:Rv1470|O53161	PSMC2:ENSP00000292644|P35998	0.99727
echA4:Rv0673|I6Y8F2	HADHB:ENSP00000325136|P55084	0.99763
accD4:Rv3799c|O53578	BCKDHA:ENSP00000443246|P12694	0.99919
LH57_14365:Rv2625c|I6Y9V1	SLC27A6:ENSP00000262462|Q9Y2P4	0.99699
aspA:Rv1098c|I6X0B1	SDHB:ENSP00000364649|P21912	0.98101
LH57_00095:Rv0014c|I6Y2I5	DDX17:ENSP00000380033|Q92841	0.99892
LH57_07380:Rv1348|I6YAB3	ATP4A:ENSP00000262623|P20648	0.99992
dkgA:Rv2971|I6YEU4	PSMC3:ENSP00000298852|P17980	0.88311
echA2:Rv0456c|O07179	ACADVL:ENSP00000349297|P49748	0.99743
trxA:Rv1470|O53161	ATP2A3:ENSP00000353072|Q93084	0.99759
LH57_12040:Rv2210c|I6XDS7	ILVBL:ENSP00000263383|A1L0T0	0.99983
LH57_16835:Rv3083|I6Y2H8	HSD17B4:ENSP00000420914|P51659	0.99135
Rv1751|O65936	GMDS:ENSP00000370194|O60547	0.99025
acpP:Rv2244|I6X3P5	ACSBG2:ENSP00000252669|Q5FVE4	0.9993
LH57_05530:Rv1013|I6XWT8	VCP:ENSP00000351777|P55072	1
echA10:Rv1142c|O06542	HSD17B10:ENSP00000168216|Q99714	0.9996
LH57_20030:Rv3676|I6Y496	ALDH8A1:ENSP00000265605|Q9H2A2	0.9937
LH57_09950:Rv1822|I6X2E4	HSD17B4:ENSP00000420914|P51659	0.99987
LH57_16535:Rv3028c|I6X626	HADHA:ENSP00000370023|P40939	0.99796
pntB:Rv0157|P96834	NNT:ENSP00000264663|Q13423	0.9979
rhlE:Rv3211|O05855	PSMC3:ENSP00000298852|P17980	0.985
LH57_14860:Rv2715|I6Y1J4	CRYL1:ENSP00000298248|Q9Y2S2	0.89175
trxB1:Rv1471|L7N664	HIBCH:ENSP00000352706|Q6NVY1	0.99695
leuS:Rv0041|I6X8C9	ATP2B1:ENSP00000261173|P20020	0.99985
Rv2509|I6Y9I3	ATP2B2:ENSP00000324172|Q01814	0.99679
Rv1700|I6X235	ADH7:ENSP00000420269|P40394	0.97919
secA:Rv3240c|I6YFL1	SLC27A4:ENSP00000300456|Q6P1M0	0.99079
zwf:Rv1447c|I6XBH9	TKT:ENSP00000405455|P29401	0.99091
kgd:Rv1248c|I6Y628	ABCB4:ENSP00000265723|P21439	0.99911
ltp1:Rv2790c|O33332	FASN:ENSP00000304592|P49327	0.99837
rpoC:Rv0668|I6X9I6	RAD26L:ENSP00000288985|Q5T890	1
LH57_19875:Rv3648c|I6XHV7	ALDH5A1:ENSP00000314649|P51649	0.99263
echA7:Rv0971c|P71540	PSMC4:ENSP00000157812|P43686	1
LH57_08835:Rv1617|I6YB35	ATP2B1:ENSP00000261173|P20020	0.99994
ychF:Rv1112|O53459	ADH5:ENSP00000296412|P11766	0.99997
LH57_17160:Rv3143|I6YFD5	ACACB:ENSP00000341044|O00763	0.90356
deaD:Rv1253|I6Y631	NVL:ENSP00000281701|O15381	0.99999
LH57_19135:Rv3509c|I6YCA7	ECHDC1:ENSP00000436585|Q9NTX5	0.97385
mbtF:Rv2379c|O05819	IMPDH2:ENSP00000321584|P12268	0.99646
LH57_20855:Rv3826|I6YD47	HIBCH:ENSP00000352706|Q6NVY1	0.99768
Rv1473|O53164	ALDH1A2:ENSP00000249750|O94788	1
sucC:Rv0951|I6Y586	ALDH8A1:ENSP00000265605|Q9H2A2	0.9852
Rv0223c|I6X8S7	CYP4F3:ENSP00000221307|Q08477	0.99857
apeB:Rv0800|I6XWB3	ACLY:ENSP00000253792|P53396	0.98777
LH57_04910:Rv0902c|I6XA26	ATP1A3:ENSP00000302397|P13637	0.99921
LH57_17980:Rv3290c|I6X6W8	ALDH1A2:ENSP00000249750|O94788	1
LH57_07385:Rv1349|I6X107	ACACA:ENSP00000344789|Q13085	0.92459
LH57_08835:Rv1617|I6YB35	ALDH1A2:ENSP00000249750|O94788	1
Rv0052|I6Y6S3	ALDH1A2:ENSP00000249750|O94788	1
LH57_11285:Rv2073c|I6YCC6	ACACA:ENSP00000344789|Q13085	0.89629
ffh:Rv2916c|I6Y210	ALDH9A1:ENSP00000346827|P49189	0.99982
miaA:Rv2727c|I6YE81	HAO2:ENSP00000316339|Q9NYQ3	0.99837
Rv2184c|O53518	ATP2C2:ENSP00000262429|O75185	0.99992
LH57_04685:Rv0859|I6X9Z1	HADHA:ENSP00000370023|P40939	0.99998
rplA:Rv0641|I6WYZ2	DDX17:ENSP00000380033|Q92841	0.99913
Rv2041c|O53485	ABCB6:ENSP00000265316|Q9NP58	0.9992
LH57_08835:Rv1617|I6YB35	ATP12A:ENSP00000218548|P54707	0.99558
LH57_10775:Rv1979c|I6XD00	ACSL3:ENSP00000350012|O95573	0.99066
LH57_12250:Rv2247|I6XDV6	SCP2:ENSP00000360569|P22307	0.99996
LH57_04160:Rv0766c|I6Y4S2	ACSL6:ENSP00000296869|Q9UKU0	0.97253
LH57_19300:Rv3537|I6YGF4	SPATA5L1:ENSP00000305494|Q9BVQ7	0.99921
LH57_03050:Rv0570|I6Y439	MOCS3:ENSP00000244051|O95396	0.99998
Rv0312|O07239	HSD17B10:ENSP00000168216|Q99714	0.99982
LH57_09445:Rv1731|I6X273	ACAT2:ENSP00000356015|Q9BWD1	0.94751
Rv0223c|I6X8S7	PECR:ENSP00000265322|Q9BY49	0.98833
Rv0068|O53613	ECI1:ENSP00000301729|P42126	0.99817
LH57_09950:Rv1822|I6X2E4	ATP2A3:ENSP00000353072|Q93084	0.99835
Rv2406c|P71737	CBS:ENSP00000344460|P35520	0.99972
LH57_11915:Rv2187|I6YCS0	ACADS:ENSP00000242592|P16219	0.99976
Rv2683|I6X540	MCCC2:ENSP00000343657|Q9HCC0	0.99899
ileS:Rv1536|I6XY74	METAP1D:ENSP00000315152|Q6UB28	1
rph:Rv1340|I6Y6A4	TIGAR:ENSP00000179259|Q9NQ88	0.99589
Rv2998A|Q6MX20	ECI1:ENSP00000301729|P42126	0.99928
Rv2260|O53534	ADH1B:ENSP00000306606|P00325	0.95524
echA7:Rv0971c|P71540	SLC27A4:ENSP00000300456|Q6P1M0	0.97781
LH57_04840:Rv0889c|I6Y908	ACAA2:ENSP00000285093|P42765	0.99493
LH57_01780:Rv0327c|I6Y3I3	GMDS:ENSP00000370194|O60547	0.99602
Rv1687c|O33189	HSD17B4:ENSP00000420914|P51659	1
dnaJ:Rv2373c|I6X422	TAP1:ENSP00000346206|Q03518	0.88296
groEL:Rv0440|I6Y7T8	PSMC2:ENSP00000292644|P35998	0.99948
fdxB:Rv3554|P71846	SORD:ENSP00000267814|Q00796	0.93517
echA5:Rv0675|I6Y4E8	ACAD10:ENSP00000389813|Q6JQN1	1
acsA:Rv3667|I6XHX3	ALDH1A1:ENSP00000297785|P00352	0.99999
pepA:Rv0125|O07175	METAP1D:ENSP00000315152|Q6UB28	1
LH57_02305:Rv0432|I6Y3R9	ATP2A2:ENSP00000440045|P16615	0.99952
LH57_04655:Rv0853c|I6XWF2	CHD7:ENSP00000392028|Q9P2D1	0.99998
LH57_19135:Rv3509c|I6YCA7	MOCS3:ENSP00000244051|O95396	0.99999
Rv1251c|O50466	ATP2A1:ENSP00000349595|O14983	0.99997
Rv3548c|P71853	ACADM:ENSP00000409612|P11310	0.99845
LH57_16535:Rv3028c|I6X626	ACADL:ENSP00000233710|P28330	0.99945
LH57_20670:Rv3791|I6YD14	ACACA:ENSP00000344789|Q13085	0.7059
LH57_00605:Rv0107c|I6X8I9	ATP1A4:ENSP00000357060|Q13733	0.99999
LH57_12040:Rv2210c|I6XDS7	ALDH9A1:ENSP00000346827|P49189	0.99994
LH57_20655:Rv3788|I6XI71	ALDH1L2:ENSP00000258494|Q3SY69	0.99932
ychF:Rv1112|O53459	AIFM3:ENSP00000382120|Q96NN9	0.9999
folD:Rv3356c|I6YBW9	METAP1:ENSP00000296411|P53582	0.9879
LH57_18620:Rv3410c|I6YG23	CS:ENSP00000446743|O75390	0.89059
LH57_03710:Rv0687|I6X9J9	ACAD8:ENSP00000281182|Q9UKU7	0.99618
Rv1544|Q10782	ATP2C2:ENSP00000262429|O75185	0.99535
echA15:Rv2679|I6YA03	ACADVL:ENSP00000349297|P49748	0.99891
LH57_11285:Rv2073c|I6YCC6	ECI1:ENSP00000301729|P42126	0.99966
LH57_00010:Rv0002|I6XU56	CHD7:ENSP00000392028|Q9P2D1	0.98657
LH57_12730:Rv2332|I6YD55	ACSM2B:ENSP00000327453|Q68CK6	0.99839
Rv1732c|P71990	HSD17B4:ENSP00000420914|P51659	1
LH57_13670:Rv2497c|I6YDK3	BCKDHB:ENSP00000318351|P21953	0.99928
LH57_09510:Rv1743|I6YBI4	ATP2B3:ENSP00000263519|Q16720	0.98868
LH57_12040:Rv2210c|I6XDS7	BCKDHA:ENSP00000443246|P12694	0.99975
LH57_09535:Rv1747|I6XCE6	YME1L1:ENSP00000318480|Q96TA2	0.98842
kgd:Rv1248c|I6Y628	ACAD8:ENSP00000281182|Q9UKU7	0.99592
LH57_09530:Rv1746|I6XYX4	ABCB11:ENSP00000263817|O95342	0.98977
LH57_12250:Rv2247|I6XDV6	ACCSL:ENSP00000368109|Q4AC99	0.99379
echA9:Rv1071c|O53419	NVL:ENSP00000281701|O15381	0.99998
fadB3:Rv1715|L7N688	ADH4:ENSP00000265512|P08319	0.99952
proS:Rv2845c|I6XFG3	ACACB:ENSP00000341044|O00763	0.86229
Rv3680|I6Y498	VCP:ENSP00000351777|P55072	0.99999
LH57_20970:Rv3846|I6XIC6	ATP12A:ENSP00000218548|P54707	0.99095
def:Rv0429c|I6X944	MALSU1:ENSP00000419370|Q96EH3	0.99965
Rv1277|Q50699	RAD26L:ENSP00000288985|Q5T890	1
Rv0439c|O53726	PSMC6:ENSP00000401802|P62333	0.88499
dsbF:Rv1677|I6XYM2	ATP2B4:ENSP00000350310|P23634	0.99962
guaB:Rv3411c|I6X784	ACACA:ENSP00000344789|Q13085	0.84584
LH57_08385:Rv1530|I6Y6S9	CBR4:ENSP00000303525|Q8N4T8	0.96384
LH57_14725:Rv2688c|I6X545	TAP2:ENSP00000391806|Q03519	0.81649
LH57_05530:Rv1013|I6XWT8	ECHS1:ENSP00000357535|P30084	0.9989
LH57_00010:Rv0002|I6XU56	PSMC4:ENSP00000157812|P43686	1
deaD:Rv1253|I6Y631	PSMC2:ENSP00000292644|P35998	0.99996
helZ:Rv2101|I6YCF3	NVL:ENSP00000281701|O15381	0.99999
tal:Rv1448c|I6YAK9	VCP:ENSP00000351777|P55072	0.99999
leuB:Rv2995c|I6YEW7	CCBL2:ENSP00000260508|Q6YP21	0.99943
rpmD:Rv0722|I6Y8J3	DDX5:ENSP00000225792|P17844	0.99937
LH57_03710:Rv0687|I6X9J9	ACADM:ENSP00000409612|P11310	0.99845
gmk:Rv1389|I6XXU4	ATP2A3:ENSP00000353072|Q93084	0.99871
LH57_14045:Rv2564|I6XEL4	ADH1B:ENSP00000306606|P00325	0.97706
helZ:Rv2101|I6YCF3	ADH1A:ENSP00000209668|P07327	0.99924
eno:Rv1023|I6XWV0	PSMC2:ENSP00000292644|P35998	0.99975
groEL:Rv0440|I6Y7T8	ACCS:ENSP00000263776|Q96QU6	0.99972
accD1:Rv2502c|I6YDK7	HADHB:ENSP00000325136|P55084	0.99956
chaA:Rv1607|O53910	ATP2A2:ENSP00000440045|P16615	0.99985
Rv1457c|O86349	ACSBG1:ENSP00000258873|Q96GR2	0.99853
LH57_14630:Rv2669|I6Y9Z7	YME1L1:ENSP00000318480|Q96TA2	0.99823
LH57_04925:Rv0905|I6Y543	ACSS1:ENSP00000316924|Q9NUB1	0.99889
fadB:Rv0860|O53872	ACSS3:ENSP00000449535|Q9H6R3	0.99656
sucC:Rv0951|I6Y586	GCDH:ENSP00000222214|Q92947	0.99858
dnaK:Rv0350|I6Y7L1	ALDH1A2:ENSP00000249750|O94788	1
fadD24:Rv1529|O53903	PEX1:ENSP00000248633|O43933	1
LH57_07850:Rv1436|I6YAJ8	KDSR:ENSP00000385083|Q06136	0.99216
LH57_18755:Rv3433c|I6X7A8	SORD:ENSP00000267814|Q00796	0.80003
echA9:Rv1071c|O53419	SLC27A3:ENSP00000357650|Q5K4L6	0.99975
glcB:Rv1837c|I6X2F8	ALDH1A2:ENSP00000249750|O94788	1
ndk:Rv2445c|I6X4A3	YME1L1:ENSP00000318480|Q96TA2	0.9971
LH57_15575:Rv2855|I6XFH2	ATP1A2:ENSP00000354490|P50993	0.99996
LH57_16660:Rv3051c|I6YF20	ACSM5:ENSP00000327916|Q6NUN0	0.98966
nuoD:Rv3148|I6YFE0	RNPEP:ENSP00000295640|Q9H4A4	0.97919
LH57_20745:Rv3806c|I6YD29	ABCB6:ENSP00000265316|Q9NP58	0.9984
aldC:Rv2858c|O33340	OXSM:ENSP00000280701|Q9NWU1	0.99999
LH57_16865:Rv3089|I6XG57	VCP:ENSP00000351777|P55072	0.99993
fadE4:Rv0231|P96414	TP53I3:ENSP00000238721|Q53FA7	0.99867
Rv0428c|P96274	CYB5R2:ENSP00000299498|Q6BCY4	0.5813
LH57_21155:Rv3884c|I6Y4R9	ECHDC1:ENSP00000436585|Q9NTX5	0.7758
proS:Rv2845c|I6XFG3	PSMC6:ENSP00000401802|P62333	0.94307
echA15:Rv2679|I6YA03	PEX1:ENSP00000248633|O43933	0.99999
ephF:Rv0134|P96811	ACSL3:ENSP00000350012|O95573	0.9986
Rv3200c|O53346	PSMC2:ENSP00000292644|P35998	0.99965
greA:Rv1080c|I6X092	ALDH5A1:ENSP00000314649|P51649	0.98501
LH57_06590:Rv1202|I6X0L6	METAP2:ENSP00000325312|P50579	0.92246
Rv3359|O50388	TP53I3:ENSP00000238721|Q53FA7	0.99065
LH57_09535:Rv1747|I6XCE6	ABCB4:ENSP00000265723|P21439	0.99531
pgk:Rv1437|I6X185	MCCC1:ENSP00000265594|Q96RQ3	0.99913
LH57_09135:Rv1675c|I6X1Z3	ACACB:ENSP00000341044|O00763	0.73257
tig:Rv2462c|I6Y0S7	ADH5:ENSP00000296412|P11766	0.91883
accA2:Rv0973c|P71538	PMPCA:ENSP00000360782|Q10713	0.94049
Rv2406c|P71737	ACSL3:ENSP00000350012|O95573	0.98264
LH57_21280:Rv3908|I6Y4T8	UBA6:ENSP00000313454|A0AVT1	0.99981
LH57_04880:Rv0896|I6XWI3	ACSM2B:ENSP00000327453|Q68CK6	0.94143
pgi:Rv0946c|I6WZU7	HACL1:ENSP00000323811|Q9UJ83	0.99803
Rv0149|P96826	ALDH5A1:ENSP00000314649|P51649	0.99344
htrA:Rv1223|O06291	ACSBG1:ENSP00000258873|Q96GR2	0.99988
nfo:Rv0670|I6Y4E3	PEX1:ENSP00000248633|O43933	0.99946
LH57_01280:Rv0233|I6Y773	RAD26L:ENSP00000288985|Q5T890	1
trxB1:Rv1471|L7N664	ATP2C1:ENSP00000376914|P98194	0.99929
LH57_09445:Rv1731|I6X273	ACAA1:ENSP00000333664|P09110	0.99759
rpsR:Rv2055c|I6X328	IMPDH1:ENSP00000345096|P20839	0.99968
Rv3394c|O50419	CHD1:ENSP00000284049|O14646	0.99775
LH57_04685:Rv0859|I6X9Z1	HSPA9:ENSP00000297185|P38646	0.72232
pyrB:Rv1380|I6XBC8	ACAD10:ENSP00000389813|Q6JQN1	0.99998
Rv0225|P96407	ABCB8:ENSP00000351717|Q9NUT2	0.99893
fadE2:Rv0154c|P96831	BCKDHB:ENSP00000318351|P21953	0.99973
clpX:Rv2457c|I6Y0S2	ACAA2:ENSP00000285093|P42765	0.99984
LH57_16645:Rv3048c|I6YB02	ABCB11:ENSP00000263817|O95342	0.99302
mmsA:Rv0753c|O53816	ATP2B3:ENSP00000263519|Q16720	0.99826
corA:Rv1239c|O50455	CHD7:ENSP00000392028|Q9P2D1	0.89718
LH57_04860:Rv0892|I6XA19	EPHX2:ENSP00000430269|P34913	0.97769
LH57_02470:Rv0462|I6Y7V9	ABCB11:ENSP00000263817|O95342	0.99179
Rv1817|Q50616	PSMC4:ENSP00000157812|P43686	1
Rv0045c|I6XU97	METAP2:ENSP00000325312|P50579	0.98883
fadD9:Rv2590|Q50631	ACAD9:ENSP00000312618|Q9H845	0.99738
LH57_04860:Rv0892|I6XA19	CBR4:ENSP00000303525|Q8N4T8	0.89764
LH57_19300:Rv3537|I6YGF4	NDUFS3:ENSP00000263774|O75489	0.95633
Rv0435c|P96281	TAP1:ENSP00000346206|Q03518	0.99965
infA:Rv3462c|I6YG75	MALSU1:ENSP00000419370|Q96EH3	0.99896
Rv0688|P95034	LTA4H:ENSP00000228740|P09960	0.98941
fadD14:Rv1058|O53406	ECI1:ENSP00000301729|P42126	0.99998
Rv2251|L0TBR2	SDHB:ENSP00000364649|P21912	0.99402
pip:Rv0840c|I6Y8X0	ECI1:ENSP00000301729|P42126	0.99976
LH57_19520:Rv3579c|I6Y3X5	CPS1:ENSP00000402608|P31327	0.99704
Rv0223c|I6X8S7	ATP2C1:ENSP00000376914|P98194	1
fadA6:Rv3556c|I6XHJ3	POLQ:ENSP00000264233|O75417	0.94522
fadB5:Rv1912c|O07721	EPHX2:ENSP00000430269|P34913	0.99522
phoR:Rv0758|P71815	ABCB10:ENSP00000355637|Q9NRK6	0.9842
cspB:Rv0871|I6WZM9	FHIT:ENSP00000342087|P49789	0.99995
htpG:Rv2299c|I6Y0E8	ABCB11:ENSP00000263817|O95342	0.99102
pepD:Rv0983|O53896	ACSF2:ENSP00000300441|Q96CM8	0.99768
LH57_09535:Rv1747|I6XCE6	ABCB6:ENSP00000265316|Q9NP58	0.99714
echA9:Rv1071c|O53419	ACAT2:ENSP00000356015|Q9BWD1	0.99216
Rv0312|O07239	CHD2:ENSP00000377747|O14647	0.88613
aglA:Rv2471|O53198	PIGA:ENSP00000369820|P37287	1
LH57_20395:Rv3743c|I6X883	GMDS:ENSP00000370194|O60547	0.96462
LH57_04160:Rv0766c|I6Y4S2	SLC27A6:ENSP00000262462|Q9Y2P4	0.99823
groEL:Rv3417c|I6YC25	GLUL:ENSP00000307900|P15104	0.99855
LH57_05355:Rv0982|I6WZY6	ACAD11:ENSP00000264990|Q709F0	0.98839
Rv0435c|P96281	ABCB6:ENSP00000265316|Q9NP58	0.99992
fadB:Rv0860|O53872	PHGDH:ENSP00000358417|O43175	0.9795
echA3:Rv0632c|I6Y8B5	DECR2:ENSP00000219481|Q9NUI1	0.90943
LH57_06950:Rv1273c|I6Y645	ATP2C2:ENSP00000262429|O75185	0.99994
glnA3:Rv1878|O07752	ATP5O:ENSP00000394107|P48047	0.9999
LH57_05530:Rv1013|I6XWT8	ECHDC2:ENSP00000360577|Q86YB7	0.84323
LH57_00305:Rv0054|I6Y2M3	CHD7:ENSP00000392028|Q9P2D1	0.93276
LH57_04220:Rv0778|I6X9S9	ACSBG1:ENSP00000258873|Q96GR2	0.99731
Rv1722|P71980	RRM1:ENSP00000300738|P23921	0.99951
fadH:Rv1175c|O50431	ILVBL:ENSP00000263383|A1L0T0	1
adhE1:Rv0162c|L7N6B3	ADH1A:ENSP00000209668|P07327	1
dnaK:Rv0350|I6Y7L1	METAP1D:ENSP00000315152|Q6UB28	0.99829
echA9:Rv1071c|O53419	SLC27A2:ENSP00000267842|O14975	0.99901
Rv1686c|O33188	ATP12A:ENSP00000218548|P54707	0.98823
rbsK:Rv2436|P71913	GAPDHS:ENSP00000222286|O14556	0.99886
LH57_04150:Rv0764c|I6Y8Q4	ATP1A4:ENSP00000357060|Q13733	0.99998
rpsM:Rv3460c|I6Y3K1	DDX43:ENSP00000359361|Q9NXZ2	0.99906
LH57_16395:Rv3002c|I6XFW7	ILVBL:ENSP00000263383|A1L0T0	0.98376
rhlE:Rv3211|O05855	HELZ2:ENSP00000417401|Q9BYK8	0.9513
LH57_14280:Rv2610c|I6X4T2	ABCB4:ENSP00000265723|P21439	0.99989
Rv1817|Q50616	ATP1A2:ENSP00000354490|P50993	0.99985
LH57_08580:Rv1569|I6Y6W5	ATP2C1:ENSP00000376914|P98194	0.99405
LH57_00425:Rv0073|I6Y2P2	TAP2:ENSP00000391806|Q03519	0.80593
LH57_02305:Rv0432|I6Y3R9	TAP2:ENSP00000391806|Q03519	0.81491
LH57_11390:Rv2089c|I6XZS8	HAO2:ENSP00000316339|Q9NYQ3	0.99918
Rv0312|O07239	ALDH1L2:ENSP00000258494|Q3SY69	0.99911
fadE8:Rv0672|I6X9J0	HPGD:ENSP00000296522|P15428	0.99681
pyrB:Rv1380|I6XBC8	MCCC2:ENSP00000343657|Q9HCC0	0.99959
proS:Rv2845c|I6XFG3	DDX17:ENSP00000380033|Q92841	0.9991
fadE3:Rv0215c|P96397	DECR1:ENSP00000220764|Q16698	0.99995
Rv0161|O07406	CCBL2:ENSP00000260508|Q6YP21	0.99975
LH57_04685:Rv0859|I6X9Z1	MCCC2:ENSP00000343657|Q9HCC0	0.99992
Rv1667c|O53915	ACSM1:ENSP00000301956|Q08AH1	0.98418
Rv1647|P94982	ACAD11:ENSP00000264990|Q709F0	0.99834
LH57_09445:Rv1731|I6X273	EPHX2:ENSP00000430269|P34913	0.99009
efp:Rv2534c|I6XEJ1	DDX17:ENSP00000380033|Q92841	0.9996
LH57_13665:Rv2496c|I6XEG1	GCDH:ENSP00000222214|Q92947	0.9999
accA2:Rv0973c|P71538	ALDH5A1:ENSP00000314649|P51649	0.99653
LH57_17900:Rv3274c|I6YFN6	ACSL3:ENSP00000350012|O95573	1
fadD8:Rv0551c|O06417	HIBCH:ENSP00000352706|Q6NVY1	0.99974
rpsA:Rv1630|I6XYH0	DDX5:ENSP00000225792|P17844	0.99992
LH57_11285:Rv2073c|I6YCC6	ADH5:ENSP00000296412|P11766	0.99381
LH57_16400:Rv3003c|I6YEX6	MOCS3:ENSP00000244051|O95396	1
Rv1686c|O33188	ATP1A2:ENSP00000354490|P50993	0.99887
mdh:Rv1240|I6XB21	ACADVL:ENSP00000349297|P49748	0.99758
gnd1:Rv1844c|Q79FJ2	ALDH9A1:ENSP00000346827|P49189	0.99972
ctpH:Rv0425c|P96271	ALDH2:ENSP00000261733|P05091	0.97902
LH57_07385:Rv1349|I6X107	ATP2B3:ENSP00000263519|Q16720	0.99966
glcB:Rv1837c|I6X2F8	SCP2:ENSP00000360569|P22307	0.99935
LH57_13660:Rv2495c|I6Y0V8	MCCC2:ENSP00000343657|Q9HCC0	0.99619
dsbF:Rv1677|I6XYM2	ATP2B2:ENSP00000324172|Q01814	0.99775
LH57_10895:Rv1999c|I6XD25	ATP1A2:ENSP00000354490|P50993	0.99831
LH57_16010:Rv2936|I6XFQ3	ABCB9:ENSP00000280560|Q9NP78	0.99777
LH57_19605:Rv3596c|I6YGL7	ATP2A3:ENSP00000353072|Q93084	0.99954
rpmD:Rv0722|I6Y8J3	FASN:ENSP00000304592|P49327	0.99251
LH57_17160:Rv3143|I6YFD5	HADHA:ENSP00000370023|P40939	0.99835
LH57_14280:Rv2610c|I6X4T2	ABCB6:ENSP00000265316|Q9NP58	0.99987
LH57_07380:Rv1348|I6YAB3	ATP2B1:ENSP00000261173|P20020	0.99964
LH57_06080:Rv1106c|I6XAM4	CPS1:ENSP00000402608|P31327	0.9992
Rv0077c|O53622	ACSL4:ENSP00000339787|O60488	0.94528
LH57_19300:Rv3537|I6YGF4	AMACR:ENSP00000371517|Q9UHK6	0.96306
Rv1627c|O06144	HIBCH:ENSP00000352706|Q6NVY1	0.99904
accA2:Rv0973c|P71538	ALDH1L2:ENSP00000258494|Q3SY69	0.99963
Rv0435c|P96281	HADHA:ENSP00000370023|P40939	0.99994
galE3:Rv0536|L7N670	ATP1A1:ENSP00000295598|P05023	0.99958
LH57_16015:Rv2937|I6YER7	ATP2B2:ENSP00000324172|Q01814	0.99618
Rv1096|O53444	ABCB11:ENSP00000263817|O95342	0.97507
fadD4:Rv0214|P96396	PSMC4:ENSP00000157812|P43686	0.99999
Rv2690c|I6Y1H7	ABCB11:ENSP00000263817|O95342	0.99575
LH57_17480:Rv3198A|I6YBG8	ABCB10:ENSP00000355637|Q9NRK6	0.9972
LH57_07850:Rv1436|I6YAJ8	ACAA1:ENSP00000333664|P09110	0.99999
LH57_02330:Rv0436c|I6WYD9	ATP2A1:ENSP00000349595|O14983	0.99327
echA11:Rv1141c|O06541	ACOX1:ENSP00000293217|Q15067	0.58606
clpB:Rv0384c|I6X921	ATP1A3:ENSP00000302397|P13637	0.99999
echA7:Rv0971c|P71540	ACAD11:ENSP00000264990|Q709F0	0.9941
Rv1066|O53414	ACSL3:ENSP00000350012|O95573	0.99999
uvrC:Rv1420|I6XBF8	ABCB5:ENSP00000384881|Q2M3G0	0.99998
tal:Rv1448c|I6YAK9	TIGAR:ENSP00000179259|Q9NQ88	0.92977
LH57_04940:Rv0908|I6Y929	ABCB9:ENSP00000280560|Q9NP78	0.99945
moeB2:Rv3116|L7N674	ABCB1:ENSP00000265724|P08183	0.99918
LH57_03050:Rv0570|I6Y439	ADH5:ENSP00000296412|P11766	0.98675
LH57_09830:Rv1798|I6Y7I5	METAP1:ENSP00000296411|P53582	0.99799
echA15:Rv2679|I6YA03	ETFA:ENSP00000452762|P13804	0.89357
aroB:Rv2538c|I6Y105	CAD:ENSP00000264705|P27708	0.99571
rpsS:Rv0705|I6XW14	DDX43:ENSP00000359361|Q9NXZ2	0.99995
LH57_14835:Rv2710|I6Y1J2	DDX54:ENSP00000323858|Q8TDD1	0.99388
pyrE:Rv0382c|I6Y3M7	ATP12A:ENSP00000218548|P54707	0.99963
Rv1751|O65936	CYP51A1:ENSP00000003100|Q16850	0.99909
ctpH:Rv0425c|P96271	ABCB11:ENSP00000263817|O95342	0.98243
htpG:Rv2299c|I6Y0E8	ABCB9:ENSP00000280560|Q9NP78	0.98848
fadA2:Rv0243|O86361	AUH:ENSP00000364883|Q13825	0.99511
Rv3784|P72050	ALDH9A1:ENSP00000346827|P49189	0.99974
prs:Rv1017c|I6Y5E8	DDX42:ENSP00000374574|Q86XP3	0.99989
accD1:Rv2502c|I6YDK7	GPT:ENSP00000378408|P24298	0.98055
LH57_01780:Rv0327c|I6Y3I3	OXSM:ENSP00000280701|Q9NWU1	0.9997
grcC2:Rv0989c|O05572	PSMC6:ENSP00000401802|P62333	0.95469
accD1:Rv2502c|I6YDK7	ACSM4:ENSP00000382349|P0C7M7	0.97694
LH57_10885:Rv1997|I6Y836	ATP2A2:ENSP00000440045|P16615	0.99999
LH57_09830:Rv1798|I6Y7I5	DDX43:ENSP00000359361|Q9NXZ2	0.99886
LH57_07935:Rv1449c|I6X1A1	VCP:ENSP00000351777|P55072	1
purQ:Rv0788|I6WZF9	IMPDH1:ENSP00000345096|P20839	0.9996
echA11:Rv1141c|O06541	PHGDH:ENSP00000358417|O43175	0.97948
rplN:Rv0714|I6Y4I4	HAO1:ENSP00000368066|Q9UJM8	0.85048
Rv0385|Q7ARS9	ACSL5:ENSP00000348429|Q9ULC5	0.99796
Rv3548c|P71853	HIBCH:ENSP00000352706|Q6NVY1	0.99735
LH57_17900:Rv3274c|I6YFN6	CPS1:ENSP00000402608|P31327	0.99999
Rv0526|O06392	DDX43:ENSP00000359361|Q9NXZ2	0.99952
echA9:Rv1071c|O53419	GCDH:ENSP00000222214|Q92947	0.99982
Rv2609c|I6YDV4	AUH:ENSP00000364883|Q13825	0.92461
LH57_12230:Rv2243|I6YCX1	ABCB11:ENSP00000263817|O95342	0.99868
echA5:Rv0675|I6Y4E8	DHRS1:ENSP00000288111|Q96LJ7	0.98791
epiA:Rv1512|P71791	ATP7A:ENSP00000345728|Q04656	0.98103
Rv1722|P71980	HSD17B10:ENSP00000168216|Q99714	0.99993
carB:Rv1384|I6XXU0	HELZ2:ENSP00000417401|Q9BYK8	0.99271
accD2:Rv0974c|O86318	ACSM2B:ENSP00000327453|Q68CK6	0.96991
Rv0390|P95198	ACSL4:ENSP00000339787|O60488	0.95102
Rv3777|P72043	RRM1:ENSP00000300738|P23921	0.97952
LH57_06945:Rv1272c|I6X0U1	METAP2:ENSP00000325312|P50579	0.96521
LH57_04685:Rv0859|I6X9Z1	DBT:ENSP00000359151|P11182	0.99982
leuD:Rv2987c|I6YAT3	ACAA2:ENSP00000285093|P42765	0.99762
LH57_12010:Rv2204c|I6Y069	UBA5:ENSP00000348565|Q9GZZ9	0.96946
ndh:Rv1854c|P95160	FASN:ENSP00000304592|P49327	0.99635
Rv0428c|P96274	ALDH5A1:ENSP00000314649|P51649	0.99965
LH57_21310:Rv3914|I6XIJ6	AUH:ENSP00000364883|Q13825	0.91116
echA10:Rv1142c|O06542	ACAT1:ENSP00000265838|P24752	0.99985
trcS:Rv1032c|P96368	BCKDHA:ENSP00000443246|P12694	0.99907
plsC:Rv2483c|I6YDI9	GMDS:ENSP00000370194|O60547	0.99282
dkgA:Rv2971|I6YEU4	ALDH5A1:ENSP00000314649|P51649	0.99736
kgd:Rv1248c|I6Y628	ACCS:ENSP00000263776|Q96QU6	0.99966
LH57_12065:Rv2215|I6XDT2	CAD:ENSP00000264705|P27708	0.99878
cysM:Rv1336|I6XXQ9	CPS1:ENSP00000402608|P31327	0.99891
groS:Rv3418c|I6Y3F9	ALDH5A1:ENSP00000314649|P51649	0.99609
guaB:Rv3411c|I6X784	CYP51A1:ENSP00000003100|Q16850	1
nfo:Rv0670|I6Y4E3	PSMC2:ENSP00000292644|P35998	0.99854
LH57_02190:Rv0410c|I6Y7R3	YME1L1:ENSP00000318480|Q96TA2	0.99242
Rv3673c|I6YGW6	DBT:ENSP00000359151|P11182	0.99538
tpiA:Rv1438|I6Y6J3	ABCB11:ENSP00000263817|O95342	0.99924
metG:Rv1007c|I6Y5D9	SRR:ENSP00000339435|Q9GZT4	0.99741
fadA3:Rv1074c|O53422	DLST:ENSP00000335304|P36957	0.69383
LH57_03215:Rv0600c|I6Y885	METAP1:ENSP00000296411|P53582	0.99616
LH57_01830:Rv0337c|I6Y3J1	ACACA:ENSP00000344789|Q13085	0.99265
moeB2:Rv3116|L7N674	ABCB4:ENSP00000265723|P21439	0.99811
Rv1135A|L7N682	HADHA:ENSP00000370023|P40939	0.99892
LH57_02190:Rv0410c|I6Y7R3	CBS:ENSP00000344460|P35520	0.9998
LH57_01780:Rv0327c|I6Y3I3	ACSL1:ENSP00000281455|P33121	0.99637
trxB1:Rv1471|L7N664	ACSM2B:ENSP00000327453|Q68CK6	0.93348
trmB:Rv0208c|I6X8R7	DDX43:ENSP00000359361|Q9NXZ2	0.99537
Rv0439c|O53726	ABCB4:ENSP00000265723|P21439	0.9961
LH57_18045:Rv3303c|I6XGU5	ATP2B2:ENSP00000324172|Q01814	0.99625
deaD:Rv1253|I6Y631	RAD54L:ENSP00000361043|Q92698	0.97167
epiA:Rv1512|P71791	ATP1A1:ENSP00000295598|P05023	0.99994
echA5:Rv0675|I6Y4E8	DECR2:ENSP00000219481|Q9NUI1	0.99013
Rv2182c|O53516	ABCB1:ENSP00000265724|P08183	0.99954
Rv1686c|O33188	ACSBG1:ENSP00000258873|Q96GR2	0.99813
rpsE:Rv0721|I6X9M1	AUH:ENSP00000364883|Q13825	0.98984
pks6:Rv0405|O86335	DDX17:ENSP00000380033|Q92841	0.99933
LH57_00100:Rv0015c|I6XU70	ATP2A2:ENSP00000440045|P16615	0.99991
rpsB:Rv2890c|I6YAI8	ACO2:ENSP00000216254|Q99798	0.97046
Rv0147|P96824	ATP7A:ENSP00000345728|Q04656	0.98679
Rv2406c|P71737	METAP1D:ENSP00000315152|Q6UB28	0.99875
rpmD:Rv0722|I6Y8J3	PSMC2:ENSP00000292644|P35998	0.99632
aldC:Rv2858c|O33340	VAT1L:ENSP00000303129|Q9HCJ6	0.99741
Rv2739c|O33282	HSD17B4:ENSP00000420914|P51659	1
Rv2406c|P71737	HACL1:ENSP00000323811|Q9UJ83	0.99926
smpB:Rv3100c|I6YB59	ACADSB:ENSP00000357873|P45954	0.99996
LH57_15200:Rv2782c|I6YA84	RAD26L:ENSP00000288985|Q5T890	1
LH57_06900:Rv1263|I6Y638	ALDH1A2:ENSP00000249750|O94788	1
groEL:Rv0440|I6Y7T8	HDHD3:ENSP00000238379|Q9BSH5	0.99772
LH57_06950:Rv1273c|I6Y645	METAP1:ENSP00000296411|P53582	0.99994
trxB1:Rv1471|L7N664	DDX42:ENSP00000374574|Q86XP3	0.99921
Rv2672|P71969	ACSM5:ENSP00000327916|Q6NUN0	0.97461
Rv0312|O07239	GMDS:ENSP00000370194|O60547	0.99796
rocA:Rv1187|O50443	ATP7B:ENSP00000242839|P35670	0.99424
eno:Rv1023|I6XWV0	PEX1:ENSP00000248633|O43933	0.99999
LH57_14050:Rv2565|I6YDR1	ALDH1A3:ENSP00000332256|P47895	0.99984
LH57_18045:Rv3303c|I6XGU5	ATP1A1:ENSP00000295598|P05023	0.99994
aspA:Rv1098c|I6X0B1	ACAT2:ENSP00000356015|Q9BWD1	0.99963
smc:Rv2922c|I6XFP1	GAPDH:ENSP00000229239|P04406	0.99957
Rv1732c|P71990	PGAM2:ENSP00000297283|P15259	0.99981
dsbF:Rv1677|I6XYM2	DLD:ENSP00000205402|P09622	0.99836
LH57_10895:Rv1999c|I6XD25	ATP1A1:ENSP00000295598|P05023	0.999
recD:Rv0629c|I6Y4A2	UPF1:ENSP00000262803|Q92900	0.98928
LH57_02535:Rv0474|I6XVD5	ETFA:ENSP00000452762|P13804	0.88373
Rv1188|O50444	ALDH5A1:ENSP00000314649|P51649	0.99969
LH57_14795:Rv2702|I6YE62	CAD:ENSP00000264705|P27708	0.99834
mycP3:Rv0291|O53695	ATP2B1:ENSP00000261173|P20020	0.99984
LH57_09690:Rv1771|I6YBK5	ACSS1:ENSP00000316924|Q9NUB1	0.99543
LH57_12275:Rv2252|I6XDV8	ACAT2:ENSP00000356015|Q9BWD1	0.96439
LH57_00095:Rv0014c|I6Y2I5	ATP1A3:ENSP00000302397|P13637	0.9998
Rv1251c|O50466	OXSM:ENSP00000280701|Q9NWU1	0.99999
sdhA:Rv0248c|O53670	ACAD10:ENSP00000389813|Q6JQN1	1
LH57_04685:Rv0859|I6X9Z1	MDH1B:ENSP00000363533|Q5I0G3	0.95175
rpsK:Rv3459c|I6YC67	ECI1:ENSP00000301729|P42126	0.998
ctpH:Rv0425c|P96271	DLD:ENSP00000205402|P09622	0.99546
LH57_10885:Rv1997|I6Y836	ABCB6:ENSP00000265316|Q9NP58	0.99967
prcA:Rv2109c|I6XDC3	TAP2:ENSP00000391806|Q03519	0.93742
LH57_11390:Rv2089c|I6XZS8	ABHD14A:ENSP00000420487|Q9BUJ0	0.98852
LH57_05840:Rv1063c|I6XWZ0	ATP2C2:ENSP00000262429|O75185	0.99704
Rv1251c|O50466	ADH7:ENSP00000420269|P40394	0.99611
Rv3300c|O07166	DDX42:ENSP00000374574|Q86XP3	0.9988
fadA3:Rv1074c|O53422	ECHS1:ENSP00000357535|P30084	1
LH57_17675:Rv3230c|I6YFK4	ADH4:ENSP00000265512|P08319	0.9994
Rv3644c|O06363	FASN:ENSP00000304592|P49327	0.9971
rpoC:Rv0668|I6X9I6	GAPDH:ENSP00000229239|P04406	0.99783
Rv0312|O07239	HPGD:ENSP00000296522|P15428	0.8637
thiX:Rv0816c|I6Y8V2	GLUL:ENSP00000307900|P15104	0.99892
LH57_09530:Rv1746|I6XYX4	ABCB4:ENSP00000265723|P21439	0.9946
LH57_21280:Rv3908|I6Y4T8	HAO2:ENSP00000316339|Q9NYQ3	0.99948
LH57_16020:Rv2938|I6X5S9	ATP2B4:ENSP00000350310|P23634	0.99871
groEL:Rv0440|I6Y7T8	VCP:ENSP00000351777|P55072	1
accD2:Rv0974c|O86318	ALDH1L2:ENSP00000258494|Q3SY69	0.9998
LH57_04755:Rv0873|I6XWG6	CBR4:ENSP00000303525|Q8N4T8	0.97229
ctpH:Rv0425c|P96271	ACSM1:ENSP00000301956|Q08AH1	0.93331
idsB:Rv3383c|O50410	ATP2A2:ENSP00000440045|P16615	0.99923
LH57_08480:Rv1550|I6Y6U7	ACAD10:ENSP00000389813|Q6JQN1	0.99911
LH57_13665:Rv2496c|I6XEG1	ACACB:ENSP00000341044|O00763	0.98569
LH57_04925:Rv0905|I6Y543	VCP:ENSP00000351777|P55072	1
Rv0223c|I6X8S7	BCKDHB:ENSP00000318351|P21953	0.99999
rplM:Rv3443c|I6X7B7	ADH4:ENSP00000265512|P08319	0.99924
argG:Rv1658|I6XYK2	ALDH1A2:ENSP00000249750|O94788	1
LH57_07385:Rv1349|I6X107	ACACB:ENSP00000341044|O00763	0.97669
LH57_21280:Rv3908|I6Y4T8	PGM2L1:ENSP00000298198|Q6PCE3	0.99489
mshD:Rv0819|I6XWC6	NVL:ENSP00000281701|O15381	0.99997
LH57_16540:Rv3029c|I6YAY0	IVD:ENSP00000418397|P26440	0.9967
LH57_16015:Rv2937|I6YER7	ATP2C1:ENSP00000376914|P98194	0.99924
rhlE:Rv3211|O05855	PSMC2:ENSP00000292644|P35998	0.9998
fadA3:Rv1074c|O53422	HSD17B8:ENSP00000363794|Q92506	0.78744
LH57_10885:Rv1997|I6Y836	ATP4A:ENSP00000262623|P20648	0.99992
Rv1026|P96374	ACO2:ENSP00000216254|Q99798	0.98943
aldA:Rv0768|I6X9R9	VAT1L:ENSP00000303129|Q9HCJ6	0.99744
fadE7:Rv0400c|P95208	ACSM1:ENSP00000301956|Q08AH1	0.99999
LH57_08835:Rv1617|I6YB35	ALDH9A1:ENSP00000346827|P49189	0.99862
LH57_12895:Rv2363|I6X413	ACSM1:ENSP00000301956|Q08AH1	0.98513
Rv3813c|O07810	ATP2B1:ENSP00000261173|P20020	0.99993
LH57_00100:Rv0015c|I6XU70	DDX17:ENSP00000380033|Q92841	0.99637
pks7:Rv1661|P94996	DDX17:ENSP00000380033|Q92841	0.99985
LH57_18620:Rv3410c|I6YG23	METAP1D:ENSP00000315152|Q6UB28	1
LH57_12895:Rv2363|I6X413	METAP2:ENSP00000325312|P50579	0.91734
Rv2251|L0TBR2	OXSM:ENSP00000280701|Q9NWU1	1
Rv3575c|P96857	ACO2:ENSP00000216254|Q99798	0.9938
LH57_16700:Rv3059|I6XG25	ACSM4:ENSP00000382349|P0C7M7	0.98871
prcB:Rv2110c|I6YCG2	PEX1:ENSP00000248633|O43933	0.99993
LH57_00680:Rv0120c|I6XUG8	ABCB6:ENSP00000265316|Q9NP58	0.99886
LH57_09530:Rv1746|I6XYX4	ABCB1:ENSP00000265724|P08183	0.99471
LH57_08495:Rv1552|I6YAW6	ACAD8:ENSP00000281182|Q9UKU7	0.99968
Rv0338c|O33268	ADH1A:ENSP00000209668|P07327	0.99318
LH57_21075:Rv3868|I6YD84	RAD26L:ENSP00000288985|Q5T890	1
LH57_19135:Rv3509c|I6YCA7	UBA6:ENSP00000313454|A0AVT1	0.96996
thrB:Rv1296|I6Y665	ACCS:ENSP00000263776|Q96QU6	0.99501
LH57_07380:Rv1348|I6YAB3	METAP1:ENSP00000296411|P53582	0.99975
LH57_05300:Rv0972c|I6Y992	ECI1:ENSP00000301729|P42126	0.99951
proB:Rv2439c|I6YDE7	CPS1:ENSP00000402608|P31327	0.99891
LH57_08130:Rv1483|I6X1D4	ACACA:ENSP00000344789|Q13085	0.74315
sugI:Rv3331|L0TDU1	ACAA2:ENSP00000285093|P42765	0.98014
nrdH:Rv3053c|I6YB06	ACAT1:ENSP00000265838|P24752	0.9996
rhlE:Rv3211|O05855	SUPV3L1:ENSP00000352678|Q8IYB8	0.9996
recA:Rv2737c|I6YE90	TAP2:ENSP00000391806|Q03519	0.87479
Rv1473|O53164	ALDH2:ENSP00000261733|P05091	0.99742
pepD:Rv0983|O53896	MALSU1:ENSP00000419370|Q96EH3	0.97857
LH57_18555:Rv3397c|I6X768	CYP51A1:ENSP00000003100|Q16850	1
LH57_00095:Rv0014c|I6Y2I5	ATP1A1:ENSP00000295598|P05023	0.99996
LH57_10170:Rv1866|A0A089S6H1	DHCR24:ENSP00000360316|Q15392	0.99986
greA:Rv1080c|I6X092	HAO2:ENSP00000316339|Q9NYQ3	0.9857
gpsA:Rv2982c|I6YAS7	CHD2:ENSP00000377747|O14647	0.79967
LH57_16285:Rv2985|I6YEV7	HSD17B4:ENSP00000420914|P51659	0.99999
echA7:Rv0971c|P71540	SLC27A6:ENSP00000262462|Q9Y2P4	0.99942
LH57_04910:Rv0902c|I6XA26	BCKDHB:ENSP00000318351|P21953	0.99633
guaB:Rv3411c|I6X784	ALDH5A1:ENSP00000314649|P51649	0.99869
grcC2:Rv0989c|O05572	ATP12A:ENSP00000218548|P54707	0.99664
Rv1867|P95148	ALDH1A1:ENSP00000297785|P00352	0.99939
Rv0045c|I6XU97	ADH4:ENSP00000265512|P08319	0.99981
LH57_14045:Rv2564|I6XEL4	ALDH1A3:ENSP00000332256|P47895	0.99988
LH57_12250:Rv2247|I6XDV6	BCKDHA:ENSP00000443246|P12694	0.99989
tig:Rv2462c|I6Y0S7	ABCB5:ENSP00000384881|Q2M3G0	0.98863
Rv0223c|I6X8S7	ACO2:ENSP00000216254|Q99798	0.99997
LH57_09445:Rv1731|I6X273	CYP51A1:ENSP00000003100|Q16850	1
dnaK:Rv0350|I6Y7L1	ABCB4:ENSP00000265723|P21439	0.9989
LH57_16540:Rv3029c|I6YAY0	ACAD10:ENSP00000389813|Q6JQN1	0.99961
aldC:Rv2858c|O33340	BCKDHA:ENSP00000443246|P12694	0.99817
pyrC:Rv1381|I6YAE6	HAO1:ENSP00000368066|Q9UJM8	0.94567
LH57_04685:Rv0859|I6X9Z1	SCP2:ENSP00000360569|P22307	0.99997
pks5:Rv1527c|O53901	DDX42:ENSP00000374574|Q86XP3	1
acsA:Rv3667|I6XHX3	ACACA:ENSP00000344789|Q13085	0.98153
echA7:Rv0971c|P71540	ACOX2:ENSP00000307697|Q99424	0.99867
trxB1:Rv1471|L7N664	PGAM2:ENSP00000297283|P15259	0.99975
ndk:Rv2445c|I6X4A3	FHIT:ENSP00000342087|P49789	0.99971
agpS:Rv3107c|O05784	CCBL2:ENSP00000260508|Q6YP21	0.99999
Rv0312|O07239	RAD26L:ENSP00000288985|Q5T890	1
LH57_21075:Rv3868|I6YD84	ABCB10:ENSP00000355637|Q9NRK6	0.99577
LH57_15575:Rv2855|I6XFH2	ADH6:ENSP00000378359|P28332	0.99666
trxB1:Rv1471|L7N664	TIGAR:ENSP00000179259|Q9NQ88	0.95847
ilvD:Rv0189c|I6XUM9	ALDH5A1:ENSP00000314649|P51649	0.99863
oxcA:Rv0118c|O53639	CRYL1:ENSP00000298248|Q9Y2S2	0.99259
LH57_03710:Rv0687|I6X9J9	ACOX3:ENSP00000348775|O15254	0.99905
sucC:Rv0951|I6Y586	ACAT1:ENSP00000265838|P24752	0.99953
glmS:Rv3436c|I6XH78	DDX43:ENSP00000359361|Q9NXZ2	1
echA4:Rv0673|I6Y8F2	ACSM2A:ENSP00000219054|Q08AH3	0.99055
Rv0133|P96810	HSD17B4:ENSP00000420914|P51659	0.99994
fadD4:Rv0214|P96396	NVL:ENSP00000281701|O15381	0.99892
kgd:Rv1248c|I6Y628	ACOX3:ENSP00000348775|O15254	0.99975
rpsI:Rv3442c|I6YG57	DDX42:ENSP00000374574|Q86XP3	0.99402
dnaK:Rv0350|I6Y7L1	ILVBL:ENSP00000263383|A1L0T0	0.99818
Rv1722|P71980	ACACB:ENSP00000341044|O00763	0.97061
ndk:Rv2445c|I6X4A3	DDX17:ENSP00000380033|Q92841	0.9982
clpB:Rv0384c|I6X921	ATP1A4:ENSP00000357060|Q13733	0.99999
mmsA:Rv0753c|O53816	ACSM4:ENSP00000382349|P0C7M7	0.87872
LH57_08900:Rv1629|I6Y715	SMARCAD1:ENSP00000351947|Q9H4L7	0.99971
LH57_04220:Rv0778|I6X9S9	ALDH1A2:ENSP00000249750|O94788	1
Rv0077c|O53622	ACSL6:ENSP00000296869|Q9UKU0	0.99658
Rv0794c|I6Y4U4	ADH4:ENSP00000265512|P08319	0.99916
LH57_05875:Rv1070c|I6X082	CS:ENSP00000446743|O75390	0.92668
LH57_18910:Rv3464|I6YC72	CBR4:ENSP00000303525|Q8N4T8	0.9845
lipQ:Rv2485c|I6Y9F7	TIGAR:ENSP00000179259|Q9NQ88	0.99974
mmsA:Rv0753c|O53816	ATP7B:ENSP00000242839|P35670	0.97789
Rv0077c|O53622	ADH4:ENSP00000265512|P08319	0.99988
Rv0303|O07230	ACAD11:ENSP00000264990|Q709F0	0.99639
LH57_02565:Rv0480c|I6X972	ABCB4:ENSP00000265723|P21439	0.99779
LH57_07360:Rv1345|I6Y6A9	VCP:ENSP00000351777|P55072	1
pcnA:Rv3907c|L7N672	DDX43:ENSP00000359361|Q9NXZ2	0.9992
Rv1257c|Q11061	CPS1:ENSP00000402608|P31327	1
rpoA:Rv3457c|I6YG71	RAD26L:ENSP00000288985|Q5T890	1
groS:Rv3418c|I6Y3F9	ALDH2:ENSP00000261733|P05091	0.99776
Rv2672|P71969	SLC27A6:ENSP00000262462|Q9Y2P4	0.99626
fadE5:Rv0244c|O53666	CAD:ENSP00000264705|P27708	0.99709
Rv1188|O50444	GMDS:ENSP00000370194|O60547	0.99976
fadE4:Rv0231|P96414	ACSL4:ENSP00000339787|O60488	0.86913
LH57_05840:Rv1063c|I6XWZ0	ATP1A4:ENSP00000357060|Q13733	1
pgk:Rv1437|I6X185	ATP7A:ENSP00000345728|Q04656	0.94416
Rv3049c|I6Y2E2	HSD17B4:ENSP00000420914|P51659	0.99135
Rv2263|O53537	NUDT3:ENSP00000351650|O95989	0.66258
rpsS:Rv0705|I6XW14	DDX42:ENSP00000374574|Q86XP3	0.99963
LH57_04220:Rv0778|I6X9S9	ACSBG2:ENSP00000252669|Q5FVE4	0.99925
LH57_05875:Rv1070c|I6X082	ACSM5:ENSP00000327916|Q6NUN0	0.99989
ilvA:Rv1559|I6Y6V4	ABCB11:ENSP00000263817|O95342	0.99827
Rv0077c|O53622	ECH1:ENSP00000470059|Q13011	0.86841
Rv2182c|O53516	PGAM2:ENSP00000297283|P15259	0.99967
LH57_10895:Rv1999c|I6XD25	ATP2C1:ENSP00000376914|P98194	0.99333
LH57_13665:Rv2496c|I6XEG1	DHRS1:ENSP00000288111|Q96LJ7	0.75886
LH57_09510:Rv1743|I6YBI4	TAP1:ENSP00000346206|Q03518	0.97553
dnaJ:Rv0352|I6Y3K4	ABCB6:ENSP00000265316|Q9NP58	0.98975
Rv3777|P72043	ALDH1A3:ENSP00000332256|P47895	0.99915
LH57_18620:Rv3410c|I6YG23	DHRS1:ENSP00000288111|Q96LJ7	0.99493
rplA:Rv0641|I6WYZ2	ABCB4:ENSP00000265723|P21439	0.9971
LH57_12740:Rv2334|I6Y910	HADHA:ENSP00000370023|P40939	0.99338
LH57_08835:Rv1617|I6YB35	ADH1A:ENSP00000209668|P07327	0.99199
fadE9:Rv0752c|I6Y4R2	IDH3A:ENSP00000299518|P50213	0.93584
carB:Rv1384|I6XXU0	GMDS:ENSP00000370194|O60547	0.99983
Rv0526|O06392	VCP:ENSP00000351777|P55072	0.99998
LH57_12275:Rv2252|I6XDV8	LDHD:ENSP00000300051|Q86WU2	0.99156
echA7:Rv0971c|P71540	GCDH:ENSP00000222214|Q92947	0.99943
mdh:Rv1240|I6XB21	ALDH1A1:ENSP00000297785|P00352	0.99987
LH57_04910:Rv0902c|I6XA26	ECI1:ENSP00000301729|P42126	0.99765
LH57_21310:Rv3914|I6XIJ6	ATP7A:ENSP00000345728|Q04656	0.92269
fadE7:Rv0400c|P95208	ACSM3:ENSP00000289416|Q53FZ2	0.99325
echA15:Rv2679|I6YA03	GRHPR:ENSP00000313432|Q9UBQ7	0.99985
LH57_21075:Rv3868|I6YD84	DDX42:ENSP00000374574|Q86XP3	0.99816
mmsA:Rv0753c|O53816	EPHX2:ENSP00000430269|P34913	0.99296
LH57_07850:Rv1436|I6YAJ8	ACACB:ENSP00000341044|O00763	0.99996
Rv0161|O07406	ACCSL:ENSP00000368109|Q4AC99	0.99474
LH57_19605:Rv3596c|I6YGL7	ATP1A2:ENSP00000354490|P50993	0.9998
Rv2251|L0TBR2	ACSL4:ENSP00000339787|O60488	0.9945
Rv1667c|O53915	ACSM4:ENSP00000382349|P0C7M7	0.91641
LH57_04840:Rv0889c|I6Y908	ATP2C2:ENSP00000262429|O75185	0.9978
rplO:Rv0723|I6WZ66	DDX43:ENSP00000359361|Q9NXZ2	0.99905
LH57_06900:Rv1263|I6Y638	ALDH9A1:ENSP00000346827|P49189	0.99971
echA18:Rv3373|O50402	ACSS1:ENSP00000316924|Q9NUB1	0.99956
LH57_06080:Rv1106c|I6XAM4	ATP12A:ENSP00000218548|P54707	0.99949
rpsC:Rv0707|I6Y8I3	IMPDH1:ENSP00000345096|P20839	0.99332
LH57_14050:Rv2565|I6YDR1	ATP2B2:ENSP00000324172|Q01814	0.99771
Rv2251|L0TBR2	ACSBG1:ENSP00000258873|Q96GR2	0.99991
lipA:Rv2218|I6Y8Q8	DHRS1:ENSP00000288111|Q96LJ7	0.8713
LH57_20935:Rv3842c|I6Y4N4	SLC27A6:ENSP00000262462|Q9Y2P4	0.99848
carB:Rv1384|I6XXU0	DNA2:ENSP00000382133|P51530	0.96836
LH57_12250:Rv2247|I6XDV6	HADHB:ENSP00000325136|P55084	0.99956
LH57_00425:Rv0073|I6Y2P2	ADH1B:ENSP00000306606|P00325	0.97706
Rv2683|I6X540	ACSM1:ENSP00000301956|Q08AH1	0.97124
LH57_21280:Rv3908|I6Y4T8	IMPDH2:ENSP00000321584|P12268	1
Rv0312|O07239	IMPDH1:ENSP00000345096|P20839	0.99965
LH57_07385:Rv1349|I6X107	PEX1:ENSP00000248633|O43933	1
LH57_12250:Rv2247|I6XDV6	ACAT1:ENSP00000265838|P24752	0.99997
fadB:Rv0860|O53872	SPATA5:ENSP00000274008|Q8NB90	0.99956
Rv0919|I6XA42	NVL:ENSP00000281701|O15381	0.9995
echA11:Rv1141c|O06541	HADHB:ENSP00000325136|P55084	0.99906
ahcY:Rv3248c|I6Y309	ERP44:ENSP00000262455|Q9BS26	0.68914
Rv2184c|O53518	ATP2C1:ENSP00000376914|P98194	0.99994
LH57_07360:Rv1345|I6Y6A9	ECHDC2:ENSP00000360577|Q86YB7	0.91539
rpoA:Rv3457c|I6YG71	ATP2B2:ENSP00000324172|Q01814	0.97326
LH57_06080:Rv1106c|I6XAM4	PPAT:ENSP00000264220|Q06203	0.99957
efp:Rv2534c|I6XEJ1	HSD17B4:ENSP00000420914|P51659	1
LH57_16075:Rv2948c|I6YES5	SRR:ENSP00000339435|Q9GZT4	0.99809
mmsA:Rv0753c|O53816	ACACA:ENSP00000344789|Q13085	0.70324
aldC:Rv2858c|O33340	PECR:ENSP00000265322|Q9BY49	0.82393
lpqL:Rv0418|P96264	ATP1A4:ENSP00000357060|Q13733	0.99998
mycP5:Rv1796|O53945	ATP2C2:ENSP00000262429|O75185	0.99253
LH57_09460:Rv1734c|I6YBH5	ALDH9A1:ENSP00000346827|P49189	0.99838
LH57_12040:Rv2210c|I6XDS7	CTH:ENSP00000359976|P32929	0.99983
prs:Rv1017c|I6Y5E8	CAD:ENSP00000264705|P27708	0.99981
LH57_08900:Rv1629|I6Y715	UBA5:ENSP00000348565|Q9GZZ9	0.99781
proB:Rv2439c|I6YDE7	DDX17:ENSP00000380033|Q92841	0.99942
Rv3777|P72043	ALDH1L2:ENSP00000258494|Q3SY69	0.9993
thiX:Rv0816c|I6Y8V2	AUH:ENSP00000364883|Q13825	0.98759
recA:Rv2737c|I6YE90	ATP4A:ENSP00000262623|P20648	0.99809
groEL:Rv3417c|I6YC25	HPGD:ENSP00000296522|P15428	0.94236
rpoA:Rv3457c|I6YG71	ATP7B:ENSP00000242839|P35670	0.71964
echA7:Rv0971c|P71540	ACAD9:ENSP00000312618|Q9H845	0.9971
LH57_13660:Rv2495c|I6Y0V8	ALDH1A1:ENSP00000297785|P00352	0.99884
Rv1251c|O50466	SMARCAL1:ENSP00000349823|Q9NZC9	0.99321
Rv0439c|O53726	CYP51A1:ENSP00000003100|Q16850	1
groEL:Rv3417c|I6YC25	ACAT1:ENSP00000265838|P24752	0.99973
LH57_04135:Rv0761c|I6Y4R8	ADH7:ENSP00000420269|P40394	0.96525
LH57_04840:Rv0889c|I6Y908	ATP2B2:ENSP00000324172|Q01814	0.99367
LH57_05955:Rv1086|I6Y5K0	DDX5:ENSP00000225792|P17844	0.99988
fadE7:Rv0400c|P95208	ECI1:ENSP00000301729|P42126	1
cysM:Rv1336|I6XXQ9	ABCB5:ENSP00000384881|Q2M3G0	0.99977
rplL:Rv0652|I6Y4C5	ADH1A:ENSP00000209668|P07327	0.97882
fadB:Rv0860|O53872	ADH4:ENSP00000265512|P08319	0.99976
LH57_18045:Rv3303c|I6XGU5	ADH7:ENSP00000420269|P40394	0.91294
LH57_08835:Rv1617|I6YB35	ATP2B2:ENSP00000324172|Q01814	0.99627
kgd:Rv1248c|I6Y628	ACADSB:ENSP00000357873|P45954	0.99996
Rv1667c|O53915	SUPV3L1:ENSP00000352678|Q8IYB8	0.99694
echA11:Rv1141c|O06541	YME1L1:ENSP00000318480|Q96TA2	0.99785
rsmA:Rv1010|I6Y9D0	MTAP:ENSP00000385916|Q13126	0.9836
LH57_00100:Rv0015c|I6XU70	METAP1:ENSP00000296411|P53582	0.99792
fadD9:Rv2590|Q50631	ACADSB:ENSP00000357873|P45954	0.99994
LH57_14860:Rv2715|I6Y1J4	METAP1D:ENSP00000315152|Q6UB28	0.99938
rplJ:Rv0651|I6WZ02	DDX17:ENSP00000380033|Q92841	0.99814
Rv0339c|O33269	OXSM:ENSP00000280701|Q9NWU1	0.99316
rnz:Rv2407|I6Y978	MDH1B:ENSP00000363533|Q5I0G3	0.95481
LH57_02470:Rv0462|I6Y7V9	METAP1D:ENSP00000315152|Q6UB28	0.99519
Rv1732c|P71990	PSMC6:ENSP00000401802|P62333	0.98733
echA11:Rv1141c|O06541	SLC27A3:ENSP00000357650|Q5K4L6	0.99875
fadD5:Rv0166|O07411	NVL:ENSP00000281701|O15381	0.99867
fbiB:Rv3262|I6YBM8	TXNDC5:ENSP00000369081|Q8NBS9	0.69009
serS:Rv3834c|I6YH93	OXSM:ENSP00000280701|Q9NWU1	0.99877
leuA:Rv3710|I6X854	IMPDH2:ENSP00000321584|P12268	0.99885
LH57_14050:Rv2565|I6YDR1	ALDH1A2:ENSP00000249750|O94788	1
LH57_11040:Rv2026c|I6Y864	ATP2C2:ENSP00000262429|O75185	0.99908
LH57_06505:Rv1185c|I6XAV7	NVL:ENSP00000281701|O15381	0.99868
LH57_08485:Rv1551|I6XY88	DDX17:ENSP00000380033|Q92841	0.9957
LH57_11915:Rv2187|I6YCS0	IVD:ENSP00000418397|P26440	0.99404
Rv3684|O69652	ADH7:ENSP00000420269|P40394	0.92303
acsA:Rv3667|I6XHX3	ATP1A4:ENSP00000357060|Q13733	1
glnH:Rv0411c|P96257	ALDH1A2:ENSP00000249750|O94788	1
Rv3218|O05848	PSMC2:ENSP00000292644|P35998	0.99531
Rv2609c|I6YDV4	PGLS:ENSP00000252603|O95336	0.92219
folD:Rv3356c|I6YBW9	HADHB:ENSP00000325136|P55084	0.96048
LH57_16535:Rv3028c|I6X626	AUH:ENSP00000364883|Q13825	0.94827
moeW:Rv2338c|P95234	TAP2:ENSP00000391806|Q03519	0.7986
LH57_15575:Rv2855|I6XFH2	ATP2A3:ENSP00000353072|Q93084	0.9999
Rv1458c|O53149	ABCB6:ENSP00000265316|Q9NP58	0.99841
fadE2:Rv0154c|P96831	ACSL6:ENSP00000296869|Q9UKU0	0.99651
leuB:Rv2995c|I6YEW7	PSMC4:ENSP00000157812|P43686	1
sdhA:Rv3318|O53370	PSMC3:ENSP00000298852|P17980	0.97378
rpsP:Rv2909c|I6X5P6	OXSM:ENSP00000280701|Q9NWU1	0.99779
dnaK:Rv0350|I6Y7L1	ACAA2:ENSP00000285093|P42765	0.99773
echA15:Rv2679|I6YA03	ACAD8:ENSP00000281182|Q9UKU7	0.99837
leuS:Rv0041|I6X8C9	HSD17B4:ENSP00000420914|P51659	0.99999
LH57_09445:Rv1731|I6X273	ADH4:ENSP00000265512|P08319	0.99815
Rv3218|O05848	ATP2C2:ENSP00000262429|O75185	0.98916
LH57_05355:Rv0982|I6WZY6	ACAD9:ENSP00000312618|Q9H845	0.99428
LH57_09530:Rv1746|I6XYX4	TAP1:ENSP00000346206|Q03518	0.97372
Rv2998A|Q6MX20	HADHA:ENSP00000370023|P40939	0.99951
metK:Rv1392|I6X149	ILVBL:ENSP00000263383|A1L0T0	0.99903
Rv1096|O53444	ABCB10:ENSP00000355637|Q9NRK6	0.97071
LH57_07850:Rv1436|I6YAJ8	ATP12A:ENSP00000218548|P54707	1
fadH:Rv1175c|O50431	CBS:ENSP00000344460|P35520	1
mycP4:Rv3449|I6YC58	ATP4A:ENSP00000262623|P20648	0.99946
LH57_00680:Rv0120c|I6XUG8	SLC27A1:ENSP00000252595|Q6PCB7	0.94357
glcB:Rv1837c|I6X2F8	ACAA1:ENSP00000333664|P09110	0.99737
atpD:Rv1310|I6X0X1	ATP1A4:ENSP00000357060|Q13733	0.99999
LH57_14365:Rv2625c|I6Y9V1	ALDH8A1:ENSP00000265605|Q9H2A2	0.995
LH57_00530:Rv0092|I6X8H6	ATP1A1:ENSP00000295598|P05023	0.99908
rpsO:Rv2785c|I6YED3	PSMC4:ENSP00000157812|P43686	1
aldC:Rv2858c|O33340	CYP51A1:ENSP00000003100|Q16850	1
aroK:Rv2539c|I6XEJ5	ACACB:ENSP00000341044|O00763	0.71683
LH57_16015:Rv2937|I6YER7	ATP2A2:ENSP00000440045|P16615	0.99996
LH57_06590:Rv1202|I6X0L6	NVL:ENSP00000281701|O15381	0.99995
mdh:Rv1240|I6XB21	METAP2:ENSP00000325312|P50579	0.93666
ileS:Rv1536|I6XY74	TRHDE:ENSP00000261180|Q9UKU6	0.96829
purH:Rv0957|I6XWN4	ADH5:ENSP00000296412|P11766	0.97505
gnd1:Rv1844c|Q79FJ2	ADH1A:ENSP00000209668|P07327	0.99161
echA15:Rv2679|I6YA03	ACSL6:ENSP00000296869|Q9UKU0	0.99529
sdhA:Rv3318|O53370	ATP2A3:ENSP00000353072|Q93084	0.99996
fadE8:Rv0672|I6X9J0	HADHA:ENSP00000370023|P40939	0.99967
chaA:Rv1607|O53910	ATP2B1:ENSP00000261173|P20020	0.9999
trxA:Rv1470|O53161	ABCB6:ENSP00000265316|Q9NP58	0.99644
leuC:Rv2988c|I6Y271	GAPDHS:ENSP00000222286|O14556	0.99989
glcB:Rv1837c|I6X2F8	ADH5:ENSP00000296412|P11766	0.97838
LH57_04150:Rv0764c|I6Y8Q4	ACSBG2:ENSP00000252669|Q5FVE4	0.99898
LH57_04910:Rv0902c|I6XA26	GLUL:ENSP00000307900|P15104	0.95833
LH57_16020:Rv2938|I6X5S9	TAP1:ENSP00000346206|Q03518	0.98316
acnA:Rv1475c|A0A089QPF4	HIBCH:ENSP00000352706|Q6NVY1	0.99987
pepN:Rv2467|L7N655	ATP2C2:ENSP00000262429|O75185	0.99863
adk:Rv0733|I6WZ75	GPT:ENSP00000378408|P24298	0.99804
rpsO:Rv2785c|I6YED3	YME1L1:ENSP00000318480|Q96TA2	0.98798
Rv3672c|I6XHX8	HAO1:ENSP00000368066|Q9UJM8	0.86843
purQ:Rv0788|I6WZF9	MCCC1:ENSP00000265594|Q96RQ3	0.99937
LH57_11920:Rv2188c|I6X3J8	ATP2C2:ENSP00000262429|O75185	0.99978
Rv3026c|I6XFY8	HSD17B4:ENSP00000420914|P51659	0.99999
cydC:Rv1620c|O06137	ATP2B4:ENSP00000350310|P23634	0.99848
mpa:Rv2115c|I6YCG7	CHD7:ENSP00000392028|Q9P2D1	0.93961
gcvH:Rv1826|I6YBP9	ALDH1L2:ENSP00000258494|Q3SY69	0.99996
echA4:Rv0673|I6Y8F2	ACSL3:ENSP00000350012|O95573	0.99969
Rv1686c|O33188	ATP2B3:ENSP00000263519|Q16720	0.99337
Rv2182c|O53516	CAD:ENSP00000264705|P27708	0.99936
Rv0303|O07230	ECH1:ENSP00000470059|Q13011	0.87728
mycP5:Rv1796|O53945	ABCB10:ENSP00000355637|Q9NRK6	0.9816
LH57_14620:Rv2667|I6YE37	ATP2A1:ENSP00000349595|O14983	0.99994
Rv0312|O07239	BCKDHB:ENSP00000318351|P21953	0.99844
LH57_02695:Rv0502|I6X986	ABCB9:ENSP00000280560|Q9NP78	0.99696
rpsE:Rv0721|I6X9M1	ECI1:ENSP00000301729|P42126	0.99928
LH57_14365:Rv2625c|I6Y9V1	PSMC2:ENSP00000292644|P35998	0.99844
ctpH:Rv0425c|P96271	ATP12A:ENSP00000218548|P54707	0.98293
dnaK:Rv0350|I6Y7L1	ALDH9A1:ENSP00000346827|P49189	0.99937
LH57_10935:Rv2006|I6X2Y1	ADH1B:ENSP00000306606|P00325	0.98135
fadA6:Rv3556c|I6XHJ3	DLD:ENSP00000205402|P09622	1
LH57_20745:Rv3806c|I6YD29	ABCB9:ENSP00000280560|Q9NP78	0.98618
dsbF:Rv1677|I6XYM2	HSD17B10:ENSP00000168216|Q99714	0.99812
nusA:Rv2841c|I6YEI3	RAD26L:ENSP00000288985|Q5T890	1
trxA:Rv1470|O53161	ABCB8:ENSP00000351717|Q9NUT2	0.99146
ctpH:Rv0425c|P96271	ATP1A2:ENSP00000354490|P50993	0.99742
far:Rv0855|I6Y8Y0	AGPS:ENSP00000264167|O00116	0.99998
LH57_04755:Rv0873|I6XWG6	ATP12A:ENSP00000218548|P54707	0.99663
ephF:Rv0134|P96811	AUH:ENSP00000364883|Q13825	0.919
mycP3:Rv0291|O53695	ATP12A:ENSP00000218548|P54707	0.99981
tyrA_1:Rv3754|A0A062WIM3	HSPA9:ENSP00000297185|P38646	0.99599
LH57_20655:Rv3788|I6XI71	ALDH8A1:ENSP00000265605|Q9H2A2	0.97985
recA:Rv2737c|I6YE90	ATP2A3:ENSP00000353072|Q93084	0.99738
rplY:Rv1015c|I6Y9D5	BCKDHB:ENSP00000318351|P21953	0.9978
LH57_16630:Rv3045|I6XG08	METAP1D:ENSP00000315152|Q6UB28	0.99965
LH57_00680:Rv0120c|I6XUG8	ABCB11:ENSP00000263817|O95342	0.99396
fadD6:Rv1206|O05307	ECHDC2:ENSP00000360577|Q86YB7	0.99994
LH57_04655:Rv0853c|I6XWF2	RAD54L:ENSP00000361043|Q92698	0.99948
LH57_06945:Rv1272c|I6X0U1	ATP2B4:ENSP00000350310|P23634	0.99953
pepA:Rv0125|O07175	ACSBG2:ENSP00000252669|Q5FVE4	1
Rv2775|O33317	ALDH1L2:ENSP00000258494|Q3SY69	0.9992
Rv1188|O50444	ALDH1A2:ENSP00000249750|O94788	1
folD:Rv3356c|I6YBW9	ALDH5A1:ENSP00000314649|P51649	0.96734
rplL:Rv0652|I6Y4C5	ADH5:ENSP00000296412|P11766	0.98094
rpoC:Rv0668|I6X9I6	ALDH1L2:ENSP00000258494|Q3SY69	0.99965
ychF:Rv1112|O53459	GSR:ENSP00000221130|P00390	0.95132
LH57_05875:Rv1070c|I6X082	SLC27A4:ENSP00000300456|Q6P1M0	0.99963
acpS:Rv2523c|I6Y9J6	OXSM:ENSP00000280701|Q9NWU1	0.99995
LH57_04635:Rv0849|I6X9Y5	ATP2A3:ENSP00000353072|Q93084	0.99831
uvrC:Rv1420|I6XBF8	MRM1:ENSP00000250156|Q6IN84	0.56473
LH57_17525:Rv3206c|I6X6P0	CAD:ENSP00000264705|P27708	0.9939
LH57_05355:Rv0982|I6WZY6	ACADS:ENSP00000242592|P16219	0.9998
mhpE:Rv3469c|O06334	HAO2:ENSP00000316339|Q9NYQ3	0.99583
aldA:Rv0768|I6X9R9	ADH1A:ENSP00000209668|P07327	0.99818
eno:Rv1023|I6XWV0	ALDH1L2:ENSP00000258494|Q3SY69	0.99808
sucC:Rv0951|I6Y586	ACAD8:ENSP00000281182|Q9UKU7	0.98805
LH57_16400:Rv3003c|I6YEX6	IMPDH2:ENSP00000321584|P12268	0.99999
accD2:Rv0974c|O86318	BCKDHB:ENSP00000318351|P21953	0.9994
recD:Rv0629c|I6Y4A2	RAD54L:ENSP00000361043|Q92698	0.78549
cobB:Rv1151c|I6Y5R5	HADHA:ENSP00000370023|P40939	0.99664
pepQ:Rv2535c|I6YDN6	ABHD14A:ENSP00000420487|Q9BUJ0	0.9918
LH57_21280:Rv3908|I6Y4T8	DNA2:ENSP00000382133|P51530	0.99921
LH57_14365:Rv2625c|I6Y9V1	ATP2B3:ENSP00000263519|Q16720	0.99807
sdhB:Rv3319|O53371	AGPS:ENSP00000264167|O00116	0.99814
rplN:Rv0714|I6Y4I4	METAP1D:ENSP00000315152|Q6UB28	0.99566
LH57_13010:Rv2386c|I6XE71	CCBL2:ENSP00000260508|Q6YP21	0.99863
Rv0919|I6XA42	OXSM:ENSP00000280701|Q9NWU1	0.99843
sdhA:Rv3318|O53370	ACADVL:ENSP00000349297|P49748	0.99987
fadE20:Rv2724c|O33229	ACSM6:ENSP00000340296|Q6P461	0.91377
carB:Rv1384|I6XXU0	AGPS:ENSP00000264167|O00116	0.99991
accA2:Rv0973c|P71538	ACAA1:ENSP00000333664|P09110	0.99857
glmS:Rv3436c|I6XH78	CAD:ENSP00000264705|P27708	0.99997
LH57_21155:Rv3884c|I6Y4R9	CHD2:ENSP00000377747|O14647	0.85663
fadE4:Rv0231|P96414	ACSM1:ENSP00000301956|Q08AH1	0.99713
Rv0385|Q7ARS9	ALDH8A1:ENSP00000265605|Q9H2A2	0.99111
LH57_04840:Rv0889c|I6Y908	BCKDHA:ENSP00000443246|P12694	0.99892
LH57_06280:Rv1144|I6Y9R7	ACAA2:ENSP00000285093|P42765	0.99997
kgd:Rv1248c|I6Y628	ACOX2:ENSP00000307697|Q99424	0.99779
Rv2681|I6XF17	SLC27A6:ENSP00000262462|Q9Y2P4	0.99202
acpP:Rv2244|I6X3P5	ABHD14A:ENSP00000420487|Q9BUJ0	0.98825
Rv1817|Q50616	ATP2C2:ENSP00000262429|O75185	0.99981
echA7:Rv0971c|P71540	ACAD10:ENSP00000389813|Q6JQN1	0.99993
leuB:Rv2995c|I6YEW7	NVL:ENSP00000281701|O15381	0.99993
LH57_04840:Rv0889c|I6Y908	ATP1A1:ENSP00000295598|P05023	0.99984
rplJ:Rv0651|I6WZ02	SUPV3L1:ENSP00000352678|Q8IYB8	0.99545
rpoA:Rv3457c|I6YG71	ATP2C1:ENSP00000376914|P98194	0.98816
LH57_02450:Rv0458|I6WYF7	ATP1A4:ENSP00000357060|Q13733	1
Rv0390|P95198	ACSL5:ENSP00000348429|Q9ULC5	0.99974
LH57_12040:Rv2210c|I6XDS7	ABCB6:ENSP00000265316|Q9NP58	0.99988
LH57_10935:Rv2006|I6X2Y1	PEX1:ENSP00000248633|O43933	0.99998
Rv0077c|O53622	METAP2:ENSP00000325312|P50579	0.99259
tal:Rv1448c|I6YAK9	ADH7:ENSP00000420269|P40394	0.94538
leuB:Rv2995c|I6YEW7	SCP2:ENSP00000360569|P22307	0.99989
rpmD:Rv0722|I6Y8J3	CPS1:ENSP00000402608|P31327	0.98699
LH57_11540:Rv2118c|I6XZV8	DDX17:ENSP00000380033|Q92841	0.99972
lipU:Rv1076|O53424	ECHS1:ENSP00000357535|P30084	0.99903
LH57_04150:Rv0764c|I6Y8Q4	ATP4A:ENSP00000262623|P20648	0.99983
Rv3218|O05848	ATP4A:ENSP00000262623|P20648	0.99834
ychF:Rv1112|O53459	NUDT10:ENSP00000348831|Q8NFP7	0.81664
accD4:Rv3799c|O53578	ALDH8A1:ENSP00000265605|Q9H2A2	0.99387
accD1:Rv2502c|I6YDK7	ALDH1A3:ENSP00000332256|P47895	0.99995
LH57_04720:Rv0866|I6WZM7	MOCS1:ENSP00000362282|Q9NZB8	0.9983
plsC:Rv2483c|I6YDI9	HPGD:ENSP00000296522|P15428	0.96026
LH57_13545:Rv2477c|I6XEE4	IMPDH2:ENSP00000321584|P12268	0.99957
Rv0045c|I6XU97	ACSL3:ENSP00000350012|O95573	0.99913
fadH:Rv1175c|O50431	ADH4:ENSP00000265512|P08319	0.99922
LH57_08900:Rv1629|I6Y715	TXNDC5:ENSP00000369081|Q8NBS9	0.91008
LH57_04635:Rv0849|I6X9Y5	ACSL3:ENSP00000350012|O95573	0.99954
Rv1218c|O86311	ABCB8:ENSP00000351717|Q9NUT2	0.99575
Rv1428c|O06830	ATP1A1:ENSP00000295598|P05023	0.99978
LH57_21155:Rv3884c|I6Y4R9	DDX42:ENSP00000374574|Q86XP3	0.99888
agpS:Rv3107c|O05784	ACSBG1:ENSP00000258873|Q96GR2	0.99989
LH57_05910:Rv1077|I6XX03	LDHD:ENSP00000300051|Q86WU2	0.99606
acpA:Rv0033|I6WX95	ACSS1:ENSP00000316924|Q9NUB1	0.9988
LH57_19300:Rv3537|I6YGF4	BCKDHB:ENSP00000318351|P21953	0.99997
Rv1428c|O06830	ABCB5:ENSP00000384881|Q2M3G0	0.99809
cydC:Rv1620c|O06137	ATP2A1:ENSP00000349595|O14983	0.99609
fusA:Rv0684|I6WZ34	ADH7:ENSP00000420269|P40394	0.81257
gca:Rv0112|O53634	HSD17B4:ENSP00000420914|P51659	0.99995
htpG:Rv2299c|I6Y0E8	IMPDH1:ENSP00000345096|P20839	0.99657
LH57_09460:Rv1734c|I6YBH5	ACADL:ENSP00000233710|P28330	0.99956
LH57_09535:Rv1747|I6XCE6	ABCB11:ENSP00000263817|O95342	0.98501
echA4:Rv0673|I6Y8F2	VCP:ENSP00000351777|P55072	1
LH57_06385:Rv1160|I6XAT4	DDX5:ENSP00000225792|P17844	0.99986
LH57_11995:Rv2201|I6YCT5	ALDH1L2:ENSP00000258494|Q3SY69	0.99991
rplB:Rv0704|I6Y4H2	BCKDHB:ENSP00000318351|P21953	0.99121
rplC:Rv0701|I6X9L0	DDX43:ENSP00000359361|Q9NXZ2	0.99962
rplK:Rv0640|I6Y8C4	DDX43:ENSP00000359361|Q9NXZ2	0.99986
rtcB:Rv2631|I6Y197	ABCF1:ENSP00000313603|Q8NE71	0.99959
rplF:Rv0719|I6Y4J0	DDX5:ENSP00000225792|P17844	0.99941
LH57_18040:Rv3302c|I6Y352	ATP2A3:ENSP00000353072|Q93084	0.99991
fadA2:Rv0243|O86361	BCKDHB:ENSP00000318351|P21953	0.99931
LH57_02690:Rv0501|I6XVG1	HSD17B4:ENSP00000420914|P51659	0.99999
LH57_14295:Rv2613c|I6XER4	METAP1D:ENSP00000315152|Q6UB28	0.99814
mdh:Rv1240|I6XB21	SCP2:ENSP00000360569|P22307	0.99964
guaB:Rv3411c|I6X784	NVL:ENSP00000281701|O15381	0.99996
LH57_16700:Rv3059|I6XG25	ACSBG1:ENSP00000258873|Q96GR2	0.99958
LH57_20395:Rv3743c|I6X883	ATP2B3:ENSP00000263519|Q16720	0.98087
guaB:Rv3411c|I6X784	AGPAT2:ENSP00000360761|O15120	0.93102
fadE8:Rv0672|I6X9J0	ACSL1:ENSP00000281455|P33121	0.99933
Rv2609c|I6YDV4	TAP1:ENSP00000346206|Q03518	0.99574
sufC:Rv1463|O53154	CBS:ENSP00000344460|P35520	1
moeB2:Rv3116|L7N674	DECR1:ENSP00000220764|Q16698	0.99955
LH57_05135:Rv0943c|I6XWM1	CYP51A1:ENSP00000003100|Q16850	0.99852
atpD:Rv1310|I6X0X1	ATP2B4:ENSP00000350310|P23634	0.99987
ileS:Rv1536|I6XY74	HSPA9:ENSP00000297185|P38646	0.99024
LH57_20395:Rv3743c|I6X883	ATP7B:ENSP00000242839|P35670	0.79818
LH57_21155:Rv3884c|I6Y4R9	ABCB8:ENSP00000351717|Q9NUT2	0.99665
LH57_05910:Rv1077|I6XX03	ABCB5:ENSP00000384881|Q2M3G0	0.99977
LH57_05530:Rv1013|I6XWT8	ECH1:ENSP00000470059|Q13011	0.64059
LH57_02330:Rv0436c|I6WYD9	ATP12A:ENSP00000218548|P54707	0.98362
proS:Rv2845c|I6XFG3	PPAT:ENSP00000264220|Q06203	0.99846
LH57_21310:Rv3914|I6XIJ6	ATP2B4:ENSP00000350310|P23634	0.99853
LH57_06900:Rv1263|I6Y638	ALDH1A3:ENSP00000332256|P47895	0.99939
carB:Rv1384|I6XXU0	GAPDH:ENSP00000229239|P04406	0.99989
echA4:Rv0673|I6Y8F2	PSMC4:ENSP00000157812|P43686	1
Rv0223c|I6X8S7	DHRS1:ENSP00000288111|Q96LJ7	0.99304
cydC:Rv1620c|O06137	DLD:ENSP00000205402|P09622	0.99352
LH57_12350:Rv2266|I6XDW8	CPS1:ENSP00000402608|P31327	0.99861
Rv0312|O07239	HSD17B4:ENSP00000420914|P51659	1
LH57_05910:Rv1077|I6XX03	ATP2A2:ENSP00000440045|P16615	0.99999
LH57_04425:Rv3117:Rv0815c|I6X9V7	NAE1:ENSP00000290810|Q13564	0.99993
fadE5:Rv0244c|O53666	HIBCH:ENSP00000352706|Q6NVY1	0.99218
LH57_02450:Rv0458|I6WYF7	EPHX2:ENSP00000430269|P34913	0.99828
LH57_19605:Rv3596c|I6YGL7	ATP2A1:ENSP00000349595|O14983	0.99926
LH57_21155:Rv3884c|I6Y4R9	ABCB4:ENSP00000265723|P21439	0.99914
pepN:Rv2467|L7N655	ATP2A1:ENSP00000349595|O14983	0.99869
LH57_12895:Rv2363|I6X413	HAO1:ENSP00000368066|Q9UJM8	0.88934
mshD:Rv0819|I6XWC6	SPATA5:ENSP00000274008|Q8NB90	0.9997
LH57_02965:Rv0554|I6WYP8	CRYL1:ENSP00000298248|Q9Y2S2	0.98641
LH57_13660:Rv2495c|I6Y0V8	CCBL2:ENSP00000260508|Q6YP21	0.99735
groEL:Rv3417c|I6YC25	METAP1:ENSP00000296411|P53582	0.99935
atpA:Rv1308|I6XB71	ATP7B:ENSP00000242839|P35670	0.99684
Rv0439c|O53726	ADH5:ENSP00000296412|P11766	0.98564
pepA:Rv2213|I6Y8Q3	PGAM4:ENSP00000412189|Q8N0Y7	0.96871
mycP1:Rv3883c|O05461	YME1L1:ENSP00000318480|Q96TA2	0.98034
LH57_21075:Rv3868|I6YD84	ACSBG1:ENSP00000258873|Q96GR2	0.99975
Rv1428c|O06830	PGAM2:ENSP00000297283|P15259	0.99974
LH57_07850:Rv1436|I6YAJ8	ATP1A2:ENSP00000354490|P50993	1
LH57_16400:Rv3003c|I6YEX6	PPAT:ENSP00000264220|Q06203	0.99998
LH57_04925:Rv0905|I6Y543	ATP2B4:ENSP00000350310|P23634	0.99968
LH57_21310:Rv3914|I6XIJ6	ABCB1:ENSP00000265724|P08183	0.99754
bpoB:Rv1123c|O06575	ADH1B:ENSP00000306606|P00325	0.97553
fas:Rv2524c|P95029	ADH1A:ENSP00000209668|P07327	0.98599
LH57_04635:Rv0849|I6X9Y5	ABCB6:ENSP00000265316|Q9NP58	0.99849
pks6:Rv0405|O86335	DDX43:ENSP00000359361|Q9NXZ2	0.9986
mycP2:Rv3886c|O05458	YME1L1:ENSP00000318480|Q96TA2	0.99651
zwf:Rv1121|I6Y9P3	ALDH8A1:ENSP00000265605|Q9H2A2	0.98455
echA5:Rv0675|I6Y4E8	SLC27A1:ENSP00000252595|Q6PCB7	0.99995
LH57_00100:Rv0015c|I6XU70	ABCB5:ENSP00000384881|Q2M3G0	0.99857
fadE5:Rv0244c|O53666	ACSM5:ENSP00000327916|Q6NUN0	0.98468
LH57_21280:Rv3908|I6Y4T8	MRM1:ENSP00000250156|Q6IN84	0.97247
LH57_10895:Rv1999c|I6XD25	ATP2A1:ENSP00000349595|O14983	0.99369
LH57_03710:Rv0687|I6X9J9	ACADL:ENSP00000233710|P28330	0.99941
leuD:Rv2987c|I6YAT3	HADHB:ENSP00000325136|P55084	0.99823
ilvD:Rv0189c|I6XUM9	ALDH1A2:ENSP00000249750|O94788	1
LH57_04910:Rv0902c|I6XA26	METAP1D:ENSP00000315152|Q6UB28	0.99089
atpD:Rv1310|I6X0X1	ATP2C2:ENSP00000262429|O75185	0.99973
sdhA:Rv0248c|O53670	GCDH:ENSP00000222214|Q92947	0.99997
LH57_18045:Rv3303c|I6XGU5	ADH5:ENSP00000296412|P11766	0.99088
aldC:Rv2858c|O33340	ATP2C2:ENSP00000262429|O75185	0.99997
sdhA:Rv0248c|O53670	ATP4A:ENSP00000262623|P20648	0.99999
LH57_06900:Rv1263|I6Y638	ACACB:ENSP00000341044|O00763	0.92453
LH57_15840:Rv2903c|I6YEN9	ALDH9A1:ENSP00000346827|P49189	0.99982
lipQ:Rv2485c|I6Y9F7	PGAM1:ENSP00000359991|P18669	0.99985
LH57_18755:Rv3433c|I6X7A8	ADH5:ENSP00000296412|P11766	0.99089
LH57_16520:Rv3025c|I6Y2B3	HSDL2:ENSP00000381785|Q6YN16	0.99734
LH57_00760:Rv0136|I6X8L5	ALDH1A2:ENSP00000249750|O94788	1
accD1:Rv2502c|I6YDK7	ACAA1:ENSP00000333664|P09110	0.99985
agpS:Rv3107c|O05784	RPP14:ENSP00000437142|P86397	0.99989
rplC:Rv0701|I6X9L0	PSMC6:ENSP00000401802|P62333	0.8756
LH57_12350:Rv2266|I6XDW8	CAD:ENSP00000264705|P27708	0.99936
LH57_12010:Rv2204c|I6Y069	ABCB10:ENSP00000355637|Q9NRK6	0.99991
LH57_12060:Rv2214c|I6Y074	ACADVL:ENSP00000349297|P49748	0.98933
LH57_06950:Rv1273c|I6Y645	ATP7B:ENSP00000242839|P35670	0.99795
Rv1178|O50434	IDH3A:ENSP00000299518|P50213	0.8085
Rv1457c|O86349	ACSM1:ENSP00000301956|Q08AH1	0.9063
fadE9:Rv0752c|I6Y4R2	ACSM5:ENSP00000327916|Q6NUN0	0.99977
LH57_03710:Rv0687|I6X9J9	GCDH:ENSP00000222214|Q92947	0.99647
echA3:Rv0632c|I6Y8B5	ACSS3:ENSP00000449535|Q9H6R3	0.99965
pks12:Rv2048c|I6XD69	ACAD9:ENSP00000312618|Q9H845	0.99974
fadA6:Rv3556c|I6XHJ3	ALDH2:ENSP00000261733|P05091	0.99998
aspB:Rv3565|P96847	ACACA:ENSP00000344789|Q13085	0.96241
LH57_18040:Rv3302c|I6Y352	ATP7A:ENSP00000345728|Q04656	0.9989
mbtJ:Rv2385|Q79FE8	ECI1:ENSP00000301729|P42126	0.99969
prcB:Rv2110c|I6YCG2	ABCB6:ENSP00000265316|Q9NP58	0.99865
manB:Rv3264c|L7N6A5	HPGD:ENSP00000296522|P15428	0.99011
LH57_04220:Rv0778|I6X9S9	ABCB6:ENSP00000265316|Q9NP58	0.99945
LH57_08495:Rv1552|I6YAW6	ACAA2:ENSP00000285093|P42765	0.99927
fas:Rv2524c|P95029	ALDH2:ENSP00000261733|P05091	0.99457
ileS:Rv1536|I6XY74	ATP2A3:ENSP00000353072|Q93084	1
LH57_07915:Rv1445c|I6Y6K3	BCKDHB:ENSP00000318351|P21953	0.99974
Rv0842|O53854	ATP7A:ENSP00000345728|Q04656	0.96159
rtcB:Rv2631|I6Y197	DDX42:ENSP00000374574|Q86XP3	1
Rv0077c|O53622	ECHS1:ENSP00000357535|P30084	0.9997
accA2:Rv0973c|P71538	ATP2B3:ENSP00000263519|Q16720	0.9975
LH57_14170:Rv2589|I6XEN6	CHD7:ENSP00000392028|Q9P2D1	0.98208
atpC:Rv1311|I6Y678	ATP1A1:ENSP00000295598|P05023	0.99995
groEL:Rv0440|I6Y7T8	METAP1:ENSP00000296411|P53582	0.99935
Rv1251c|O50466	ZRANB3:ENSP00000264159|Q5FWF4	0.99971
LH57_17525:Rv3206c|I6X6P0	ACSF2:ENSP00000300441|Q96CM8	0.98536
LH57_00820:Rv0148|I6WXK0	ACAD9:ENSP00000312618|Q9H845	0.96077
Rv2775|O33317	ALDH1A2:ENSP00000249750|O94788	1
pyrB:Rv1380|I6XBC8	ALDH1L2:ENSP00000258494|Q3SY69	0.9997
LH57_07850:Rv1436|I6YAJ8	RDH12:ENSP00000267502|Q96NR8	0.84329
LH57_04655:Rv0853c|I6XWF2	SRR:ENSP00000339435|Q9GZT4	0.99794
LH57_05875:Rv1070c|I6X082	NVL:ENSP00000281701|O15381	1
fadD35:Rv2505c|I6Y0X0	SPATA5:ENSP00000274008|Q8NB90	0.9995
agpS:Rv3107c|O05784	ACSL3:ENSP00000350012|O95573	0.99999
Rv3680|I6Y498	PEX1:ENSP00000248633|O43933	0.99993
secA:Rv3240c|I6YFL1	ACSM1:ENSP00000301956|Q08AH1	0.99834
LH57_13665:Rv2496c|I6XEG1	TAT:ENSP00000348234|P17735	0.97186
ephF:Rv0134|P96811	ADH6:ENSP00000378359|P28332	0.98563
mycP3:Rv0291|O53695	ATP1A3:ENSP00000302397|P13637	0.99997
LH57_09445:Rv1731|I6X273	ATP7B:ENSP00000242839|P35670	0.96614
LH57_08495:Rv1552|I6YAW6	PSMC3:ENSP00000298852|P17980	0.95307
LH57_07360:Rv1345|I6Y6A9	PSMC6:ENSP00000401802|P62333	0.99246
LH57_00680:Rv0120c|I6XUG8	RRM1:ENSP00000300738|P23921	0.99007
LH57_14045:Rv2564|I6XEL4	ABCB9:ENSP00000280560|Q9NP78	0.99409
Rv3200c|O53346	ATP2C1:ENSP00000376914|P98194	0.9997
fadE7:Rv0400c|P95208	HADHA:ENSP00000370023|P40939	1
Rv1930c|P95284	ALDH9A1:ENSP00000346827|P49189	0.99809
fas:Rv2524c|P95029	ADH5:ENSP00000296412|P11766	0.98741
LH57_16350:Rv2996c|I6X5Z2	ECI1:ENSP00000301729|P42126	0.99995
mdh:Rv1240|I6XB21	ACAD9:ENSP00000312618|Q9H845	0.99769
fadD1:Rv1750c|P72007	HIBCH:ENSP00000352706|Q6NVY1	0.99683
LH57_18045:Rv3303c|I6XGU5	ABCB9:ENSP00000280560|Q9NP78	0.99733
LH57_12745:Rv2335|I6Y0I3	CBS:ENSP00000344460|P35520	1
sucC:Rv0951|I6Y586	ACOX2:ENSP00000307697|Q99424	0.99667
Rv0526|O06392	NDUFS1:ENSP00000392709|P28331	0.99759
proB:Rv2439c|I6YDE7	ATP1A4:ENSP00000357060|Q13733	0.99999
Rv3175|O53325	ACSM4:ENSP00000382349|P0C7M7	0.68115
Rv0526|O06392	ATP2A2:ENSP00000440045|P16615	0.9998
galE3:Rv0536|L7N670	ATP2A2:ENSP00000440045|P16615	0.99972
Rv0914c|I6XWJ8	OXSM:ENSP00000280701|Q9NWU1	0.99976
LH57_04840:Rv0889c|I6Y908	ATP12A:ENSP00000218548|P54707	0.99507
fadD1:Rv1750c|P72007	NVL:ENSP00000281701|O15381	0.99928
Rv1251c|O50466	NUDT3:ENSP00000351650|O95989	0.92532
argG:Rv1658|I6XYK2	ALDH1A3:ENSP00000332256|P47895	0.9997
nrdH:Rv3053c|I6YB06	ACAA2:ENSP00000285093|P42765	0.99308
cysM:Rv1336|I6XXQ9	ACACA:ENSP00000344789|Q13085	0.82954
LH57_20935:Rv3842c|I6Y4N4	ACSL4:ENSP00000339787|O60488	0.88276
cysM:Rv1336|I6XXQ9	PGAM4:ENSP00000412189|Q8N0Y7	0.99909
fadD12:Rv1427c|O06831	NVL:ENSP00000281701|O15381	0.99929
groEL:Rv0440|I6Y7T8	YME1L1:ENSP00000318480|Q96TA2	0.99818
dsbF:Rv1677|I6XYM2	NDUFS1:ENSP00000392709|P28331	0.99761
sdhA:Rv3318|O53370	ETFA:ENSP00000452762|P13804	0.91729
argF:Rv1656|I6X1W9	PRPSAP1:ENSP00000414624|Q14558	1
LH57_21075:Rv3868|I6YD84	ACSS1:ENSP00000316924|Q9NUB1	0.99962
LH57_17745:Rv3245c|I6YFL3	ABCB1:ENSP00000265724|P08183	0.99961
LH57_08900:Rv1629|I6Y715	CHD2:ENSP00000377747|O14647	0.99923
LH57_16285:Rv2985|I6YEV7	PGLS:ENSP00000252603|O95336	0.92219
kgd:Rv1248c|I6Y628	ABCB1:ENSP00000265724|P08183	0.99913
rpsM:Rv3460c|I6Y3K1	BCKDHB:ENSP00000318351|P21953	0.98561
rplF:Rv0719|I6Y4J0	DDX43:ENSP00000359361|Q9NXZ2	0.99954
clpS:Rv1331|I6XXQ6	ABCB4:ENSP00000265723|P21439	0.99948
trpC:Rv1611|I6XBX6	OXSM:ENSP00000280701|Q9NWU1	0.9999
LH57_00680:Rv0120c|I6XUG8	DDX42:ENSP00000374574|Q86XP3	0.99714
LH57_05300:Rv0972c|I6Y992	ECH1:ENSP00000470059|Q13011	0.63798
mycP1:Rv3883c|O05461	ATP2B1:ENSP00000261173|P20020	0.99975
LH57_02695:Rv0502|I6X986	PGAM1:ENSP00000359991|P18669	0.99951
tal:Rv1448c|I6YAK9	SPATA5:ENSP00000274008|Q8NB90	0.99768
rpsM:Rv3460c|I6Y3K1	DDX17:ENSP00000380033|Q92841	0.99251
Rv0139|P96816	ACACB:ENSP00000341044|O00763	0.83926
ribH:Rv1416|I6YAH9	BHMT:ENSP00000274353|Q93088	0.91149
Rv2184c|O53518	ATP4A:ENSP00000262623|P20648	0.99997
Rv1096|O53444	ABCB8:ENSP00000351717|Q9NUT2	0.97071
LH57_14280:Rv2610c|I6X4T2	ATP1A4:ENSP00000357060|Q13733	1
LH57_04925:Rv0905|I6Y543	ACAA1:ENSP00000333664|P09110	0.99912
LH57_05875:Rv1070c|I6X082	GCDH:ENSP00000222214|Q92947	0.99999
Rv0303|O07230	ABCB11:ENSP00000263817|O95342	0.99863
Rv2775|O33317	PSMC4:ENSP00000157812|P43686	0.99998
deaD:Rv1253|I6Y631	ABCB10:ENSP00000355637|Q9NRK6	0.99989
pyrB:Rv1380|I6XBC8	PFKP:ENSP00000370517|Q01813	0.89889
trcS:Rv1032c|P96368	METAP1D:ENSP00000315152|Q6UB28	0.99911
mycP3:Rv0291|O53695	ATP7B:ENSP00000242839|P35670	0.99694
ffh:Rv2916c|I6Y210	ALDH2:ENSP00000261733|P05091	0.99902
LH57_15760:Rv2888c|I6YEM8	HADHA:ENSP00000370023|P40939	0.99949
prcB:Rv2110c|I6YCG2	ACACA:ENSP00000344789|Q13085	0.68309
LH57_07850:Rv1436|I6YAJ8	DECR1:ENSP00000220764|Q16698	0.99984
LH57_15200:Rv2782c|I6YA84	ATP5O:ENSP00000394107|P48047	0.999
Rv2509|I6Y9I3	ABCB11:ENSP00000263817|O95342	0.99415
LH57_18560:Rv3398c|I6YC07	PSMC6:ENSP00000401802|P62333	0.94012
LH57_07385:Rv1349|I6X107	DLD:ENSP00000205402|P09622	0.99993
LH57_06945:Rv1272c|I6X0U1	HSD17B4:ENSP00000420914|P51659	0.99999
psd:Rv0437c|I6Y3S2	ATP7B:ENSP00000242839|P35670	0.6508
argF:Rv1656|I6X1W9	SLC7A3:ENSP00000298085|Q8WY07	0.99999
LH57_17160:Rv3143|I6YFD5	CHD7:ENSP00000392028|Q9P2D1	0.97923
LH57_04940:Rv0908|I6Y929	CBR4:ENSP00000303525|Q8N4T8	0.93959
Rv0139|P96816	ATP1A2:ENSP00000354490|P50993	0.99924
LH57_09535:Rv1747|I6XCE6	CYP51A1:ENSP00000003100|Q16850	1
LH57_10895:Rv1999c|I6XD25	ATP12A:ENSP00000218548|P54707	0.9826
folD:Rv3356c|I6YBW9	ALDH1A3:ENSP00000332256|P47895	0.99569
groEL:Rv0440|I6Y7T8	MCCC2:ENSP00000343657|Q9HCC0	0.99785
LH57_13670:Rv2497c|I6YDK3	ALDH9A1:ENSP00000346827|P49189	0.99987
echA3:Rv0632c|I6Y8B5	SPATA5:ENSP00000274008|Q8NB90	0.99996
Rv0312|O07239	CHD7:ENSP00000392028|Q9P2D1	0.98939
rplC:Rv0701|I6X9L0	DDX5:ENSP00000225792|P17844	0.99952
LH57_04655:Rv0853c|I6XWF2	SMARCAL1:ENSP00000349823|Q9NZC9	0.99981
mpa:Rv2115c|I6YCG7	HIBCH:ENSP00000352706|Q6NVY1	0.98309
fadB:Rv0860|O53872	ACAT1:ENSP00000265838|P24752	0.99994
add:Rv3313c|I6X6Y9	ADH5:ENSP00000296412|P11766	0.99096
echA9:Rv1071c|O53419	YME1L1:ENSP00000318480|Q96TA2	0.99957
Rv0939|O86346	CHD7:ENSP00000392028|Q9P2D1	0.95725
Rv1931c|P95283	ALDH1A2:ENSP00000249750|O94788	1
LH57_11920:Rv2188c|I6X3J8	HSD17B4:ENSP00000420914|P51659	1
dsbF:Rv1677|I6XYM2	PGAM2:ENSP00000297283|P15259	0.99992
argJ:Rv1653|I6XYJ7	GPT:ENSP00000378408|P24298	0.99759
LH57_21280:Rv3908|I6Y4T8	PRPSAP2:ENSP00000268835|O60256	0.98191
LH57_08900:Rv1629|I6Y715	YME1L1:ENSP00000318480|Q96TA2	0.99999
rpsO:Rv2785c|I6YED3	HADHA:ENSP00000370023|P40939	0.9958
LH57_18435:Rv3375|I6YBY6	ACSM4:ENSP00000382349|P0C7M7	0.90683
Rv1473|O53164	ALDH1A3:ENSP00000332256|P47895	0.99979
LH57_07850:Rv1436|I6YAJ8	SRR:ENSP00000339435|Q9GZT4	0.99941
rpsA:Rv1630|I6XYH0	ADH6:ENSP00000378359|P28332	0.96642
dnaJ:Rv0352|I6Y3K4	ABCB9:ENSP00000280560|Q9NP78	0.97961
LH57_20670:Rv3791|I6YD14	ABCB1:ENSP00000265724|P08183	0.99926
smpB:Rv3100c|I6YB59	GCDH:ENSP00000222214|Q92947	0.99998
rplC:Rv0701|I6X9L0	FASN:ENSP00000304592|P49327	0.99318
eno:Rv1023|I6XWV0	HSD17B10:ENSP00000168216|Q99714	0.99987
LH57_12040:Rv2210c|I6XDS7	ABCB10:ENSP00000355637|Q9NRK6	0.99977
qor:Rv1454c|O53146	ALDH8A1:ENSP00000265605|Q9H2A2	0.89704
infA:Rv3462c|I6YG75	ADSL:ENSP00000216194|P30566	0.89852
LH57_04150:Rv0764c|I6Y8Q4	ATP1A3:ENSP00000302397|P13637	0.99982
Rv3040c|O53287	DDX17:ENSP00000380033|Q92841	0.99951
dnaA:Rv0001|I6Y2H1	ALDH1A1:ENSP00000297785|P00352	0.99965
LH57_18620:Rv3410c|I6YG23	DDX54:ENSP00000323858|Q8TDD1	1
Rv3273|P96878	ABCB8:ENSP00000351717|Q9NUT2	0.99985
LH57_00425:Rv0073|I6Y2P2	GMDS:ENSP00000370194|O60547	0.9945
glcB:Rv1837c|I6X2F8	ADH7:ENSP00000420269|P40394	0.94272
Rv0139|P96816	ATP7A:ENSP00000345728|Q04656	0.97595
rhlE:Rv3211|O05855	NUDT3:ENSP00000351650|O95989	0.91309
secY:Rv0732|I6Y8K0	DDX42:ENSP00000374574|Q86XP3	0.99781
lipQ:Rv2485c|I6Y9F7	BCKDHB:ENSP00000318351|P21953	0.99998
pks12:Rv2048c|I6XD69	ACADVL:ENSP00000349297|P49748	0.99973
rocD1:Rv2322c|P71890	ABCB6:ENSP00000265316|Q9NP58	0.99968
phoR:Rv0758|P71815	ATP12A:ENSP00000218548|P54707	0.98826
LH57_19300:Rv3537|I6YGF4	PFKP:ENSP00000370517|Q01813	0.99209
LH57_05910:Rv1077|I6XX03	CPS1:ENSP00000402608|P31327	0.99892
moxR1:Rv1479|Q79FN7	ACACA:ENSP00000344789|Q13085	0.86489
LH57_08900:Rv1629|I6Y715	BCKDHB:ENSP00000318351|P21953	0.99999
fadD2:Rv0270|P95227	HADHA:ENSP00000370023|P40939	0.99987
recD:Rv0629c|I6Y4A2	AIFM3:ENSP00000382120|Q96NN9	0.58949
LH57_14045:Rv2564|I6XEL4	ADH5:ENSP00000296412|P11766	0.99672
LH57_04680:Rv0858c|I6XWF5	LDHD:ENSP00000300051|Q86WU2	0.99975
rocA:Rv1187|O50443	CYP51A1:ENSP00000003100|Q16850	1
moeB2:Rv3116|L7N674	OXSM:ENSP00000280701|Q9NWU1	0.99937
LH57_04880:Rv0896|I6XWI3	IMPDH2:ENSP00000321584|P12268	0.99983
moeB2:Rv3116|L7N674	ABCB11:ENSP00000263817|O95342	0.99629
trpS:Rv3336c|I6X712	CAD:ENSP00000264705|P27708	1
LH57_00680:Rv0120c|I6XUG8	ADH1A:ENSP00000209668|P07327	0.99387
LH57_08495:Rv1552|I6YAW6	ACAD11:ENSP00000264990|Q709F0	0.99971
mycP3:Rv0291|O53695	ATP1A4:ENSP00000357060|Q13733	0.99998
fadH:Rv1175c|O50431	ADH5:ENSP00000296412|P11766	0.9998
Rv1867|P95148	ALDH1L2:ENSP00000258494|Q3SY69	0.99977
LH57_07385:Rv1349|I6X107	MOCS3:ENSP00000244051|O95396	0.99999
Rv0068|O53613	ALDH1A3:ENSP00000332256|P47895	0.99946
LH57_18040:Rv3302c|I6Y352	ATP1A4:ENSP00000357060|Q13733	1
LH57_16540:Rv3029c|I6YAY0	ETFA:ENSP00000452762|P13804	0.93428
manB:Rv3264c|L7N6A5	ABCB4:ENSP00000265723|P21439	0.99937
LH57_00585:Rv0103c|I6Y6W8	ATP7A:ENSP00000345728|Q04656	0.81302
eno:Rv1023|I6XWV0	DECR1:ENSP00000220764|Q16698	0.99498
groEL:Rv3417c|I6YC25	CCBL2:ENSP00000260508|Q6YP21	0.99941
LH57_02330:Rv0436c|I6WYD9	ATP2A2:ENSP00000440045|P16615	0.99964
LH57_18040:Rv3302c|I6Y352	ATP12A:ENSP00000218548|P54707	0.9999
Rv0843|I6XWE5	ALDH1A2:ENSP00000249750|O94788	1
LH57_14290:Rv2612c|I6Y178	ATP7A:ENSP00000345728|Q04656	0.87019
pks5:Rv1527c|O53901	ACACA:ENSP00000344789|Q13085	0.99944
LH57_19565:Rv3588c|I6YCH9	IMPDH2:ENSP00000321584|P12268	1
atpA:Rv1308|I6XB71	ATP4A:ENSP00000262623|P20648	0.99997
Rv3253c|O05896	ACSF2:ENSP00000300441|Q96CM8	0.96064
kgd:Rv1248c|I6Y628	ABCB5:ENSP00000384881|Q2M3G0	0.99946
trxA:Rv1470|O53161	ATP2A1:ENSP00000349595|O14983	0.99699
rne:Rv2444c|P71905	DDX5:ENSP00000225792|P17844	0.99744
recA:Rv2737c|I6YE90	ABCB8:ENSP00000351717|Q9NUT2	0.98316
LH57_00680:Rv0120c|I6XUG8	CHD2:ENSP00000377747|O14647	0.7329
LH57_12405:Rv2277c|I6X3S5	ACSM5:ENSP00000327916|Q6NUN0	0.98936
htpG:Rv2299c|I6Y0E8	ADH1B:ENSP00000306606|P00325	0.91224
prcB:Rv2110c|I6YCG2	TAP2:ENSP00000391806|Q03519	0.94859
LH57_11920:Rv2188c|I6X3J8	ATP2B1:ENSP00000261173|P20020	0.99998
LH57_03710:Rv0687|I6X9J9	HADHA:ENSP00000370023|P40939	0.99711
LH57_14050:Rv2565|I6YDR1	CAD:ENSP00000264705|P27708	0.9984
groEL:Rv0440|I6Y7T8	ADH7:ENSP00000420269|P40394	0.9204
LH57_12040:Rv2210c|I6XDS7	GAPDH:ENSP00000229239|P04406	0.99973
LH57_07705:Rv1407|I6X161	VCP:ENSP00000351777|P55072	1
LH57_10150:Rv1862|I6X2I0	EP400:ENSP00000374212|Q96L91	0.95023
atpA:Rv1308|I6XB71	PMPCB:ENSP00000249269|O75439	0.90337
LH57_04160:Rv0766c|I6Y4S2	ALDH1A3:ENSP00000332256|P47895	0.99899
LH57_08470:Rv1547|I6XBR5	BCKDHB:ENSP00000318351|P21953	0.99856
Rv2690c|I6Y1H7	ATP7B:ENSP00000242839|P35670	0.93814
Rv0077c|O53622	HIBCH:ENSP00000352706|Q6NVY1	0.9974
LH57_13670:Rv2497c|I6YDK3	ACACB:ENSP00000341044|O00763	0.96536
LH57_21075:Rv3868|I6YD84	TAP2:ENSP00000391806|Q03519	0.82671
LH57_00095:Rv0014c|I6Y2I5	CAD:ENSP00000264705|P27708	0.99907
cysM:Rv1336|I6XXQ9	ABCB6:ENSP00000265316|Q9NP58	0.99955
LH57_00680:Rv0120c|I6XUG8	DDX17:ENSP00000380033|Q92841	0.99944
mmsA:Rv0753c|O53816	TP53I3:ENSP00000238721|Q53FA7	0.9973
Rv2263|O53537	ACOX3:ENSP00000348775|O15254	0.99991
sdhA:Rv0248c|O53670	ATP1A4:ENSP00000357060|Q13733	0.99999
fadE1:Rv0131c|P96808	SLC27A6:ENSP00000262462|Q9Y2P4	0.99814
Rv0919|I6XA42	HSD17B4:ENSP00000420914|P51659	0.99998
Rv3394c|O50419	RAD26L:ENSP00000288985|Q5T890	1
LH57_08340:Rv1521|I6XY61	PSMC2:ENSP00000292644|P35998	0.99923
LH57_21310:Rv3914|I6XIJ6	ATP12A:ENSP00000218548|P54707	0.99226
LH57_08900:Rv1629|I6Y715	RAD54L:ENSP00000361043|Q92698	0.99833
LH57_10785:Rv1981c|I6X2V2	TAP2:ENSP00000391806|Q03519	0.94977
LH57_21035:Rv3859c|I6Y4Q0	MOCS3:ENSP00000244051|O95396	0.99988
rpmD:Rv0722|I6Y8J3	HAO1:ENSP00000368066|Q9UJM8	0.75497
Rv2775|O33317	OXSM:ENSP00000280701|Q9NWU1	0.99316
LH57_02470:Rv0462|I6Y7V9	METAP1:ENSP00000296411|P53582	0.99615
grcC2:Rv0989c|O05572	ATP2B4:ENSP00000350310|P23634	0.99953
pyrB:Rv1380|I6XBC8	ACACB:ENSP00000341044|O00763	0.97822
LH57_13545:Rv2477c|I6XEE4	DDX54:ENSP00000323858|Q8TDD1	0.99616
dxr:Rv2870c|I6YAH0	BCKDHB:ENSP00000318351|P21953	0.99879
rpsA:Rv1630|I6XYH0	PEX1:ENSP00000248633|O43933	0.99999
LH57_04940:Rv0908|I6Y929	ATP2A1:ENSP00000349595|O14983	0.99982
rpmD:Rv0722|I6Y8J3	DDX43:ENSP00000359361|Q9NXZ2	0.9995
LH57_09940:Rv1820|I6XCK7	IMPDH1:ENSP00000345096|P20839	0.99999
Rv3548c|P71853	CBR4:ENSP00000303525|Q8N4T8	0.98485
cspB:Rv0871|I6WZM9	DDX43:ENSP00000359361|Q9NXZ2	0.99998
sdhC:Rv3316|A0A045GSU1	NDUFS8:ENSP00000315774|O00217	0.92855
LH57_02190:Rv0410c|I6Y7R3	ABCB1:ENSP00000265724|P08183	0.99867
LH57_07385:Rv1349|I6X107	HPGD:ENSP00000296522|P15428	0.96578
LH57_11390:Rv2089c|I6XZS8	ACO2:ENSP00000216254|Q99798	0.99472
Rv0435c|P96281	ACSL5:ENSP00000348429|Q9ULC5	0.99902
LH57_13010:Rv2386c|I6XE71	OXSM:ENSP00000280701|Q9NWU1	0.99797
Rv0919|I6XA42	VCP:ENSP00000351777|P55072	0.99998
cydC:Rv1620c|O06137	PSMC6:ENSP00000401802|P62333	0.86641
thiX:Rv0816c|I6Y8V2	ATP7B:ENSP00000242839|P35670	0.98425
fadA3:Rv1074c|O53422	HSPA9:ENSP00000297185|P38646	0.98459
pnp:Rv2783c|I6Y1P7	UPF1:ENSP00000262803|Q92900	0.99911
LH57_13665:Rv2496c|I6XEG1	ACOX1:ENSP00000293217|Q15067	0.90892
LH57_02965:Rv0554|I6WYP8	TP53I3:ENSP00000238721|Q53FA7	0.99984
LH57_18415:Rv3372|I6Y3B9	PGAM2:ENSP00000297283|P15259	0.99949
LH57_05950:Rv1085c|I6X097	GMDS:ENSP00000370194|O60547	0.99357
LH57_12875:Rv2359|I6Y934	ALDH2:ENSP00000261733|P05091	0.99934
nuoH:Rv3152|I6XGG2	TST:ENSP00000249042|Q16762	0.87937
purD:Rv0772|I6XW98	DPYSL3:ENSP00000343690|Q14195	0.9859
Rv1428c|O06830	ATP2B1:ENSP00000261173|P20020	0.99988
LH57_14630:Rv2669|I6Y9Z7	PSMC4:ENSP00000157812|P43686	1
LH57_13660:Rv2495c|I6Y0V8	ACCS:ENSP00000263776|Q96QU6	0.99853
Rv0439c|O53726	ABCB1:ENSP00000265724|P08183	0.99786
rplC:Rv0701|I6X9L0	ADH7:ENSP00000420269|P40394	0.85838
fadE3:Rv0215c|P96397	ECHDC1:ENSP00000436585|Q9NTX5	0.99957
LH57_14050:Rv2565|I6YDR1	ABCB6:ENSP00000265316|Q9NP58	0.99909
moeW:Rv2338c|P95234	HACL1:ENSP00000323811|Q9UJ83	0.99706
fabG:Rv0242c|I6Y778	PSMC6:ENSP00000401802|P62333	0.97921
LH57_02450:Rv0458|I6WYF7	ATP4A:ENSP00000262623|P20648	0.99999
rhlE:Rv3211|O05855	DDX59:ENSP00000330460|Q5T1V6	0.95676
LH57_13660:Rv2495c|I6Y0V8	ALDH1L2:ENSP00000258494|Q3SY69	0.99981
LH57_21155:Rv3884c|I6Y4R9	RAD54L:ENSP00000361043|Q92698	0.53704
eno:Rv1023|I6XWV0	HSD17B4:ENSP00000420914|P51659	1
LH57_19875:Rv3648c|I6XHV7	DDX5:ENSP00000225792|P17844	0.99984
Rv2263|O53537	ALDH1A3:ENSP00000332256|P47895	0.99977
LH57_21280:Rv3908|I6Y4T8	HAO1:ENSP00000368066|Q9UJM8	0.99994
LH57_18560:Rv3398c|I6YC07	ATP2C1:ENSP00000376914|P98194	0.99828
Rv0303|O07230	ACACB:ENSP00000341044|O00763	0.95662
LH57_06945:Rv1272c|I6X0U1	ACACB:ENSP00000341044|O00763	0.83284
rplJ:Rv0651|I6WZ02	ACSM2B:ENSP00000327453|Q68CK6	0.91392
Rv0225|P96407	ABCB5:ENSP00000384881|Q2M3G0	0.99984
eno:Rv1023|I6XWV0	ATP1A1:ENSP00000295598|P05023	0.99998
pyrB:Rv1380|I6XBC8	D2HGDH:ENSP00000315351|Q8N465	0.99738
cysA:Rv2397c|I6X448	CBS:ENSP00000344460|P35520	0.99952
dkgA:Rv2971|I6YEU4	PSMC6:ENSP00000401802|P62333	0.97209
Rv0428c|P96274	CCBL2:ENSP00000260508|Q6YP21	0.99949
LH57_04755:Rv0873|I6XWG6	ATP1A2:ENSP00000354490|P50993	0.9993
phoR:Rv0758|P71815	ATP2A2:ENSP00000440045|P16615	0.99972
Rv1687c|O33189	VCP:ENSP00000351777|P55072	1
smpB:Rv3100c|I6YB59	ACAD10:ENSP00000389813|Q6JQN1	1
LH57_21280:Rv3908|I6Y4T8	PMPCA:ENSP00000360782|Q10713	0.99994
atpA:Rv1308|I6XB71	ATP2A2:ENSP00000440045|P16615	1
accD1:Rv2502c|I6YDK7	CCBL2:ENSP00000260508|Q6YP21	0.99955
Rv2681|I6XF17	TAP1:ENSP00000346206|Q03518	0.97258
Rv0223c|I6X8S7	MCCC2:ENSP00000343657|Q9HCC0	0.99999
Rv2135c|O06240	AGPAT6:ENSP00000380184|Q86UL3	0.97115
rplE:Rv0716|I6X9L8	ACO2:ENSP00000216254|Q99798	0.93647
pgk:Rv1437|I6X185	ATP1A2:ENSP00000354490|P50993	0.99928
sucC:Rv0951|I6Y586	PMPCB:ENSP00000249269|O75439	0.66692
aldC:Rv2858c|O33340	DECR1:ENSP00000220764|Q16698	0.99832
LH57_05075:Rv0931c|I6WZT2	ATP2A3:ENSP00000353072|Q93084	0.9947
Rv0147|P96824	ATP2C2:ENSP00000262429|O75185	0.99943
Rv0303|O07230	ACACA:ENSP00000344789|Q13085	0.91865
rpsB:Rv2890c|I6YAI8	DDX42:ENSP00000374574|Q86XP3	0.99823
ychF:Rv1112|O53459	TXNDC5:ENSP00000369081|Q8NBS9	0.9908
Rv2690c|I6Y1H7	ACSS1:ENSP00000316924|Q9NUB1	0.99552
LH57_13665:Rv2496c|I6XEG1	ALDH1L2:ENSP00000258494|Q3SY69	0.99989
LH57_04150:Rv0764c|I6Y8Q4	ABCB1:ENSP00000265724|P08183	0.9994
fadD1:Rv1750c|P72007	VCP:ENSP00000351777|P55072	0.99988
Rv1251c|O50466	ACSL3:ENSP00000350012|O95573	0.99999
proB:Rv2439c|I6YDE7	ACACA:ENSP00000344789|Q13085	0.82991
Rv3684|O69652	ACACA:ENSP00000344789|Q13085	0.70952
glmS:Rv3436c|I6XH78	DDX21:ENSP00000346120|Q9NR30	0.64823
LH57_00265:Rv0046c|I6X8D3	ATP12A:ENSP00000218548|P54707	0.99637
LH57_14140:Rv2583c|I6Y150	DDX42:ENSP00000374574|Q86XP3	0.99521
LH57_21310:Rv3914|I6XIJ6	CBR4:ENSP00000303525|Q8N4T8	0.96025
LH57_06900:Rv1263|I6Y638	PMPCA:ENSP00000360782|Q10713	0.97174
LH57_05075:Rv0931c|I6WZT2	MCCC2:ENSP00000343657|Q9HCC0	0.987
fadB:Rv0860|O53872	ACAA1:ENSP00000333664|P09110	0.99968
Rv0147|P96824	ATP1A3:ENSP00000302397|P13637	0.99989
LH57_20970:Rv3846|I6XIC6	ATP2B3:ENSP00000263519|Q16720	0.99491
fadA3:Rv1074c|O53422	BCKDHB:ENSP00000318351|P21953	1
LH57_13665:Rv2496c|I6XEG1	ACADVL:ENSP00000349297|P49748	0.99949
fadE7:Rv0400c|P95208	DHRS4L2:ENSP00000334801|Q6PKH6	0.99996
Rv0312|O07239	DDX42:ENSP00000374574|Q86XP3	0.99964
LH57_08835:Rv1617|I6YB35	HADHB:ENSP00000325136|P55084	0.99744
LH57_17745:Rv3245c|I6YFL3	DDX5:ENSP00000225792|P17844	0.99995
acpA:Rv0033|I6WX95	SLC27A4:ENSP00000300456|Q6P1M0	0.98256
Rv0435c|P96281	DDX17:ENSP00000380033|Q92841	0.99989
mycP4:Rv3449|I6YC58	ATP2B1:ENSP00000261173|P20020	0.99978
echA10:Rv1142c|O06542	PSMC3:ENSP00000298852|P17980	0.92492
lpqL:Rv0418|P96264	ATP2A3:ENSP00000353072|Q93084	0.99535
LH57_18560:Rv3398c|I6YC07	ATP2B2:ENSP00000324172|Q01814	0.99632
LH57_02470:Rv0462|I6Y7V9	METAP2:ENSP00000325312|P50579	0.94853
LH57_14860:Rv2715|I6Y1J4	AUH:ENSP00000364883|Q13825	0.99088
Rv1026|P96374	CHD1:ENSP00000284049|O14646	0.99031
fadE35:Rv3797|O53577	ACSL3:ENSP00000350012|O95573	0.99899
aldC:Rv2858c|O33340	ACACA:ENSP00000344789|Q13085	0.98058
rbsK:Rv2436|P71913	FDXR:ENSP00000462972|P22570	0.99991
LH57_00680:Rv0120c|I6XUG8	ACSS3:ENSP00000449535|Q9H6R3	0.97146
rpsC:Rv0707|I6Y8I3	GAPDH:ENSP00000229239|P04406	0.99418
sigA:Rv2703|I6X558	DDX43:ENSP00000359361|Q9NXZ2	0.99974
pup:Rv2111c|I6X388	PSMC6:ENSP00000401802|P62333	0.99649
fadE9:Rv0752c|I6Y4R2	ACSBG1:ENSP00000258873|Q96GR2	0.99994
echA2:Rv0456c|O07179	ACSL5:ENSP00000348429|Q9ULC5	0.99867
Rv3040c|O53287	ACSM2A:ENSP00000219054|Q08AH3	0.99321
LH57_00010:Rv0002|I6XU56	HAO2:ENSP00000316339|Q9NYQ3	0.99681
idsB:Rv3383c|O50410	ATP12A:ENSP00000218548|P54707	0.99781
map:Rv0734|I6Y4K5	ABCB1:ENSP00000265724|P08183	0.99999
pyrB:Rv1380|I6XBC8	ACAD8:ENSP00000281182|Q9UKU7	0.9983
pks12:Rv2048c|I6XD69	DDX17:ENSP00000380033|Q92841	0.99993
Rv0312|O07239	DDX43:ENSP00000359361|Q9NXZ2	0.99995
serS:Rv3834c|I6YH93	ELAC2:ENSP00000337445|Q9BQ52	0.70455
echA4:Rv0673|I6Y8F2	GCDH:ENSP00000222214|Q92947	0.9991
Rv2509|I6Y9I3	CBR4:ENSP00000303525|Q8N4T8	0.98485
Rv3253c|O05896	ATP12A:ENSP00000218548|P54707	0.99005
groEL:Rv3417c|I6YC25	MOCS3:ENSP00000244051|O95396	0.99996
zwf:Rv1121|I6Y9P3	ALDH9A1:ENSP00000346827|P49189	0.99885
nusG:Rv0639|I6X9G7	ZRANB3:ENSP00000264159|Q5FWF4	0.9782
LH57_09135:Rv1675c|I6X1Z3	ADH7:ENSP00000420269|P40394	0.9055
Rv3673c|I6YGW6	CAD:ENSP00000264705|P27708	0.9992
Rv0045c|I6XU97	ACSF2:ENSP00000300441|Q96CM8	0.9974
LH57_00265:Rv0046c|I6X8D3	ATP1A2:ENSP00000354490|P50993	0.99965
lipA:Rv2218|I6Y8Q8	DLST:ENSP00000335304|P36957	0.958
alaS:Rv2555c|I6X4M7	ABCB5:ENSP00000384881|Q2M3G0	0.99928
LH57_17880:Rv3270|I6X6V2	ATP2A2:ENSP00000440045|P16615	0.99884
LH57_12350:Rv2266|I6XDW8	ACSM4:ENSP00000382349|P0C7M7	0.92114
LH57_21155:Rv3884c|I6Y4R9	ECI1:ENSP00000301729|P42126	0.99968
glyQS:Rv2357c|I6YD75	MOCS3:ENSP00000244051|O95396	0.99957
Rv3673c|I6YGW6	ATP2A1:ENSP00000349595|O14983	0.99953
Rv1732c|P71990	DECR1:ENSP00000220764|Q16698	0.99913
fadE9:Rv0752c|I6Y4R2	PECR:ENSP00000265322|Q9BY49	0.90434
LH57_05300:Rv0972c|I6Y992	ACSL5:ENSP00000348429|Q9ULC5	0.99757
LH57_19565:Rv3588c|I6YCH9	TXNDC5:ENSP00000369081|Q8NBS9	0.97512
LH57_20670:Rv3791|I6YD14	CRYL1:ENSP00000298248|Q9Y2S2	0.8122
Rv2672|P71969	ACSL6:ENSP00000296869|Q9UKU0	0.98128
fusA:Rv0684|I6WZ34	CHD7:ENSP00000392028|Q9P2D1	0.92134
metE:Rv1133c|I6Y5P6	GRHPR:ENSP00000313432|Q9UBQ7	0.99962
ilvA:Rv1559|I6Y6V4	ACSM1:ENSP00000301956|Q08AH1	0.99313
Rv1930c|P95284	ECHDC2:ENSP00000360577|Q86YB7	0.76581
pgi:Rv0946c|I6WZU7	ATP2B4:ENSP00000350310|P23634	0.99938
dnaK:Rv0350|I6Y7L1	EP400:ENSP00000374212|Q96L91	0.85739
alaS:Rv2555c|I6X4M7	PSMC3:ENSP00000298852|P17980	0.70266
LH57_15760:Rv2888c|I6YEM8	ACSM1:ENSP00000301956|Q08AH1	0.99557
rocA:Rv1187|O50443	CBR4:ENSP00000303525|Q8N4T8	0.96553
LH57_11040:Rv2026c|I6Y864	ATP1A1:ENSP00000295598|P05023	0.99981
rplF:Rv0719|I6Y4J0	IMPDH1:ENSP00000345096|P20839	0.99653
echA9:Rv1071c|O53419	ACSBG1:ENSP00000258873|Q96GR2	0.99954
LH57_06865:Rv1256c|I6YA30	GMDS:ENSP00000370194|O60547	0.99341
rnz:Rv2407|I6Y978	ACAA2:ENSP00000285093|P42765	0.99976
LH57_12060:Rv2214c|I6Y074	BCKDHA:ENSP00000443246|P12694	0.9977
Rv3040c|O53287	ACADS:ENSP00000242592|P16219	0.99765
aroA:Rv3227|I6YBK0	GAPDH:ENSP00000229239|P04406	0.99911
fadE9:Rv0752c|I6Y4R2	HSD17B10:ENSP00000168216|Q99714	0.99999
fadE7:Rv0400c|P95208	PDHA2:ENSP00000295266|P29803	0.98496
nrdH:Rv3053c|I6YB06	ATP12A:ENSP00000218548|P54707	0.9973
LH57_07385:Rv1349|I6X107	ATP2B2:ENSP00000324172|Q01814	0.99949
rplC:Rv0701|I6X9L0	PSMC4:ENSP00000157812|P43686	1
fabG:Rv0242c|I6Y778	ADH5:ENSP00000296412|P11766	0.98841
echA18:Rv3373|O50402	ACSM3:ENSP00000289416|Q53FZ2	0.58205
pyrF:Rv1385|I6XBD1	ACOX2:ENSP00000307697|Q99424	0.98351
LH57_07850:Rv1436|I6YAJ8	TXN2:ENSP00000216185|Q99757	0.99066
folD:Rv3356c|I6YBW9	ALDH2:ENSP00000261733|P05091	0.95778
manB:Rv3264c|L7N6A5	HSD17B4:ENSP00000420914|P51659	0.99997
manB:Rv3264c|L7N6A5	HSD17B10:ENSP00000168216|Q99714	0.9992
LH57_09460:Rv1734c|I6YBH5	ALDH1A2:ENSP00000249750|O94788	1
LH57_14280:Rv2610c|I6X4T2	ATP12A:ENSP00000218548|P54707	0.9998
LH57_16630:Rv3045|I6XG08	ADH4:ENSP00000265512|P08319	0.99861
Rv2690c|I6Y1H7	ACSM4:ENSP00000382349|P0C7M7	0.71299
acpP:Rv2244|I6X3P5	ACSM2A:ENSP00000219054|Q08AH3	0.99776
carA:Rv1383|I6Y6E5	GLUL:ENSP00000307900|P15104	0.98919
groEL:Rv0440|I6Y7T8	ABCB4:ENSP00000265723|P21439	0.99927
LH57_12730:Rv2332|I6YD55	CCBL1:ENSP00000302227|Q16773	0.88168
Rv0439c|O53726	GMDS:ENSP00000370194|O60547	0.98359
LH57_02695:Rv0502|I6X986	GMDS:ENSP00000370194|O60547	0.9947
echA1:Rv0222|P96404	ACSM2B:ENSP00000327453|Q68CK6	0.97273
Rv1428c|O06830	CYP51A1:ENSP00000003100|Q16850	1
echA9:Rv1071c|O53419	ACSM4:ENSP00000382349|P0C7M7	0.97037
Rv0650|I6Y8D3	CAD:ENSP00000264705|P27708	0.99979
acpS:Rv2523c|I6Y9J6	DHRS1:ENSP00000288111|Q96LJ7	0.64322
carB:Rv1384|I6XXU0	CPS1:ENSP00000402608|P31327	0.99988
echA7:Rv0971c|P71540	SLC27A5:ENSP00000263093|Q9Y2P5	0.99919
thrB:Rv1296|I6Y665	CCBL2:ENSP00000260508|Q6YP21	0.99526
ftsH:Rv3610c|I6Y435	ALDH1A1:ENSP00000297785|P00352	0.99994
echA4:Rv0673|I6Y8F2	ACSS3:ENSP00000449535|Q9H6R3	0.99155
atpA:Rv1308|I6XB71	HACL1:ENSP00000323811|Q9UJ83	0.99988
rocA:Rv1187|O50443	FASN:ENSP00000304592|P49327	0.99936
rpsI:Rv3442c|I6YG57	DDX17:ENSP00000380033|Q92841	0.99916
nagA:Rv3332|O53382	SPATA5:ENSP00000274008|Q8NB90	0.99654
echA5:Rv0675|I6Y4E8	HADHB:ENSP00000325136|P55084	0.99993
Rv1732c|P71990	DDX17:ENSP00000380033|Q92841	0.99967
atpC:Rv1311|I6Y678	ATP7A:ENSP00000345728|Q04656	0.98301
Rv0794c|I6Y4U4	ACAA1:ENSP00000333664|P09110	0.9989
LH57_04795:Rv0881|I6WZP0	RPP14:ENSP00000437142|P86397	0.95357
LH57_03215:Rv0600c|I6Y885	ACO2:ENSP00000216254|Q99798	0.92732
tatB:Rv1224|I6XXH3	NDUFS1:ENSP00000392709|P28331	0.9723
echA18:Rv3373|O50402	PSMC6:ENSP00000401802|P62333	0.99333
mpa:Rv2115c|I6YCG7	ACSS1:ENSP00000316924|Q9NUB1	0.99867
LH57_05840:Rv1063c|I6XWZ0	ATP2A3:ENSP00000353072|Q93084	0.99938
gmk:Rv1389|I6XXU4	DDX42:ENSP00000374574|Q86XP3	0.9957
glnA3:Rv1878|O07752	ADH5:ENSP00000296412|P11766	0.99971
LH57_14085:Rv2572c|I6Y9P7	IMPDH1:ENSP00000345096|P20839	0.99732
htpG:Rv2299c|I6Y0E8	OXSM:ENSP00000280701|Q9NWU1	0.99846
fadE4:Rv0231|P96414	DECR1:ENSP00000220764|Q16698	0.9996
LH57_14630:Rv2669|I6Y9Z7	PSMC2:ENSP00000292644|P35998	0.9995
dnaK:Rv0350|I6Y7L1	ACACB:ENSP00000341044|O00763	0.84962
Rv0133|P96810	YME1L1:ENSP00000318480|Q96TA2	0.97519
lipI:Rv1400c|P71668	CYP51A1:ENSP00000003100|Q16850	1
LH57_07360:Rv1345|I6Y6A9	ECH1:ENSP00000470059|Q13011	0.8097
Rv3538|Q6MWW2	OXSM:ENSP00000280701|Q9NWU1	0.99981
LH57_10860:Rv1992c|I6Y831	ATP1A4:ENSP00000357060|Q13733	0.99994
LH57_18415:Rv3372|I6Y3B9	GLUL:ENSP00000307900|P15104	0.99724
htpG:Rv2299c|I6Y0E8	ABCB1:ENSP00000265724|P08183	0.99708
LH57_09510:Rv1743|I6YBI4	ATP2B4:ENSP00000350310|P23634	0.99811
LH57_04685:Rv0859|I6X9Z1	AUH:ENSP00000364883|Q13825	0.99935
LH57_13665:Rv2496c|I6XEG1	ACAD8:ENSP00000281182|Q9UKU7	0.99889
LH57_08495:Rv1552|I6YAW6	ACADL:ENSP00000233710|P28330	0.9998
Rv0428c|P96274	ALDH1A1:ENSP00000297785|P00352	0.99975
LH57_02190:Rv0410c|I6Y7R3	VCP:ENSP00000351777|P55072	0.99999
LH57_06900:Rv1263|I6Y638	RPP14:ENSP00000437142|P86397	0.99666
recD:Rv0629c|I6Y4A2	RAD26L:ENSP00000288985|Q5T890	1
fadD1:Rv1750c|P72007	PSMC4:ENSP00000157812|P43686	0.99997
LH57_10775:Rv1979c|I6XD00	ATP2C2:ENSP00000262429|O75185	0.98162
Rv3040c|O53287	ACSM2B:ENSP00000327453|Q68CK6	0.97595
echA10:Rv1142c|O06542	PHGDH:ENSP00000358417|O43175	0.95328
LH57_12065:Rv2215|I6XDT2	ACACA:ENSP00000344789|Q13085	0.69201
LH57_18435:Rv3375|I6YBY6	HAO2:ENSP00000316339|Q9NYQ3	0.99724
dsbF:Rv1677|I6XYM2	CBR4:ENSP00000303525|Q8N4T8	0.98937
Rv1178|O50434	LDHD:ENSP00000300051|Q86WU2	0.99999
LH57_00820:Rv0148|I6WXK0	CBR4:ENSP00000303525|Q8N4T8	0.93381
Rv1026|P96374	CAD:ENSP00000264705|P27708	0.99888
LH57_14365:Rv2625c|I6Y9V1	ATP4A:ENSP00000262623|P20648	0.99945
nrdH:Rv3053c|I6YB06	ATP2A2:ENSP00000440045|P16615	0.99994
LH57_12105:Rv2222c|I6Y8R2	AIFM3:ENSP00000382120|Q96NN9	0.99399
pca:Rv2967c|I6YEU0	TP53I3:ENSP00000238721|Q53FA7	0.99999
Rv2509|I6Y9I3	TAP2:ENSP00000391806|Q03519	0.94517
fadE20:Rv2724c|O33229	ACSL4:ENSP00000339787|O60488	0.9754
LH57_17900:Rv3274c|I6YFN6	ECH1:ENSP00000470059|Q13011	0.99289
mycP2:Rv3886c|O05458	ATP12A:ENSP00000218548|P54707	0.99742
Rv1920|O53962	HPGD:ENSP00000296522|P15428	0.944
mscR:Rv2259|O53533	ADH1B:ENSP00000306606|P00325	0.99998
Rv1930c|P95284	ALDH1A2:ENSP00000249750|O94788	1
LH57_17745:Rv3245c|I6YFL3	ATP1A3:ENSP00000302397|P13637	0.99989
pyrE:Rv0382c|I6Y3M7	ATP4A:ENSP00000262623|P20648	0.99994
gatA:Rv3011c|I6Y298	ALDH1A2:ENSP00000249750|O94788	1
LH57_21075:Rv3868|I6YD84	ACSBG2:ENSP00000252669|Q5FVE4	0.99095
gpmA:Rv0489|I6XVE9	DECR2:ENSP00000219481|Q9NUI1	0.99841
LH57_09940:Rv1820|I6XCK7	CRYL1:ENSP00000298248|Q9Y2S2	0.9891
secY:Rv0732|I6Y8K0	ATP2A3:ENSP00000353072|Q93084	0.99893
echA5:Rv0675|I6Y4E8	HSD17B8:ENSP00000363794|Q92506	0.75333
ercc3:Rv0861c|O53873	TAP2:ENSP00000391806|Q03519	0.997
LH57_08765:Rv1604|I6Y6Z6	PGAM4:ENSP00000412189|Q8N0Y7	0.99578
LH57_16700:Rv3059|I6XG25	HSD17B10:ENSP00000168216|Q99714	0.99998
LH57_08495:Rv1552|I6YAW6	NDUFS3:ENSP00000263774|O75489	0.89063
thiX:Rv0816c|I6Y8V2	CBR4:ENSP00000303525|Q8N4T8	0.96686
echA7:Rv0971c|P71540	ETFA:ENSP00000452762|P13804	0.72541
fusA:Rv0684|I6WZ34	CPS1:ENSP00000402608|P31327	0.98898
Rv0439c|O53726	ACAD8:ENSP00000281182|Q9UKU7	0.9911
LH57_19115:Rv3506|I6XHE8	SPATA5:ENSP00000274008|Q8NB90	0.99955
pepQ:Rv2535c|I6YDN6	ADH1A:ENSP00000209668|P07327	0.99772
Rv0435c|P96281	CBR4:ENSP00000303525|Q8N4T8	0.9743
LH57_12065:Rv2215|I6XDT2	MCCC2:ENSP00000343657|Q9HCC0	0.99732
LH57_08180:Rv1492|I6X1E6	MUT:ENSP00000274813|P22033	0.99996
fadD24:Rv1529|O53903	AUH:ENSP00000364883|Q13825	0.99598
LH57_16535:Rv3028c|I6X626	PMPCB:ENSP00000249269|O75439	0.87187
htpG:Rv2299c|I6Y0E8	ERCC3:ENSP00000285398|P19447	0.9794
secA:Rv3240c|I6YFL1	ACSF2:ENSP00000300441|Q96CM8	0.99835
trxB1:Rv1471|L7N664	ATP2A2:ENSP00000440045|P16615	0.99996
fadA6:Rv3556c|I6XHJ3	DECR2:ENSP00000219481|Q9NUI1	0.9825
rplA:Rv0641|I6WYZ2	ABCB6:ENSP00000265316|Q9NP58	0.99823
kgd:Rv1248c|I6Y628	ACAA1:ENSP00000333664|P09110	0.99921
rplF:Rv0719|I6Y4J0	CBS:ENSP00000344460|P35520	0.99978
Rv2434c|P71915	ALDH2:ENSP00000261733|P05091	0.99421
psd:Rv0437c|I6Y3S2	ATP2B4:ENSP00000350310|P23634	0.99361
efp:Rv2534c|I6XEJ1	DDX43:ENSP00000359361|Q9NXZ2	0.99994
metK:Rv1392|I6X149	ALDH2:ENSP00000261733|P05091	0.99812
Rv0526|O06392	ATP2B2:ENSP00000324172|Q01814	0.99242
cydC:Rv1620c|O06137	METAP2:ENSP00000325312|P50579	0.91312
LH57_13660:Rv2495c|I6Y0V8	ACOX3:ENSP00000348775|O15254	0.99891
echA18:Rv3373|O50402	HADHB:ENSP00000325136|P55084	0.99811
fadD14:Rv1058|O53406	ECHDC1:ENSP00000436585|Q9NTX5	0.99789
LH57_19875:Rv3648c|I6XHV7	ACAA1:ENSP00000333664|P09110	0.98258
moeB2:Rv3116|L7N674	ABCB6:ENSP00000265316|Q9NP58	0.99885
LH57_00820:Rv0148|I6WXK0	ECI1:ENSP00000301729|P42126	0.9964
LH57_00820:Rv0148|I6WXK0	ACAD11:ENSP00000264990|Q709F0	0.92331
rplV:Rv0706|I6X9L2	CPS1:ENSP00000402608|P31327	0.99928
LH57_12065:Rv2215|I6XDT2	BCKDHB:ENSP00000318351|P21953	0.99876
LH57_16085:Rv2950c|I6YAP0	HIBCH:ENSP00000352706|Q6NVY1	0.99483
Rv3644c|O06363	ABCB9:ENSP00000280560|Q9NP78	0.99422
Rv1674c|O53921	MOCS2:ENSP00000380157|O96007	0.97574
echA5:Rv0675|I6Y4E8	TXNDC5:ENSP00000369081|Q8NBS9	0.89397
recA:Rv2737c|I6YE90	ATP12A:ENSP00000218548|P54707	0.98824
Rv2434c|P71915	TAP1:ENSP00000346206|Q03518	0.99104
deoC:Rv0478|I6Y3V7	ALDH2:ENSP00000261733|P05091	0.99755
LH57_14050:Rv2565|I6YDR1	ATP12A:ENSP00000218548|P54707	0.9978
trxA:Rv1470|O53161	ADH1B:ENSP00000306606|P00325	0.92806
LH57_20970:Rv3846|I6XIC6	ALDH1A2:ENSP00000249750|O94788	1
trxA:Rv1470|O53161	ATP2B4:ENSP00000350310|P23634	0.99856
tsaD:Rv3419c|I6XH58	PSMC6:ENSP00000401802|P62333	0.71366
LH57_02305:Rv0432|I6Y3R9	ACSM2B:ENSP00000327453|Q68CK6	0.93113
gpmA:Rv0489|I6XVE9	ABCB1:ENSP00000265724|P08183	1
LH57_00605:Rv0107c|I6X8I9	ATP2A3:ENSP00000353072|Q93084	0.99915
rplA:Rv0641|I6WYZ2	DDX42:ENSP00000374574|Q86XP3	0.99684
LH57_04940:Rv0908|I6Y929	ATP7B:ENSP00000242839|P35670	0.99343
mpa:Rv2115c|I6YCG7	TAP1:ENSP00000346206|Q03518	0.98174
oxcA:Rv0118c|O53639	ECHS1:ENSP00000357535|P30084	0.99992
add:Rv3313c|I6X6Y9	ADH1A:ENSP00000209668|P07327	0.98994
LH57_04940:Rv0908|I6Y929	ABCB5:ENSP00000384881|Q2M3G0	0.99986
LH57_04220:Rv0778|I6X9S9	ALDH2:ENSP00000261733|P05091	0.99855
rplM:Rv3443c|I6X7B7	BCKDHB:ENSP00000318351|P21953	0.99837
helZ:Rv2101|I6YCF3	ABCB11:ENSP00000263817|O95342	0.99989
Rv0914c|I6XWJ8	EHHADH:ENSP00000231887|Q08426	0.85095
Rv2491|I6XEF6	ADH1B:ENSP00000306606|P00325	0.99794
echA9:Rv1071c|O53419	PECR:ENSP00000265322|Q9BY49	0.50676
LH57_12350:Rv2266|I6XDW8	ALDH5A1:ENSP00000314649|P51649	0.99734
LH57_08900:Rv1629|I6Y715	HADHB:ENSP00000325136|P55084	0.99994
LH57_08200:Rv1496|I6YAQ7	ECI1:ENSP00000301729|P42126	0.99991
ltp1:Rv2790c|O33332	ECHDC2:ENSP00000360577|Q86YB7	0.87691
chaA:Rv1607|O53910	ATP1A1:ENSP00000295598|P05023	0.99978
Rv1251c|O50466	ATP1A3:ENSP00000302397|P13637	0.99999
LH57_16660:Rv3051c|I6YF20	SORD:ENSP00000267814|Q00796	0.67731
LH57_16535:Rv3028c|I6X626	ACAD10:ENSP00000389813|Q6JQN1	0.9997
LH57_08500:Rv1553|I6X1L2	NUDT3:ENSP00000351650|O95989	0.7402
eno:Rv1023|I6XWV0	ATP1A2:ENSP00000354490|P50993	0.99978
LH57_04920:Rv0904c|I6WZQ9	HSD17B4:ENSP00000420914|P51659	0.99998
LH57_07280:Rv1329c|I6X0Z0	CHD2:ENSP00000377747|O14647	0.83093
argF:Rv1656|I6X1W9	SLC7A8:ENSP00000320378|Q9UHI5	0.99443
Rv3202c|O53348	ACACB:ENSP00000341044|O00763	0.74181
Rv3575c|P96857	CAD:ENSP00000264705|P27708	0.99935
adhE1:Rv0162c|L7N6B3	ADH7:ENSP00000420269|P40394	1
Rv3253c|O05896	ACSS1:ENSP00000316924|Q9NUB1	0.99426
secY:Rv0732|I6Y8K0	TAP2:ENSP00000391806|Q03519	0.94793
rplC:Rv0701|I6X9L0	ADH1A:ENSP00000209668|P07327	0.98257
fadD2:Rv0270|P95227	SPATA5:ENSP00000274008|Q8NB90	0.99982
LH57_04160:Rv0766c|I6Y4S2	ACSM4:ENSP00000382349|P0C7M7	0.77426
LH57_15575:Rv2855|I6XFH2	BCKDHB:ENSP00000318351|P21953	0.99981
LH57_05910:Rv1077|I6XX03	HAO2:ENSP00000316339|Q9NYQ3	0.99852
LH57_13660:Rv2495c|I6Y0V8	ALDH2:ENSP00000261733|P05091	0.99686
pgk:Rv1437|I6X185	GAPDH:ENSP00000229239|P04406	0.99773
LH57_03710:Rv0687|I6X9J9	ABCB8:ENSP00000351717|Q9NUT2	0.99254
rplC:Rv0701|I6X9L0	PSMC2:ENSP00000292644|P35998	0.99718
LH57_19480:Rv3571|I6YGI6	ADH4:ENSP00000265512|P08319	0.9994
LH57_16660:Rv3051c|I6YF20	ACSL4:ENSP00000339787|O60488	0.79906
LH57_14050:Rv2565|I6YDR1	ATP2B3:ENSP00000263519|Q16720	0.99843
groEL:Rv3417c|I6YC25	ABCB10:ENSP00000355637|Q9NRK6	0.99837
rpsO:Rv2785c|I6YED3	PEX1:ENSP00000248633|O43933	0.99988
fas:Rv2524c|P95029	ABCB1:ENSP00000265724|P08183	0.99833
LH57_00710:Rv0126|I6X8K8	LGSN:ENSP00000359691|Q5TDP6	0.9997
helZ:Rv2101|I6YCF3	ABCB8:ENSP00000351717|Q9NUT2	0.99987
Rv1722|P71980	GPT:ENSP00000378408|P24298	0.99325
LH57_21075:Rv3868|I6YD84	ACSF2:ENSP00000300441|Q96CM8	0.99677
LH57_04820:Rv0886|I6WZP4	CCBL2:ENSP00000260508|Q6YP21	0.99957
fadD7:Rv0119|O07169	PEX1:ENSP00000248633|O43933	0.99854
cobU:Rv0254c|O53676	PGAM2:ENSP00000297283|P15259	1
LH57_10935:Rv2006|I6X2Y1	ABCB9:ENSP00000280560|Q9NP78	0.9977
LH57_07070:Rv1294|I6XB59	CCBL2:ENSP00000260508|Q6YP21	0.9981
carA:Rv1383|I6Y6E5	GCDH:ENSP00000222214|Q92947	0.99421
ndk:Rv2445c|I6X4A3	ACAT1:ENSP00000265838|P24752	0.99941
LH57_09690:Rv1771|I6YBK5	SCP2:ENSP00000360569|P22307	0.99909
trxA:Rv1470|O53161	ATP2C2:ENSP00000262429|O75185	0.99686
LH57_02190:Rv0410c|I6Y7R3	ABCB9:ENSP00000280560|Q9NP78	0.98921
sdhA:Rv3318|O53370	ACAA1:ENSP00000333664|P09110	0.99975
LH57_18620:Rv3410c|I6YG23	METAP1:ENSP00000296411|P53582	1
LH57_08790:Rv1609|I6Y6Z9	ACAA2:ENSP00000285093|P42765	0.99261
hsp:Rv0251c|O53673	NUDT3:ENSP00000351650|O95989	0.93136
fadA2:Rv0243|O86361	ACACB:ENSP00000341044|O00763	0.96696
LH57_17525:Rv3206c|I6X6P0	ABCB5:ENSP00000384881|Q2M3G0	0.99848
pgk:Rv1437|I6X185	PGAM4:ENSP00000412189|Q8N0Y7	0.98743
cobB:Rv1151c|I6Y5R5	YME1L1:ENSP00000318480|Q96TA2	0.99037
glnA3:Rv1878|O07752	ADH1B:ENSP00000306606|P00325	0.99994
LH57_04925:Rv0905|I6Y543	ACADL:ENSP00000233710|P28330	0.9993
Rv1732c|P71990	ATP1A1:ENSP00000295598|P05023	0.99999
Rv0147|P96824	ADH1A:ENSP00000209668|P07327	0.99703
LH57_08580:Rv1569|I6Y6W5	ATP2B3:ENSP00000263519|Q16720	0.99124
Rv0312|O07239	FHIT:ENSP00000342087|P49789	0.99988
LH57_16630:Rv3045|I6XG08	ADH1B:ENSP00000306606|P00325	0.99551
Rv3673c|I6YGW6	NVL:ENSP00000281701|O15381	0.99994
Rv2263|O53537	ACACA:ENSP00000344789|Q13085	0.85432
pepN:Rv2467|L7N655	METAP2:ENSP00000325312|P50579	0.89056
groS:Rv3418c|I6Y3F9	ALDH9A1:ENSP00000346827|P49189	0.9996
LH57_20670:Rv3791|I6YD14	ALDH1L2:ENSP00000258494|Q3SY69	0.99981
LH57_00760:Rv0136|I6X8L5	HSD17B4:ENSP00000420914|P51659	1
LH57_01780:Rv0327c|I6Y3I3	CPS1:ENSP00000402608|P31327	0.99728
LH57_10860:Rv1992c|I6Y831	ATP1A3:ENSP00000302397|P13637	0.99589
aroK:Rv2539c|I6XEJ5	CPS1:ENSP00000402608|P31327	0.99289
LH57_08790:Rv1609|I6Y6Z9	HSD17B4:ENSP00000420914|P51659	0.99999
aldC:Rv2858c|O33340	ATP2A1:ENSP00000349595|O14983	0.99997
atpA:Rv1308|I6XB71	BCKDHA:ENSP00000443246|P12694	0.99824
LH57_00710:Rv0126|I6X8K8	PDHA2:ENSP00000295266|P29803	0.9982
deoC:Rv0478|I6Y3V7	HPGD:ENSP00000296522|P15428	0.93393
Rv3040c|O53287	IMPDH1:ENSP00000345096|P20839	0.99853
LH57_21280:Rv3908|I6Y4T8	AUH:ENSP00000364883|Q13825	0.99998
Rv0812|Q79FW0	ALDH1A2:ENSP00000249750|O94788	1
thrS:Rv2614c|I6YDW0	ACAA1:ENSP00000333664|P09110	0.99862
echA4:Rv0673|I6Y8F2	ACSL4:ENSP00000339787|O60488	0.77745
ychF:Rv1112|O53459	TKTL2:ENSP00000280605|Q9H0I9	0.97722
Rv1732c|P71990	ABCB4:ENSP00000265723|P21439	0.99979
dsbF:Rv1677|I6XYM2	PSMC3:ENSP00000298852|P17980	0.94613
LH57_17480:Rv3198A|I6YBG8	ACAT1:ENSP00000265838|P24752	0.9996
LH57_16015:Rv2937|I6YER7	ABCB4:ENSP00000265723|P21439	0.99889
Rv1457c|O86349	ATP7B:ENSP00000242839|P35670	0.90255
LH57_02470:Rv0462|I6Y7V9	ADH6:ENSP00000378359|P28332	0.98409
echA4:Rv0673|I6Y8F2	ACAA2:ENSP00000285093|P42765	0.99724
LH57_05910:Rv1077|I6XX03	ACSM1:ENSP00000301956|Q08AH1	0.9972
Rv0526|O06392	ACO2:ENSP00000216254|Q99798	0.93959
Rv0435c|P96281	EP400:ENSP00000374212|Q96L91	0.98954
LH57_11995:Rv2201|I6YCT5	ALDH2:ENSP00000261733|P05091	0.99857
cysM:Rv1336|I6XXQ9	MOCS3:ENSP00000244051|O95396	0.99998
LH57_04680:Rv0858c|I6XWF5	MCCC2:ENSP00000343657|Q9HCC0	0.99993
echA4:Rv0673|I6Y8F2	ACAD11:ENSP00000264990|Q709F0	0.99065
LH57_15575:Rv2855|I6XFH2	ACAT2:ENSP00000356015|Q9BWD1	0.99724
echA11:Rv1141c|O06541	ACSL4:ENSP00000339787|O60488	0.8983
echA2:Rv0456c|O07179	ACSS1:ENSP00000316924|Q9NUB1	0.99906
LH57_04840:Rv0889c|I6Y908	ACO2:ENSP00000216254|Q99798	0.96672
Rv3784|P72050	ALDH2:ENSP00000261733|P05091	0.99855
LH57_09530:Rv1746|I6XYX4	VCP:ENSP00000351777|P55072	0.99998
LH57_18560:Rv3398c|I6YC07	PSMC4:ENSP00000157812|P43686	0.99998
LH57_12065:Rv2215|I6XDT2	ACOX3:ENSP00000348775|O15254	0.99974
LH57_04840:Rv0889c|I6Y908	DLD:ENSP00000205402|P09622	0.9987
LH57_04940:Rv0908|I6Y929	ATP12A:ENSP00000218548|P54707	0.99958
fadE3:Rv0215c|P96397	DHRS7C:ENSP00000327975|A6NNS2	0.98413
ligC:Rv3731|O69698	DBT:ENSP00000359151|P11182	0.99791
aroE:Rv2552c|I6Y120	GAPDH:ENSP00000229239|P04406	0.99913
LH57_02965:Rv0554|I6WYP8	ADH5:ENSP00000296412|P11766	0.99716
LH57_17880:Rv3270|I6X6V2	ATP2C2:ENSP00000262429|O75185	0.97664
LH57_04860:Rv0892|I6XA19	HSD17B4:ENSP00000420914|P51659	0.99998
Rv2509|I6Y9I3	HPGD:ENSP00000296522|P15428	0.9674
nrdH:Rv3053c|I6YB06	ATP2C1:ENSP00000376914|P98194	0.99901
helZ:Rv2101|I6YCF3	YME1L1:ENSP00000318480|Q96TA2	0.99985
leuB:Rv2995c|I6YEW7	HACL1:ENSP00000323811|Q9UJ83	0.99921
pgk:Rv1437|I6X185	CBR4:ENSP00000303525|Q8N4T8	0.97161
Rv0223c|I6X8S7	ADH1B:ENSP00000306606|P00325	0.99996
ctpH:Rv0425c|P96271	ABCB10:ENSP00000355637|Q9NRK6	0.97932
dsbF:Rv1677|I6XYM2	ABCB9:ENSP00000280560|Q9NP78	0.99219
Rv3040c|O53287	HADHA:ENSP00000370023|P40939	0.99731
LH57_07850:Rv1436|I6YAJ8	PMPCA:ENSP00000360782|Q10713	0.99999
topA:Rv3646c|I6YCN6	DDX42:ENSP00000374574|Q86XP3	0.99864
truB:Rv2793c|I6Y1Q4	HAO1:ENSP00000368066|Q9UJM8	0.81321
LH57_14045:Rv2564|I6XEL4	CAD:ENSP00000264705|P27708	0.99787
LH57_00710:Rv0126|I6X8K8	GLUL:ENSP00000307900|P15104	1
LH57_08900:Rv1629|I6Y715	DBT:ENSP00000359151|P11182	0.99921
mmcO:Rv0846c|I6WZK7	ATP1A4:ENSP00000357060|Q13733	0.99999
Rv3175|O53325	HSD17B4:ENSP00000420914|P51659	0.99996
rplK:Rv0640|I6Y8C4	METAP1D:ENSP00000315152|Q6UB28	0.99771
rpsH:Rv0718|I6WZ62	HAO2:ENSP00000316339|Q9NYQ3	0.99827
Rv3673c|I6YGW6	NDUFS1:ENSP00000392709|P28331	0.99971
atpC:Rv1311|I6Y678	PMPCB:ENSP00000249269|O75439	0.72473
dkgA:Rv2971|I6YEU4	PSMC2:ENSP00000292644|P35998	0.99966
echA5:Rv0675|I6Y4E8	ACAA1:ENSP00000333664|P09110	0.99984
LH57_06945:Rv1272c|I6X0U1	ATP2A2:ENSP00000440045|P16615	0.99995
trxB1:Rv1471|L7N664	PGAM1:ENSP00000359991|P18669	0.99856
fadA6:Rv3556c|I6XHJ3	DBT:ENSP00000359151|P11182	0.99982
Rv3684|O69652	ECHDC1:ENSP00000436585|Q9NTX5	0.87409
Rv2263|O53537	ABCB10:ENSP00000355637|Q9NRK6	0.9993
moeB2:Rv3116|L7N674	ILVBL:ENSP00000263383|A1L0T0	0.99677
metG:Rv1007c|I6Y5D9	CAD:ENSP00000264705|P27708	1
LH57_14050:Rv2565|I6YDR1	PSMC6:ENSP00000401802|P62333	0.96196
Rv0303|O07230	ADH1A:ENSP00000209668|P07327	0.99861
orn:Rv2511|I6XEH0	UPF1:ENSP00000262803|Q92900	0.99872
LH57_05910:Rv1077|I6XX03	SLC27A6:ENSP00000262462|Q9Y2P4	0.9996
serC:Rv0884c|I6XA12	ACAT2:ENSP00000356015|Q9BWD1	0.96227
fadE1:Rv0131c|P96808	DECR1:ENSP00000220764|Q16698	0.99998
LH57_07705:Rv1407|I6X161	PSMC3:ENSP00000298852|P17980	0.72026
leuS:Rv0041|I6X8C9	ATP1A3:ENSP00000302397|P13637	0.99955
LH57_08900:Rv1629|I6Y715	UPF1:ENSP00000262803|Q92900	0.99999
fadA2:Rv0243|O86361	HADHA:ENSP00000370023|P40939	0.99982
Rv1700|I6X235	IMPDH1:ENSP00000345096|P20839	0.99937
LH57_09940:Rv1820|I6XCK7	ECH1:ENSP00000470059|Q13011	0.99788
fadE9:Rv0752c|I6Y4R2	CRYL1:ENSP00000298248|Q9Y2S2	0.99459
prs:Rv1017c|I6Y5E8	DDX5:ENSP00000225792|P17844	0.99998
LH57_04940:Rv0908|I6Y929	ALDH1A1:ENSP00000297785|P00352	0.99993
fadA6:Rv3556c|I6XHJ3	ALDH9A1:ENSP00000346827|P49189	1
dkgA:Rv2971|I6YEU4	ALDH1L2:ENSP00000258494|Q3SY69	0.99969
dnaK:Rv0350|I6Y7L1	ABCB9:ENSP00000280560|Q9NP78	0.99731
LH57_04840:Rv0889c|I6Y908	FASN:ENSP00000304592|P49327	0.99472
fadD14:Rv1058|O53406	HADHA:ENSP00000370023|P40939	0.99999
uvrC:Rv1420|I6XBF8	RNMTL1:ENSP00000306080|Q9HC36	0.89727
echA11:Rv1141c|O06541	IVD:ENSP00000418397|P26440	0.99579
ilvD:Rv0189c|I6XUM9	ILVBL:ENSP00000263383|A1L0T0	0.99955
LH57_04635:Rv0849|I6X9Y5	HPGD:ENSP00000296522|P15428	0.93868
Rv1686c|O33188	TAP2:ENSP00000391806|Q03519	0.79899
echA18:Rv3373|O50402	ACADM:ENSP00000409612|P11310	0.99867
LH57_00095:Rv0014c|I6Y2I5	ATP1A2:ENSP00000354490|P50993	0.99956
deaD:Rv1253|I6Y631	TP53I3:ENSP00000238721|Q53FA7	0.99982
dkgA:Rv2971|I6YEU4	SORD:ENSP00000267814|Q00796	0.77926
sdhA:Rv3318|O53370	ACADSB:ENSP00000357873|P45954	0.99999
fadB5:Rv1912c|O07721	ALDH8A1:ENSP00000265605|Q9H2A2	0.99109
LH57_10885:Rv1997|I6Y836	ATP7B:ENSP00000242839|P35670	0.99217
bpoB:Rv1123c|O06575	HADHA:ENSP00000370023|P40939	0.99803
LH57_07215:Rv1317c|I6XXP6	CHD7:ENSP00000392028|Q9P2D1	0.99827
glcB:Rv1837c|I6X2F8	ACACA:ENSP00000344789|Q13085	0.78056
LH57_09135:Rv1675c|I6X1Z3	ALDH1L2:ENSP00000258494|Q3SY69	0.99969
LH57_15980:Rv2930|I6Y224	ECHS1:ENSP00000357535|P30084	0.99921
tmk:Rv3247c|I6YBL6	METAP1:ENSP00000296411|P53582	0.99808
purE:Rv3275c|I6X6V6	GART:ENSP00000371236|P22102	0.98862
Rv1544|Q10782	ATP2A1:ENSP00000349595|O14983	0.99555
LH57_00680:Rv0120c|I6XUG8	ACSF2:ENSP00000300441|Q96CM8	0.993
fadA3:Rv1074c|O53422	EHHADH:ENSP00000231887|Q08426	0.99974
echA15:Rv2679|I6YA03	PSMC6:ENSP00000401802|P62333	0.98377
LH57_04755:Rv0873|I6XWG6	ACSL6:ENSP00000296869|Q9UKU0	0.97162
LH57_06865:Rv1256c|I6YA30	ALDH1A3:ENSP00000332256|P47895	0.99899
clpB:Rv0384c|I6X921	ATP2A1:ENSP00000349595|O14983	0.99998
phoR:Rv0758|P71815	ATP2A3:ENSP00000353072|Q93084	0.99739
LH57_04680:Rv0858c|I6XWF5	ACACA:ENSP00000344789|Q13085	0.98742
LH57_00710:Rv0126|I6X8K8	PYGL:ENSP00000216392|P06737	0.99858
LH57_02305:Rv0432|I6Y3R9	ABCB5:ENSP00000384881|Q2M3G0	0.99813
fadA3:Rv1074c|O53422	ALDH8A1:ENSP00000265605|Q9H2A2	0.99999
LH57_11285:Rv2073c|I6YCC6	ADH7:ENSP00000420269|P40394	0.9756
htrA:Rv1223|O06291	METAP1D:ENSP00000315152|Q6UB28	0.99997
LH57_12740:Rv2334|I6Y910	ALDH1A2:ENSP00000249750|O94788	1
accD4:Rv3799c|O53578	ALDH5A1:ENSP00000314649|P51649	0.99731
Rv0077c|O53622	ACSM5:ENSP00000327916|Q6NUN0	0.99533
LH57_09445:Rv1731|I6X273	HADHB:ENSP00000325136|P55084	0.99288
LH57_10935:Rv2006|I6X2Y1	CBR4:ENSP00000303525|Q8N4T8	0.97728
fadB:Rv0860|O53872	ACSF2:ENSP00000300441|Q96CM8	0.99741
Rv0225|P96407	ABCB11:ENSP00000263817|O95342	0.99909
LH57_04925:Rv0905|I6Y543	ACADM:ENSP00000409612|P11310	0.99815
LH57_02305:Rv0432|I6Y3R9	ABCB1:ENSP00000265724|P08183	0.99788
Rv1218c|O86311	ABCB11:ENSP00000263817|O95342	0.99639
LH57_14860:Rv2715|I6Y1J4	ECH1:ENSP00000470059|Q13011	0.84321
Rv0435c|P96281	ACSM5:ENSP00000327916|Q6NUN0	0.99908
LH57_09445:Rv1731|I6X273	MCCC2:ENSP00000343657|Q9HCC0	0.99649
tig:Rv2462c|I6Y0S7	ADH1A:ENSP00000209668|P07327	0.91041
LH57_12275:Rv2252|I6XDV8	D2HGDH:ENSP00000315351|Q8N465	0.98516
pcnA:Rv3907c|L7N672	DDX5:ENSP00000225792|P17844	0.99976
Rv2775|O33317	ALDH9A1:ENSP00000346827|P49189	0.99108
rpsD:Rv3458c|I6X7D0	CAD:ENSP00000264705|P27708	0.99509
smc:Rv2922c|I6XFP1	UPF1:ENSP00000262803|Q92900	0.99953
Rv1867|P95148	MCCC2:ENSP00000343657|Q9HCC0	0.99552
LH57_13695:Rv2501c|I6XEG5	ACACA:ENSP00000344789|Q13085	0.99999
LH57_02305:Rv0432|I6Y3R9	ABCB4:ENSP00000265723|P21439	0.99513
gyrA:Rv0006|I6Y2H5	PSMC6:ENSP00000401802|P62333	0.8446
sucC:Rv0951|I6Y586	ALDH1L2:ENSP00000258494|Q3SY69	0.9994
arsC:Rv2643|I6X4W4	ABCB6:ENSP00000265316|Q9NP58	0.99881
fadD35:Rv2505c|I6Y0X0	VCP:ENSP00000351777|P55072	1
Rv1774|O33177	CAD:ENSP00000264705|P27708	0.99057
acpP:Rv2244|I6X3P5	HPGD:ENSP00000296522|P15428	0.99154
fadD35:Rv2505c|I6Y0X0	ECI1:ENSP00000301729|P42126	0.99937
mycP5:Rv1796|O53945	PEX1:ENSP00000248633|O43933	0.99841
LH57_10885:Rv1997|I6Y836	ATP12A:ENSP00000218548|P54707	0.9995
echA10:Rv1142c|O06542	ACAD8:ENSP00000281182|Q9UKU7	0.99619
aspA:Rv1098c|I6X0B1	SCP2:ENSP00000360569|P22307	0.99996
LH57_14860:Rv2715|I6Y1J4	ADH1A:ENSP00000209668|P07327	0.99815
plsC:Rv2483c|I6YDI9	ABCB11:ENSP00000263817|O95342	0.99678
rocA:Rv1187|O50443	ADH5:ENSP00000296412|P11766	0.98575
Rv0312|O07239	ACSM2B:ENSP00000327453|Q68CK6	0.9253
Rv2406c|P71737	ACSL5:ENSP00000348429|Q9ULC5	0.99946
idsA2:Rv2173|O53507	ATP1A3:ENSP00000302397|P13637	0.9997
fusA:Rv0684|I6WZ34	METAP1D:ENSP00000315152|Q6UB28	0.9941
LH57_09530:Rv1746|I6XYX4	MCCC2:ENSP00000343657|Q9HCC0	0.9842
LH57_19035:Rv3490|I6Y3N4	ATP4A:ENSP00000262623|P20648	0.99964
Rv1465|O53156	PSMC2:ENSP00000292644|P35998	0.99948
LH57_10895:Rv1999c|I6XD25	ACSF2:ENSP00000300441|Q96CM8	0.96569
Rv1627c|O06144	SCP2:ENSP00000360569|P22307	0.99974
LH57_05530:Rv1013|I6XWT8	ECHDC1:ENSP00000436585|Q9NTX5	0.93705
Rv0794c|I6Y4U4	ATP1A4:ENSP00000357060|Q13733	0.99999
Rv2041c|O53485	ABCB1:ENSP00000265724|P08183	0.99943
sdhA:Rv3318|O53370	ACADM:ENSP00000409612|P11310	0.9996
fadE35:Rv3797|O53577	ECI1:ENSP00000301729|P42126	0.99993
LH57_13545:Rv2477c|I6XEE4	HSD17B4:ENSP00000420914|P51659	0.99999
rplL:Rv0652|I6Y4C5	ADH4:ENSP00000265512|P08319	0.99823
Rv1726|P71984	CPS1:ENSP00000402608|P31327	0.99746
echA11:Rv1141c|O06541	ACADS:ENSP00000242592|P16219	0.99983
LH57_02305:Rv0432|I6Y3R9	ATP4A:ENSP00000262623|P20648	0.99854
LH57_04685:Rv0859|I6X9Z1	HIBCH:ENSP00000352706|Q6NVY1	0.99992
LH57_03710:Rv0687|I6X9J9	ALDH2:ENSP00000261733|P05091	0.99689
Rv0843|I6XWE5	HSD17B4:ENSP00000420914|P51659	1
LH57_20670:Rv3791|I6YD14	ABCB4:ENSP00000265723|P21439	0.99924
fadB3:Rv1715|L7N688	ADH5:ENSP00000296412|P11766	0.99472
groEL:Rv3417c|I6YC25	ABCB1:ENSP00000265724|P08183	0.99929
Rv1473|O53164	IMPDH1:ENSP00000345096|P20839	0.99942
LH57_00425:Rv0073|I6Y2P2	ALDH2:ENSP00000261733|P05091	0.99836
rpmB:Rv2058c|I6XD77	MOCS1:ENSP00000362282|Q9NZB8	0.99548
LH57_04425:Rv3117:Rv0815c|I6X9V7	SCLY:ENSP00000254663|Q96I15	0.99978
echA9:Rv1071c|O53419	CBR4:ENSP00000303525|Q8N4T8	0.9888
Rv0919|I6XA42	ALDH1A2:ENSP00000249750|O94788	1
glnA3:Rv1878|O07752	SORD:ENSP00000267814|Q00796	0.99832
sucC:Rv0951|I6Y586	OXSM:ENSP00000280701|Q9NWU1	0.99957
Rv1251c|O50466	ATP2B4:ENSP00000350310|P23634	0.99999
gpmA:Rv0489|I6XVE9	LTA4H:ENSP00000228740|P09960	0.98751
Rv3253c|O05896	ATP2B3:ENSP00000263519|Q16720	0.98782
manB:Rv3264c|L7N6A5	PPAT:ENSP00000264220|Q06203	0.98829
LH57_00100:Rv0015c|I6XU70	ATP2B3:ENSP00000263519|Q16720	0.99471
rpsA:Rv1630|I6XYH0	HAO1:ENSP00000368066|Q9UJM8	0.96272
accA2:Rv0973c|P71538	ATP2A2:ENSP00000440045|P16615	0.99996
argF:Rv1656|I6X1W9	NOP58:ENSP00000264279|Q9Y2X3	0.99999
LH57_10170:Rv1866|A0A089S6H1	AGPS:ENSP00000264167|O00116	0.9999
zwf:Rv1447c|I6XBH9	NUDT3:ENSP00000351650|O95989	0.99659
htpG:Rv2299c|I6Y0E8	ABCB4:ENSP00000265723|P21439	0.99526
LH57_04840:Rv0889c|I6Y908	HSD17B4:ENSP00000420914|P51659	0.99999
dnaK:Rv0350|I6Y7L1	VCP:ENSP00000351777|P55072	1
LH57_02690:Rv0501|I6XVG1	ATP2A3:ENSP00000353072|Q93084	0.99959
Rv2434c|P71915	IMPDH1:ENSP00000345096|P20839	0.99869
LH57_05910:Rv1077|I6XX03	ECH1:ENSP00000470059|Q13011	0.60535
Rv3575c|P96857	ABCB10:ENSP00000355637|Q9NRK6	0.99891
dnaK:Rv0350|I6Y7L1	ABCB10:ENSP00000355637|Q9NRK6	0.99753
LH57_07850:Rv1436|I6YAJ8	CAD:ENSP00000264705|P27708	1
Rv0435c|P96281	PECR:ENSP00000265322|Q9BY49	0.70683
rph:Rv1340|I6Y6A4	DDX54:ENSP00000323858|Q8TDD1	0.99987
echA18:Rv3373|O50402	SLC27A1:ENSP00000252595|Q6PCB7	0.99828
LH57_16840:Rv3084|I6XG50	EHHADH:ENSP00000231887|Q08426	0.95374
nusG:Rv0639|I6X9G7	SMARCAL1:ENSP00000349823|Q9NZC9	0.76046
echA1:Rv0222|P96404	SLC27A6:ENSP00000262462|Q9Y2P4	0.99883
LH57_09460:Rv1734c|I6YBH5	BCKDHA:ENSP00000443246|P12694	0.99959
truB:Rv2793c|I6Y1Q4	DDX54:ENSP00000323858|Q8TDD1	0.99506
LH57_04840:Rv0889c|I6Y908	ATP2B4:ENSP00000350310|P23634	0.99899
echA4:Rv0673|I6Y8F2	SCP2:ENSP00000360569|P22307	0.9998
mycP2:Rv3886c|O05458	ATP2B1:ENSP00000261173|P20020	0.99989
ndk:Rv2445c|I6X4A3	DDX5:ENSP00000225792|P17844	0.99986
LH57_14140:Rv2583c|I6Y150	DDX43:ENSP00000359361|Q9NXZ2	0.99386
Rv0428c|P96274	PEX1:ENSP00000248633|O43933	0.9992
nrdH:Rv3053c|I6YB06	ATP1A4:ENSP00000357060|Q13733	0.99999
mmsA:Rv0753c|O53816	DECR1:ENSP00000220764|Q16698	0.99885
LH57_12000:Rv2202c|I6X3L0	ALDH1L2:ENSP00000258494|Q3SY69	0.99983
Rv1867|P95148	ECHS1:ENSP00000357535|P30084	0.99838
LH57_04840:Rv0889c|I6Y908	IMPDH1:ENSP00000345096|P20839	0.99806
groEL:Rv3417c|I6YC25	MCCC2:ENSP00000343657|Q9HCC0	0.99785
mycP5:Rv1796|O53945	ATP1A3:ENSP00000302397|P13637	0.99953
LH57_13660:Rv2495c|I6Y0V8	ACADVL:ENSP00000349297|P49748	0.99742
LH57_17160:Rv3143|I6YFD5	AUH:ENSP00000364883|Q13825	0.94952
groEL:Rv0440|I6Y7T8	ACAT1:ENSP00000265838|P24752	0.99973
LH57_00515:Rv0089|I6Y6V6	RRM1:ENSP00000300738|P23921	0.98319
aldA:Rv0768|I6X9R9	ACSM1:ENSP00000301956|Q08AH1	0.99973
carA:Rv1383|I6Y6E5	D2HGDH:ENSP00000315351|Q8N465	0.95999
htpG:Rv2299c|I6Y0E8	FASN:ENSP00000304592|P49327	0.9915
LH57_20820:Rv3820c|I6X8E7	HAO2:ENSP00000316339|Q9NYQ3	0.99926
LH57_16400:Rv3003c|I6YEX6	OXSM:ENSP00000280701|Q9NWU1	0.99999
rpsG:Rv0683|I6Y8G2	DDX43:ENSP00000359361|Q9NXZ2	0.99986
Rv0688|P95034	TRHDE:ENSP00000261180|Q9UKU6	0.97843
LH57_20665:Rv3790|I6X8C4	CPS1:ENSP00000402608|P31327	0.99961
pyrF:Rv1385|I6XBD1	ACAD9:ENSP00000312618|Q9H845	0.96478
pgk:Rv1437|I6X185	GAPDHS:ENSP00000222286|O14556	0.99939
LH57_00100:Rv0015c|I6XU70	ATP1A2:ENSP00000354490|P50993	0.99851
plsC:Rv2483c|I6YDI9	EPHX2:ENSP00000430269|P34913	0.99623
fadE9:Rv0752c|I6Y4R2	ECI1:ENSP00000301729|P42126	0.99997
LH57_00585:Rv0103c|I6Y6W8	ATP2B4:ENSP00000350310|P23634	0.99597
fadA6:Rv3556c|I6XHJ3	BDH2:ENSP00000296424|Q9BUT1	0.80522
echA5:Rv0675|I6Y4E8	ACSM4:ENSP00000382349|P0C7M7	0.99938
LH57_13665:Rv2496c|I6XEG1	PNPLA7:ENSP00000384610|Q6ZV29	0.99505
Rv2672|P71969	ACSL4:ENSP00000339787|O60488	0.75656
rpsI:Rv3442c|I6YG57	DDX43:ENSP00000359361|Q9NXZ2	0.99648
echA2:Rv0456c|O07179	ACADM:ENSP00000409612|P11310	0.99843
aroB:Rv2538c|I6Y105	ALDH9A1:ENSP00000346827|P49189	0.99771
Rv0303|O07230	ACADS:ENSP00000242592|P16219	0.99986
LH57_14045:Rv2564|I6XEL4	TAP1:ENSP00000346206|Q03518	0.9932
groEL:Rv0440|I6Y7T8	PSMC4:ENSP00000157812|P43686	1
gyrB:Rv0005|I6WX66	HADHB:ENSP00000325136|P55084	0.99747
LH57_20215:Rv3709c|I6YGZ1	ACCS:ENSP00000263776|Q96QU6	0.99997
LH57_04920:Rv0904c|I6WZQ9	HSD17B10:ENSP00000168216|Q99714	0.99757
guaB:Rv3411c|I6X784	ALDH1A3:ENSP00000332256|P47895	0.99983
rpsN:Rv2056c|I6Y893	DDX42:ENSP00000374574|Q86XP3	0.99643
mycP3:Rv0291|O53695	PEX1:ENSP00000248633|O43933	1
rplE:Rv0716|I6X9L8	METAP1D:ENSP00000315152|Q6UB28	0.9942
argG:Rv1658|I6XYK2	ALDH1A1:ENSP00000297785|P00352	0.99997
leuB:Rv2995c|I6YEW7	SPATA5:ENSP00000274008|Q8NB90	0.9991
Rv2690c|I6Y1H7	ATP1A1:ENSP00000295598|P05023	0.99987
accA2:Rv0973c|P71538	CBS:ENSP00000344460|P35520	0.99995
LH57_09445:Rv1731|I6X273	ACAT1:ENSP00000265838|P24752	0.99951
LH57_07850:Rv1436|I6YAJ8	MDH1B:ENSP00000363533|Q5I0G3	0.99954
prcB:Rv2110c|I6YCG2	TAP1:ENSP00000346206|Q03518	0.98652
LH57_21035:Rv3859c|I6Y4Q0	ADH5:ENSP00000296412|P11766	0.9667
Rv2609c|I6YDV4	HSPA6:ENSP00000310219|P17066	0.96651
pip:Rv0840c|I6Y8X0	ACSM6:ENSP00000340296|Q6P461	0.58511
LH57_14630:Rv2669|I6Y9Z7	PPAT:ENSP00000264220|Q06203	0.9989
upp:Rv3309c|I6YFR8	CHD2:ENSP00000377747|O14647	0.91261
LH57_00680:Rv0120c|I6XUG8	ABCB9:ENSP00000280560|Q9NP78	0.99073
recA:Rv2737c|I6YE90	ABCB5:ENSP00000384881|Q2M3G0	0.99756
groEL:Rv0440|I6Y7T8	ATP1A4:ENSP00000357060|Q13733	0.99999
pgi:Rv0946c|I6WZU7	ABCB6:ENSP00000265316|Q9NP58	0.99856
acpP:Rv2244|I6X3P5	PECR:ENSP00000265322|Q9BY49	0.74934
mhpE:Rv3469c|O06334	D2HGDH:ENSP00000315351|Q8N465	0.92148
LH57_16630:Rv3045|I6XG08	NUDT3:ENSP00000351650|O95989	0.64648
LH57_02450:Rv0458|I6WYF7	ATP1A3:ENSP00000302397|P13637	0.99999
LH57_18415:Rv3372|I6Y3B9	PSMC4:ENSP00000157812|P43686	1
Rv2041c|O53485	ABCB10:ENSP00000355637|Q9NRK6	0.99364
[truncated: 16,444 more rows]
