# Supplementary material for: Transferring knowledge of bacterial protein interaction networks to predict pathogen targeted human genes and immune signaling pathways: a case study on M. tuberculosis
Source: BMC Genomics. 2018 Jun 28;19:505. doi: 10.1186/s12864-018-4873-9 (PMC6027805; doi:10.1186/s12864-018-4873-9)
Supplement: Supplementary file 6 — Text file contains the predicted results on the negative independent test set consisting of randomly sampled non-interlogs. (TXT 80 kb) [file 12864_2018_4873_MOESM6_ESM.txt]

6. Additional File 6: the predicted results on the validation set consist of randomly sampled non-interlogs.
Rv1218c|O86311	ASNA1:ENSP00000349887|A0A087WXS7	0.99984
rhlE:Rv3211|O05855	DYRK1A_var1:ENSP00000381932|N0GVR9	0.93977
pepN:Rv2467|L7N655	GDF6:ENSP00000287020|A0PK22	0.99865
Rv0435c|P96281	FAM192A:ENSP00000335808|Q9GZU8	0.97045
fadA6:Rv3556c|I6XHJ3	AS3MT:ENSP00000358896|A0A087WVD4	0.98134
LH57_16955:Rv3106|I6Y2K5	AHCYL2:ENSP00000315931|C9JZV7	0.99929
dkgA:Rv2971|I6YEU4	TBC1D32:ENSP00000381270|Q96NH3	0.83622
frr:Rv2882c|I6Y1Y2	ATXN3:ENSP00000376965|C9JQV6	0.98815
glmS:Rv3436c|I6XH78	ILVBL:ENSP00000263383|M0R1B5	0.99981
clpP:Rv2460c|I6X4B8	DKFZp686L17145:ENSP00000364794|Q7Z355	0.99728
LH57_04880:Rv0896|I6XWI3	MRP3:ENSP00000285238|Q96QA9	0.9814
pmmB:Rv3308|O53360	HLA-DPB1:ENSP00000408146|A0A0A7C5A9	0.99741
LH57_00710:Rv0126|I6X8K8	EHD1:ENSP00000320516|A0A024R571	0.8716
LH57_00605:Rv0107c|I6X8I9	MRP3:ENSP00000285238|Q96QA9	0.97674
LH57_16285:Rv2985|I6YEV7	ITGA2:ENSP00000296585|Q71V33	0.98958
add:Rv3313c|I6X6Y9	ACO2:ENSP00000216254|Q99798	0.89451
dnaJ:Rv0352|I6Y3K4	OGDH:ENSP00000222673|E9PDF2	0.96096
thiX:Rv0816c|I6Y8V2	hCG_20123:ENSP00000328287|A0A024R2V1	0.99563
LH57_17160:Rv3143|I6YFD5	MDH2:ENSP00000327070|A0A024R4K3	0.99572
rph:Rv1340|I6Y6A4	MTERFD3:ENSP00000240050|Q49AM1	0.7707
galE3:Rv0536|L7N670	MARS:ENSP00000262027|P56192	0.92789
Rv1135A|L7N682	SGK3:ENSP00000262211|E5RHR8	0.99401
Rv0223c|I6X8S7	DNPEP:ENSP00000273075|A0A024R443	0.99988
LH57_21310:Rv3914|I6XIJ6	ATP7B:ENSP00000242839|G1FFF3	0.94844
dsbF:Rv1677|I6XYM2	RIT2:ENSP00000321805|Q99578	0.97583
LH57_16020:Rv2938|I6X5S9	DDX5:ENSP00000225792|J3QRN5	0.99975
LH57_12730:Rv2332|I6YD55	USP3:ENSP00000369681|H0YLJ0	0.94011
acsA:Rv3667|I6XHX3	NADK:ENSP00000340925|J3KTI3	0.98579
LH57_00710:Rv0126|I6X8K8	PSG11:ENSP00000292125|Q12812	0.99588
fadE7:Rv0400c|P95208	PSAT1:ENSP00000365773|A0A024R222	0.99549
LH57_05075:Rv0931c|I6WZT2	ATP2C1:ENSP00000376914|B4E2Q0	0.99985
LH57_08900:Rv1629|I6Y715	FAM9B:ENSP00000318716|Q8IZU0	0.99887
dnaK:Rv0350|I6Y7L1	PSTPIP1:ENSP00000452746|J3KPG6	0.94099
LH57_16010:Rv2936|I6XFQ3	CAD:ENSP00000264705|F8VPD4	0.99013
dsbF:Rv1677|I6XYM2	CHEK1:ENSP00000388648|E9PJI4	0.99924
Rv3673c|I6YGW6	WAPAL:ENSP00000298767|Q7Z5K2	0.72389
purC:Rv0780|I6WZF1	PCCA:ENSP00000365462|P05165	0.99881
LH57_04910:Rv0902c|I6XA26	DKFZp434M0813:ENSP00000307900|Q9NSP3	0.98569
leuB:Rv2995c|I6YEW7	CBR4:ENSP00000303525|Q8N4T8	0.99088
LH57_05950:Rv1085c|I6X097	DDX42:ENSP00000374574|A0A0A0MSJ0	0.99732
Rv3202c|O53348	SKIV2L2:ENSP00000230640|P42285	0.96059
Rv2263|O53537	SMARCAD1:ENSP00000351947|Q9H4L7	0.97014
fadE4:Rv0231|P96414	MDH1:ENSP00000438144|C9JRL4	0.9856
LH57_08900:Rv1629|I6Y715	GIGYF2:ENSP00000387170|Q6Y7W6	0.76382
ileS:Rv1536|I6XY74	PSPH:ENSP00000275605|A0A024RDL9	0.97872
LH57_00195:Rv0032|I6Y6Q7	METAP1:ENSP00000296411|P53582	0.99841
LH57_21010:Rv3854c|I6YD72	PKLR:ENSP00000339933|P30613	0.96974
groEL:Rv0440|I6Y7T8	AFG3L2:ENSP00000269143|Q9Y4W6	0.99967
LH57_03760:Rv0696|I6X9K7	ACSF2:ENSP00000300441|D6RF87	0.99661
Rv0045c|I6XU97	CPS1:ENSP00000402608|Q5R210	0.97467
LH57_17900:Rv3274c|I6YFN6	ALDH3B2:ENSP00000255084|P48448	1
echA18:Rv3373|O50402	EIF6:ENSP00000363559|F8WD20	0.97441
LH57_16520:Rv3025c|I6Y2B3	DKFZp781C0419:ENSP00000296411|Q5CZ91	0.99974
fadE7:Rv0400c|P95208	SFR1:ENSP00000358742|Q86XK3	0.92159
trpS:Rv3336c|I6X712	PRKAR2B:ENSP00000265717|A3R6R8	1
fadE7:Rv0400c|P95208	CYP11A1:ENSP00000268053|C9JPU9	0.99559
rocA:Rv1187|O50443	TMEM70:ENSP00000312599|Q9BUB7	0.99147
LH57_04655:Rv0853c|I6XWF2	RASSF9:ENSP00000354884|O75901	0.99125
deaD:Rv1253|I6Y631	MNB/DYRK:ENSP00000381932|Q76N25	0.98849
LH57_19300:Rv3537|I6YGF4	SLC11A2:ENSP00000378364|H0YIV3	0.99933
echA3:Rv0632c|I6Y8B5	DDX5:ENSP00000225792|J3QRQ7	0.99836
udgA:Rv0322|O07248	DKFZp434O2417:ENSP00000377083|Q9UFA9	0.98666
uvrA:Rv1638|I6Y721	PJA1:ENSP00000355014|K7EPW5	1
cobG:Rv2064|Q10675	GRM8:ENSP00000344173|A0A0A0MT06	0.99893
fas:Rv2524c|P95029	NFS1:ENSP00000363205|Q5QP19	0.99962
Rv1218c|O86311	RGS11:ENSP00000380876|Q4TT70	0.81541
acnA:Rv1475c|A0A089QPF4	FBP2:ENSP00000364486|O00757	0.99819
LH57_09535:Rv1747|I6XCE6	ACOX3:ENSP00000348775|O15254	0.99748
ephF:Rv0134|P96811	CSF1:ENSP00000327513|P09603	0.9942
Rv1627c|O06144	HEBP1:ENSP00000014930|Q9NRV9	0.94482
LH57_00400:Rv0069c|C7FLQ4	NVL:ENSP00000281701|O15381	1
uvrA:Rv1638|I6Y721	PISD:ENSP00000266095|B1AKM6	1
fadE3:Rv0215c|P96397	SGOL2:ENSP00000350447|Q562F6	0.96148
fadE7:Rv0400c|P95208	PDIA2:ENSP00000219406|Q4TT65	0.67388
LH57_05875:Rv1070c|I6X082	ATP4A:ENSP00000262623|P20648	1
LH57_17025:Rv3119|I6X6B1	IFNA6:ENSP00000369558|A0A0A0MQU8	0.96925
LH57_13665:Rv2496c|I6XEG1	SIRT3:ENSP00000372191|E9PM52	0.8018
Rv3548c|P71853	hCG_1985585:ENSP00000323816|A0A024QYZ8	0.99999
LH57_07230:Rv1320c|I6X0Y0	HLA-A:ENSP00000366005|K9LCM8	0.99851
LH57_07470:Rv1364c|I6XXS7	DCTD:ENSP00000349576|D6RAR9	0.79326
rpoC:Rv0668|I6X9I6	SLC27A5:ENSP00000263093|Q9Y2P5	0.98637
LH57_09535:Rv1747|I6XCE6	ACAD10:ENSP00000389813|F8W1I9	1
htpG:Rv2299c|I6Y0E8	SOD2:ENSP00000356022|A0A0C4DFU2	0.99989
LH57_11050:Rv2028c|I6XD53	ACSBG1:ENSP00000258873|H0YMC3	0.99018
LH57_00605:Rv0107c|I6X8I9	HAO1:ENSP00000368066|Q9UJM8	0.96853
LH57_06640:Rv1212c|I6X0M5	INTS10:ENSP00000381064|H0YAU7	0.92941
LH57_07850:Rv1436|I6YAJ8	ALDH1L1:ENSP00000377083|C9JY00	0.99969
clpB:Rv0384c|I6X921	RMND1:ENSP00000356272|Q9NWS8	0.98417
fadE8:Rv0672|I6X9J0	WRNIP1:ENSP00000370150|Q96S55	0.99561
uvrC:Rv1420|I6XBF8	PRR20C:ENSP00000367163|P86479	0.86381
Rv1722|P71980	ALDH1L1:ENSP00000377083|C9IZ36	0.81436
erm(37):Rv1988|Q10838	TIGAR:ENSP00000179259|Q9NQ88	0.93052
LH57_06865:Rv1256c|I6YA30	OXCT2:ENSP00000361914|Q9BYC2	0.99762
Rv1674c|O53921	PAIP1:ENSP00000302768|D6R9H8	0.99928
rpoZ:Rv1390|I6XBD4	RPS6KA3:ENSP00000368884|Q7Z2J4	0.78978
clpB:Rv0384c|I6X921	PDE12:ENSP00000309142|Q6L8Q7	0.83566
LH57_16700:Rv3059|I6XG25	SEL1L:ENSP00000337053|Q9UBV2	0.99978
LH57_00100:Rv0015c|I6XU70	NDUFS2:ENSP00000356972|O75306	0.99503
LH57_16015:Rv2937|I6YER7	ME3:ENSP00000352657|E9PMB9	0.9654
LH57_08495:Rv1552|I6YAW6	KCNT2:ENSP00000294725|Q3SY61	0.97899
LH57_14835:Rv2710|I6Y1J2	GART:ENSP00000371236|P22102	0.95809
LH57_00710:Rv0126|I6X8K8	R3HCC1L:ENSP00000298999|Q7Z5L2	0.96843
LH57_05910:Rv1077|I6XX03	ND2:ENSP00000355046|E5E126	0.86823
Rv3538|Q6MWW2	MELKV4:ENSP00000298048|A7BG63	0.99232
LH57_04840:Rv0889c|I6Y908	LSM4:ENSP00000469468|U3KQK1	0.99643
rpsE:Rv0721|I6X9M1	SMARCAL1:ENSP00000349823|Q9NZC9	0.91551
LH57_21010:Rv3854c|I6YD72	MCCC1:ENSP00000265594|Q96RQ3	0.9966
Rv0223c|I6X8S7	ADH4:ENSP00000265512|A0A024RDF8	0.99918
LH57_07850:Rv1436|I6YAJ8	NDUFS8:ENSP00000315774|E9PPW7	0.99986
folD:Rv3356c|I6YBW9	PC:ENSP00000377527|A0A024R5C5	0.98965
LH57_12105:Rv2222c|I6Y8R2	EIF4A2:ENSP00000326381|Q9NZE6	0.97978
LH57_16840:Rv3084|I6XG50	PKM:ENSP00000320171|H3BQZ3	0.99391
rpsB:Rv2890c|I6YAI8	TFDP2:ENSP00000420616|F8WAY9	0.80895
LH57_00710:Rv0126|I6X8K8	VCP:ENSP00000351777|Q96IF9	1
fadB3:Rv1715|L7N688	NAGS:ENSP00000293404|Q8N159	0.99675
LH57_12275:Rv2252|I6XDV8	ACSS2:ENSP00000253382|Q6DKJ3	0.97678
hycE:Rv0087|Q10884	ALMS1:ENSP00000264448|A0A087WV20	0.99152
LH57_04655:Rv0853c|I6XWF2	RAD9A:ENSP00000311360|C4TNW8	0.84094
fas:Rv2524c|P95029	SMARCA1:ENSP00000360163|A0A0A0MRP6	0.98218
LH57_10885:Rv1997|I6Y836	AHCYL2:ENSP00000315931|H0Y8B3	0.98319
LH57_07850:Rv1436|I6YAJ8	IER2:ENSP00000292433|Q9BTL4	0.99428
Rv2509|I6Y9I3	HLA-B:ENSP00000399168|Q9TQC5	0.99629
deaD:Rv1253|I6Y631	METAP2:ENSP00000325312|F8VQZ7	0.99262
moaC:Rv3324c|I6YBT7	HLA-DPB1:ENSP00000408146|N0A4F7	0.68348
Rv0225|P96407	PCDH15:ENSP00000354950|A2A3E5	0.98114
deaD:Rv1253|I6Y631	CHTF18:ENSP00000262315|F8WCC1	0.94749
Rv0520|O33365	AIF1:ENSP00000365227|P55008	0.84134
htpG:Rv2299c|I6Y0E8	FDXR:ENSP00000462972|Q6GSK2	0.99968
LH57_07470:Rv1364c|I6XXS7	EPHX4:ENSP00000359410|Q8IUS5	0.96629
smc:Rv2922c|I6XFP1	G6PD:ENSP00000377192|Q0PHS6	0.99921
LH57_02690:Rv0501|I6XVG1	SCN5A:ENSP00000328968|Q8WTS0	0.95965
htpG:Rv2299c|I6Y0E8	SLC3A1:ENSP00000260649|A0A087X0R9	1
cysM:Rv1336|I6XXQ9	ATP2B2:ENSP00000324172|A0A024R2K6	0.99871
pstB:Rv0933|I6XWL3	CYP2D6:ENSP00000353820|D0U5L8	0.82472
ndhA:Rv0392c|P95200	CTDP1:ENSP00000299543|K7EJD2	0.99992
LH57_00820:Rv0148|I6WXK0	ERCC6:ENSP00000387966|Q03468	0.99277
Rv1087A|L7N654	PKM:ENSP00000320171|B4DNK4	0.99993
LH57_08130:Rv1483|I6X1D4	H2AFB1:ENSP00000346450|P0C5Y9	0.99253
trpS:Rv3336c|I6X712	KYAT3:ENSP00000260508|A0A0A0MRN7	0.99997
aspA:Rv1098c|I6X0B1	CHD7:ENSP00000392028|A0A024R7V7	0.99938
LH57_18620:Rv3410c|I6YG23	HSDL2:ENSP00000381785|A0A024R159	0.99999
LH57_18620:Rv3410c|I6YG23	MTRR:ENSP00000264668|D6RAY3	0.89071
Rv1218c|O86311	SLC7A7:ENSP00000285850|G3V2K0	0.99498
prcB:Rv2110c|I6YCG2	AHCYL2:ENSP00000315931|H0Y8B3	0.84467
LH57_07850:Rv1436|I6YAJ8	GATC:ENSP00000446872:ENSP00000450281|J3KMY1	0.98831
nusB:Rv2533c|I6Y100	GART:ENSP00000371236|C9JTV6	0.99512
Rv1277|Q50699	PFDN2:ENSP00000356989|B1AQP2	0.99874
Rv0315|O07242	VCP:ENSP00000351777|Q9HAP0	0.99989
echA9:Rv1071c|O53419	VCP:ENSP00000351777|Q0IIN5	1
Rv0052|I6Y6S3	SDHAF1:ENSP00000368165|A6NFY7	0.74005
Rv2998A|Q6MX20	CUTA:ENSP00000363624|H0YDR4	0.99925
Rv3784|P72050	PEX1Q261Ter:ENSP00000248633|Q96S69	0.99349
LH57_14170:Rv2589|I6XEN6	PSME4:ENSP00000384211|Q14997	0.9457
leuC:Rv2988c|I6Y271	PGAM1:ENSP00000359991|Q0D2Q6	0.99937
map:Rv0734|I6Y4K5	ABCB4:ENSP00000265723|Q75MQ5	0.98845
carB:Rv1384|I6XXU0	SLX1A:ENSP00000251303|Q9BQ83	0.99999
LH57_12000:Rv2202c|I6X3L0	AIF1:ENSP00000365227|P55008	0.97999
LH57_08385:Rv1530|I6Y6S9	DCI:ENSP00000301729|Q96DC0	0.99984
LH57_09535:Rv1747|I6XCE6	VCP:ENSP00000351777|Q0IIN5	1
acpA:Rv0033|I6WX95	NADH4:ENSP00000354961|B9EDW2	0.99809
Rv1722|P71980	ALDH2:ENSP00000261733|Q9UN17	0.97972
Rv0428c|P96274	EIF1:ENSP00000419449|K7EM18	0.54548
LH57_07850:Rv1436|I6YAJ8	NMNAT1:ENSP00000366410|B1AN62	0.98493
accD1:Rv2502c|I6YDK7	ND6:ENSP00000354665|Q2HLE2	0.99994
LH57_02965:Rv0554|I6WYP8	HLA-C:ENSP00000365402|E5DCQ2	0.97055
Rv0223c|I6X8S7	ACLY:ENSP00000253792|P53396	0.95366
deaD:Rv1253|I6Y631	TAP2:ENSP00000391806|Q5JNW1	0.99905
LH57_00425:Rv0073|I6Y2P2	PARK2:ENSP00000355865|A0A087X0Z9	0.91521
LH57_06950:Rv1273c|I6Y645	ARHGAP27:ENSP00000366121|E9PNT2	0.94564
LH57_03215:Rv0600c|I6Y885	ALKBH3:ENSP00000302232|E9PSA5	0.99825
Rv1457c|O86349	MMAB:ENSP00000445920|Q96EY8	0.98524
gpmA:Rv0489|I6XVE9	ALDH3A1:ENSP00000225740|I3L3I9	0.99994
clpP:Rv2460c|I6X4B8	PSMC2:ENSP00000292644|P35998	0.99993
LH57_17160:Rv3143|I6YFD5	DDX5:ENSP00000225792|J3QSF1	0.99774
LH57_14835:Rv2710|I6Y1J2	OXCT1:ENSP00000196371|A0A024R040	0.68548
trxB1:Rv1471|L7N664	HSD17B4:ENSP00000420914|E7EWE5	0.99999
LH57_11265:Rv2069|I6X344	ATP1A1:ENSP00000295598|P05023	0.99837
pyrH:Rv2883c|I6YEM3	SMARCA1:ENSP00000360163|Q86UA8	0.99765
LH57_08130:Rv1483|I6X1D4	CXXC1:ENSP00000390475|K7EKZ6	0.99976
cobG:Rv2064|Q10675	UBE3D:ENSP00000358762|Q7Z6J8	0.98009
lipA:Rv2218|I6Y8Q8	CYP4B1:ENSP00000360991|E9PML0	0.9999
LH57_16285:Rv2985|I6YEV7	HNF4G:ENSP00000379701|Q6FGL6	0.99496
thiX:Rv0816c|I6Y8V2	VPS36:ENSP00000367299|Q86VN1	0.99941
nadE:Rv2438c|I6Y0Q6	GDH:ENSP00000319501|Q9NQ83	0.98314
Rv3253c|O05896	DHTKD1:ENSP00000263035|Q96HY7	0.99969
pgi:Rv0946c|I6WZU7	VCP:ENSP00000351777|Q9HAP0	1
Rv0077c|O53622	YME1L1:ENSP00000318480|Q96TA2	0.99886
ppa:Rv3628|I6X7X8	METAP1:ENSP00000296411|P53582	0.99397
kgd:Rv1248c|I6Y628	ACSM2B:ENSP00000327453|H3BP79	0.99789
cydC:Rv1620c|O06137	CATSPER1:ENSP00000309052|Q8NEC5	0.96427
argF:Rv1656|I6X1W9	APMAP:ENSP00000217456|Q9HDC9	0.99342
LH57_10785:Rv1981c|I6X2V2	ATP8:ENSP00000355265|B2MZ68	0.99883
LH57_08385:Rv1530|I6Y6S9	ATP2A2:ENSP00000440045|H7C5W9	1
LH57_07380:Rv1348|I6YAB3	ADH5:ENSP00000296412|Q6IRT1	0.95145
Rv2998A|Q6MX20	MOCS1:ENSP00000362282|A0A024RD17	0.95361
LH57_13540:Rv2476c|I6Y0U0	PHF6:ENSP00000329097|Q8IWS0	0.99812
LH57_08900:Rv1629|I6Y715	S100PBP:ENSP00000362574|Q96BU1	0.97823
LH57_19135:Rv3509c|I6YCA7	FAM102A:ENSP00000362187|Q5T9C2	0.97476
aglA:Rv2471|O53198	KIAA0101:ENSP00000300035|G9G6D7	0.99851
argF:Rv1656|I6X1W9	TOMM40:ENSP00000252487|K7EJ57	1
Rv0312|O07239	ADH6:ENSP00000378359|P28332	0.97371
Rv1930c|P95284	ATP2B4:ENSP00000350310|H7BZS8	0.98726
sdhB:Rv3319|O53371	ARHGAP12:ENSP00000345808|D3DRX4	0.99924
Rv1667c|O53915	MDH1:ENSP00000438144|C9JLV6	0.92837
LH57_04150:Rv0764c|I6Y8Q4	UFL1:ENSP00000358283|O94874	0.93293
fadE35:Rv3797|O53577	ATP5A1:ENSP00000282050|K7EQH4	0.96637
LH57_21310:Rv3914|I6XIJ6	PCK1:ENSP00000319814|P35558	0.99421
LH57_10935:Rv2006|I6X2Y1	PKM:ENSP00000320171|H3BQZ3	0.97284
Rv0139|P96816	LDHD:ENSP00000300051|Q86WU2	0.98738
LH57_06080:Rv1106c|I6XAM4	DKFZp434M0813:ENSP00000307900|Q9NSP3	0.99985
nusG:Rv0639|I6X9G7	ND5:ENSP00000354813|J7HJU9	0.99343
LH57_07385:Rv1349|I6X107	UBN1:ENSP00000262376|K7ESM4	0.999
echA15:Rv2679|I6YA03	ATXN3:ENSP00000376965|D3VVE7	1
LH57_13540:Rv2476c|I6Y0U0	RBPJL:ENSP00000341243|A0A087X185	0.97971
LH57_04655:Rv0853c|I6XWF2	HNRNPM:ENSP00000325376|M0QYL3	0.89737
LH57_15575:Rv2855|I6XFH2	MDH1:ENSP00000438144|C9JRL4	0.99771
lipA:Rv2218|I6Y8Q8	ENOPH1:ENSP00000273920|D6RA00	0.79745
LH57_04685:Rv0859|I6X9Z1	CHCHD6:ENSP00000290913|Q9BRQ6	0.89425
LH57_19135:Rv3509c|I6YCA7	NUDT4:ENSP00000338352|F8VRR0	0.91884
LH57_04840:Rv0889c|I6Y908	PROS1:ENSP00000377783|Q8IXD5	0.99679
LH57_12885:Rv2361c|I6XE49	ACADL:ENSP00000233710|P28330	0.99983
LH57_07850:Rv1436|I6YAJ8	DCTD:ENSP00000349576|D6RC36	0.99817
fusA:Rv0684|I6WZ34	DDX28:ENSP00000332340|Q9NUL7	1
guaB:Rv3411c|I6X784	IRP1:ENSP00000309477|Q9HBB2	0.99848
LH57_07850:Rv1436|I6YAJ8	PABPC1:ENSP00000313007|H0YC10	0.99934
Rv2263|O53537	RMND1:ENSP00000356272|Q9NWS8	0.84103
LH57_07380:Rv1348|I6YAB3	SLC27A5:ENSP00000263093|Q9Y2P5	0.99957
argF:Rv1656|I6X1W9	PTAR1:ENSP00000344299|J3KQP8	0.88065
LH57_16645:Rv3048c|I6YB02	SLC27A4:ENSP00000300456|A0A024R8D2	0.70146
LH57_12140:Rv2228c|I6Y088	CBR4:ENSP00000303525|Q8N4T8	0.95951
serS:Rv3834c|I6YH93	SFXN5:ENSP00000272433|H7C1S9	0.81014
LH57_10935:Rv2006|I6X2Y1	HSD17B4:ENSP00000420914|G5E9S2	0.99997
aldA:Rv0768|I6X9R9	QDPR:ENSP00000281243|P09417	0.90738
LH57_02690:Rv0501|I6XVG1	ITGB6:ENSP00000283249|A0A087WXP3	0.98028
LH57_14620:Rv2667|I6YE37	RECQL:ENSP00000395449|F8WA66	0.99847
LH57_08580:Rv1569|I6Y6W5	TAP1:ENSP00000346206|Q03518	0.95069
glmS:Rv3436c|I6XH78	DLD:ENSP00000205402|P09622	0.99999
LH57_04655:Rv0853c|I6XWF2	CS:ENSP00000342056|F8W0J2	0.92546
LH57_12740:Rv2334|I6Y910	MCCC2:ENSP00000343657|Q9HCC0	0.98947
LH57_13545:Rv2477c|I6XEE4	SETX:ENSP00000224140|X6RI79	0.98945
LH57_07010:Rv1284|I6XXM2	CHD9:ENSP00000455307|B7ZML1	0.98262
guaB:Rv3411c|I6X784	INO80:ENSP00000355205|A0A087X0U7	0.9985
echA5:Rv0675|I6Y4E8	XPC:ENSP00000285021|D2CPK4	0.97403
cobG:Rv2064|Q10675	COX3:ENSP00000354982|G8JEA2	0.99938
metG:Rv1007c|I6Y5D9	GTPBP10:ENSP00000222511|C9J8R7	0.79135
pabB:Rv1005c|O05591	SMARCAL1:ENSP00000349823|Q9NZC9	0.96791
rimI:Rv3420c|I6YG32	FAM213A:ENSP00000361254|Q9BRX8	0.99874
Rv2041c|O53485	SCFD1:ENSP00000390783|G3V5F3	0.78637
fadE3:Rv0215c|P96397	MRPL40:ENSP00000333401|Q9NQ50	0.98265
glgB:Rv1326c|I6XXQ3	POLQ:ENSP00000264233|A0A087WXL3	0.99949
echA9:Rv1071c|O53419	VARS:ENSP00000364815|A0A024RCN6	0.75985
fadE3:Rv0215c|P96397	PET100:ENSP00000470539|P0DJ07	0.75765
LH57_16400:Rv3003c|I6YEX6	CDKN3:ENSP00000335357|G3V2J7	0.7437
rplE:Rv0716|I6X9L8	ABCB6:ENSP00000265316|U3TJK0	0.97423
secA:Rv3240c|I6YFL1	MUT:ENSP00000274813|A0A024RD82	0.98765
Rv3644c|O06363	hCG_23341:ENSP00000260508|B4DW13	0.99807
Rv2251|L0TBR2	MDR3:ENSP00000265723|I7CY13	0.99369
udgA:Rv0322|O07248	PGM3:ENSP00000425809|O95394	0.99491
Rv0428c|P96274	PLB1:ENSP00000330442|H7BZW4	0.63177
Rv0812|Q79FW0	SMARCAD1:ENSP00000351947|Q9H4L7	0.91478
accA2:Rv0973c|P71538	BTAF1:ENSP00000265990|Q8N6J1	0.99999
LH57_00070:Rv0009|I6Y2I0	SIRT3:ENSP00000372191|E9PM52	0.9988
eno:Rv1023|I6XWV0	ATP1A3:ENSP00000302397|A0A0A0MT26	0.99986
udgA:Rv0322|O07248	XPA:ENSP00000364270|P23025	0.88956
Rv1178|O50434	AGPAT2:ENSP00000360761|Q8WUW2	0.99726
ctaB:Rv1451|I6XXZ1	MARS2:ENSP00000282276|Q96GW9	0.96945
upp:Rv3309c|I6YFR8	TAP2:ENSP00000391806|Q9UQ60	0.99899
LH57_09830:Rv1798|I6Y7I5	OGDH:ENSP00000222673|E9PFG7	0.79324
echA7:Rv0971c|P71540	NFS1:ENSP00000363205|A2A2M1	0.94766
Rv1867|P95148	PPP1R15B:ENSP00000356156|Q5SWA1	0.83984
dnaK:Rv0350|I6Y7L1	CREB1:ENSP00000387699|Q5U0J5	0.89223
echA5:Rv0675|I6Y4E8	AGPS:ENSP00000264167|Q53SG6	0.99995
moaA:Rv3109|I6X698	KRTAP9-4:ENSP00000334922|Q9BYQ2	0.94717
LH57_00710:Rv0126|I6X8K8	A4GALT:ENSP00000249005|S6CRD2	0.99136
LH57_16630:Rv3045|I6XG08	SRY:ENSP00000372547|Q7Z5C5	0.61028
Rv3673c|I6YGW6	MDH1:ENSP00000438144|F8WFC2	0.99333
Rv3201c|O53347	ILVBL:ENSP00000263383|M0R026	0.95453
Rv1251c|O50466	ACSM2A:ENSP00000219054|E7EPS5	0.98915
Rv2739c|O33282	SMARCA5:ENSP00000283131|O60264	0.99975
deoC:Rv0478|I6Y3V7	NVL:ENSP00000281701|O15381	0.99992
fadB:Rv0860|O53872	AGPS:ENSP00000264167|O00116	0.99919
cobB:Rv1151c|I6Y5R5	PDP2:ENSP00000309548|H3BSA5	0.99845
galE3:Rv0536|L7N670	BLOC1S4:ENSP00000318128|Q9NUP1	0.9996
LH57_03760:Rv0696|I6X9K7	DLD:ENSP00000205402|E9PEX6	0.98266
LH57_14620:Rv2667|I6YE37	QPRT:ENSP00000378782|Q15274	0.99383
groEL:Rv3417c|I6YC25	DKFZp781N0678:ENSP00000345096|Q5H9Q6	0.99947
Rv1722|P71980	ACSS3:ENSP00000449535|H0YII9	0.99801
fadD9:Rv2590|Q50631	ACSBG1:ENSP00000258873|F5H4U6	0.99917
LH57_08790:Rv1609|I6Y6Z9	OGDH:ENSP00000222673|E9PDF2	0.98498
dnaK:Rv0350|I6Y7L1	GPR155:ENSP00000295500|A0A087WXK4	1
LH57_08900:Rv1629|I6Y715	SPATA5L1:ENSP00000305494|H0YCA5	0.98837
aglA:Rv2471|O53198	SKIV2L:ENSP00000364543|Q15477	1
nusA:Rv2841c|I6YEI3	C10orf28:ENSP00000298999|Q4KMZ7	0.99096
LH57_06385:Rv1160|I6XAT4	PPP1R3G:ENSP00000393832|B7ZBB8	0.99961
LH57_00425:Rv0073|I6Y2P2	SH3BGRL:ENSP00000362308|O75368	0.98384
accD2:Rv0974c|O86318	RRM1:ENSP00000300738|E9PL69	0.9998
trpS:Rv3336c|I6X712	PCCB:ENSP00000419027|E9PDR0	0.99999
deaD:Rv1253|I6Y631	SDHB:ENSP00000364649|Q70SX8	0.99857
LH57_07850:Rv1436|I6YAJ8	MEST:ENSP00000223215|A4D1L9	0.99163
pepQ:Rv2535c|I6YDN6	MDH1:ENSP00000438144|F8WFC2	0.99668
cobG:Rv2064|Q10675	ZCCHC9:ENSP00000254037|A0A024RAL5	1
ftsH:Rv3610c|I6Y435	PRPS2:ENSP00000381504|P11908	0.99994
LH57_04685:Rv0859|I6X9Z1	CCDC117:ENSP00000249064|Q8IWD4	0.54622
Rv0223c|I6X8S7	PCK2:ENSP00000216780|Q6IB91	0.99998
gpmA:Rv0489|I6XVE9	ALDH1A3:ENSP00000332256|H0Y2X5	1
LH57_14050:Rv2565|I6YDR1	GPR133:ENSP00000261654|Q6QNK2	0.99997
LH57_04925:Rv0905|I6Y543	TAP2:ENSP00000391806|B6VNV2	1
accA2:Rv0973c|P71538	BLOC1S1:ENSP00000447650|P78537	0.99932
LH57_17160:Rv3143|I6YFD5	TAP2:ENSP00000391806|A0A087WYD6	0.99644
Rv0688|P95034	TUFM:ENSP00000322439|P49411	0.99494
mmsA:Rv0753c|O53816	GDF8:ENSP00000260950|A1C2F0	0.9902
rocA:Rv1187|O50443	CPS1:ENSP00000402608|Q5R209	0.99785
purD:Rv0772|I6XW98	DPH2:ENSP00000255108|E9PLL2	0.84933
panC:Rv3602c|I6YGM3	SLC27A4:ENSP00000300456|A0A024R8D2	0.86218
nrp:Rv0101|Q10896	ALDH3A2:ENSP00000345774|J3QKK9	0.99821
groEL:Rv3417c|I6YC25	IARS:ENSP00000364794|Q6P0M4	0.9791
LH57_04840:Rv0889c|I6Y908	HSP90AA1:ENSP00000335153|Q8TBA7	0.99694
rpsD:Rv3458c|I6X7D0	ABCB1:ENSP00000265724|A1L471	0.99642
LH57_05175:Rv0949|I6Y968	HEY2:ENSP00000357348|Q5TF93	0.99634
LH57_17480:Rv3198A|I6YBG8	hCG_2027080:ENSP00000288022|A0A024R6Y3	0.99519
nusG:Rv0639|I6X9G7	VGLL4:ENSP00000404251|Q0H0I7	0.99999
LH57_10895:Rv1999c|I6XD25	ALDH1A2:ENSP00000249750|O94788	1
frr:Rv2882c|I6Y1Y2	PLEKHA2:ENSP00000393860|A8K727	1
LH57_09460:Rv1734c|I6YBH5	ATP1A3:ENSP00000302397|M0R116	0.99586
LH57_14295:Rv2613c|I6XER4	KYAT1:ENSP00000302227|Q5T276	0.99971
LH57_12730:Rv2332|I6YD55	AIP:ENSP00000279146|C8CK04	0.98735
echA9:Rv1071c|O53419	GAPDHS:ENSP00000222286|O14556	0.99976
ychF:Rv1112|O53459	CNDP2:ENSP00000325548|J3QRH4	1
kgd:Rv1248c|I6Y628	ABCB1:ENSP00000265724|A4D1D2	0.99913
Rv1674c|O53921	SMARCA1:ENSP00000360163|B7ZLQ5	1
lipA:Rv2218|I6Y8Q8	PARN:ENSP00000387911|O95453	0.72066
echA9:Rv1071c|O53419	ALDH6A1:ENSP00000450436|G3V4Z4	0.99994
rplA:Rv0641|I6WYZ2	ACAA1:ENSP00000333664|P09110	0.99898
Rv1817|Q50616	OLA1:ENSP00000284719|C9JTK6	0.98537
Rv2135c|O06240	SF1:ENSP00000366604|H7BZT1	0.9629
leuB:Rv2995c|I6YEW7	MDH2:ENSP00000327070|P40926	0.98805
Rv1135A|L7N682	ALDOB:ENSP00000363988|A0A087WXX2	0.9159
gnd1:Rv1844c|Q79FJ2	MMAB:ENSP00000445920|Q96EY8	0.99233
obg:Rv2440c|I6X497	ND4:ENSP00000354961|H9E7M8	0.96933
efp:Rv2534c|I6XEJ1	SLC27A1:ENSP00000252595|Q6PCB7	0.98958
Rv2135c|O06240	GPAT2:ENSP00000352547|Q6NUI2	0.95837
rplP:Rv0708|I6WZ54	HADHB:ENSP00000325136|P55084	0.9958
LH57_17160:Rv3143|I6YFD5	AHCYL1:ENSP00000358814|A0A024R0A8	0.547
fadE2:Rv0154c|P96831	ACOX3:ENSP00000348775|D6RJ89	1
LH57_06640:Rv1212c|I6X0M5	CPS1:ENSP00000402608|Q5R211	0.99985
LH57_07850:Rv1436|I6YAJ8	ALDH4A1:ENSP00000290597|P30038	1
glnA4:Rv2860c|I6X5K1	ATP7B:ENSP00000242839|A6N865	0.71108
sigA:Rv2703|I6X558	TMEM8C:ENSP00000419712|A6NI61	0.99205
deaD:Rv1253|I6Y631	ALDH1L1:ENSP00000377083|C9IZ36	0.94233
mbtJ:Rv2385|Q79FE8	NAGS:ENSP00000293404|Q8N159	0.99752
gca:Rv0112|O53634	NAPSA:ENSP00000253719|M0QXC5	0.959
LH57_17930:Rv3280|I6X6W0	HIRIP3:ENSP00000279392|Q9BW71	0.84624
LH57_04720:Rv0866|I6WZM7	PRPS1L1:ENSP00000424595|A0A0B4J207	0.99975
rplL:Rv0652|I6Y4C5	RTCB:ENSP00000216038|Q9Y3I0	0.99158
serS:Rv3834c|I6YH93	TRAPPC3:ENSP00000362261|A6NKE1	0.9564
argS:Rv1292|I6Y661	PPP2R2C:ENSP00000335083|Q9Y2T4	0.73492
LH57_01830:Rv0337c|I6Y3J1	MTAP:ENSP00000369519|Q05DJ2	0.98707
LH57_16015:Rv2937|I6YER7	ABCB9:ENSP00000280560|Q6P2Q0	0.9975
fadD8:Rv0551c|O06417	GTF2H2C:ENSP00000370105|D6RJD3	0.99956
LH57_12895:Rv2363|I6X413	ALKBH2:ENSP00000343021|F5GZZ0	0.99099
aglA:Rv2471|O53198	ACP5:ENSP00000218758|P13686	0.99696
LH57_21310:Rv3914|I6XIJ6	PCCA:ENSP00000365462|P05165	0.99903
LH57_20970:Rv3846|I6XIC6	GART:ENSP00000371236|P22102	0.94842
fadD8:Rv0551c|O06417	ZC3H3:ENSP00000262577|Q8IXZ2	1
Rv3049c|I6Y2E2	TLR5:ENSP00000340089|D1CS88	0.98555
LH57_07665:Rv1399c|I6XXV2	G6PD:ENSP00000377192|Q0PHS2	0.99889
rph:Rv1340|I6Y6A4	AHCYL2:ENSP00000315931|C9K0S0	0.66509
LH57_04910:Rv0902c|I6XA26	FASN:ENSP00000304592|P49327	0.99199
LH57_07380:Rv1348|I6YAB3	OXCT2:ENSP00000361914|Q6INA3	0.99953
LH57_19135:Rv3509c|I6YCA7	RBBP6:ENSP00000317872|I3L3Y2	0.99921
guaB:Rv3411c|I6X784	ATP5C1:ENSP00000349142|P36542	0.78874
LH57_17930:Rv3280|I6X6W0	FHIT:ENSP00000342087|A0A024R366	0.99997
Rv0567|O53764	AMPD2:ENSP00000256578|E9PIJ1	0.9876
pnp:Rv2783c|I6Y1P7	TEKT2:ENSP00000207457|Q9UIF3	0.99965
Rv1251c|O50466	MOCS1:ENSP00000362282|Q9NZB8	0.99996
LH57_04425:Rv3117:Rv0815c|I6X9V7	COX1:ENSP00000354499|A0A059QMF7	0.99793
Rv0331|O07255	PGAM1:ENSP00000359991|Q6FHK8	0.99299
LH57_20050:Rv3679|I6YCR0	OXSM:ENSP00000280701|Q9NWU1	0.99344
LH57_07275:Rv1328|I6YA95	PEX1Q261Ter:ENSP00000248633|Q96S69	0.9847
apeB:Rv0800|I6XWB3	MEST:ENSP00000223215|Q5EB52	0.97796
Rv1087A|L7N654	TAP2-G:ENSP00000391806|Q9UMW6	0.99912
moaA:Rv3109|I6X698	COX1:ENSP00000354499|T1Q4Y6	0.9941
hsp:Rv0251c|O53673	SLC25A19:ENSP00000319574|J3KSB1	0.98595
trxB1:Rv1471|L7N664	WAPAL:ENSP00000298767|Q7Z5K2	0.8432
fadB:Rv0860|O53872	C14orf1:ENSP00000256319|Q9UKR5	0.82845
LH57_04940:Rv0908|I6Y929	MT-CO1:ENSP00000354499|P00395	0.9286
LH57_04940:Rv0908|I6Y929	ALDH3B2:ENSP00000255084|P48448	1
accD4:Rv3799c|O53578	SMARCA1:ENSP00000360163|P28370	0.99507
LH57_06385:Rv1160|I6XAT4	HKR3:ENSP00000366902|Q6LCP1	1
helZ:Rv2101|I6YCF3	SETX:ENSP00000224140|A0A024R8E8	0.67669
deoC:Rv0478|I6Y3V7	ATP2B2:ENSP00000324172|Q4LE63	0.99737
leuB:Rv2995c|I6YEW7	PMPCA:ENSP00000360782|Q10713	0.96116
echA15:Rv2679|I6YA03	KCNJ15:ENSP00000331698|E7EWV2	0.99929
LH57_04220:Rv0778|I6X9S9	PGLS:ENSP00000252603|O95336	0.58144
LH57_07470:Rv1364c|I6XXS7	HEL-S-182mP:ENSP00000361894|V9HW60	0.8803
LH57_07470:Rv1364c|I6XXS7	C11orf83:ENSP00000367189|Q6UW78	0.80215
echA5:Rv0675|I6Y4E8	ATP2A3:ENSP00000353072|Q93084	0.99999
groEL:Rv0440|I6Y7T8	PEX1Q261Ter:ENSP00000248633|Q96S69	0.98961
Rv2184c|O53518	PKM:ENSP00000320171|H3BUW1	0.98755
pepA:Rv0125|O07175	TRAP1:ENSP00000246957|K0A7K7	0.9987
pca:Rv2967c|I6YEU0	EHHADH:ENSP00000231887|Q08426	0.99955
Rv3253c|O05896	BCKDHB:ENSP00000318351|P21953	0.99246
LH57_21280:Rv3908|I6Y4T8	HOGA1:ENSP00000359680|Q86XE5	0.99979
rplJ:Rv0651|I6WZ02	BIRC2:ENSP00000227758|E9PQZ9	0.99584
echA5:Rv0675|I6Y4E8	G6PD:ENSP00000377192|Q2Q9B7	0.9968
nadD:Rv2421c|I6X474	TYMP:ENSP00000252029|P19971	0.96848
LH57_04655:Rv0853c|I6XWF2	MSL2:ENSP00000311827|C9IZG7	0.92529
rpsL:Rv0682|I6X9J6	INO80:ENSP00000355205|A0A087X0U7	0.99539
truB:Rv2793c|I6Y1Q4	FDXR:ENSP00000462972|Q6GSK2	0.99975
LH57_14050:Rv2565|I6YDR1	PDP1:ENSP00000379503|E5RI96	0.97569
dsbF:Rv1677|I6XYM2	PCMT1:ENSP00000356348|P22061	0.99993
cysH:Rv2392|I6X440	MTFR2:ENSP00000395232|Q6P444	0.81144
glnA3:Rv1878|O07752	DECR2:ENSP00000219481|Q9NUI1	0.99201
echA15:Rv2679|I6YA03	SNX11:ENSP00000352175|J3QRW4	0.9989
gpmA:Rv0489|I6XVE9	C9orf3:ENSP00000364464|A0A0A0MSU0	0.996
LH57_06640:Rv1212c|I6X0M5	SPCS2:ENSP00000263672|E9PL01	0.92032
Rv1817|Q50616	MPG:ENSP00000219431|P29372	0.90256
echA11:Rv1141c|O06541	CNOT7:ENSP00000355279|E5RJE0	0.99929
LH57_00605:Rv0107c|I6X8I9	ELAC1:ENSP00000465737|Q9H777	0.99029
LH57_20030:Rv3676|I6Y496	UPK3A:ENSP00000216211|O75631	0.94241
LH57_09445:Rv1731|I6X273	RBMS1:ENSP00000294904|E7EPF2	0.99794
Rv2406c|P71737	ATP2A2:ENSP00000440045|P16615	0.99944
Rv2478c|O53205	ACOX3:ENSP00000348775|D6RJ89	0.99998
LH57_21310:Rv3914|I6XIJ6	FDXR:ENSP00000462972|P22570	0.99971
LH57_00605:Rv0107c|I6X8I9	PSMC5:ENSP00000310572|J3QRR3	0.99994
LH57_07850:Rv1436|I6YAJ8	C1orf24:ENSP00000356481|A0A024R978	0.97247
aldA:Rv0768|I6X9R9	HMBOX1:ENSP00000287701|E5RHH9	0.99448
Rv3631|O06376	ACACA:ENSP00000344789|A0A087X0W4	0.78326
Rv1687c|O33189	SLC30A4:ENSP00000261867|O14863	0.95964
rtcB:Rv2631|I6Y197	PCYOX1:ENSP00000387654|Q53ST0	0.99482
fadE8:Rv0672|I6X9J0	CHD8:ENSP00000382863|H0YJG4	0.76317
LH57_02965:Rv0554|I6WYP8	TROVE2:ENSP00000356411|G5E9R9	0.97093
carA:Rv1383|I6Y6E5	ATP1B1:ENSP00000356789|P05026	0.99875
LH57_16020:Rv2938|I6X5S9	BCAT2:ENSP00000322991|O15382	0.98107
ppa:Rv3628|I6X7X8	ATP2C2:ENSP00000262429|A0A0A0MSP0	0.98214
rnc:Rv2925c|I6Y220	ATP2B4:ENSP00000350310|A0A024R968	0.9562
mscR:Rv2259|O53533	NAPE-PLD:ENSP00000340093|A0A024R737	0.99499
accD4:Rv3799c|O53578	LIAS:ENSP00000261434|O43766	0.78885
LH57_05910:Rv1077|I6XX03	NADH5:ENSP00000354813|Q4GUC0	1
LH57_07850:Rv1436|I6YAJ8	CCER1:ENSP00000351727|Q8TC90	0.9329
Rv1087A|L7N654	ECH1:ENSP00000470059|Q13011	0.86168
thiX:Rv0816c|I6Y8V2	MED15:ENSP00000263205|C9J1I1	0.99997
LH57_09940:Rv1820|I6XCK7	ACSS3:ENSP00000449535|A0A0B4J1R2	0.99943
LH57_07705:Rv1407|I6X161	MGARP:ENSP00000381928|Q8TDB4	0.99128
Rv0223c|I6X8S7	CEP70:ENSP00000264982|Q8NHQ1	0.97446
aldC:Rv2858c|O33340	HEL-S-32:ENSP00000438144|V9HWF2	0.99984
Rv3362c|O50391	IL12RB2:ENSP00000262345|Q99665	0.99967
LH57_14280:Rv2610c|I6X4T2	SRCAP:ENSP00000262518|A0A0A0MS59	0.99994
LH57_20395:Rv3743c|I6X883	ZNF85:ENSP00000329793|M0QZN6	0.99713
LH57_14050:Rv2565|I6YDR1	COX1:ENSP00000354499|H9T635	0.99703
fadE20:Rv2724c|O33229	KLHL22:ENSP00000331682|C9J5F8	0.99958
LH57_05175:Rv0949|I6Y968	RFX7:ENSP00000397644|H0YMH6	0.99994
galE3:Rv0536|L7N670	ILVBL:ENSP00000263383|M0R026	0.90662
LH57_05110:Rv0938|I6XWL7	SETX:ENSP00000224140|X6RI79	0.96174
ctpH:Rv0425c|P96271	PDGFRB:ENSP00000261799|P09619	0.98655
LH57_00195:Rv0032|I6Y6Q7	ABCB9:ENSP00000280560|F5H0G0	1
acpP:Rv2244|I6X3P5	DTYMK:ENSP00000304802|G5E9E9	0.85355
LH57_06640:Rv1212c|I6X0M5	ZCCHC10:ENSP00000324274|D6RHC2	0.98475
fadE7:Rv0400c|P95208	EAF1:ENSP00000380054|Q96JC9	0.99374
LH57_02690:Rv0501|I6XVG1	DNMT1:ENSP00000352516|P26358	0.99896
aroK:Rv2539c|I6XEJ5	MOGAT3:ENSP00000223114|Q86VF5	0.99816
Rv1257c|Q11061	EXOSC9:ENSP00000368984|D6RIY6	0.9948
Rv0225|P96407	ND5:ENSP00000354813|V5L835	0.99929
LH57_05110:Rv0938|I6XWL7	ACSM2B:ENSP00000327453|Q68CK6	0.93798
Rv0439c|O53726	NFKBIL1:ENSP00000365318|Q9UBC1	0.99973
LH57_07470:Rv1364c|I6XXS7	TATDN3:ENSP00000431376|E9PQP8	0.77565
Rv1066|O53414	PCK2:ENSP00000216780|Q16822	0.99967
cobG:Rv2064|Q10675	PLEKHA3:ENSP00000234453|Q9HB20	0.91948
ychF:Rv1112|O53459	PCSK6:ENSP00000305056|A0A0A8WJK9	0.72729
Rv2434c|P71915	ATP6:ENSP00000354632|Q4VFF2	0.9993
prcB:Rv2110c|I6YCG2	CAD:ENSP00000264705|P27708	0.99613
Rv3673c|I6YGW6	ALDH3B2:ENSP00000255084|P48448	1
Rv1473|O53164	ACSL3:ENSP00000350012|O95573	0.9997
helZ:Rv2101|I6YCF3	PPA2:ENSP00000343885|A0A0C4DGB9	0.79383
sdhA:Rv0248c|O53670	ATP13A2:ENSP00000327214|H0Y9K0	1
LH57_18415:Rv3372|I6Y3B9	ATXN3:ENSP00000376965|D3VVL0	1
Rv1920|O53962	ALDH5A1:ENSP00000314649|X5DQN2	0.99466
LH57_04755:Rv0873|I6XWG6	METAP2:ENSP00000325312|F8VZX9	0.99972
Rv2434c|P71915	FOSB:ENSP00000245919|K7EKA0	0.93886
fadE8:Rv0672|I6X9J0	IARS:ENSP00000364794|Q5TCD1	0.99663
plsC:Rv2483c|I6YDI9	CTH:ENSP00000359976|P32929	0.9971
adhE1:Rv0162c|L7N6B3	COX1:ENSP00000354499|A0A059RP89	0.99933
fadE7:Rv0400c|P95208	CDH13:ENSP00000408632|H3BV21	0.54995
helZ:Rv2101|I6YCF3	PYGL:ENSP00000216392|P06737	0.99204
carB:Rv1384|I6XXU0	SLC39A1:ENSP00000309710|Q6IAD8	0.95361
glmM:Rv3441c|I6XH83	INO80:ENSP00000355205|H0YNL3	0.99504
lipW:Rv0217c|P96399	MUT:ENSP00000274813|P22033	0.9552
cysM:Rv1336|I6XXQ9	PSMC5:ENSP00000310572|P62195	0.79935
Rv1120c|O06572	METAP1D:ENSP00000315152|Q6UB28	0.99254
LH57_09940:Rv1820|I6XCK7	LONP1:ENSP00000353826|Q2VPA0	0.99922
Rv3672c|I6XHX8	SKIV2L:ENSP00000364543|A0A024RCU1	0.96408
atpA:Rv1308|I6XB71	OXSM:ENSP00000280701|Q9NWU1	0.99996
oxcA:Rv0118c|O53639	PSMC5:ENSP00000310572|J3QSA9	0.98771
serA2:Rv0728c|I6WZ71	PYGL:ENSP00000216392|P06737	0.99338
LH57_08900:Rv1629|I6Y715	HARS:ENSP00000425634|D6RF05	0.99998
aldC:Rv2858c|O33340	PSME4:ENSP00000384211|Q14997	0.99747
LH57_07850:Rv1436|I6YAJ8	NUDT21:ENSP00000300291|H3BV41	0.96401
LH57_07385:Rv1349|I6X107	GAS2L2:ENSP00000254466|Q8NHY3	0.77352
LH57_06905:Rv1264|I6XXK8	RAD54B:ENSP00000336606|A0A087X0H2	0.99895
galE3:Rv0536|L7N670	DKFZp779G2251:ENSP00000349595|Q7Z6E5	0.9857
mmsA:Rv0753c|O53816	LDHA:ENSP00000445175|F5H5J4	0.99634
Rv1473|O53164	SMARCA5:ENSP00000283131|Q4W5G3	0.75511
LH57_12060:Rv2214c|I6Y074	SKIV2L2:ENSP00000230640|P42285	0.89918
Rv2683|I6X540	IMPDH1:ENSP00000345096|C9J381	0.99244
LH57_11540:Rv2118c|I6XZV8	PGLS:ENSP00000252603|O95336	0.89799
ftsH:Rv3610c|I6Y435	CCBL2:ENSP00000260508|Q6YP21	0.99983
LH57_06945:Rv1272c|I6X0U1	SBDS:ENSP00000246868|F8WE72	0.97195
echA10:Rv1142c|O06542	MDH1:ENSP00000438144|F8WFC2	0.98851
LH57_19300:Rv3537|I6YGF4	ACSS2:ENSP00000253382|Q9NR19	0.99971
Rv0435c|P96281	IHPK1:ENSP00000323780|A0A024R2X2	0.99795
LH57_02625:Rv0491|I6Y7Y4	DNPEP:ENSP00000273075|Q53SB6	0.99444
Rv2135c|O06240	UIMC1:ENSP00000366434|Q96RL1	0.99522
LH57_04925:Rv0905|I6Y543	TIGAR:ENSP00000179259|Q9NQ88	0.96614
LH57_14280:Rv2610c|I6X4T2	SLC3A1:ENSP00000260649|A0A087X0R9	1
folE:Rv3609c|I6YCL7	FDXR:ENSP00000462972|Q6GSK2	0.99343
LH57_15825:Rv2900c|I6YAJ7	DALRD3:ENSP00000344989|Q5D0E6	0.8818
echA3:Rv0632c|I6Y8B5	HNMT:ENSP00000280097|Q9P1Y0	0.9784
hycE:Rv0087|Q10884	ADAM15:ENSP00000349436|Q13444	1
LH57_00265:Rv0046c|I6X8D3	SPG7:ENSP00000268704|H3BNE4	0.97179
LH57_16520:Rv3025c|I6Y2B3	C11orf73:ENSP00000278483|Q53FT3	0.84174
LH57_05175:Rv0949|I6Y968	CYP21A2:ENSP00000408860|Q1H8Y2	0.99901
mshD:Rv0819|I6XWC6	ATP7B:ENSP00000242839|C0LF55	0.72733
glmS:Rv3436c|I6XH78	ATP2A1:ENSP00000349595|O14983	0.99998
LH57_16075:Rv2948c|I6YES5	ATM:ENSP00000278616|E9PIN0	0.99814
fadE8:Rv0672|I6X9J0	GART:ENSP00000371236|Q3B7A7	0.99319
LH57_16700:Rv3059|I6XG25	ZXDC:ENSP00000374359|H0YAA9	0.99773
LH57_00195:Rv0032|I6Y6Q7	CLPX:ENSP00000300107|O76031	0.96008
rplX:Rv0715|I6XW24	AIF1:ENSP00000365227|Q4V347	0.92137
glmS:Rv3436c|I6XH78	KCNJ15:ENSP00000331698|F8VW46	0.85157
LH57_04910:Rv0902c|I6XA26	BLOC1S4:ENSP00000318128|Q9NUP1	0.9983
LH57_19480:Rv3571|I6YGI6	ATP6:ENSP00000354632|A0A068CCX5	0.96739
plsC:Rv2483c|I6YDI9	MMAB:ENSP00000445920|Q96EY8	0.99228
serA2:Rv0728c|I6WZ71	NDUFS1:ENSP00000392709|F8WDL5	0.99762
LH57_10775:Rv1979c|I6XD00	VCP:ENSP00000351777|Q9HAP0	0.99999
LH57_16520:Rv3025c|I6Y2B3	NME3:ENSP00000219302|H3BPD9	0.7758
Rv0223c|I6X8S7	SLC35A1:ENSP00000358565|Q5W1L7	0.99834
LH57_00425:Rv0073|I6Y2P2	GLYATL1:ENSP00000300079|E9PJV1	0.98222
LH57_09830:Rv1798|I6Y7I5	NNT:ENSP00000264663|Q13423	0.92007
aglA:Rv2471|O53198	ISY1:ENSP00000411822|Q9ULR0	0.99856
LH57_05875:Rv1070c|I6X082	USPL1:ENSP00000255304|Q5W0Q7	0.91185
LH57_18110:Rv3314c|I6YBS7	TERF2:ENSP00000254942|U3KQ35	0.69195
Rv3548c|P71853	RAB4A:ENSP00000355651|P20338	0.90461
LH57_16520:Rv3025c|I6Y2B3	PRPF31:ENSP00000324122|E7EN72	0.99583
LH57_00325:Rv0058|I6WXB9	ALDH16A1:ENSP00000293350|Q8IZ83	0.96394
Rv1277|Q50699	RBMXL3:ENSP00000417451|Q8N7X1	0.99989
rph:Rv1340|I6Y6A4	EIF4A3:ENSP00000269349|P38919	0.99996
fadD5:Rv0166|O07411	ATP2C2:ENSP00000262429|O75185	0.99665
LH57_01955:Rv0363c|I6XV40	IREB2:ENSP00000258886|A0A0A6YY96	0.99722
LH57_06640:Rv1212c|I6X0M5	HEBP1:ENSP00000014930|Q9NRV9	0.99946
LH57_08835:Rv1617|I6YB35	ACSL6:ENSP00000296869|C9J3Z0	0.99923
rpsH:Rv0718|I6WZ62	UGDH:ENSP00000319501|O60701	0.9991
LH57_14725:Rv2688c|I6X545	SMARCA1:ENSP00000360163|P28370	0.99742
LH57_08305:Rv1514c|I6YAS6	ZBED3:ENSP00000255198|D6RIC4	0.88994
fadB:Rv0860|O53872	POLD3:ENSP00000263681|A0A024R5M8	0.60275
Rv2406c|P71737	EIF4A3:ENSP00000269349|P38919	0.99945
echA15:Rv2679|I6YA03	KMO:ENSP00000355517|Q9BS61	0.99986
Rv1674c|O53921	PROL1:ENSP00000382485|Q99935	0.99993
glyA:Rv0070c|I6X8F3	ABCB4:ENSP00000265723|P21439	0.99705
epiA:Rv1512|P71791	ACAD8:ENSP00000281182|Q9UKU7	0.98864
echA9:Rv1071c|O53419	HIBCH:ENSP00000352706|B8ZZZ0	0.98551
aroC:Rv2540c|I6YDP0	SMARCA5:ENSP00000283131|Q4W5H1	0.52969
ychF:Rv1112|O53459	JAML:ENSP00000348635|E9PR26	0.79856
LH57_16700:Rv3059|I6XG25	AGPS:ENSP00000264167|Q53S12	0.99705
rhlE:Rv3211|O05855	GMPR2:ENSP00000392859|H0YNS9	0.9983
LH57_16285:Rv2985|I6YEV7	INHBE:ENSP00000266646|P58166	0.99929
Rv0526|O06392	POLQ:ENSP00000264233|D3DN91	1
rpmD:Rv0722|I6Y8J3	CYTH2:ENSP00000408236|G5E9B7	0.83939
nusG:Rv0639|I6X9G7	ILVBL:ENSP00000263383|E9PJS0	0.9917
rpsD:Rv3458c|I6X7D0	DKFZp781A0112:ENSP00000264233|Q5CZ96	1
LH57_14365:Rv2625c|I6Y9V1	ECHS1:ENSP00000357535|P30084	0.99881
LH57_08900:Rv1629|I6Y715	HADHB:ENSP00000325136|D6W539	0.99792
echA5:Rv0675|I6Y4E8	NADK:ENSP00000340925|A0A024R058	0.99498
dinB:Rv3056|I6X650	PBLD:ENSP00000308466|V9GY00	0.99251
Rv2135c|O06240	ND5:ENSP00000354813|F2WF09	0.98805
leuA:Rv3710|I6X854	RENBP:ENSP00000377303|P51606	0.96396
LH57_09940:Rv1820|I6XCK7	ETF1:ENSP00000353741|D6RCB3	0.91825
argF:Rv1656|I6X1W9	LAT2:ENSP00000275635|C9JDY7	0.99999
LH57_16630:Rv3045|I6XG08	GPC1:ENSP00000264039|H7BZE9	0.95026
LH57_15575:Rv2855|I6XFH2	POLD3:ENSP00000263681|A0A024R5M8	0.86149
LH57_08385:Rv1530|I6Y6S9	C9orf74:ENSP00000412922|A0A024R8C7	0.97529
mhpE:Rv3469c|O06334	ACOX2:ENSP00000307697|Q99424	0.98891
Rv3815c|O07808	PLA2G4C:ENSP00000400036|Q76EY9	1
LH57_16630:Rv3045|I6XG08	ABAT:ENSP00000268251|H3BRJ1	0.99926
Rv2184c|O53518	MTERFD1:ENSP00000287025|Q96E29	0.98263
LH57_12275:Rv2252|I6XDV8	GLYAT:ENSP00000340200|K7ES21	0.82963
helZ:Rv2101|I6YCF3	HEL-S-271:ENSP00000262030|V9HW31	0.99777
purC:Rv0780|I6WZF1	ACSBG1:ENSP00000258873|Q96GR2	0.99916
LH57_13695:Rv2501c|I6XEG5	ND5:ENSP00000354813|L7XEQ0	0.99826
Rv2478c|O53205	ABCB11:ENSP00000263817|O95342	0.98913
fadA2:Rv0243|O86361	TMEM242:ENSP00000383594|Q9NWH2	0.97899
LH57_14295:Rv2613c|I6XER4	ADH5:ENSP00000296412|P11766	0.99622
LH57_18040:Rv3302c|I6Y352	TDRD9:ENSP00000387303|A0A0C4DFS5	0.99479
LH57_07075:Rv1295|I6YA63	MARS:ENSP00000262027|A0A024RBA2	0.71077
guaB:Rv3411c|I6X784	ADH4:ENSP00000265512|A0A024RDF8	0.88001
Rv0139|P96816	DKFZp666G172:ENSP00000262623|Q658V6	0.99966
ileS:Rv1536|I6XY74	ELF1:ENSP00000239882|A0A024RDU6	0.97454
pepQ:Rv2535c|I6YDN6	ACSS3:ENSP00000449535|Q9H6R3	0.99706
LH57_02190:Rv0410c|I6Y7R3	SLC27A4:ENSP00000300456|A0A024R8D2	0.84096
LH57_00325:Rv0058|I6WXB9	RRM1:ENSP00000300738|P23921	0.9857
nusB:Rv2533c|I6Y100	PCK2:ENSP00000216780|Q16822	0.99807
LH57_12105:Rv2222c|I6Y8R2	CHD6:ENSP00000362330|Q8TD26	0.99901
trcR:Rv1033c|L7N689	CALHM3:ENSP00000358798|Q86XJ0	0.99386
LH57_04655:Rv0853c|I6XWF2	HMGN4:ENSP00000327691|O00479	0.78155
leuB:Rv2995c|I6YEW7	PRPS1L1:ENSP00000424595|A0A0B4J207	0.99988
purH:Rv0957|I6XWN4	ABCB6:ENSP00000265316|U3THN0	0.99752
rpmD:Rv0722|I6Y8J3	IFNA:ENSP00000369571|V9GZH2	0.99712
aglA:Rv2471|O53198	ACOXL:ENSP00000407761|A0A0C4DG10	1
cobG:Rv2064|Q10675	HLA-A:ENSP00000366005|K7WPD7	0.9924
LH57_12095:Rv2220|I6YCV1	ALG9:ENSP00000435517|Q9H6U8	0.92752
fadE7:Rv0400c|P95208	C2CD4A:ENSP00000347712|Q8NCU7	0.99594
guaB:Rv3411c|I6X784	KYAT3:ENSP00000260508|A0A0A0MRN6	0.99997
epiA:Rv1512|P71791	BLOC1S1:ENSP00000447650|P78537	0.99889
LH57_07850:Rv1436|I6YAJ8	GTF3C6:ENSP00000357863|Q969F1	0.9995
map:Rv0734|I6Y4K5	ADH7:ENSP00000420269|A0A0C4DG85	0.99931
LH57_06080:Rv1106c|I6XAM4	LDHD:ENSP00000300051|Q86WU2	0.99707
hemE:Rv2678c|I6X535	MGARP:ENSP00000381928|Q8TDB4	0.99933
LH57_16075:Rv2948c|I6YES5	ERI3:ENSP00000361331|F6QUN3	1
trcR:Rv1033c|L7N689	ATP6V1D:ENSP00000216442|Q6PJ05	0.95431
LH57_19035:Rv3490|I6Y3N4	IMPDH1:ENSP00000345096|C9J381	0.99909
Rv3200c|O53346	AGPS:ENSP00000264167|Q53SG6	0.93809
Rv0428c|P96274	FAM90A1:ENSP00000307798|Q86YD7	0.52681
Rv1135A|L7N682	ZNF254:ENSP00000349494|Q7Z2R1	0.99467
groEL:Rv0440|I6Y7T8	IARS:ENSP00000364794|A0A0A0MSX9	0.9791
rnj:Rv2752c|I6X5A3	STT3A:ENSP00000376472|E9PI32	0.99997
fadE4:Rv0231|P96414	ABCB6:ENSP00000265316|U3THN0	0.99955
LH57_00425:Rv0073|I6Y2P2	PPP1CB:ENSP00000296122|C9J9S3	0.98291
Rv1687c|O33189	DKFZp761O1618:ENSP00000428966|Q69YS5	0.99494
Rv0303|O07230	GLYATL3:ENSP00000360240|Q5SZD4	0.83775
Rv0223c|I6X8S7	VARS:ENSP00000364815|A0A024RCN6	0.99556
LH57_04685:Rv0859|I6X9Z1	FAM162A:ENSP00000419088|Q96A26	0.70808
Rv3673c|I6YGW6	DKFZp779G2251:ENSP00000349595|Q7Z6E5	0.9988
Rv1686c|O33188	ATP2C1:ENSP00000376914|B4E2Q0	0.99954
LH57_07850:Rv1436|I6YAJ8	TMX3:ENSP00000299608|Q3B7X1	0.96734
Rv2182c|O53516	AHCYL1:ENSP00000358814|Q9BTL0	0.97654
rpsS:Rv0705|I6XW14	NDUFS1:ENSP00000392709|P28331	0.99976
carB:Rv1384|I6XXU0	MECOM:ENSP00000264674|H9KVD4	0.96357
folC:Rv2447c|I6Y0R5	NDUFV1:ENSP00000322450|P49821	0.98346
nrdH:Rv3053c|I6YB06	PNP:ENSP00000354532|G3V393	0.99986
LH57_18755:Rv3433c|I6X7A8	ATP2B2:ENSP00000324172|A0A024R2K6	0.99857
zwf:Rv1447c|I6XBH9	POLD3:ENSP00000263681|E9PNC0	0.97019
aspA:Rv1098c|I6X0B1	DARS:ENSP00000264161|P14868	0.94441
LH57_10880:Rv1996|I6X2X1	COX5A:ENSP00000317780|Q71UP1	0.96913
carB:Rv1384|I6XXU0	AVPR1:ENSP00000299178|Q3S2J4	0.99984
echA1:Rv0222|P96404	NFS1:ENSP00000363205|F2Z2E7	0.96587
LH57_02690:Rv0501|I6XVG1	PHC2:ENSP00000257118|A0A0A0MSI2	0.98617
LH57_12350:Rv2266|I6XDW8	ATXN3:ENSP00000376965|D3VVF0	0.99816
LH57_10150:Rv1862|I6X2I0	HAO2:ENSP00000316339|Q9NYQ3	0.99615
acnA:Rv1475c|A0A089QPF4	DDX5:ENSP00000225792|J3KRZ1	0.99759
acpA:Rv0033|I6WX95	ATP8:ENSP00000355265|A0A059QPX7	0.99326
pyrH:Rv2883c|I6YEM3	ADH1B:ENSP00000306606|A0A024RDI5	0.99554
Rv1722|P71980	GGN:ENSP00000334940|Q86UU5	0.95583
argF:Rv1656|I6X1W9	NPEPPS:ENSP00000320324|H0YCQ5	0.9994
LH57_08900:Rv1629|I6Y715	POLD3:ENSP00000263681|Q05BV7	0.99224
LH57_14015:Rv2559c|I6YDQ7	LTBP3:ENSP00000301873|Q9NS15	0.99864
LH57_07380:Rv1348|I6YAB3	GCDH:ENSP00000222214|Q92947	0.9997
guaB:Rv3411c|I6X784	CYP4B1:ENSP00000360991|E9PML0	0.99922
echA11:Rv1141c|O06541	ND2:ENSP00000355046|D1G458	0.58145
Rv2683|I6X540	BHMT2:ENSP00000255192|A0A024RAQ0	0.98459
trxA:Rv1470|O53161	PDF:ENSP00000288022|Q9HBH1	0.97449
acpP:Rv2244|I6X3P5	EHHADH:ENSP00000231887|A0PJI6	0.99841
trpS:Rv3336c|I6X712	METTL14:ENSP00000373474|D6RBL4	0.971
fas:Rv2524c|P95029	ACAD8:ENSP00000281182|Q9UKU7	0.9922
aglA:Rv2471|O53198	INTS10:ENSP00000381064|H0YBB0	0.99581
Rv2260|O53534	HLA-DPB1:ENSP00000408146|A0A0A7C5R5	0.99362
Rv1178|O50434	PAAF1:ENSP00000311665|Q9BRP4	0.99985
Rv1732c|P71990	BLOC1S2:ENSP00000359398|Q6QNY1	0.98362
sucC:Rv0951|I6Y586	ABCB6:ENSP00000265316|U3TJJ6	0.9984
Rv2406c|P71737	GLUL:ENSP00000307900|P15104	0.9941
fadD6:Rv1206|O05307	ABCB5:ENSP00000384881|H7C165	1
thiX:Rv0816c|I6Y8V2	TNFAIP3:ENSP00000237289|A0A087WVN3	0.99696
LH57_11920:Rv2188c|I6X3J8	GLDC:ENSP00000370737|P23378	0.9936
LH57_13665:Rv2496c|I6XEG1	ATP5A1:ENSP00000282050|K7EQH4	0.99886
Rv1428c|O06830	TAP2:ENSP00000391806|B6VNV2	1
LH57_04655:Rv0853c|I6XWF2	IARS:ENSP00000364794|Q5TCD1	1
upp:Rv3309c|I6YFR8	TAP1:ENSP00000346206|X5CKB3	0.99822
prcA:Rv2109c|I6XDC3	GPD2:ENSP00000308610|P43304	0.99735
prcA:Rv2109c|I6XDC3	GART:ENSP00000371236|P22102	0.97135
LH57_06895:Rv1262c|I6X0T4	ND4:ENSP00000354961|A6ZBX6	0.99999
echA11:Rv1141c|O06541	TRPM3:ENSP00000366314|A2A3F4	0.9466
argF:Rv1656|I6X1W9	ND6:ENSP00000354665|H9SS69	0.99823
LH57_08020:Rv1462|I6XBJ1	SDHB:ENSP00000364649|Q70SX8	0.99947
LH57_04880:Rv0896|I6XWI3	SLC27A2:ENSP00000267842|O14975	0.99738
LH57_04655:Rv0853c|I6XWF2	GDA:ENSP00000238018|A0A024R231	0.90728
LH57_12095:Rv2220|I6YCV1	COI:ENSP00000354499|U3M9R0	0.9632
glgB:Rv1326c|I6XXQ3	EPHX1:ENSP00000272167|Q6FGZ3	0.99168
carB:Rv1384|I6XXU0	TMPRSS5:ENSP00000299882|B0YJB1	0.80209
LH57_07850:Rv1436|I6YAJ8	MMACHC:ENSP00000383840|Q9Y4U1	0.94101
fadE20:Rv2724c|O33229	CYTB:ENSP00000354554|Q5SAW0	0.69291
guaB:Rv3411c|I6X784	HMBOX1:ENSP00000287701|E5RHH9	0.95082
rsfS:Rv2420c|O86327	TRPM3:ENSP00000366314|A2A3F7	0.92453
LH57_02305:Rv0432|I6Y3R9	ILVBL:ENSP00000263383|A1L0T0	0.98036
pntAa:Rv0155|P96832	RAD54L:ENSP00000361043|A0A087WVW5	0.99004
LH57_10150:Rv1862|I6X2I0	PSMC4:ENSP00000157812|P43686	1
LH57_07275:Rv1328|I6YA95	ACSBG1:ENSP00000258873|F5H4U6	0.99815
grcC2:Rv0989c|O05572	CUTA:ENSP00000363624|O60888	0.96895
cysS:Rv3580c|I6XHL5	DLD:ENSP00000205402|E9PEX6	0.98769
fadA6:Rv3556c|I6XHJ3	AGPAT1:ENSP00000337463|Q99943	0.97372
Rv1722|P71980	ACSS2:ENSP00000253382|C9J7L5	0.99268
argF:Rv1656|I6X1W9	ATP2B4:ENSP00000350310|A0A024R968	1
LH57_16840:Rv3084|I6XG50	ATPAF1:ENSP00000361005|I3L448	0.98829
fadB:Rv0860|O53872	UGDH:ENSP00000319501|O60701	0.99942
LH57_06950:Rv1273c|I6Y645	KCNT1:ENSP00000360822|Q5JUK3	0.87221
dnaK:Rv0350|I6Y7L1	MSX1:ENSP00000372170|E9KXS8	0.93281
LH57_08495:Rv1552|I6YAW6	NNT:ENSP00000264663|E9PCX7	0.9855
LH57_12095:Rv2220|I6YCV1	CLPB:ENSP00000294053|Q7Z777	0.98633
xthA:Rv0427c|P96273	TNPO2:ENSP00000407182|Q05D48	0.99731
Rv2135c|O06240	PPM1K:ENSP00000295908|V9GYI6	0.99973
rpmD:Rv0722|I6Y8J3	GDE1:ENSP00000261386|Q9NZC3	0.99649
LH57_10935:Rv2006|I6X2Y1	SLC27A5:ENSP00000263093|Q9Y2P5	0.99858
LH57_18045:Rv3303c|I6XGU5	ALDH6A1:ENSP00000450436|Q02252	0.99895
aspB:Rv3565|P96847	BHMT2:ENSP00000255192|A0A024RAQ0	0.99989
LH57_08015:Rv1461|I6XY00	GCDH:ENSP00000222214|A0A024R7F9	0.97959
Rv2135c|O06240	TCL1A:ENSP00000385036|P56279	0.99958
LH57_00010:Rv0002|I6XU56	GATA-4:ENSP00000334458|Q13222	0.99463
LH57_11390:Rv2089c|I6XZS8	ND1:ENSP00000354687|C8XZ66	0.98804
cobG:Rv2064|Q10675	HS3ST1:ENSP00000002596|O14792	0.99881
Rv0435c|P96281	FCGR2B:ENSP00000351497|P31994	0.98887
aroK:Rv2539c|I6XEJ5	BAIAP2L1:ENSP00000005260|Q9UHR4	0.99762
LH57_00710:Rv0126|I6X8K8	POLK:ENSP00000241436|D6R9M8	0.99981
sugI:Rv3331|L0TDU1	ACSS1:ENSP00000316924|Q9NUB1	0.99273
accD4:Rv3799c|O53578	AHCYL2:ENSP00000315931|H0Y8B3	0.9662
LH57_00070:Rv0009|I6Y2I0	DKFZp586I1919:ENSP00000231137|Q8NDD4	0.97833
prcA:Rv2109c|I6XDC3	ELAC2:ENSP00000337445|Q9BQ52	0.71939
argF:Rv1656|I6X1W9	SDHAF2:ENSP00000443130|Q9NX18	0.99999
aglA:Rv2471|O53198	HAS3:ENSP00000304440|Q96RV2	0.9958
LH57_19135:Rv3509c|I6YCA7	HNMT:ENSP00000280097|Q9P1Y0	0.91099
Rv1937|P95277	ABCB9:ENSP00000280560|F5H0G0	1
Rv0390|P95198	IARS2:ENSP00000303279|Q9NSE4	0.98033
accA2:Rv0973c|P71538	AIF1:ENSP00000365227|Q4V347	0.98035
guaB:Rv3411c|I6X784	OGDH:ENSP00000222673|E9PDF2	0.99842
LH57_02190:Rv0410c|I6Y7R3	CAD:ENSP00000264705|H7C3Z5	0.99232
Rv0139|P96816	OXCT2:ENSP00000361914|Q6INA3	0.99805
LH57_14050:Rv2565|I6YDR1	TIPARP:ENSP00000295924|C9JXM5	1
LH57_20840:Rv3824c|I6YH84	NNT:ENSP00000264663|Q2TB59	0.88515
Rv0139|P96816	ATP2B4:ENSP00000350310|P23634	0.99955
rocA:Rv1187|O50443	TAP2:ENSP00000364034:ENSP00000391806|X5CMH5	0.9997
trpS:Rv3336c|I6X712	MGAT1:ENSP00000311888|D6RB69	0.99818
rplP:Rv0708|I6WZ54	ALDH4A1:ENSP00000290597|P30038	0.99103
LH57_16400:Rv3003c|I6YEX6	CLYBL:ENSP00000342991|Q8N0X4	0.99101
LH57_00710:Rv0126|I6X8K8	ACADL:ENSP00000233710|P28330	1
adhE1:Rv0162c|L7N6B3	DHDDS:ENSP00000353104|Q5T0A0	0.9974
dsbF:Rv1677|I6XYM2	SHC2:ENSP00000264554|P98077	0.97685
LH57_14050:Rv2565|I6YDR1	MKRN1:ENSP00000255977|Q9UHC7	0.94832
ileS:Rv1536|I6XY74	HMMR:ENSP00000377492|Q6PG44	0.98883
LH57_06640:Rv1212c|I6X0M5	TAP1:ENSP00000346206|Q12848	0.99986
LH57_07705:Rv1407|I6X161	IRP1:ENSP00000309477|Q9HBB2	0.99781
LH57_06640:Rv1212c|I6X0M5	MB:ENSP00000352835|U6FM64	0.9958
LH57_09940:Rv1820|I6XCK7	VAX2:ENSP00000234392|F1T0K5	0.99451
glnA4:Rv2860c|I6X5K1	GGN:ENSP00000334940|K7EJI6	0.933
topA:Rv3646c|I6YCN6	CARM1:ENSP00000325690|K7EIQ8	0.9389
ftsZ:Rv2150c|I6XZY9	I-BALB:ENSP00000377549|Q8IUB1	0.99979
Rv3673c|I6YGW6	SMARCA1:ENSP00000360163|P28370	0.99372
LH57_08900:Rv1629|I6Y715	DDX19A:ENSP00000306117|I3L352	0.99225
fabG:Rv0242c|I6Y778	IREB2:ENSP00000258886|A0A0A6YY96	0.99652
LH57_17745:Rv3245c|I6YFL3	GMDS:ENSP00000370194|O60547	0.99829
rpsN:Rv0717|I6Y8I9	G6PD:ENSP00000377192|Q0PHS4	0.99972
Rv3673c|I6YGW6	ALDH6A1:ENSP00000450436|A0A024R6G4	0.99995
LH57_13215:Rv2419c|I6XE99	PSME4:ENSP00000384211|Q14997	0.98052
trcS:Rv1032c|P96368	ALDH1A3:ENSP00000332256|A0A024RC95	0.99684
Rv2135c|O06240	CCM2:ENSP00000370503|Q9BSQ5	0.95448
LH57_08180:Rv1492|I6X1E6	ABCB9:ENSP00000280560|F5H4Y2	0.99978
Rv0329c|O07253	ATP2B3:ENSP00000263519|Q16720	0.98957
Rv3041c|I6YF11	HLA-C:ENSP00000365402|H2BE99	0.99973
arsC:Rv2643|I6X4W4	DDX23:ENSP00000310723|Q9BUQ8	0.99913
LH57_07020:Rv1286|I6YA54	ABCB10:ENSP00000355637|Q9NRK6	0.99648
Rv1867|P95148	MALSU1:ENSP00000419370|Q96EH3	0.96439
Rv2263|O53537	OXCT1:ENSP00000196371|A0A024R040	0.96957
LH57_06945:Rv1272c|I6X0U1	MTERF4:ENSP00000241527|B4DFP7	0.98867
LH57_18065:Rv3307|I6Y355	PKLR:ENSP00000339933|P30613	0.99994
prs:Rv1017c|I6Y5E8	ALDH6A1:ENSP00000450436|A0A024R6G4	0.99999
Rv3273|P96878	TOP3B:ENSP00000349705|C9JEI7	0.99252
Rv0435c|P96281	ALKBH1:ENSP00000216489|Q13686	0.99348
LH57_11915:Rv2187|I6YCS0	FDXR:ENSP00000462972|Q6GSK2	0.99992
LH57_04655:Rv0853c|I6XWF2	ATP2A3:ENSP00000353072|Q93084	1
deaD:Rv1253|I6Y631	PPCS:ENSP00000361642|Q9HAB8	0.79695
LH57_16400:Rv3003c|I6YEX6	UPB1:ENSP00000324343|Q9UBR1	0.96965
LH57_08835:Rv1617|I6YB35	DDX5:ENSP00000225792|J3KTA4	0.99629
argG:Rv1658|I6XYK2	SKP1:ENSP00000231487|E5RHM3	0.99997
LH57_02160:Rv0404|I6X931	ATP2A1:ENSP00000349595|O14983	0.99918
Rv0187|O07431	DKFZp781A0112:ENSP00000264233|Q5CZ96	1
udgA:Rv0322|O07248	ENO2:ENSP00000229277|F5H1C3	0.98298
echA7:Rv0971c|P71540	PGD:ENSP00000270776|P52209	0.99619
Rv0312|O07239	ACSL3:ENSP00000350012|A0A024R497	0.99982
LH57_20050:Rv3679|I6YCR0	METAP1D:ENSP00000315152|Q6UB28	0.99763
LH57_06640:Rv1212c|I6X0M5	MUT:ENSP00000274813|A0A0B4U8R5	0.99984
rpsO:Rv2785c|I6YED3	D2HGDH:ENSP00000315351|Q8N465	0.91759
folE:Rv3609c|I6YCL7	ATP2B4:ENSP00000350310|P23634	0.99819
LH57_14725:Rv2688c|I6X545	MARS2:ENSP00000282276|Q96GW9	0.98821
Rv2184c|O53518	UFL1:ENSP00000358283|O94874	0.98941
aglA:Rv2471|O53198	FDXR:ENSP00000462972|A0A0A0MTN9	0.99994
LH57_11920:Rv2188c|I6X3J8	GAPDHS:ENSP00000222286|K7EP73	0.99715
LH57_15575:Rv2855|I6XFH2	NNT:ENSP00000264663|Q2TB59	0.99779
deaD:Rv1253|I6Y631	IDI2:ENSP00000277517|Q9BXS1	0.99764
echA9:Rv1071c|O53419	ABCB8:ENSP00000351717|Q9NUT2	0.99962
LH57_12885:Rv2361c|I6XE49	PNP:ENSP00000354532|G3V393	0.9864
LH57_12275:Rv2252|I6XDV8	PCK2:ENSP00000216780|Q6IB91	0.99303
sdhA:Rv0248c|O53670	HSD17B4:ENSP00000420914|P51659	1
LH57_11390:Rv2089c|I6XZS8	PACSIN2:ENSP00000263246|B0QYG8	1
LH57_12105:Rv2222c|I6Y8R2	CHD8:ENSP00000382863|H0YJG4	0.9972
echA10:Rv1142c|O06542	ALDH3A1:ENSP00000225740|P30838	0.99149
pyrC:Rv1381|I6YAE6	TAP2:ENSP00000391806|Q03519	0.98308
LH57_06640:Rv1212c|I6X0M5	ABCC3:ENSP00000285238|H0Y9T4	0.73663
Rv3575c|P96857	MEST:ENSP00000223215|C9JWU9	0.96785
LH57_14290:Rv2612c|I6Y178	VCP:ENSP00000351777|P55072	0.99998
aroE:Rv2552c|I6Y120	CACNA1B:ENSP00000360406|Q9HBG3	0.99961
LH57_16660:Rv3051c|I6YF20	MTAP:ENSP00000369519|Q6FHT1	0.98814
LH57_11920:Rv2188c|I6X3J8	BCAT1:ENSP00000443459|A0A024RAV0	0.99958
LH57_04755:Rv0873|I6XWG6	ILVBL:ENSP00000263383|M0R1B5	0.9845
Rv1668c|O53916	ELAC2:ENSP00000337445|G5E9D5	0.99673
Rv0688|P95034	OLA1:ENSP00000284719|J3KQ32	1
recA:Rv2737c|I6YE90	CCDC41:ENSP00000344655|Q3B787	0.98247
Rv0139|P96816	SKIV2L:ENSP00000364543|Q96BC0	0.99931
LH57_06945:Rv1272c|I6X0U1	ATP2B2:ENSP00000324172|Q4LE63	0.99572
fadE2:Rv0154c|P96831	ACACB:ENSP00000341044|O00763	0.95231
LH57_02625:Rv0491|I6Y7Y4	AGPS:ENSP00000264167|Q53SG6	0.99894
clpB:Rv0384c|I6X921	PGD:ENSP00000270776|K7ELN9	0.99937
LH57_12065:Rv2215|I6XDT2	AHCYL2:ENSP00000315931|Q96HN2	0.98699
LH57_20970:Rv3846|I6XIC6	CSF1:ENSP00000327513|P09603	0.98074
LH57_02450:Rv0458|I6WYF7	SMARCA5:ENSP00000283131|Q4W5H1	0.9025
pip:Rv0840c|I6Y8X0	ATP7B:ENSP00000242839|G1FFF3	0.98919
LH57_06905:Rv1264|I6XXK8	C1orf63:ENSP00000243189|Q9BUV0	0.94808
plsC:Rv2483c|I6YDI9	GLUL:ENSP00000307900|P15104	0.99664
dnaK:Rv0350|I6Y7L1	GLIS3:ENSP00000371398|Q1PHK4	0.99893
oxcA:Rv0118c|O53639	DCT1:ENSP00000378364|A0A0A1EL53	0.98639
rplA:Rv0641|I6WYZ2	BTAF1:ENSP00000265990|Q8N6J1	0.99998
trcS:Rv1032c|P96368	ADH5:ENSP00000296412|P11766	0.98947
gmk:Rv1389|I6XXU4	PNP:ENSP00000354532|G3V393	0.99945
dnaK:Rv0350|I6Y7L1	APOL1:ENSP00000317674|U5LIA9	0.9988
LH57_01280:Rv0233|I6Y773	SPIC:ENSP00000299272|Q8N5J4	0.99811
LH57_14725:Rv2688c|I6X545	IMPDH:ENSP00000345096|B3KRZ3	0.99142
LH57_07850:Rv1436|I6YAJ8	TACO1:ENSP00000258975|Q9BSH4	0.9092
tal:Rv1448c|I6YAK9	SMARCA1:ENSP00000360163|Q86UA8	0.98092
LH57_06945:Rv1272c|I6X0U1	HEL-S-73:ENSP00000401802|V9HW24	0.99057
LH57_07850:Rv1436|I6YAJ8	XPNPEP3:ENSP00000349658|Q9NQH7	0.96045
tyrA_1:Rv3754|A0A062WIM3	TSR3:ENSP00000007390|Q9UJK0	0.75458
fadA3:Rv1074c|O53422	ZFX:ENSP00000304985|P17010	0.99875
Rv0147|P96824	LCE5A:ENSP00000333952|Q5TCM9	0.97996
aldC:Rv2858c|O33340	GGN:ENSP00000334940|Q86UU3	0.99123
LH57_11920:Rv2188c|I6X3J8	PRPS2:ENSP00000381504|P11908	0.99999
LH57_07150:Rv1307|I6XXP0	BTAF1:ENSP00000265990|Q8N6J1	1
LH57_00680:Rv0120c|I6XUG8	ALDH6A1:ENSP00000450436|Q02252	0.99766
LH57_07275:Rv1328|I6YA95	BHMT2:ENSP00000255192|A0A024RAQ0	0.9984
guaB:Rv3411c|I6X784	hCG_23341:ENSP00000260508|B4DW13	0.99973
frr:Rv2882c|I6Y1Y2	CASR:ENSP00000420194|Q86UN7	0.99938
LH57_06950:Rv1273c|I6Y645	SEPT8:ENSP00000367991|Q92599	0.98121
Rv2135c|O06240	DEFB112:ENSP00000319126|Q30KQ8	0.99445
LH57_14045:Rv2564|I6XEL4	SLC27A3:ENSP00000357650|X6R3N0	0.98045
smpB:Rv3100c|I6YB59	INO80:ENSP00000355205|A0A087X0U7	0.99991
smc:Rv2922c|I6XFP1	PCCA:ENSP00000365462|P05165	0.99996
idsA2:Rv2173|O53507	ACSBG1:ENSP00000258873|Q96GR2	0.99929
Rv3575c|P96857	G6PD:ENSP00000377192|A7IZZ3	0.99756
argF:Rv1656|I6X1W9	NTPCR:ENSP00000355587|Q5TDF0	1
zwf:Rv1447c|I6XBH9	NADK2:ENSP00000371362|Q4G0N4	0.99439
acnA:Rv1475c|A0A089QPF4	G6PD:ENSP00000377192|B6ZHS6	0.99978
aglA:Rv2471|O53198	GPATCH2L:ENSP00000261530|Q9NWQ4	0.99095
Rv3026c|I6XFY8	DLD:ENSP00000205402|P09622	0.99921
LH57_07380:Rv1348|I6YAB3	CLPX:ENSP00000300107|O76031	0.92956
LH57_08355:Rv1524|I6X1I2	ACSM2B:ENSP00000327453|H3BP79	0.99995
sdhA:Rv3318|O53370	GLDC:ENSP00000370737|P23378	0.99925
LH57_08055:Rv1469|I6X1C0	MUS81:ENSP00000307853|H0YDE3	0.98565
groEL:Rv3417c|I6YC25	ADH5:ENSP00000296412|Q6IRT1	0.88423
pstB:Rv0820|I6X9W0	ERCC3:ENSP00000285398|P19447	0.99956
Rv1667c|O53915	ELAC2:ENSP00000337445|Q9BQ52	0.81182
fadD6:Rv1206|O05307	PEX1:ENSP00000248633|H7BZH3	0.99986
ychF:Rv1112|O53459	SMARCA2:ENSP00000265773|Q56A76	0.69146
Rv2251|L0TBR2	ABCF1:ENSP00000313603|Q2L6I2	0.97348
Rv1135A|L7N682	ATP6:ENSP00000354632|A0S1G1	0.99546
echA5:Rv0675|I6Y4E8	MB:ENSP00000352835|U6FIV2	0.97734
fas:Rv2524c|P95029	DKFZp564M2422:ENSP00000356022|Q9UG59	0.99999
lipA:Rv2218|I6Y8Q8	SMO:ENSP00000249373|H7C5S9	0.95689
ychF:Rv1112|O53459	NAV3:ENSP00000446132|H0YHA8	0.99215
lipC:Rv0220|P96402	ACADSB:ENSP00000357873|P45954	0.99996
Rv0312|O07239	ATP2B1:ENSP00000261173|A0A024RBC7	0.99797
LH57_07850:Rv1436|I6YAJ8	C11orf80:ENSP00000354227|Q8N6T0	0.98607
pgk:Rv1437|I6X185	OGDHL:ENSP00000363216|Q9ULD0	0.99886
metG:Rv1007c|I6Y5D9	HEL-S-182mP:ENSP00000361894|V9HW60	0.99711
LH57_04925:Rv0905|I6Y543	ME3:ENSP00000352657|E9PMB9	0.97345
eno:Rv1023|I6XWV0	ATP2B1:ENSP00000261173|A1X4P7	1
echA7:Rv0971c|P71540	FDXR:ENSP00000462972|P22570	0.99996
acpA:Rv0033|I6WX95	IFI35:ENSP00000395590|P80217	0.84082
LH57_08900:Rv1629|I6Y715	CTAG1A:ENSP00000332018|P78358	0.95984
Rv1931c|P95283	TAP1:ENSP00000346206|Q03518	0.99485
LH57_12895:Rv2363|I6X413	KIAA0947:ENSP00000296564|Q9Y2F5	0.9948
dnaJ:Rv0352|I6Y3K4	ILVBL:ENSP00000263383|M0R1B5	0.93188
acpP:Rv2244|I6X3P5	PRODH:ENSP00000349577|O43272	0.99979
thiX:Rv0816c|I6Y8V2	UBE3A:ENSP00000381045|Q05086	0.99949
LH57_07470:Rv1364c|I6XXS7	MPG:ENSP00000219431|P29372	0.98803
LH57_11390:Rv2089c|I6XZS8	LCE1C:ENSP00000357757|Q5T751	0.99867
ychF:Rv1112|O53459	HLA-A:ENSP00000366005|Q8WLQ6	0.99294
rpmD:Rv0722|I6Y8J3	MAP4K4:ENSP00000314363|E7EX83	0.95851
Rv0526|O06392	PGAM4:ENSP00000412189|Q8N0Y7	0.98795
Rv0147|P96824	TP53:ENSP00000269305|A0A087WZU8	0.88881
Rv0435c|P96281	ACAA2:ENSP00000285093|K7EJ68	0.99929
dinB:Rv3056|I6X650	NNT:ENSP00000264663|D6RHU2	0.99917
aldA:Rv0768|I6X9R9	NDUFV1:ENSP00000322450|E5KNH5	0.97642
Rv0567|O53764	MTO1:ENSP00000402038|H7C2S9	0.98857
LH57_11050:Rv2028c|I6XD53	SLC27A4:ENSP00000300456|Q6P1M0	0.97632
LH57_00710:Rv0126|I6X8K8	ARV1:ENSP00000312458|Q9H2C2	0.97867
prpR:Rv1129c|O06581	EIF4A2:ENSP00000326381|Q9NZE6	0.98553
eno:Rv1023|I6XWV0	IMPDH1:ENSP00000345096|C9J381	0.99975
LH57_08500:Rv1553|I6X1L2	ACAD10:ENSP00000389813|F8W1I9	1
fadA2:Rv0243|O86361	GART:ENSP00000371236|P22102	0.9962
LH57_08580:Rv1569|I6Y6W5	DKFZp434K0126:ENSP00000351777|Q9NTC4	0.99798
LH57_06950:Rv1273c|I6Y645	COX3:ENSP00000354982|B4YGV7	0.99917
guaB:Rv3411c|I6X784	NDUFS1:ENSP00000392709|C9JPQ5	0.99972
LH57_10895:Rv1999c|I6XD25	MGARP:ENSP00000381928|Q8TDB4	0.96256
LH57_19480:Rv3571|I6YGI6	COX2:ENSP00000354876|A0A075X8C1	0.99342
pyrB:Rv1380|I6XBC8	ATP2B1:ENSP00000261173|P20020	0.99992
Rv2854|O05805	EIF4A3:ENSP00000269349|P38919	0.99993
adhE1:Rv0162c|L7N6B3	LPCAT4:ENSP00000317300|Q643R3	0.99205
upp:Rv3309c|I6YFR8	PMPCA:ENSP00000360782|Q10713	0.97993
LH57_04160:Rv0766c|I6Y4S2	AHCYL2:ENSP00000315931|Q96HN2	0.977
LH57_13670:Rv2497c|I6YDK3	ACSL4:ENSP00000339787|O60488	0.91844
aglA:Rv2471|O53198	ABCB9:ENSP00000280560|F5GYI2	1
Rv1218c|O86311	UTY:ENSP00000328939|F4MHD5	0.74283
purD:Rv0772|I6XW98	PDHB:ENSP00000307241|F8WF02	0.99237
manB:Rv3264c|L7N6A5	TAP2:ENSP00000391806|Q9UQ60	0.97881
LH57_16520:Rv3025c|I6Y2B3	NNT:ENSP00000264663|D6RCR6	0.98291
Rv3201c|O53347	PCK2:ENSP00000216780|Q6IB91	0.97734
atpA:Rv1308|I6XB71	GDH:ENSP00000319501|Q9NQ81	1
LH57_02690:Rv0501|I6XVG1	MC4R:ENSP00000299766|A0N0W6	0.99768
rpsK:Rv3459c|I6YC67	COX3:ENSP00000354982|L7XE42	0.97683
gpmA:Rv0489|I6XVE9	POLRMT:ENSP00000215591|Q4G0F4	0.99867
dnaK:Rv0350|I6Y7L1	CCDC39:ENSP00000405708|F8WBW2	0.91396
Rv3202c|O53348	PCK2:ENSP00000216780|B4DW73	0.97822
echA5:Rv0675|I6Y4E8	AACS:ENSP00000324842|A0A024RBV2	1
Rv2135c|O06240	SLC34A2:ENSP00000371483|D6RBC0	0.95986
LH57_05875:Rv1070c|I6X082	ACAD11:ENSP00000264990|Q08AE9	0.9943
ychF:Rv1112|O53459	FOXP2:ENSP00000386200|O15409	0.90883
LH57_00010:Rv0002|I6XU56	FAM21D:ENSP00000363482|Q5SRD0	0.99801
LH57_12010:Rv2204c|I6Y069	SKIV2L2:ENSP00000230640|P42285	0.99919
LH57_16520:Rv3025c|I6Y2B3	EPS8:ENSP00000281172|H0YFG1	0.89158
acpS:Rv2523c|I6Y9J6	FANCC:ENSP00000289081|Q00597	0.93869
fadE2:Rv0154c|P96831	NAT8:ENSP00000272425|Q9UHE5	0.99352
trpS:Rv3336c|I6X712	TK2:ENSP00000414334|Q6I8R3	0.944
LH57_08835:Rv1617|I6YB35	PRPS1L1:ENSP00000424595|P21108	0.99958
glgB:Rv1326c|I6XXQ3	SLC7A4:ENSP00000372390|O43246	0.99697
Rv0428c|P96274	ATP2A2:ENSP00000440045|P16615	0.99973
rocA:Rv1187|O50443	ACOXL:ENSP00000407761|A0A0C4DG10	0.99843
gadB:Rv3432c|I6YG46	hCG_2025883:ENSP00000262507|A0A024R6U3	0.99933
LH57_01280:Rv0233|I6Y773	DHRS2:ENSP00000344674|H0YJP4	0.91211
LH57_04655:Rv0853c|I6XWF2	ND5:ENSP00000354813|D7PAQ6	0.85408
LH57_00710:Rv0126|I6X8K8	EIF4G2:ENSP00000340281|H0YEC5	0.99729
metK:Rv1392|I6X149	BICD2:ENSP00000349351|Q8TD16	0.99996
aspA:Rv1098c|I6X0B1	MDH2:ENSP00000327070|A0A024R4K3	0.9942
LH57_05075:Rv0931c|I6WZT2	ILVBL:ENSP00000263383|E9PJS0	0.98841
agpS:Rv3107c|O05784	ND5:ENSP00000354813|D2Y6X0	0.99974
LH57_00710:Rv0126|I6X8K8	TSSC4:ENSP00000331087|Q9Y5U2	0.95766
Rv3548c|P71853	MECOM:ENSP00000264674|H9KVD4	0.99094
Rv0312|O07239	MOCS1:ENSP00000362282|A0A024RD17	0.96046
deaD:Rv1253|I6Y631	TAP1:ENSP00000346206|Q12848	0.99761
LH57_16285:Rv2985|I6YEV7	CLEC1A:ENSP00000326407|Q8NC01	0.89602
pntB:Rv0157|P96834	PIKFYVE:ENSP00000264380|E9PDH4	0.99997
LH57_06280:Rv1144|I6Y9R7	MYL6:ENSP00000446714|H0YI43	0.99995
LH57_08900:Rv1629|I6Y715	ACAD10:ENSP00000389813|F8W1I9	1
dnaJ:Rv0352|I6Y3K4	RPP14:ENSP00000437142|P86397	0.94683
Rv0147|P96824	PRAMEF9:ENSP00000327917|B7ZW04	0.9986
thiX:Rv0816c|I6Y8V2	PLXNB3:ENSP00000442736|H7C0P4	0.99425
prpR:Rv1129c|O06581	DDX5:ENSP00000225792|J3QRN5	1
ribBA:Rv1415|I6XBF3	ATP2B2:ENSP00000324172|Q01814	0.99877
LH57_16630:Rv3045|I6XG08	NADH4:ENSP00000354961|B9EEM2	0.98246
echA7:Rv0971c|P71540	HAO2:ENSP00000316339|Q9NYQ3	0.99786
fadA3:Rv1074c|O53422	ZNF28:ENSP00000397693|P17035	0.98093
zwf:Rv1447c|I6XBH9	ALDH1A1:ENSP00000297785|Q5SYQ8	0.99989
Rv2646|I6XEU5	HADHA:ENSP00000370023|P40939	0.99857
fadE7:Rv0400c|P95208	UGDH:ENSP00000319501|E7EV97	0.99826
LH57_12275:Rv2252|I6XDV8	IARS:ENSP00000364794|J3KR24	0.97727
fadA2:Rv0243|O86361	DNPEP:ENSP00000273075|A0A024R443	0.98725
tsaD:Rv3419c|I6XH58	SMC4:ENSP00000341382|Q9NTJ3	0.98926
cobG:Rv2064|Q10675	MAP2K5:ENSP00000178640|A0A024R5Y2	0.99962
pyrF:Rv1385|I6XBD1	OTC:ENSP00000039007|P00480	0.99997
trxB1:Rv1471|L7N664	CLPX:ENSP00000300107|O76031	0.97735
LH57_17480:Rv3198A|I6YBG8	SBDS:ENSP00000246868|F8WE72	0.97189
moaC:Rv3111|I6Y2L0	WLS:ENSP00000346829|E9PM62	0.96262
rpsI:Rv3442c|I6YG57	HLA-A:ENSP00000366005|X5MPH3	0.99656
aglA:Rv2471|O53198	GALNT3:ENSP00000376465|Q68VJ6	0.91783
LH57_15575:Rv2855|I6XFH2	EBPL:ENSP00000242827|Q9BY08	0.99095
LH57_12490:Rv2294|I6Y0E4	ND2:ENSP00000355046|U5Z856	0.99826
Rv1178|O50434	ND1:ENSP00000354687|L7SJJ7	0.99804
LH57_08900:Rv1629|I6Y715	GOLGA4:ENSP00000349305|H0Y6I0	0.91946
LH57_10885:Rv1997|I6Y836	NDUFS1:ENSP00000392709|C9JPQ5	0.99978
Rv2672|P71969	HLA-C:ENSP00000365402|D6MLD8	0.93701
LH57_00605:Rv0107c|I6X8I9	RECQL5:ENSP00000317636|A0A024R8S8	0.99629
LH57_21310:Rv3914|I6XIJ6	ATP2A2:ENSP00000440045|H7C5W9	0.99992
trxA:Rv1470|O53161	PIG59:ENSP00000307900|A8YXX4	0.99199
LH57_21280:Rv3908|I6Y4T8	CENPN:ENSP00000377007|H3BMD5	0.86499
LH57_09535:Rv1747|I6XCE6	DLD:ENSP00000205402|A0A024R713	0.99172
Rv3575c|P96857	ADH5:ENSP00000296412|Q6IRT1	0.91964
helZ:Rv2101|I6YCF3	HLCS:ENSP00000338387|A0A0C4DG27	0.8551
LH57_00195:Rv0032|I6Y6Q7	TAP1:ENSP00000346206|Q03518	0.99116
LH57_18435:Rv3375|I6YBY6	OXCT2:ENSP00000361914|Q9BYC2	0.99912
ahcY:Rv3248c|I6Y309	GLYATL2:ENSP00000287275|Q8WU03	0.91987
LH57_10150:Rv1862|I6X2I0	CLPX:ENSP00000300107|O76031	0.97526
LH57_06640:Rv1212c|I6X0M5	RAB34:ENSP00000410403|A8MYQ9	0.98725
aldA:Rv0768|I6X9R9	FAM9B:ENSP00000318716|Q8IZU0	0.98634
rplM:Rv3443c|I6X7B7	PCCB:ENSP00000419027|P05166	0.99799
LH57_08305:Rv1514c|I6YAS6	SLC5A9:ENSP00000236495|H0YC92	0.99968
clpB:Rv0384c|I6X921	OGDH:ENSP00000222673|A2VCT3	0.98864
LH57_07850:Rv1436|I6YAJ8	TSGA13:ENSP00000348996|Q96PP4	0.92592
trcS:Rv1032c|P96368	PCCB:ENSP00000419027|E9PDR0	0.98539
argD:Rv1655|I6YB71	BIRC2:ENSP00000227758|E9PIW1	0.87376
LH57_08900:Rv1629|I6Y715	hCG_2027080:ENSP00000288022|A0A024R6Y3	0.99999
zwf:Rv1447c|I6XBH9	SCAP:ENSP00000265565|F8W9W7	0.99939
xthA:Rv0427c|P96273	ARHGAP22:ENSP00000249601|A6NJ38	0.99402
LH57_06385:Rv1160|I6XAT4	POT1:ENSP00000350249|V9GZ21	0.79649
Rv1686c|O33188	ACAA2:ENSP00000285093|P42765	0.99229
LH57_12095:Rv2220|I6YCV1	ATP2A2:ENSP00000440045|B1PM99	0.99974
LH57_14365:Rv2625c|I6Y9V1	FLJ00030:ENSP00000361914|Q9H7N8	0.91218
LH57_16285:Rv2985|I6YEV7	F7:ENSP00000364731|P08709	0.99899
prcA:Rv2109c|I6XDC3	METAP1:ENSP00000296411|P53582	0.99685
rocA:Rv1187|O50443	SLC27A2:ENSP00000267842|O14975	0.9973
fadE4:Rv0231|P96414	ATP5A1:ENSP00000282050|K7ERX7	0.99645
LH57_04755:Rv0873|I6XWG6	RTCB:ENSP00000216038|Q9Y3I0	0.99345
moeB2:Rv3116|L7N674	GART:ENSP00000371236|C9JTV6	0.93848
fadB:Rv0860|O53872	PC:ENSP00000377527|E9PRE7	0.99972
LH57_12105:Rv2222c|I6Y8R2	LARP7:ENSP00000314311|H0YA82	0.76368
LH57_12885:Rv2361c|I6XE49	GAPDHS:ENSP00000222286|O14556	0.99991
fadA2:Rv0243|O86361	ADH5:ENSP00000296412|P11766	0.98962
rpsB:Rv2890c|I6YAI8	SAT:ENSP00000368572|Q6ICU9	0.9973
Rv1722|P71980	EBPL:ENSP00000242827|Q9BY08	0.97193
echA3:Rv0632c|I6Y8B5	MALSU1:ENSP00000419370|Q96EH3	0.99754
LH57_04220:Rv0778|I6X9S9	ATP13A2:ENSP00000327214|H0Y9K4	1
gatA:Rv3011c|I6Y298	ZFX:ENSP00000304985|Q8NHZ5	0.99956
LH57_00710:Rv0126|I6X8K8	SGK2:ENSP00000340608|Q5H8Y5	0.92197
LH57_00710:Rv0126|I6X8K8	SLC3A2:ENSP00000367123|A0A024R599	0.99999
fadE1:Rv0131c|P96808	PKM:ENSP00000320171|H3BQZ3	0.95199
proS:Rv2845c|I6XFG3	ILVBL:ENSP00000263383|A1L0T0	0.99836
ribF:Rv2786c|I6X5C9	FES:ENSP00000331504|E9PGC7	0.9926
rhlE:Rv3211|O05855	POLD4:ENSP00000311368|A0A024R5D7	0.61988
tsf:Rv2889c|I6X5M8	SMARCA5:ENSP00000283131|O60264	0.99767
LH57_20030:Rv3676|I6Y496	LOC221955:ENSP00000297056|A0A024QZX9	0.99878
LH57_14620:Rv2667|I6YE37	CS:ENSP00000446743|O75390	0.98227
rpsO:Rv2785c|I6YED3	ME1:ENSP00000358719|P48163	0.99878
LH57_04635:Rv0849|I6X9Y5	UBR5:ENSP00000429084|Q49A65	0.77414
Rv2434c|P71915	TARDBP:ENSP00000240185|A0A087WV68	0.8654
LH57_07850:Rv1436|I6YAJ8	MRI:ENSP00000376823|Q9BWK5	0.97786
LH57_19605:Rv3596c|I6YGL7	ALDH16A1:ENSP00000293350|Q8IZ83	0.9971
Rv1627c|O06144	BLOC1S2:ENSP00000359398|F1T0F0	0.98672
Rv0139|P96816	ACSF2:ENSP00000300441|D6RF87	0.9975
LH57_03050:Rv0570|I6Y439	IMPDH1:ENSP00000345096|A0A024R725	0.99975
zwf:Rv1447c|I6XBH9	C17orf59:ENSP00000373669|Q96GS4	0.97817
LH57_07215:Rv1317c|I6XXP6	IRP1:ENSP00000309477|Q9HBB2	0.99964
LH57_00710:Rv0126|I6X8K8	PITPNM3:ENSP00000262483|I3L1K1	0.99524
sdhA:Rv3318|O53370	KCNJ15:ENSP00000331698|F8VW46	0.84916
fadE3:Rv0215c|P96397	OLA1:ENSP00000284719|C9JTK6	0.99986
fadB:Rv0860|O53872	PSMC5:ENSP00000310572|J3KRP2	0.99966
Rv1473|O53164	ATP1A4:ENSP00000357060|Q13733	1
fadE4:Rv0231|P96414	ABCB9:ENSP00000280560|A0A024RBU1	0.99915
LH57_13660:Rv2495c|I6Y0V8	ZGLP1:ENSP00000384434|P0C6A0	0.99858
echA3:Rv0632c|I6Y8B5	TFB1M:ENSP00000356134|Q8WVM0	0.60865
LH57_07850:Rv1436|I6YAJ8	ATP6AP2:ENSP00000367697|B7Z413	0.94712
serA2:Rv0728c|I6WZ71	IMPDH:ENSP00000345096|B4DNJ7	0.99795
secY:Rv0732|I6Y8K0	ALDH6A1:ENSP00000450436|A0A024R6G4	0.99976
mdh:Rv1240|I6XB21	SMARCA1:ENSP00000360163|B7ZLQ5	0.99548
Rv0435c|P96281	PKMYT1:ENSP00000262300|I3L136	0.99993
LH57_20215:Rv3709c|I6YGZ1	MYL4:ENSP00000347055|I3L4B1	0.99552
Rv0312|O07239	TAP2:ENSP00000391806|B6VNV2	1
acpS:Rv2523c|I6Y9J6	DKFZp779G2251:ENSP00000349595|Q7Z6E5	0.99968
groEL:Rv0440|I6Y7T8	ACSBG1:ENSP00000258873|Q96GR2	0.99887
LH57_07385:Rv1349|I6X107	ANK2:ENSP00000349588|A0A024RDI4	0.77593
Rv1627c|O06144	GART:ENSP00000371236|C9JKQ7	0.97267
apeB:Rv0800|I6XWB3	SPATA5L1:ENSP00000305494|H0YCA5	0.98669
Rv2478c|O53205	BPGM:ENSP00000342032|P07738	0.97729
LH57_13665:Rv2496c|I6XEG1	ALDH1A2:ENSP00000249750|H0YKL3	1
LH57_16020:Rv2938|I6X5S9	ALDH1L1:ENSP00000377083|O75891	0.99019
guaB:Rv3411c|I6X784	CYP51A1:ENSP00000003100|A0A0C4DFL7	1
sucC:Rv0951|I6Y586	PNP:ENSP00000354532|G3V393	0.99987
helZ:Rv2101|I6YCF3	PDYN:ENSP00000217305|Q2YEM6	0.95929
aroK:Rv2539c|I6XEJ5	NFIC:ENSP00000465655|Q6FI30	0.99389
LH57_04220:Rv0778|I6X9S9	PGAM4:ENSP00000412189|Q8N0Y7	0.9989
LH57_04655:Rv0853c|I6XWF2	COX1:ENSP00000354499|G5D810	0.97462
LH57_07665:Rv1399c|I6XXV2	ACSM1:ENSP00000301956|Q08AH1	0.99023
LH57_21035:Rv3859c|I6Y4Q0	FHIT:ENSP00000342087|A0A024R366	0.99966
fadB:Rv0860|O53872	ACOX2:ENSP00000307697|C9J0G0	0.9996
leuC:Rv2988c|I6Y271	NADK:ENSP00000340925|J3QRC0	0.91202
ychF:Rv1112|O53459	MRPS17:ENSP00000390331|Q96Q59	0.8372
Rv2413c|P71730	MDH1:ENSP00000438144|C9JF79	0.94944
LH57_19300:Rv3537|I6YGF4	ALDH5A1:ENSP00000314649|X5D299	0.9999
metG:Rv1007c|I6Y5D9	ND5:ENSP00000354813|Q8W946	0.82268
cobG:Rv2064|Q10675	RPS3A:ENSP00000346050|D6RI02	0.9996
Rv0688|P95034	BCMO1:ENSP00000258168|Q9HAY6	0.89623
LH57_01955:Rv0363c|I6XV40	ATP2B3:ENSP00000263519|A1L3B5	0.99955
LH57_21155:Rv3884c|I6Y4R9	ADH5:ENSP00000296412|Q6IRT1	0.95871
Rv3538|Q6MWW2	FOXP2:ENSP00000386200|A4D0T4	0.99765
pepQ:Rv2535c|I6YDN6	SOD2:ENSP00000356022|F5GYZ5	0.99943
accD2:Rv0974c|O86318	AHCYL1:ENSP00000358814|A0A024R0A8	0.91658
atpD:Rv1310|I6X0X1	DKFZp434J1672:ENSP00000336606|Q9UF71	0.99998
gpsA:Rv2982c|I6YAS7	GPR173:ENSP00000331600|Q9NS66	1
trpS:Rv3336c|I6X712	KIAA0028:ENSP00000265537|Q9BQR0	0.98878
LH57_07385:Rv1349|I6X107	NDUFS8:ENSP00000315774|O00217	0.99712
aldC:Rv2858c|O33340	PMPCA:ENSP00000360782|Q10713	0.99794
Rv2683|I6X540	IDI2:ENSP00000277517|Q9BXS1	0.8777
LH57_05910:Rv1077|I6XX03	APC:ENSP00000257430|A5JUM7	1
Rv0068|O53613	PSMC6:ENSP00000401802|H0YJC0	0.99101
LH57_02690:Rv0501|I6XVG1	SLC2A10:ENSP00000352216|Q8TDC7	0.99907
rplS:Rv2904c|I6X5P1	ATP2B1:ENSP00000261173|P20020	0.99984
rplA:Rv0641|I6WYZ2	ALDH16A1:ENSP00000293350|Q8IZ83	0.99523
sucC:Rv0951|I6Y586	ADK:ENSP00000286621|P55263	0.98932
Rv3200c|O53346	ACCS:ENSP00000263776|Q96QU6	0.99813
rpmD:Rv0722|I6Y8J3	IQCB1:ENSP00000311505|Q15051	0.99794
LH57_16615:Rv3043c|I6YAZ7	ME1:ENSP00000358719|P48163	0.95125
accD2:Rv0974c|O86318	ACAT1:ENSP00000265838|E9PKF3	0.96798
rhlE:Rv3211|O05855	AIF1:ENSP00000365227|Q4V347	0.99498
htpG:Rv2299c|I6Y0E8	PRODH:ENSP00000349577|O43272	0.99732
rplP:Rv0708|I6WZ54	OXSM:ENSP00000280701|A0A024R2Q9	0.99954
Rv2406c|P71737	AACS:ENSP00000324842|A0A024RBV2	0.99998
fadE20:Rv2724c|O33229	PTH1R:ENSP00000321999|F2Z314	0.99765
Rv3200c|O53346	MT-ND5:ENSP00000354813|P03915	0.9884
LH57_14050:Rv2565|I6YDR1	hCG_32657:ENSP00000375844|A0A024R4A1	0.99813
fabG:Rv0242c|I6Y778	ORC4L:ENSP00000264169|Q53SE3	0.99967
glgB:Rv1326c|I6XXQ3	SDHA:ENSP00000264932|Q0QF12	1
argF:Rv1656|I6X1W9	SPATA31B1:ENSP00000365641|Q5VZV4	0.9918
accD4:Rv3799c|O53578	DKFZp727E011:ENSP00000344460|Q9NTF0	1
LH57_00425:Rv0073|I6Y2P2	POLR2C:ENSP00000219252|P19387	0.97468
LH57_14860:Rv2715|I6Y1J4	AHCYL1:ENSP00000358814|Q9BTL0	0.9802
LH57_07850:Rv1436|I6YAJ8	ACAD9:ENSP00000312618|Q9BUX5	0.99925
pgi:Rv0946c|I6WZU7	CUTC:ENSP00000359507|Q9NTM9	0.95757
ndhA:Rv0392c|P95200	DKFZp779I1240:ENSP00000351695|Q68D36	0.94085
Rv1257c|Q11061	PRSS1:ENSP00000308720|A6XGL3	0.99699
metG:Rv1007c|I6Y5D9	AADAT:ENSP00000226840|Q8N5Z0	0.99774
LH57_10885:Rv1997|I6Y836	PSMC6:ENSP00000401802|P62333	0.98396
truB:Rv2793c|I6Y1Q4	GLUL:ENSP00000307900|P15104	0.99276
Rv0312|O07239	DKFZp779G2251:ENSP00000349595|Q7Z6E5	0.99903
Rv3273|P96878	D2HGDH:ENSP00000315351|B5MCV2	0.99939
LH57_09940:Rv1820|I6XCK7	SCP2:ENSP00000360569|P22307	1
LH57_04655:Rv0853c|I6XWF2	ASAH1:ENSP00000371152|B1B5S5	0.92605
smc:Rv2922c|I6XFP1	ABCB8:ENSP00000351717|Q9NUT2	0.99965
rplP:Rv0708|I6WZ54	AUH:ENSP00000364883|Q13825	0.96794
LH57_04925:Rv0905|I6Y543	MDH1:ENSP00000438144|C9JRL4	0.9683
fadA3:Rv1074c|O53422	CDC34:ENSP00000215574|A0A024R1Z1	1
aspB:Rv3565|P96847	GDH:ENSP00000319501|Q9NQ82	0.98706
fadA3:Rv1074c|O53422	CCAR1:ENSP00000265872|F5H3E1	0.99753
LH57_12000:Rv2202c|I6X3L0	CYP51A1:ENSP00000003100|Q16850	1
pepQ:Rv2535c|I6YDN6	BCAT1:ENSP00000443459|P54687	0.99841
ychF:Rv1112|O53459	ARNTL:ENSP00000374357|E9PI92	0.95067
recD:Rv0629c|I6Y4A2	ALDH5A1:ENSP00000314649|X5D8T4	0.98018
Rv1277|Q50699	KLK12:ENSP00000250351|A0A024R4M4	0.98412
gpmA:Rv0489|I6XVE9	OAZ2:ENSP00000463013|J3QLV9	0.988
LH57_14365:Rv2625c|I6Y9V1	DDX17:ENSP00000380033|H3BLZ8	0.99573
Rv3814c|O07809	METAP1D:ENSP00000315152|Q6UB28	0.99259
LH57_10885:Rv1997|I6Y836	MARS:ENSP00000262027|A0A024RBA2	0.98382
LH57_20030:Rv3676|I6Y496	GRIP1:ENSP00000381098|F5H5I0	0.99903
LH57_13660:Rv2495c|I6Y0V8	ADRB2:ENSP00000305372|X5DQM5	0.99998
katG:Rv1908c|I6YBX7	VARS:ENSP00000364815|P26640	0.91907
LH57_04655:Rv0853c|I6XWF2	PRTG:ENSP00000373937|H0YLD1	0.91676
Rv2672|P71969	PRG1:ENSP00000259874|Q5ST77	0.96882
fadE35:Rv3797|O53577	ATP2A3:ENSP00000353072|Q93084	0.99992
LH57_14620:Rv2667|I6YE37	ATP2A1:ENSP00000349595|H3BUU3	0.97993
LH57_06920:Rv1267c|I6X0T7	IRAK1:ENSP00000358997|H7C2I6	0.98841
Rv1257c|Q11061	APOC4-APOC2:ENSP00000466775|K7ER74	0.99999
ctpH:Rv0425c|P96271	HLA-A:ENSP00000366005|H9BQ78	0.99998
LH57_17525:Rv3206c|I6X6P0	RAB8A:ENSP00000300935|A0A024R7I3	0.99671
LH57_20050:Rv3679|I6YCR0	BCKDHB:ENSP00000318351|P21953	0.99905
Rv1135A|L7N682	ND3:ENSP00000355206|A0A059QTD3	0.93382
glgB:Rv1326c|I6XXQ3	KYNU:ENSP00000264170|A0A087X297	0.99995
aglA:Rv2471|O53198	AGPS:ENSP00000264167|B8ZZ81	0.99999
LH57_13695:Rv2501c|I6XEG5	PTTG1IP:ENSP00000328325|P53801	0.99949
echA7:Rv0971c|P71540	DNPEP:ENSP00000273075|Q9ULA0	0.95372
Rv0225|P96407	ND1:ENSP00000354687|A0A059QJF0	0.9642
mmsA:Rv0753c|O53816	AANAT:ENSP00000250615|Q9H3T0	0.98905
LH57_06865:Rv1256c|I6YA30	IDI2:ENSP00000277517|Q9BXS1	0.93225
fadH:Rv1175c|O50431	ABCB4:ENSP00000265723|A7J1R2	0.99992
fadA6:Rv3556c|I6XHJ3	DKFZp434O2417:ENSP00000377083|Q9UFA9	0.96993
fadA6:Rv3556c|I6XHJ3	SIRT7:ENSP00000329466|I3L2A4	0.84398
fusA:Rv0684|I6WZ34	MMAA:ENSP00000281317|Q8IVH4	0.99253
purC:Rv0780|I6WZF1	ALDH1L1:ENSP00000377083|O75891	0.99798
LH57_06900:Rv1263|I6Y638	DKFZp781N0678:ENSP00000345096|Q5H9Q6	0.99963
sucC:Rv0951|I6Y586	SLC27A1:ENSP00000252595|B7Z225	0.99974
galE3:Rv0536|L7N670	PMCA2:ENSP00000324172|Q4J697	0.97593
dnaK:Rv0350|I6Y7L1	IL9R:ENSP00000244174|A0A024R039	0.99868
fabG:Rv0242c|I6Y778	VCP:ENSP00000351777|P55072	1
aroB:Rv2538c|I6Y105	SBDS:ENSP00000246868|F8WE72	0.89162
gadB:Rv3432c|I6YG46	PLEKHG4:ENSP00000353646|A0A024R6X4	0.98138
Rv0688|P95034	BID:ENSP00000318822|P55957	0.93838
LH57_05175:Rv0949|I6Y968	GH1:ENSP00000312673|Q6IYF1	0.84418
LH57_12000:Rv2202c|I6X3L0	ATP2B3:ENSP00000263519|A1L3B5	0.99821
LH57_12275:Rv2252|I6XDV8	SOD2:ENSP00000356022|Q6LE88	1
Rv0818|O53830	ACAD8:ENSP00000281182|E9PLS3	0.99922
Rv0052|I6Y6S3	GCDH:ENSP00000222214|G8FL39	0.99999
acnA:Rv1475c|A0A089QPF4	PCK2:ENSP00000216780|H0YMA5	0.90656
LH57_09940:Rv1820|I6XCK7	LYRM2:ENSP00000430025|Q9NU23	0.99314
pepQ:Rv2535c|I6YDN6	HPGD:ENSP00000296522|P15428	0.98902
epiA:Rv1512|P71791	DKFZp666G172:ENSP00000262623|Q658V6	0.99974
LH57_21305:Rv3913|I6Y4U2	PLD5:ENSP00000440896|A0A024R3S7	0.99994
LH57_07850:Rv1436|I6YAJ8	GLYATL1:ENSP00000300079|E9PJV1	0.99815
LH57_08480:Rv1550|I6Y6U7	ATP2B2:ENSP00000324172|H0Y7S3	0.97629
LH57_09445:Rv1731|I6X273	WASH4P:ENSP00000317542|A8MWX3	0.99469
fadB3:Rv1715|L7N688	G6PD:ENSP00000377192|Q0PHS2	0.99969
echA18:Rv3373|O50402	ORC4L:ENSP00000264169|Q53SE3	0.99989
dnaJ:Rv0352|I6Y3K4	ERCC3:ENSP00000285398|P19447	0.96378
LH57_04425:Rv3117:Rv0815c|I6X9V7	C9orf43:ENSP00000288462|Q8TAL5	0.98469
Rv3815c|O07808	PLCXD1:ENSP00000371073|K7EIC3	0.98953
echA5:Rv0675|I6Y4E8	RECQL:ENSP00000395449|F8WA66	0.99994
metG:Rv1007c|I6Y5D9	ERCC1:ENSP00000013807|K7EMT9	0.98455
grpE:Rv0351|I6WY69	DDX5:ENSP00000225792|J3QRN5	0.99986
LH57_05610:Rv1027c|I6XWV5	AHCYL2:ENSP00000315931|Q96HN2	0.99924
LH57_06640:Rv1212c|I6X0M5	STOX2:ENSP00000311257|Q9P2F5	0.99258
efp:Rv2534c|I6XEJ1	UFL1:ENSP00000358283|O94874	0.94938
kgd:Rv1248c|I6Y628	GCDH:ENSP00000222214|G8FL39	0.99999
LH57_10885:Rv1997|I6Y836	DKFZp434J1672:ENSP00000336606|Q9UF71	0.99999
clpB:Rv0384c|I6X921	AGPS:ENSP00000264167|Q53S12	0.94203
LH57_05075:Rv0931c|I6WZT2	SLC27A2:ENSP00000267842|O14975	0.99179
LH57_17675:Rv3230c|I6YFK4	PSMC2:ENSP00000292644|P35998	0.99958
LH57_06280:Rv1144|I6Y9R7	OLA1:ENSP00000284719|Q9NTK5	1
rpoZ:Rv1390|I6XBD4	ND1:ENSP00000354687|J7HKC6	0.99753
Rv2251|L0TBR2	GNE:ENSP00000379839|Q9Y223	0.99959
Rv3684|O69652	TAP2:ENSP00000391806|A0A087WYD6	0.99884
LH57_21280:Rv3908|I6Y4T8	FBP2:ENSP00000364486|O00757	0.99996
echA4:Rv0673|I6Y8F2	DHTKD1:ENSP00000263035|Q96HY7	0.99995
Rv0312|O07239	DDX5:ENSP00000225792|B5BUE6	0.99926
recA:Rv2737c|I6YE90	PRKX:ENSP00000262848|A0A024RBU5	0.98371
gpmA:Rv0489|I6XVE9	GRPEL1:ENSP00000264954|Q9HAV7	0.99301
LH57_02305:Rv0432|I6Y3R9	DDX5:ENSP00000225792|J3QR62	0.99926
ileS:Rv1536|I6XY74	SCFD1:ENSP00000390783|Q8WVM8	0.85226
acsA:Rv3667|I6XHX3	SAMD4A:ENSP00000350261|Q9UPU9	0.8755
LH57_05175:Rv0949|I6Y968	ELAVL3:ENSP00000352162|Q14576	0.99502
LH57_18620:Rv3410c|I6YG23	FPGS:ENSP00000362344|Q05932	0.97691
fadE3:Rv0215c|P96397	PAICS:ENSP00000382595|D6RF62	0.95979
echA11:Rv1141c|O06541	TP53:ENSP00000269305|Q0ZAK0	0.77849
accA2:Rv0973c|P71538	ADH6:ENSP00000378359|P28332	0.98072
echA5:Rv0675|I6Y4E8	PCK1:ENSP00000319814|P35558	0.99875
Rv3649|O06359	EIF4A1:ENSP00000293831|Q9NZR9	0.99069
ilvD:Rv0189c|I6XUM9	PGD:ENSP00000270776|P52209	0.99806
LH57_04635:Rv0849|I6X9Y5	MSX1:ENSP00000372170|E9KXT7	0.99991
echA1:Rv0222|P96404	Si-11-6:ENSP00000359454|D2KTB3	0.88531
Rv1668c|O53916	IMPDH1:ENSP00000345096|A0A024R725	0.99957
rbsK:Rv2436|P71913	BTAF1:ENSP00000265990|O14981	0.99544
LH57_16630:Rv3045|I6XG08	PRKCA:ENSP00000408695|J3KN97	0.99912
aldC:Rv2858c|O33340	HACL1:ENSP00000323811|Q9UJ83	0.99996
LH57_11920:Rv2188c|I6X3J8	PSMC5:ENSP00000310572|J3QLH6	0.98796
LH57_12105:Rv2222c|I6Y8R2	IDI1:ENSP00000370748|C9JKM8	0.98465
LH57_10930:Rv2005c|I6YC68	SLC27A1:ENSP00000252595|B7Z225	0.99495
lipM:Rv2284|Q50681	RTCB:ENSP00000216038|Q9Y3I0	0.9823
sdhA:Rv0248c|O53670	SLC27A3:ENSP00000357650|Q5K4L6	0.99995
trxB1:Rv1471|L7N664	ACAD10:ENSP00000389813|F8W1I9	1
LH57_04655:Rv0853c|I6XWF2	SIDT2:ENSP00000314023|Q1RMF0	0.8741
htpG:Rv2299c|I6Y0E8	SDHA:ENSP00000264932|A0A024QZ30	0.99887
Rv0312|O07239	BCL2L2:ENSP00000451320|G3V3B7	0.99932
LH57_02190:Rv0410c|I6Y7R3	PKM2:ENSP00000320171|A0A024R5Z9	0.73555
fadE9:Rv0752c|I6Y4R2	RGS7BP:ENSP00000334851|Q6MZT1	0.97733
manB:Rv3257c|O86374	ABCB5:ENSP00000384881|Q2M3G0	0.99961
Rv0919|I6XA42	CHD8:ENSP00000382863|H0YJA4	0.99036
gpmA:Rv0489|I6XVE9	EIF4G2:ENSP00000340281|P78344	0.89473
Rv3548c|P71853	PAQR8:ENSP00000353953|Q8TEZ7	0.98543
LH57_04655:Rv0853c|I6XWF2	TTC14:ENSP00000296015|C9J974	0.82099
fadA6:Rv3556c|I6XHJ3	ADHFE1:ENSP00000379865|Q8IWW8	0.9048
rpsB:Rv2890c|I6YAI8	GIT1:ENSP00000378338|J3QRU8	1
Rv3673c|I6YGW6	KYAT3:ENSP00000260508|A0A0A0MRN6	0.99994
acpA:Rv0033|I6WX95	MRPL23:ENSP00000370930|A6NJD9	0.98774
grcC2:Rv0989c|O05572	PGAM2:ENSP00000297283|P15259	0.9999
eno:Rv1023|I6XWV0	IVD:ENSP00000418397|A0A0A0MT83	0.99989
gnd1:Rv1844c|Q79FJ2	FDXR:ENSP00000462972|P22570	0.99997
Rv3644c|O06363	ATP2B2:ENSP00000324172|H0Y7S3	0.99189
LH57_09135:Rv1675c|I6X1Z3	TRIM65:ENSP00000269383|H0YGS7	0.99859
fadE7:Rv0400c|P95208	ATP5O:ENSP00000394107|H7C068	0.97313
ppa:Rv3628|I6X7X8	AACS:ENSP00000324842|Q86V21	0.99999
LH57_03710:Rv0687|I6X9J9	BCLAF1:ENSP00000435210|E9PJA7	0.99909
LH57_07850:Rv1436|I6YAJ8	EHHADH:ENSP00000231887|C9JJE0	0.99689
cydC:Rv1620c|O06137	ZNF354B:ENSP00000327143|E5RH89	0.99154
sdhA:Rv3318|O53370	ATP2B4:ENSP00000350310|P23634	0.99999
LH57_07385:Rv1349|I6X107	FANCG:ENSP00000367910|O15287	0.83869
aglA:Rv2471|O53198	ACAD10:ENSP00000389813|Q6JQN1	1
LH57_09940:Rv1820|I6XCK7	RNPEP:ENSP00000295640|Q9H4A4	0.98228
LH57_07705:Rv1407|I6X161	PGAM2:ENSP00000297283|P15259	0.99947
argB:Rv1654|I6XC17	ALDH3A1:ENSP00000225740|Q6PKA6	0.99978
rplC:Rv0701|I6X9L0	NDUFS1:ENSP00000392709|E5KRK5	0.99807
LH57_10885:Rv1997|I6Y836	ATP2C2:ENSP00000262429|A0A0A0MSP0	0.99978
LH57_08900:Rv1629|I6Y715	SRCAP:ENSP00000262518|A0A0A0MS59	1
pyrC:Rv1381|I6YAE6	SOD2:ENSP00000356022|Q4ZJI1	0.99695
LH57_08900:Rv1629|I6Y715	AGPAT1:ENSP00000337463|Q99943	0.98757
LH57_07470:Rv1364c|I6XXS7	FHIT:ENSP00000342087|E9PBZ0	0.91053
LH57_05910:Rv1077|I6XX03	HOXB7:ENSP00000239165|P09629	0.99873
galE3:Rv0536|L7N670	KYAT1:ENSP00000302227|Q5T276	0.99993
ilvA:Rv1559|I6Y6V4	TAP2:ENSP00000391806|B6VNV2	1
LH57_06640:Rv1212c|I6X0M5	FBP1:ENSP00000364475|Q5VZC3	0.99987
groEL:Rv3417c|I6YC25	PKM:ENSP00000320171|B4DNK4	0.99944
LH57_06945:Rv1272c|I6X0U1	ORC4:ENSP00000264169|C9J2X8	0.99966
blaR:Rv1845c|P95164	SLC27A3:ENSP00000357650|X6R3N0	0.9972
LH57_16700:Rv3059|I6XG25	TRAPPC3L:ENSP00000357591|Q5T215	1
LH57_12250:Rv2247|I6XDV6	CIZ1:ENSP00000362029|Q9BTG3	0.99932
aldC:Rv2858c|O33340	SRP9:ENSP00000305230|P49458	0.94459
LH57_08385:Rv1530|I6Y6S9	PIGA:ENSP00000369820|P37287	0.99814
LH57_04635:Rv0849|I6X9Y5	SS18/SSX1:ENSP00000366118|Q8IZH1	0.94163
LH57_07850:Rv1436|I6YAJ8	QPRT:ENSP00000378782|Q15274	0.99995
LH57_06640:Rv1212c|I6X0M5	GATM:ENSP00000379895|H0YN43	0.9672
LH57_16520:Rv3025c|I6Y2B3	PKM:ENSP00000320171|H3BQZ3	0.99998
Rv0139|P96816	ATP2B2:ENSP00000324172|Q4LE63	0.99591
LH57_00710:Rv0126|I6X8K8	KIAA1841:ENSP00000349154|F8VWD7	0.92273
LH57_21155:Rv3884c|I6Y4R9	GMNN:ENSP00000230056|C9K0U5	0.62412
LH57_00195:Rv0032|I6Y6Q7	ALDH6A1:ENSP00000450436|G3V4Z4	0.9994
LH57_16535:Rv3028c|I6X626	NNT:ENSP00000264663|Q2TB59	0.91918
groEL:Rv3417c|I6YC25	ADK:ENSP00000286621|P55263	0.99415
LH57_00010:Rv0002|I6XU56	FFAR2:ENSP00000246549|A0A0C5K8I6	0.99997
Rv0338c|O33268	APEX2:ENSP00000364126|B7ZA71	0.99782
Rv2434c|P71915	EXOC5:ENSP00000389934|G3V4Z7	0.99844
glyQS:Rv2357c|I6YD75	PKM:ENSP00000320171|P14618	0.97883
Rv1722|P71980	UBA5:ENSP00000348565|C9JRV9	0.99455
LH57_14290:Rv2612c|I6Y178	ACAA2:ENSP00000285093|P42765	0.98781
pgi:Rv0946c|I6WZU7	SKIV2L:ENSP00000364543|A0A024RCU1	0.99056
LH57_00010:Rv0002|I6XU56	ZDHHC19:ENSP00000296326|Q8WVZ1	0.99797
eno:Rv1023|I6XWV0	HIBCH:ENSP00000352706|H7C400	0.99945
echA10:Rv1142c|O06542	MMAB:ENSP00000445920|Q96EY8	0.99373
LH57_14620:Rv2667|I6YE37	CPS1:ENSP00000402608|A0A024R454	0.9991
LH57_06590:Rv1202|I6X0L6	ADH6:ENSP00000378359|P28332	0.97544
fadD7:Rv0119|O07169	RTCB:ENSP00000216038|Q9Y3I0	0.97445
udgA:Rv0322|O07248	METAP2:ENSP00000325312|P50579	0.99949
accA2:Rv0973c|P71538	CYP4F2:ENSP00000221307|K7EQI8	1
LH57_06905:Rv1264|I6XXK8	TAOK3:ENSP00000376317|G3V1Q8	0.99813
LH57_06865:Rv1256c|I6YA30	OLA1:ENSP00000284719|J3KQ32	0.99979
pheT:Rv1650|I6YB66	IMPDH1:ENSP00000345096|P20839	0.99902
Rv0223c|I6X8S7	PIGX:ENSP00000296333|H0Y2P9	0.99257
pepA:Rv2213|I6Y8Q3	cytb:ENSP00000354554|B2XHJ4	0.99518
LH57_17480:Rv3198A|I6YBG8	SMARCAL1:ENSP00000349823|H7BYI2	0.99996
LH57_19300:Rv3537|I6YGF4	MALSU1:ENSP00000419370|Q96EH3	0.99931
LH57_07850:Rv1436|I6YAJ8	HARBI1:ENSP00000317743|Q96MB7	0.99838
LH57_07850:Rv1436|I6YAJ8	FRG1:ENSP00000226798|Q14331	0.99999
sigA:Rv2703|I6X558	cox2:ENSP00000354876|X2D537	0.98527
blaR:Rv1845c|P95164	AACS:ENSP00000324842|Q86V21	1
trxB1:Rv1471|L7N664	ATP2B4:ENSP00000350310|A7E2D8	0.99036
aglA:Rv2471|O53198	MDR3:ENSP00000265723|O43249	0.99999
aldC:Rv2858c|O33340	ATP2A2:ENSP00000440045|H7C5W9	1
Rv3575c|P96857	HEL60:ENSP00000309477|V9HWB7	0.99778
Rv0077c|O53622	hCG_1981394:ENSP00000370639|A0A024RBT9	0.99059
rbsK:Rv2436|P71913	DDX5:ENSP00000225792|P17844	0.99985
apeB:Rv0800|I6XWB3	ACSM1:ENSP00000301956|E5RFK0	0.99998
LH57_14365:Rv2625c|I6Y9V1	TIGAR:ENSP00000179259|Q9NQ88	0.89758
echA2:Rv0456c|O07179	ND2:ENSP00000355046|A0A059QCT2	0.99978
LH57_00710:Rv0126|I6X8K8	UPF1:ENSP00000262803|A0A024R7L8	1
Rv0428c|P96274	ATPAF2:ENSP00000417190|Q8N5M1	0.7171
fadA6:Rv3556c|I6XHJ3	C10orf28:ENSP00000298999|Q4KMZ7	0.99998
phoR:Rv0758|P71815	SLC27A1:ENSP00000252595|Q6PCB7	0.89949
Rv0147|P96824	NFATC4:ENSP00000388910|G3V5H0	0.99263
truA:Rv3455c|I6Y3J5	ND4:ENSP00000354961|I3Q0R3	0.99663
Rv1722|P71980	AGPS:ENSP00000264167|Q53SG6	0.99747
gcvP:Rv1832|I6X2F4	PARP10:ENSP00000325618|E9PSE7	0.86067
Rv1751|O65936	GAPDH:ENSP00000229239|P04406	0.99888
ychF:Rv1112|O53459	ZNF791:ENSP00000342974|Q3KP31	0.99459
LH57_00710:Rv0126|I6X8K8	GUK1:ENSP00000355689|B1ANH2	0.99735
LH57_11045:Rv2027c|I6XZL1	PSMC6:ENSP00000401802|P62333	0.98472
LH57_16630:Rv3045|I6XG08	JARID1B:ENSP00000356234|B3KV94	0.99474
Rv3049c|I6Y2E2	COI:ENSP00000354499|Q4G9M5	0.96245
LH57_06950:Rv1273c|I6Y645	HLA-B:ENSP00000399168|A5HDH6	0.99667
LH57_05135:Rv0943c|I6XWM1	ALDH2:ENSP00000261733|P05091	0.99689
acsA:Rv3667|I6XHX3	PKM:ENSP00000320171|H3BT25	0.97954
LH57_08900:Rv1629|I6Y715	EHHADH:ENSP00000231887|C9JJE0	0.96574
oxcA:Rv0118c|O53639	ICMT:ENSP00000343552|O60725	0.98659
LH57_11920:Rv2188c|I6X3J8	MUC7:ENSP00000302021|Q8TAX7	0.57429
fadE9:Rv0752c|I6Y4R2	ZNF431:ENSP00000308578|M0QZN7	0.69451
fdxB:Rv3554|P71846	PCK1:ENSP00000319814|P35558	0.99811
LH57_04655:Rv0853c|I6XWF2	SDSL:ENSP00000341117|A0A024RBL2	0.98287
Rv0312|O07239	ATP2B4:ENSP00000350310|A0A024R968	0.99556
uvrA:Rv1638|I6Y721	ND5:ENSP00000354813|H9QG52	0.99999
pepQ:Rv2535c|I6YDN6	IARS:ENSP00000364794|Q6P0M4	0.99145
LH57_18620:Rv3410c|I6YG23	ALDH1A3:ENSP00000332256|A0A024RC95	0.99999
fadH:Rv1175c|O50431	GUK1:ENSP00000355689|B1ANH0	0.99907
lepA:Rv2404c|I6XE87	FLAD1:ENSP00000292180|Q5T190	0.83939
fadE3:Rv0215c|P96397	MTAP:ENSP00000369519|Q6FHP1	0.99992
rhlE:Rv3211|O05855	IMPDH:ENSP00000345096|B3KRZ3	0.9998
guaB:Rv3411c|I6X784	Si-11-6:ENSP00000359454|D2KTB3	0.96151
Rv1473|O53164	OXSM:ENSP00000280701|A0A024R2Q9	0.99974
dnaJ:Rv0352|I6Y3K4	HADHB:ENSP00000325136|C9JE81	0.99662
LH57_08900:Rv1629|I6Y715	UGGT1:ENSP00000259253|Q9NYU2	0.95541
fadA3:Rv1074c|O53422	SLC46A2:ENSP00000363345|Q9BY10	0.94393
LH57_04655:Rv0853c|I6XWF2	BTD:ENSP00000306477|C9J387	0.99935
LH57_18620:Rv3410c|I6YG23	C11orf51:ENSP00000227618|A0A024R5G0	0.95155
LH57_01780:Rv0327c|I6Y3I3	VCP:ENSP00000351777|Q9HAP0	1
LH57_07385:Rv1349|I6X107	CPSF7:ENSP00000345412|C9JM38	0.99626
Rv0794c|I6Y4U4	ALDH1A2:ENSP00000249750|H0YKL3	0.99985
ileS:Rv1536|I6XY74	HSD11B1L:ENSP00000407154|A0A087WWR3	0.91984
LH57_12240:Rv2245|I6Y8T4	HDHD3:ENSP00000238379|A0A024R837	0.99948
argB:Rv1654|I6XC17	INO80B:ENSP00000233331|Q9C086	0.93473
rpsE:Rv0721|I6X9M1	C10orf28:ENSP00000298999|Q4KMZ7	0.99874
LH57_12065:Rv2215|I6XDT2	EIF6:ENSP00000363559|A0A0B4J1Y7	0.82234
LH57_04880:Rv0896|I6XWI3	MUT:ENSP00000274813|A0A0B4U8R5	0.97873
LH57_09830:Rv1798|I6Y7I5	ILVBL:ENSP00000263383|M0QZX5	0.96867
LH57_12240:Rv2245|I6Y8T4	ACSL1:ENSP00000281455|P33121	0.99935
echA3:Rv0632c|I6Y8B5	DDX17:ENSP00000380033|H3BLZ8	0.99995
plsC:Rv2483c|I6YDI9	OLA1:ENSP00000284719|J3KQ32	0.99977
groEL:Rv0440|I6Y7T8	BTAF1:ENSP00000265990|Q2M1V9	0.99999
LH57_07850:Rv1436|I6YAJ8	STK19:ENSP00000364482|B7ZLI8	0.83746
prs:Rv1017c|I6Y5E8	EIF6:ENSP00000363559|P56537	0.9995
LH57_09535:Rv1747|I6XCE6	ACAA1:ENSP00000333664|P09110	0.99835
fadA2:Rv0243|O86361	AHCYL1:ENSP00000358814|A0A024R0A8	0.9051
LH57_08835:Rv1617|I6YB35	ATP5A1:ENSP00000282050|K7ERX7	0.97791
LH57_19300:Rv3537|I6YGF4	HEL-S-4:ENSP00000265512|V9HVX7	0.99599
LH57_03000:Rv0561c|I6XVL6	OR4A16:ENSP00000325128|B9EIN3	0.99971
LH57_09535:Rv1747|I6XCE6	AGPS:ENSP00000264167|O00116	0.97966
