# Supplementary material for: Transferring knowledge of bacterial protein interaction networks to predict pathogen targeted human genes and immune signaling pathways: a case study on M. tuberculosis
Source: BMC Genomics. 2018 Jun 28;19:505. doi: 10.1186/s12864-018-4873-9 (PMC6027805; doi:10.1186/s12864-018-4873-9)
Supplement: Supplementary file 8 — Text file contains the gene ontology analysis of the validated less significant interlogs that get involved in drug resistance of target-modifying enzymes. (TXT 21 kb) [file 12864_2018_4873_MOESM8_ESM.txt]

8. Additional File 8��the GO enrichment analysis of the validated less significant interlogs that get involved in drug resistance of target-modifying enzymes. 

[1]{Rv1988,METAP1}
	[common GO terms]
		GO:0005737+C	cellular_component	[name] cytoplasm	[def] "All of the contents of a cell excluding the plasma membrane and nucleus, but including other subcellular structures." [ISBN
	[Rv1988 only]
		GO:0000154+P	biological_process	[name] rRNA modification	[def] "The covalent alteration of one or more nucleotides within an rRNA molecule to produce an rRNA molecule with a sequence that differs from that coded genetically." [GOC
		GO:0000179+F	molecular_function	[name] rRNA (adenine-N6,N6-)-dimethyltransferase activity	[def] "Catalysis of the dimethylation two adjacent A residues in the loop closing the 3'-terminal stem of the 18S rRNA, using S-adenosyl-L-methionine as a methyl donor." [ISBN
		GO:0005886+C	cellular_component	[name] plasma membrane	[def] "The membrane surrounding a cell that separates the cell from its external environment. It consists of a phospholipid bilayer and associated proteins." [ISBN
		GO:0008168+F	molecular_function	[name] methyltransferase activity	[def] "Catalysis of the transfer of a methyl group to an acceptor molecule." [ISBN
		GO:0008649+F	molecular_function	[name] rRNA methyltransferase activity	[def] "Catalysis of the transfer of a methyl group from S-adenosyl-L-methionine to a nucleoside residue in an rRNA molecule." [GOC
		GO:0016740+F	molecular_function	[name] transferase activity	[def] "Catalysis of the transfer of a group, e.g. a methyl group, glycosyl group, acyl group, phosphorus-containing, or other groups, from one compound (generally regarded as the donor) to another compound (generally regarded as the acceptor). Transferase is the systematic name for any enzyme of EC class 2." [ISBN
		GO:0031167+P	biological_process	[name] rRNA methylation	[def] "The posttranscriptional addition of methyl groups to specific residues in an rRNA molecule." [GOC
		GO:0032259+P	biological_process	[name] methylation	[def] "The process in which a methyl group is covalently attached to a molecule." [GOC
		GO:0046677+P	biological_process	[name] response to antibiotic	[def] "Any process that results in a change in state or activity of a cell or an organism (in terms of movement, secretion, enzyme production, gene expression, etc.) as a result of an antibiotic stimulus. An antibiotic is a chemical substance produced by a microorganism which has the capacity to inhibit the growth of or to kill other microorganisms." [GOC
	[METAP1 only]
		GO:0004177+F	molecular_function	[name] aminopeptidase activity	[def] "Catalysis of the hydrolysis of N-terminal amino acid residues from in a polypeptide chain." [GOC
		GO:0005634+C	cellular_component	[name] nucleus	[def] "A membrane-bounded organelle of eukaryotic cells in which chromosomes are housed and replicated. In most cells, the nucleus contains all of the cell's chromosomes except the organellar chromosomes, and is the site of RNA synthesis and processing. In some species, or in specialized cell types, RNA metabolism or DNA replication may be absent." [GOC
		GO:0005829+C	cellular_component	[name] cytosol	[def] "The part of the cytoplasm that does not contain organelles but which does contain other particulate matter, such as protein complexes." [GOC
		GO:0006417+P	biological_process	[name] regulation of translation	[def] "Any process that modulates the frequency, rate or extent of the chemical reactions and pathways resulting in the formation of proteins by the translation of mRNA." [GOC
		GO:0006508+P	biological_process	[name] proteolysis	[def] "The hydrolysis of proteins into smaller polypeptides and/or amino acids by cleavage of their peptide bonds." [GOC
		GO:0008233+F	molecular_function	[name] peptidase activity	[def] "Catalysis of the hydrolysis of a peptide bond. A peptide bond is a covalent bond formed when the carbon atom from the carboxyl group of one amino acid shares electrons with the nitrogen atom from the amino group of a second amino acid." [GOC
		GO:0008235+F	molecular_function	[name] metalloexopeptidase activity	[def] "Catalysis of the hydrolysis of a peptide bond not more than three residues from the N- or C-terminus of a polypeptide chain by a mechanism in which water acts as a nucleophile, one or two metal ions hold the water molecule in place, and charged amino acid side chains are ligands for the metal ions." [GOC
		GO:0016787+F	molecular_function	[name] hydrolase activity	[def] "Catalysis of the hydrolysis of various bonds, e.g. C-O, C-N, C-C, phosphoric anhydride bonds, etc. Hydrolase is the systematic name for any enzyme of EC class 3." [ISBN
		GO:0018206+P	biological_process	[name] peptidyl-methionine modification	[def] "The modification of peptidyl-methionine." [GOC
		GO:0022400+P	biological_process	[name] regulation of rhodopsin mediated signaling pathway	[def] "Any process that modulates the frequency, rate or extent of rhodopsin-mediated signaling." [GOC
		GO:0022626+C	cellular_component	[name] cytosolic ribosome	[def] "A ribosome located in the cytosol." [GOC
		GO:0031365+P	biological_process	[name] N-terminal protein amino acid modification	[def] "The alteration of the N-terminal amino acid residue in a protein." [GOC
		GO:0046872+F	molecular_function	[name] metal ion binding	[def] "Interacting selectively and non-covalently with any metal ion." [GOC
		GO:0070006+F	molecular_function	[name] metalloaminopeptidase activity	[def] "Catalysis of the hydrolysis of N-terminal amino acid residues from a polypeptide chain by a mechanism in which water acts as a nucleophile, one or two metal ions hold the water molecule in place, and charged amino acid side chains are ligands for the metal ions." [GOC
		GO:0070084+P	biological_process	[name] protein initiator methionine removal	[def] "The protein modification process in which the translation-initiating methionine or formylmethionine residue is removed from a protein." [GOC
		GO:0070527+P	biological_process	[name] platelet aggregation	[def] "The adhesion of one platelet to one or more other platelets via adhesion molecules." [GOC
[2]{Rv1988,PNP}
	[common GO terms]
		GO:0005737+C	cellular_component	[name] cytoplasm	[def] "All of the contents of a cell excluding the plasma membrane and nucleus, but including other subcellular structures." [ISBN
		GO:0016740+F	molecular_function	[name] transferase activity	[def] "Catalysis of the transfer of a group, e.g. a methyl group, glycosyl group, acyl group, phosphorus-containing, or other groups, from one compound (generally regarded as the donor) to another compound (generally regarded as the acceptor). Transferase is the systematic name for any enzyme of EC class 2." [ISBN
	[Rv1988 only]
		GO:0000154+P	biological_process	[name] rRNA modification	[def] "The covalent alteration of one or more nucleotides within an rRNA molecule to produce an rRNA molecule with a sequence that differs from that coded genetically." [GOC
		GO:0000179+F	molecular_function	[name] rRNA (adenine-N6,N6-)-dimethyltransferase activity	[def] "Catalysis of the dimethylation two adjacent A residues in the loop closing the 3'-terminal stem of the 18S rRNA, using S-adenosyl-L-methionine as a methyl donor." [ISBN
		GO:0005886+C	cellular_component	[name] plasma membrane	[def] "The membrane surrounding a cell that separates the cell from its external environment. It consists of a phospholipid bilayer and associated proteins." [ISBN
		GO:0008168+F	molecular_function	[name] methyltransferase activity	[def] "Catalysis of the transfer of a methyl group to an acceptor molecule." [ISBN
		GO:0008649+F	molecular_function	[name] rRNA methyltransferase activity	[def] "Catalysis of the transfer of a methyl group from S-adenosyl-L-methionine to a nucleoside residue in an rRNA molecule." [GOC
		GO:0031167+P	biological_process	[name] rRNA methylation	[def] "The posttranscriptional addition of methyl groups to specific residues in an rRNA molecule." [GOC
		GO:0032259+P	biological_process	[name] methylation	[def] "The process in which a methyl group is covalently attached to a molecule." [GOC
		GO:0046677+P	biological_process	[name] response to antibiotic	[def] "Any process that results in a change in state or activity of a cell or an organism (in terms of movement, secretion, enzyme production, gene expression, etc.) as a result of an antibiotic stimulus. An antibiotic is a chemical substance produced by a microorganism which has the capacity to inhibit the growth of or to kill other microorganisms." [GOC
	[PNP only]
		GO:0001882+F	molecular_function	[name] nucleoside binding	[def] "Interacting selectively and non-covalently with a nucleoside, a compound consisting of a purine or pyrimidine nitrogenous base linked either to ribose or deoxyribose." [GOC
		GO:0002060+F	molecular_function	[name] purine base binding	[def] "Interacting selectively and non-covalently with a purine base, an organic nitrogenous base with a purine skeleton." [CHEBI
		GO:0003824+F	molecular_function	[name] catalytic activity	[def] "Catalysis of a biochemical reaction at physiological temperatures. In biologically catalyzed reactions, the reactants are known as substrates, and the catalysts are naturally occurring macromolecular substances known as enzymes. Enzymes possess specific binding sites for substrates, and are usually composed wholly or largely of protein, but RNA that has catalytic activity (ribozyme) is often also regarded as enzymatic." [ISBN
		GO:0004731+F	molecular_function	[name] purine-nucleoside phosphorylase activity	[def] "Catalysis of the reaction
		GO:0005576+C	cellular_component	[name] extracellular region	[def] "The space external to the outermost structure of a cell. For cells without external protective or external encapsulating structures this refers to space outside of the plasma membrane. This term covers the host cell environment outside an intracellular parasite." [GOC
		GO:0005622+C	cellular_component	[name] intracellular	[def] "The living contents of a cell_ the matter contained within (but not including) the plasma membrane, usually taken to exclude large vacuoles and masses of secretory or ingested material. In eukaryotes it includes the nucleus and cytoplasm." [ISBN
		GO:0005634+C	cellular_component	[name] nucleus	[def] "A membrane-bounded organelle of eukaryotic cells in which chromosomes are housed and replicated. In most cells, the nucleus contains all of the cell's chromosomes except the organellar chromosomes, and is the site of RNA synthesis and processing. In some species, or in specialized cell types, RNA metabolism or DNA replication may be absent." [GOC
		GO:0005829+C	cellular_component	[name] cytosol	[def] "The part of the cytoplasm that does not contain organelles but which does contain other particulate matter, such as protein complexes." [GOC
		GO:0005856+C	cellular_component	[name] cytoskeleton	[def] "Any of the various filamentous elements that form the internal framework of cells, and typically remain after treatment of the cells with mild detergent to remove membrane constituents and soluble components of the cytoplasm. The term embraces intermediate filaments, microfilaments, microtubules, the microtrabecular lattice, and other structures characterized by a polymeric filamentous nature and long-range order within the cell. The various elements of the cytoskeleton not only serve in the maintenance of cellular shape but also have roles in other cellular functions, including cellular movement, cell division, endocytosis, and movement of organelles." [GOC
		GO:0006139+P	biological_process	[name] nucleobase-containing compound metabolic process	[def] "Any cellular metabolic process involving nucleobases, nucleosides, nucleotides and nucleic acids." [GOC
		GO:0006148+P	biological_process	[name] inosine catabolic process	[def] "The chemical reactions and pathways resulting in the breakdown of inosine, hypoxanthine riboside, a nucleoside found free but not in combination in nucleic acids except in the anticodons of some tRNAs." [GOC
		GO:0006195+P	biological_process	[name] purine nucleotide catabolic process	[def] "The chemical reactions and pathways resulting in the breakdown of a purine nucleotide, a compound consisting of nucleoside (a purine base linked to a deoxyribose or ribose sugar) esterified with a phosphate group at either the 3' or 5'-hydroxyl group of the sugar." [GOC
		GO:0006738+P	biological_process	[name] nicotinamide riboside catabolic process	[def] "The chemical reactions and pathways resulting in the breakdown of nicotinamide riboside, the product of the formation of a glycosidic bond between ribose and nicotinamide." [ISBN
		GO:0006955+P	biological_process	[name] immune response	[def] "Any immune system process that functions in the calibrated response of an organism to a potential internal or invasive threat." [GO_REF
		GO:0008144+F	molecular_function	[name] drug binding	[def] "Interacting selectively and non-covalently with a drug, any naturally occurring or synthetic substance, other than a nutrient, that, when administered or applied to an organism, affects the structure or functioning of the organism_ in particular, any such substance used in the diagnosis, prevention, or treatment of disease." [GOC
		GO:0009116+P	biological_process	[name] nucleoside metabolic process	[def] "The chemical reactions and pathways involving a nucleoside, a nucleobase linked to either beta-D-ribofuranose (a ribonucleoside) or 2-deoxy-beta-D-ribofuranose, (a deoxyribonucleoside), e.g. adenosine, guanosine, inosine, cytidine, uridine and deoxyadenosine, deoxyguanosine, deoxycytidine and thymidine (= deoxythymidine)." [GOC
		GO:0016757+F	molecular_function	[name] transferase activity, transferring glycosyl groups	[def] "Catalysis of the transfer of a glycosyl group from one compound (donor) to another (acceptor)." [GOC
		GO:0016763+F	molecular_function	[name] transferase activity, transferring pentosyl groups	[def] "Catalysis of the transfer of a pentosyl group from one compound (donor) to another (acceptor)." [GOC
		GO:0034356+P	biological_process	[name] NAD biosynthesis via nicotinamide riboside salvage pathway	[def] "The chemical reactions and pathways resulting in the formation of nicotinamide adenine dinucleotide (NAD) from the vitamin precursor nicotinamide riboside." [PMID
		GO:0034418+P	biological_process	[name] urate biosynthetic process	[def] "The chemical reactions and pathways resulting in the formation of urate, the anion of uric acid, 2,6,8-trioxypurine." [GOC
		GO:0042102+P	biological_process	[name] positive regulation of T cell proliferation	[def] "Any process that activates or increases the rate or extent of T cell proliferation." [GOC
		GO:0042278+P	biological_process	[name] purine nucleoside metabolic process	[def] "The chemical reactions and pathways involving one of a family of organic molecules consisting of a purine base covalently bonded to a sugar ribose (a ribonucleoside) or deoxyribose (a deoxyribonucleoside)." [GOC
		GO:0042301+F	molecular_function	[name] phosphate ion binding	[def] "Interacting selectively and non-covalently with phosphate." [GOC
		GO:0042493+P	biological_process	[name] response to drug	[def] "Any process that results in a change in state or activity of a cell or an organism (in terms of movement, secretion, enzyme production, gene expression, etc.) as a result of a drug stimulus. A drug is a substance used in the diagnosis, treatment or prevention of a disease." [GOC
		GO:0043101+P	biological_process	[name] purine-containing compound salvage	[def] "Any process that generates a purine-containing compound, any nucleobase, nucleoside, nucleotide or nucleic acid that contains a purine base, from derivatives of them without de novo synthesis." [CHEBI
		GO:0046638+P	biological_process	[name] positive regulation of alpha-beta T cell differentiation	[def] "Any process that activates or increases the frequency, rate or extent of alpha-beta T cell differentiation." [GOC
		GO:0070062+C	cellular_component	[name] extracellular vesicular exosome	[def] "A membrane-bounded vesicle that is released into the extracellular region by fusion of the limiting endosomal membrane of a multivesicular body with the plasma membrane." [GOC
		GO:0070970+P	biological_process	[name] interleukin-2 secretion	[def] "The regulated release of interleukin-2 from a cell or group of cells." [GOC
[3]{Rv1988,METAP1D}
	[common GO terms]
	[Rv1988 only]
		GO:0000154+P	biological_process	[name] rRNA modification	[def] "The covalent alteration of one or more nucleotides within an rRNA molecule to produce an rRNA molecule with a sequence that differs from that coded genetically." [GOC
		GO:0000179+F	molecular_function	[name] rRNA (adenine-N6,N6-)-dimethyltransferase activity	[def] "Catalysis of the dimethylation two adjacent A residues in the loop closing the 3'-terminal stem of the 18S rRNA, using S-adenosyl-L-methionine as a methyl donor." [ISBN
		GO:0005737+C	cellular_component	[name] cytoplasm	[def] "All of the contents of a cell excluding the plasma membrane and nucleus, but including other subcellular structures." [ISBN
		GO:0005886+C	cellular_component	[name] plasma membrane	[def] "The membrane surrounding a cell that separates the cell from its external environment. It consists of a phospholipid bilayer and associated proteins." [ISBN
		GO:0008168+F	molecular_function	[name] methyltransferase activity	[def] "Catalysis of the transfer of a methyl group to an acceptor molecule." [ISBN
		GO:0008649+F	molecular_function	[name] rRNA methyltransferase activity	[def] "Catalysis of the transfer of a methyl group from S-adenosyl-L-methionine to a nucleoside residue in an rRNA molecule." [GOC
		GO:0016740+F	molecular_function	[name] transferase activity	[def] "Catalysis of the transfer of a group, e.g. a methyl group, glycosyl group, acyl group, phosphorus-containing, or other groups, from one compound (generally regarded as the donor) to another compound (generally regarded as the acceptor). Transferase is the systematic name for any enzyme of EC class 2." [ISBN
		GO:0031167+P	biological_process	[name] rRNA methylation	[def] "The posttranscriptional addition of methyl groups to specific residues in an rRNA molecule." [GOC
		GO:0032259+P	biological_process	[name] methylation	[def] "The process in which a methyl group is covalently attached to a molecule." [GOC
		GO:0046677+P	biological_process	[name] response to antibiotic	[def] "Any process that results in a change in state or activity of a cell or an organism (in terms of movement, secretion, enzyme production, gene expression, etc.) as a result of an antibiotic stimulus. An antibiotic is a chemical substance produced by a microorganism which has the capacity to inhibit the growth of or to kill other microorganisms." [GOC
	[METAP1D only]
		GO:0004177+F	molecular_function	[name] aminopeptidase activity	[def] "Catalysis of the hydrolysis of N-terminal amino acid residues from in a polypeptide chain." [GOC
		GO:0005739+C	cellular_component	[name] mitochondrion	[def] "A semiautonomous, self replicating organelle that occurs in varying numbers, shapes, and sizes in the cytoplasm of virtually all eukaryotic cells. It is notably the site of tissue respiration." [ISBN
		GO:0006508+P	biological_process	[name] proteolysis	[def] "The hydrolysis of proteins into smaller polypeptides and/or amino acids by cleavage of their peptide bonds." [GOC
		GO:0008233+F	molecular_function	[name] peptidase activity	[def] "Catalysis of the hydrolysis of a peptide bond. A peptide bond is a covalent bond formed when the carbon atom from the carboxyl group of one amino acid shares electrons with the nitrogen atom from the amino group of a second amino acid." [GOC
		GO:0008235+F	molecular_function	[name] metalloexopeptidase activity	[def] "Catalysis of the hydrolysis of a peptide bond not more than three residues from the N- or C-terminus of a polypeptide chain by a mechanism in which water acts as a nucleophile, one or two metal ions hold the water molecule in place, and charged amino acid side chains are ligands for the metal ions." [GOC
		GO:0016787+F	molecular_function	[name] hydrolase activity	[def] "Catalysis of the hydrolysis of various bonds, e.g. C-O, C-N, C-C, phosphoric anhydride bonds, etc. Hydrolase is the systematic name for any enzyme of EC class 3." [ISBN
		GO:0018206+P	biological_process	[name] peptidyl-methionine modification	[def] "The modification of peptidyl-methionine." [GOC
		GO:0031365+P	biological_process	[name] N-terminal protein amino acid modification	[def] "The alteration of the N-terminal amino acid residue in a protein." [GOC
		GO:0046872+F	molecular_function	[name] metal ion binding	[def] "Interacting selectively and non-covalently with any metal ion." [GOC
		GO:0070006+F	molecular_function	[name] metalloaminopeptidase activity	[def] "Catalysis of the hydrolysis of N-terminal amino acid residues from a polypeptide chain by a mechanism in which water acts as a nucleophile, one or two metal ions hold the water molecule in place, and charged amino acid side chains are ligands for the metal ions." [GOC
		GO:0070084+P	biological_process	[name] protein initiator methionine removal	[def] "The protein modification process in which the translation-initiating methionine or formylmethionine residue is removed from a protein." [GOC
