# Supplementary material for: Transferring knowledge of bacterial protein interaction networks to predict pathogen targeted human genes and immune signaling pathways: a case study on M. tuberculosis
Source: BMC Genomics. 2018 Jun 28;19:505. doi: 10.1186/s12864-018-4873-9 (PMC6027805; doi:10.1186/s12864-018-4873-9)
Supplement: Supplementary file 9 — Text file contains the predicted results on the prediction set consisting of randomly sampled non-interlogs. (TXT 552 kb) [file 12864_2018_4873_MOESM9_ESM.txt]

9. Additional File 9��the predicted results on the prediction set that consist of randomly sampled non-interlogs.
deoC:Rv0478|I6Y3V7	MTAP:ENSP00000369519|Q6FHT1	0.99729	interaction
deoC:Rv0478|I6Y3V7	DHX16:ENSP00000365625|Q5SQH5	0.99996	interaction
deoC:Rv0478|I6Y3V7	CRISP2:ENSP00000339155|P16562	0.97093	interaction
deoC:Rv0478|I6Y3V7	DPH1:ENSP00000263083|A0A0A0MTR4	0.81769	interaction
deoC:Rv0478|I6Y3V7	MMP15:ENSP00000219271|H3BT97	0.92794	interaction
deoC:Rv0478|I6Y3V7	TMEM204:ENSP00000253934|Q9BSN7	0.72375	interaction
deoC:Rv0478|I6Y3V7	EIF3C:ENSP00000370258|H3BTY8	0.87475	interaction
deoC:Rv0478|I6Y3V7	FTSJ3:ENSP00000396673|J3QSE2	0.99857	interaction
deoC:Rv0478|I6Y3V7	ALG8:ENSP00000299626|H0YDQ1	0.87425	interaction
Rv0370c|O53705	ACSM2A:ENSP00000219054|I3L2Y5	0.99897	interaction
Rv0370c|O53705	NINJ2:ENSP00000307552|Q9NZG7	0.76872	interaction
Rv0370c|O53705	MTR:ENSP00000355536|Q99707	0.99916	interaction
Rv0370c|O53705	FAM46D:ENSP00000308575|Q8NEK8	0.86084	interaction
murD:Rv2155c|I6XZZ3	BPY2:ENSP00000371829:ENSP00000371724:ENSP00000329106|O14599	0.91289	interaction
murD:Rv2155c|I6XZZ3	SGOL1:ENSP00000263753|B5BUA4	0.98962	interaction
murD:Rv2155c|I6XZZ3	PSMB11:ENSP00000386212|A5LHX3	0.99912	interaction
murD:Rv2155c|I6XZZ3	NIPAL3:ENSP00000363520|A6NN97	0.92269	interaction
murD:Rv2155c|I6XZZ3	PCMTD2:ENSP00000307854|Q9NV79	0.97644	interaction
murD:Rv2155c|I6XZZ3	IMMP2L:ENSP00000329553|C9JQE1	0.8855	interaction
murD:Rv2155c|I6XZZ3	SETD6:ENSP00000219315|Q8TBK2	0.98474	interaction
murD:Rv2155c|I6XZZ3	UGP2:ENSP00000338703|D6W5E6	0.83084	interaction
murD:Rv2155c|I6XZZ3	FAM214B:ENSP00000319897|Q7L5A3	0.96837	interaction
murD:Rv2155c|I6XZZ3	CGB1:ENSP00000301408|A6NKQ9	0.86476	interaction
murD:Rv2155c|I6XZZ3	TMSB4Y:ENSP00000284856|O14604	0.98084	interaction
murD:Rv2155c|I6XZZ3	STT3A:ENSP00000376472|A0A0C4DH80	0.82757	interaction
murD:Rv2155c|I6XZZ3	DMRTC1:ENSP00000362629:ENSP00000334501|A0A087X258	0.87785	interaction
murD:Rv2155c|I6XZZ3	N6AMT2:ENSP00000372202|Q8WVE0	0.99051	interaction
murD:Rv2155c|I6XZZ3	RRM1:ENSP00000300738|P23921	0.97167	interaction
murD:Rv2155c|I6XZZ3	SEC22C:ENSP00000264454|F8VQT7	0.88216	interaction
murD:Rv2155c|I6XZZ3	CRHBP:ENSP00000274368|P24387	0.96134	interaction
murD:Rv2155c|I6XZZ3	HBB:ENSP00000333994|B2M0Y1	0.97874	interaction
murD:Rv2155c|I6XZZ3	EIF3S3:ENSP00000429931|Q6IB98	0.99248	interaction
LH57_00105:Rv0016c|I6X8B1	EIF4E3:ENSP00000393324|Q8N5X7	0.97911	interaction
LH57_00105:Rv0016c|I6X8B1	BZW1:ENSP00000394316|Q7L1Q6	0.64572	interaction
LH57_00105:Rv0016c|I6X8B1	PIEZO2:ENSP00000463094|V9GZ18	0.69711	interaction
pstB:Rv0933|I6XWL3	N6AMT2:ENSP00000372202|Q8WVE0	0.93028	interaction
pstB:Rv0933|I6XWL3	PIEZO1:ENSP00000301015|H3BSF6	0.77616	interaction
LH57_07935:Rv1449c|I6X1A1	DHX8:ENSP00000262415|Q86YB2	0.99594	interaction
LH57_07935:Rv1449c|I6X1A1	MTIF2:ENSP00000263629|P46199	0.88457	interaction
LH57_07935:Rv1449c|I6X1A1	SELENBP1:ENSP00000357861|H0Y532	0.99004	interaction
LH57_07935:Rv1449c|I6X1A1	ASL:ENSP00000396527|P04424	0.943	interaction
LH57_07935:Rv1449c|I6X1A1	TCL1A:ENSP00000385036|P56279	0.88078	interaction
LH57_07935:Rv1449c|I6X1A1	PLXNC1:ENSP00000258526|B4DHQ7	0.97959	interaction
LH57_07935:Rv1449c|I6X1A1	PNP:ENSP00000354532|G3V5M2	0.99568	interaction
erm(37):Rv1988|Q10838	TMEM37:ENSP00000303148|Q8WXS4	0.99571	interaction
erm(37):Rv1988|Q10838	SAMD11:ENSP00000342313|I7FC44	0.94362	interaction
erm(37):Rv1988|Q10838	PRPS1:ENSP00000361512|B7ZB02	0.95699	interaction
erm(37):Rv1988|Q10838	INO80C:ENSP00000467041|K7ELX9	0.98676	interaction
erm(37):Rv1988|Q10838	ACOT8:ENSP00000217455|E9PMC4	0.99971	interaction
erm(37):Rv1988|Q10838	TATDN1:ENSP00000276692|H0YBX2	0.91885	interaction
erm(37):Rv1988|Q10838	EIF3C:ENSP00000370258|H3BPE3	0.99801	interaction
erm(37):Rv1988|Q10838	FBL:ENSP00000221801|M0QXL5	0.89629	interaction
erm(37):Rv1988|Q10838	CERS4:ENSP00000251363|H0YN04	0.9635	interaction
erm(37):Rv1988|Q10838	TP53INP1:ENSP00000344215|Q96A56	0.94559	interaction
erm(37):Rv1988|Q10838	MMP2:ENSP00000219070|H3BV48	0.93075	interaction
erm(37):Rv1988|Q10838	SRR:ENSP00000339435|Q3ZK31	0.96025	interaction
erm(37):Rv1988|Q10838	HPS1:ENSP00000326649|Q92902	0.80948	interaction
erm(37):Rv1988|Q10838	POTEJ:ENSP00000387176|P0CG39	0.96234	interaction
erm(37):Rv1988|Q10838	TMC5:ENSP00000379531|Q6UXY8	0.99724	interaction
erm(37):Rv1988|Q10838	SMLR1:ENSP00000456026|H3BR10	0.94723	interaction
erm(37):Rv1988|Q10838	HLA:ENSP00000399168|Q29923	0.85685	interaction
erm(37):Rv1988|Q10838	ATP6:ENSP00000354632|F1CIE7	0.94307	interaction
erm(37):Rv1988|Q10838	GCSAML:ENSP00000355444|E9PRX8	0.97112	interaction
erm(37):Rv1988|Q10838	SERTAD3:ENSP00000325414|Q9UJW9	0.98573	interaction
erm(37):Rv1988|Q10838	KANSL2:ENSP00000415436|Q9H9L4	0.99493	interaction
erm(37):Rv1988|Q10838	SRM:ENSP00000366156|P19623	0.94106	interaction
erm(37):Rv1988|Q10838	COG7:ENSP00000305442|I3L2R8	0.8243	interaction
erm(37):Rv1988|Q10838	NRN1:ENSP00000244766|A0A087WWT2	0.99827	interaction
erm(37):Rv1988|Q10838	F8:ENSP00000353393|A5JQJ8	0.96205	interaction
erm(37):Rv1988|Q10838	DALRD3:ENSP00000344989|C9JJG6	0.89485	interaction
erm(37):Rv1988|Q10838	KIAA0863:ENSP00000262198|A0A024R377	0.88557	interaction
erm(37):Rv1988|Q10838	TASP1:ENSP00000338624|Q9H6P5	0.97748	interaction
erm(37):Rv1988|Q10838	EIF3K:ENSP00000248342|B4DQ48	0.99928	interaction
erm(37):Rv1988|Q10838	CS:ENSP00000446743|F8W4S1	0.91592	interaction
erm(37):Rv1988|Q10838	TAC4:ENSP00000334042|D6RAS6	0.9719	interaction
erm(37):Rv1988|Q10838	GGT1:ENSP00000248923|Q6ISU8	0.94974	interaction
erm(37):Rv1988|Q10838	BAMBI:ENSP00000364683|Q13145	0.99925	interaction
erm(37):Rv1988|Q10838	CITED1:ENSP00000388548|C9J300	0.98649	interaction
erm(37):Rv1988|Q10838	NR4A2:ENSP00000344479|C9JWQ1	0.91963	interaction
erm(37):Rv1988|Q10838	PITX3:ENSP00000359019|A0A0B5HSV6	0.90582	interaction
erm(37):Rv1988|Q10838	HBB:ENSP00000333994|Q7Z2K5	0.99101	interaction
erm(37):Rv1988|Q10838	RAP1B:ENSP00000348786|F8WBC0	0.99499	interaction
erm(37):Rv1988|Q10838	UTY:ENSP00000328939|F4MHK5	0.76502	interaction
erm(37):Rv1988|Q10838	RHCE:ENSP00000294413|K0A0R1	0.82147	interaction
erm(37):Rv1988|Q10838	MRPL27:ENSP00000225969|Q9P0M9	0.83966	interaction
erm(37):Rv1988|Q10838	HTR3C:ENSP00000322617|Q8WXA8	0.9977	interaction
erm(37):Rv1988|Q10838	SCD5:ENSP00000316329|Q86SK9	0.95948	interaction
erm(37):Rv1988|Q10838	DYNAP:ENSP00000315265|Q8N1N2	0.98264	interaction
erm(37):Rv1988|Q10838	EIF3F:ENSP00000310040|B3KSH1	0.99242	interaction
LH57_07230:Rv1320c|I6X0Y0	LCE3C:ENSP00000334644|Q5T5A8	0.6384	interaction
Rv1732c|P71990	AMDHD2:ENSP00000391596|H3BSD5	0.99655	interaction
Rv1732c|P71990	HTR3B:ENSP00000260191|B3VRL5	0.99681	interaction
Rv1732c|P71990	ADAMTS13:ENSP00000360997|Q6QNA5	0.54159	interaction
Rv1732c|P71990	TTLL1:ENSP00000266254|O95922	0.99983	interaction
Rv1732c|P71990	C8orf59:ENSP00000404132|Q8N0T1	0.96617	interaction
Rv1732c|P71990	GMPPA:ENSP00000315925|F8WD54	0.9999	interaction
Rv1732c|P71990	GCNT7:ENSP00000243913|A0A087WZE6	0.99767	interaction
Rv1732c|P71990	EIF3K:ENSP00000248342|K7EK53	0.94259	interaction
Rv1732c|P71990	PTGR2:ENSP00000267568|Q8N8N7	0.76611	interaction
Rv1732c|P71990	ZCCHC2:ENSP00000269499|Q9C0B9	0.99728	interaction
Rv1732c|P71990	FAM132B:ENSP00000442304|Q4G0M1	0.80622	interaction
Rv1732c|P71990	LELP1:ENSP00000357736|Q5T871	0.90392	interaction
Rv1732c|P71990	CGA:ENSP00000358595|P01215	0.99652	interaction
Rv1732c|P71990	SFT2D1:ENSP00000354590|Q8WV19	0.99208	interaction
Rv0470A|L7N651	PIGM:ENSP00000357069|Q9H3S5	0.85008	interaction
Rv0470A|L7N651	CRISP2:ENSP00000339155|A0A024RD74	0.98468	interaction
Rv0470A|L7N651	ACSM1:ENSP00000301956|Q08AH1	0.96415	interaction
Rv0470A|L7N651	EPG5:ENSP00000282041|K7ENS1	0.81674	interaction
Rv0470A|L7N651	SS18L1:ENSP00000333012|O75177	0.99889	interaction
Rv0470A|L7N651	HSPA9:ENSP00000297185|D6RA73	0.9842	interaction
Rv0470A|L7N651	DKFZp434J218:ENSP00000342502|Q8NCZ0	0.84659	interaction
Rv0470A|L7N651	SLC13A4:ENSP00000297282|V9GYC7	0.96681	interaction
Rv0470A|L7N651	RCL1:ENSP00000371169|Q9Y2P8	0.79705	interaction
Rv0470A|L7N651	PRMT5:ENSP00000319169|H0YJY6	0.98376	interaction
Rv0470A|L7N651	SPFH1:ENSP00000384900|D3DR65	0.74536	interaction
rho:Rv1297|I6XXN3	DHRSX:ENSP00000334113|Q8N5I4	0.98339	interaction
rho:Rv1297|I6XXN3	METTL15:ENSP00000384369|A6NJ78	0.93136	interaction
rho:Rv1297|I6XXN3	INSIG1:ENSP00000344741|F5H6P3	0.99956	interaction
rho:Rv1297|I6XXN3	HCR:ENSP00000379566|A9XAC9	0.91042	interaction
Rv2795c|I6YEE1	FTSJ1:ENSP00000326948|A0A024QYX5	0.88165	interaction
murI:Rv1338|I6YAA3	FARSLA:ENSP00000320309|Q6IBR2	0.9976	interaction
murI:Rv1338|I6YAA3	DGCR6L:ENSP00000248879|Q9BY27	0.97015	interaction
murI:Rv1338|I6YAA3	PPP2CB:ENSP00000221138|E5RFI3	0.90717	interaction
murI:Rv1338|I6YAA3	ITPKC:ENSP00000263370|A0A024R0N8	0.99284	interaction
murI:Rv1338|I6YAA3	PRRC2C:ENSP00000343629|Q9Y520	0.97904	interaction
murI:Rv1338|I6YAA3	NDST4:ENSP00000264363|Q9H3R1	0.97472	interaction
murI:Rv1338|I6YAA3	FAM189B:ENSP00000354958|Q96H71	0.98889	interaction
murI:Rv1338|I6YAA3	GPR176:ENSP00000453076|J3KNC6	0.96302	interaction
murI:Rv1338|I6YAA3	SULT1A4:ENSP00000339221|A0A0A6YYL2	0.93075	interaction
murI:Rv1338|I6YAA3	RRNAD1:ENSP00000357199|Q96FB5	0.99953	interaction
murI:Rv1338|I6YAA3	LYZL1:ENSP00000364650|Q6UWQ5	0.9906	interaction
murI:Rv1338|I6YAA3	TMEM38B:ENSP00000363824|H7C4C1	0.99788	interaction
murI:Rv1338|I6YAA3	NMRAL1:ENSP00000283429|Q9HBL8	0.93349	interaction
murI:Rv1338|I6YAA3	ZCCHC7:ENSP00000337839|B4E024	0.86388	interaction
murI:Rv1338|I6YAA3	ATP6:ENSP00000354632|X5CJR1	0.98973	interaction
murI:Rv1338|I6YAA3	ACTR6:ENSP00000188312|G3V1Y1	0.97755	interaction
murI:Rv1338|I6YAA3	CSTA:ENSP00000264474|P01040	0.98589	interaction
murI:Rv1338|I6YAA3	RPL3:ENSP00000346001|H7C422	0.95918	interaction
murI:Rv1338|I6YAA3	UCHL5:ENSP00000356425|Q5LJB0	0.99447	interaction
murI:Rv1338|I6YAA3	PAICS:ENSP00000382595|P22234	0.99592	interaction
murI:Rv1338|I6YAA3	MTFMT:ENSP00000220058|H3BTN9	0.99626	interaction
murI:Rv1338|I6YAA3	ATP6:ENSP00000354632|D0VDU7	0.98973	interaction
murI:Rv1338|I6YAA3	IL7:ENSP00000263851|Q5FBY8	0.84033	interaction
murI:Rv1338|I6YAA3	ND6:ENSP00000354665|A0A023R385	0.76921	interaction
murI:Rv1338|I6YAA3	RHD:ENSP00000331871|G8YY12	0.871	interaction
murI:Rv1338|I6YAA3	PIK3C2B:ENSP00000356155|Q5SW97	0.9946	interaction
murI:Rv1338|I6YAA3	IGJ:ENSP00000254801|P01591	0.93496	interaction
murI:Rv1338|I6YAA3	SYT10:ENSP00000228567|F5GZB8	0.97807	interaction
murI:Rv1338|I6YAA3	AVP:ENSP00000369647|S6BQ34	0.9658	interaction
murI:Rv1338|I6YAA3	UTY:ENSP00000328939|F4MHM8	0.87698	interaction
murI:Rv1338|I6YAA3	CCL27:ENSP00000259631|Q9Y4X3	0.99747	interaction
murI:Rv1338|I6YAA3	PIK3CB:ENSP00000289153|C9J345	0.99606	interaction
murI:Rv1338|I6YAA3	ATP6:ENSP00000354632|D6N5X2	0.98973	interaction
murI:Rv1338|I6YAA3	TMEM233:ENSP00000403130|B4DJY2	0.9959	interaction
murI:Rv1338|I6YAA3	SMPD4:ENSP00000386531|H7BXF4	0.97472	interaction
murI:Rv1338|I6YAA3	ATP6:ENSP00000354632|W0C6A8	0.98973	interaction
murI:Rv1338|I6YAA3	MRPS28:ENSP00000276585|Q9Y2Q9	0.97198	interaction
murI:Rv1338|I6YAA3	ATG5:ENSP00000343313|L7UMD8	0.99438	interaction
murI:Rv1338|I6YAA3	PMS2:ENSP00000265849|A5YRY4	0.97633	interaction
murI:Rv1338|I6YAA3	SPTSSB:ENSP00000352097|Q8NFR3	0.97215	interaction
murI:Rv1338|I6YAA3	TTLL6:ENSP00000377043|Q8N841	0.99935	interaction
murI:Rv1338|I6YAA3	ELOVL3:ENSP00000359022|Q9HB03	0.99719	interaction
murI:Rv1338|I6YAA3	DPH5:ENSP00000359127|Q96DC6	0.99884	interaction
murI:Rv1338|I6YAA3	HLA-C:ENSP00000365402|A0A0A7C813	0.93217	interaction
murI:Rv1338|I6YAA3	DHX33:ENSP00000225296|I3L1L6	0.97984	interaction
murI:Rv1338|I6YAA3	UGT1A5:ENSP00000362513|Q5QTE0	0.97208	interaction
murI:Rv1338|I6YAA3	PHF11:ENSP00000367570|J3KR57	0.99998	interaction
murI:Rv1338|I6YAA3	VAC14:ENSP00000261776|H3BN23	0.97932	interaction
murI:Rv1338|I6YAA3	6M1-16:ENSP00000366336|Q8IU63	0.88936	interaction
murI:Rv1338|I6YAA3	OR5M11:ENSP00000432417|Q96RB7	0.88749	interaction
murI:Rv1338|I6YAA3	RPL37A:ENSP00000418082|M0R0A1	0.86793	interaction
murI:Rv1338|I6YAA3	TMPO:ENSP00000266732|G5E972	0.94866	interaction
murI:Rv1338|I6YAA3	OR1F1:ENSP00000305424|O43749	0.88936	interaction
murI:Rv1338|I6YAA3	HLA-C:ENSP00000365402|D7NP34	0.93217	interaction
murI:Rv1338|I6YAA3	PI4K2A:ENSP00000359665|Q9BTU6	0.61135	interaction
murI:Rv1338|I6YAA3	HEXDC:ENSP00000337854|Q8WVB3	0.99998	interaction
murI:Rv1338|I6YAA3	HLA-C:ENSP00000365402|D7NNX0	0.93217	interaction
murI:Rv1338|I6YAA3	ACBD5:ENSP00000379568|Q5T8D3	0.98217	interaction
murI:Rv1338|I6YAA3	ESF1:ENSP00000202816|Q9H501	0.89804	interaction
murI:Rv1338|I6YAA3	RHD:ENSP00000331871|J7JLB9	0.871	interaction
murI:Rv1338|I6YAA3	GRPEL1:ENSP00000264954|Q9HAV7	0.99312	interaction
murI:Rv1338|I6YAA3	PABPC1:ENSP00000313007|H0YAS6	0.97454	interaction
murI:Rv1338|I6YAA3	ARG2:ENSP00000261783|P78540	0.73189	interaction
murI:Rv1338|I6YAA3	MDR3:ENSP00000265723|I7C0V7	0.96645	interaction
murI:Rv1338|I6YAA3	HLA-C:ENSP00000365402|D5M8B8	0.93217	interaction
murI:Rv1338|I6YAA3	RPRM:ENSP00000314946|Q9NS64	0.99312	interaction
nusB:Rv2533c|I6Y100	EIF3F:ENSP00000310040|B3KSH1	0.93778	interaction
nusB:Rv2533c|I6Y100	HUS1:ENSP00000258774|F8WAW9	0.96612	interaction
nusB:Rv2533c|I6Y100	SLC4A2:ENSP00000405600|C9J722	0.88958	interaction
nusB:Rv2533c|I6Y100	HERPUD2:ENSP00000310729|Q9BSE4	0.81701	interaction
nusB:Rv2533c|I6Y100	EIF2B4:ENSP00000394869|Q9UI10	0.97676	interaction
nusB:Rv2533c|I6Y100	PHF11:ENSP00000367570|Q9UIL8	0.98008	interaction
nusB:Rv2533c|I6Y100	GATM:ENSP00000379895|H0YLC6	0.67473	interaction
nusB:Rv2533c|I6Y100	GNL2:ENSP00000362153|H0YG10	0.69052	interaction
nusB:Rv2533c|I6Y100	APOL4:ENSP00000338260|Q9BPW4	0.95831	interaction
nusB:Rv2533c|I6Y100	PPP1R1B:ENSP00000254079|J3KSJ8	0.99677	interaction
nusB:Rv2533c|I6Y100	LIPE:ENSP00000244289|M0R2G1	0.74241	interaction
nusB:Rv2533c|I6Y100	ALG3:ENSP00000380793|Q92685	0.92056	interaction
nusB:Rv2533c|I6Y100	TCIRG1:ENSP00000265686|Q6QBN8	0.98977	interaction
nusB:Rv2533c|I6Y100	PIGH:ENSP00000216452|H0YMV4	0.66124	interaction
nusB:Rv2533c|I6Y100	CCDC86:ENSP00000227520|Q9H6F5	0.8614	interaction
nusB:Rv2533c|I6Y100	MT-ATP6:ENSP00000354632|P00846	0.73204	interaction
nusB:Rv2533c|I6Y100	ATP7B:ENSP00000242839|G1FFE8	0.9996	interaction
nusB:Rv2533c|I6Y100	RPL22:ENSP00000346088|K7ERI7	0.92559	interaction
nusB:Rv2533c|I6Y100	APBA2:ENSP00000453144|H0YL28	0.99927	interaction
nusB:Rv2533c|I6Y100	AHSA1:ENSP00000216479|G3V3W9	0.97775	interaction
nusB:Rv2533c|I6Y100	BLOC1S4:ENSP00000318128|Q9NUP1	0.99724	interaction
LH57_12875:Rv2359|I6Y934	HCR:ENSP00000379566|A9XA76	0.93876	interaction
LH57_12875:Rv2359|I6Y934	PDGFRB:ENSP00000261799|E5RII0	0.89203	interaction
LH57_12875:Rv2359|I6Y934	SELENBP1:ENSP00000357861|Q13228	0.99232	interaction
LH57_12875:Rv2359|I6Y934	HCR:ENSP00000379566|A9XAE3	0.93876	interaction
LH57_12875:Rv2359|I6Y934	HCR:ENSP00000379566|A9XAH3	0.93876	interaction
LH57_12875:Rv2359|I6Y934	PSMA6:ENSP00000261479|G3V4S5	0.85328	interaction
LH57_12875:Rv2359|I6Y934	EDAR:ENSP00000258443|Q9UNE0	0.8712	interaction
LH57_18615:Rv3409c|I6XH47	MTAP:ENSP00000369519|Q6FHP1	0.73126	interaction
fadD5:Rv0166|O07411	GABRG3:ENSP00000331912|A0A0A0MR73	0.98751	interaction
fadD5:Rv0166|O07411	TCL1A:ENSP00000385036|P56279	0.89568	interaction
fadD5:Rv0166|O07411	EIF3K:ENSP00000248342|K7EK53	0.95242	interaction
fadD5:Rv0166|O07411	PPP2R5E:ENSP00000337641|Q86XZ2	0.92868	interaction
Rv0958|P71552	HFE:ENSP00000417404|I1VA66	0.99117	interaction
Rv0958|P71552	RCL1:ENSP00000371169|Q5VZU3	0.99999	interaction
Rv0958|P71552	LBP:ENSP00000217407|Q8TCF0	1	interaction
Rv0958|P71552	ATP6:ENSP00000354632|A0A096VZZ3	0.99999	interaction
Rv0958|P71552	HLA-C:ENSP00000365402|C6K4K8	0.9982	interaction
Rv0958|P71552	GNL2:ENSP00000362153|Q5T0F3	0.99985	interaction
Rv0958|P71552	HLA-C:ENSP00000365402|M9P9H8	0.9982	interaction
Rv0958|P71552	TXN2:ENSP00000216185|M0QXH0	0.99999	interaction
Rv0958|P71552	CEP350:ENSP00000356579|H0YD38	0.99569	interaction
Rv0958|P71552	OR10V1:ENSP00000302199|Q8NGI7	0.99933	interaction
Rv0958|P71552	CORT:ENSP00000366248|Q8IUV6	0.99996	interaction
Rv0958|P71552	GNG4:ENSP00000355556|P50150	0.99999	interaction
Rv0958|P71552	HLA-C:ENSP00000365402|E3SWL9	0.9982	interaction
Rv0958|P71552	ND6:ENSP00000354665|Q7YCC3	0.99972	interaction
Rv0958|P71552	CLDN9:ENSP00000398017|O95484	0.99438	interaction
Rv0958|P71552	PCMTD1:ENSP00000353739|F5H1M8	0.99999	interaction
Rv0958|P71552	ATP6V1D:ENSP00000216442|Q6PJ05	0.9973	interaction
Rv0958|P71552	TAS2R4:ENSP00000247881|A1L485	0.9998	interaction
Rv0958|P71552	BNIP2:ENSP00000267859|J3KN59	0.96777	interaction
Rv0958|P71552	OR2L8:ENSP00000349719|B9EIN6	0.99806	interaction
Rv0958|P71552	CPA1:ENSP00000011292|S4R433	0.99999	interaction
Rv0958|P71552	OR6C2:ENSP00000323606|Q9NZP2	0.99872	interaction
Rv0958|P71552	HOXA9:ENSP00000343619|A8MVF3	0.99982	interaction
Rv0958|P71552	ATP6:ENSP00000354632|V9K052	0.99999	interaction
Rv0958|P71552	FOLR3:ENSP00000399235|A0A087WXH3	0.9978	interaction
Rv0958|P71552	MT3:ENSP00000200691|H3BPK2	0.99942	interaction
Rv0958|P71552	ELMOD2:ENSP00000326342|D6RHX2	0.98977	interaction
Rv0958|P71552	ACPP:ENSP00000323036|Q6LBH1	0.99993	interaction
Rv0958|P71552	ND6:ENSP00000354665|D6C1N3	0.99972	interaction
Rv0958|P71552	SLC35A2:ENSP00000247138|P78381	0.99995	interaction
Rv0958|P71552	ATP6:ENSP00000354632|G4W2G2	0.99999	interaction
Rv0958|P71552	PPP3CC:ENSP00000240139|E5RJH4	0.99995	interaction
Rv0958|P71552	PLXDC2:ENSP00000366460|Q6UX71	1	interaction
Rv0958|P71552	METTL25:ENSP00000248306|Q8N6Q8	0.99999	interaction
Rv0958|P71552	ATP8:ENSP00000355265|A0A098CJY9	0.99947	interaction
Rv0958|P71552	DKFZp686G18136:ENSP00000357880|Q6N0B2	0.99462	interaction
Rv0958|P71552	PTPLA:ENSP00000355308|B0YJ81	0.99994	interaction
Rv0958|P71552	RHD:ENSP00000331871|D2CRH1	0.99879	interaction
Rv0958|P71552	FAM134B:ENSP00000304642|Q9H6L5	0.99711	interaction
Rv0958|P71552	HLA-A:ENSP00000366005|A5CLH5	0.98977	interaction
Rv0958|P71552	RPL10A:ENSP00000363018|A0A024RCW3	0.99972	interaction
Rv0958|P71552	LOC150763:ENSP00000352547|D3DXG7	0.99704	interaction
Rv0958|P71552	HLA-C:ENSP00000365402|I6NWJ5	0.9982	interaction
Rv0958|P71552	PLN:ENSP00000350132|P26678	0.99995	interaction
Rv0958|P71552	TMEM65:ENSP00000297632|Q6PI78	0.98862	interaction
Rv0958|P71552	SLC39A13:ENSP00000354689|E9PNE7	0.99981	interaction
Rv0958|P71552	TRAF3IP1:ENSP00000362424|Q8TDR0	0.99993	interaction
Rv0958|P71552	MITF:ENSP00000295600|C9K0S7	0.96711	interaction
Rv0958|P71552	RPL21:ENSP00000346027|Q6IAX2	0.97384	interaction
Rv0958|P71552	CRYGC:ENSP00000282141|P07315	0.99963	interaction
Rv0958|P71552	PPA2:ENSP00000343885|D6RAD3	0.95926	interaction
Rv0958|P71552	ATP6:ENSP00000354632|A0A098CJX4	0.99998	interaction
Rv0958|P71552	ATP6:ENSP00000354632|D6N624	0.99999	interaction
Rv0958|P71552	NAT14:ENSP00000205194|Q8WUY8	0.99989	interaction
Rv0958|P71552	G6PD:ENSP00000377192|Q0PHS6	1	interaction
Rv0958|P71552	CDHR4:ENSP00000391409|H7C4N6	0.99997	interaction
Rv0958|P71552	POU2F3:ENSP00000260264|E9PIN6	0.99525	interaction
Rv0958|P71552	TMEM110:ENSP00000347195|Q86TL2	0.99999	interaction
Rv0958|P71552	MECP2:ENSP00000395535|D5L9I5	0.99981	interaction
Rv0958|P71552	HBB:ENSP00000333994|E9M263	0.99997	interaction
Rv0958|P71552	HLA-C:ENSP00000365402|C5IZY0	0.9982	interaction
Rv0958|P71552	SLC22A16:ENSP00000357915|X6RE50	0.99849	interaction
Rv0958|P71552	HEG1:ENSP00000311502|H7C4K2	0.98925	interaction
Rv0958|P71552	HLA-C:ENSP00000365402|V5L7H3	0.97995	interaction
Rv0958|P71552	MGEA5:ENSP00000354850|O60502	0.99968	interaction
Rv0958|P71552	GLT1D1:ENSP00000281703|Q96MS3	0.9927	interaction
Rv0958|P71552	SAMD4B:ENSP00000317224|Q5PRF9	0.99964	interaction
Rv0958|P71552	ETF1:ENSP00000353741|P62495	0.99999	interaction
Rv0958|P71552	CALD1:ENSP00000354826|E7EX44	1	interaction
Rv0958|P71552	DNMT3A:ENSP00000264709|Q6PJ37	0.99982	interaction
Rv0958|P71552	RPL10:ENSP00000341730|B8A6G2	0.99826	interaction
Rv0958|P71552	ATP6:ENSP00000354632|Q0Z7G2	0.99999	interaction
Rv0958|P71552	NDST2:ENSP00000310657|P52849	0.99967	interaction
Rv0958|P71552	GMFB:ENSP00000350757|G3V3X4	0.9989	interaction
Rv0958|P71552	C9orf69:ENSP00000453019|H0YL14	0.99999	interaction
Rv0958|P71552	GPX1:ENSP00000407375|X5DQZ7	0.98796	interaction
Rv0958|P71552	HLA-C:ENSP00000365402|C8CHA9	0.9982	interaction
Rv0958|P71552	OR2A1:ENSP00000375334|Q8NGT9	0.99721	interaction
Rv0958|P71552	NRDE2:ENSP00000346335|Q9H7Z3	0.99992	interaction
Rv0958|P71552	AADAT:ENSP00000226840|D6REB9	0.99948	interaction
Rv0958|P71552	SFRS8:ENSP00000261674|Q8IV81	0.99616	interaction
Rv0958|P71552	MDH1:ENSP00000438144|C9JLV6	0.99408	interaction
Rv0958|P71552	RDH11:ENSP00000370750|Q8TC12	1	interaction
Rv0958|P71552	HBD:ENSP00000369654|Q4F786	0.99997	interaction
Rv0958|P71552	DOCK8:ENSP00000408464|D3DRH1	0.99894	interaction
Rv0958|P71552	HLA-C:ENSP00000365402|U5YC97	0.99026	interaction
Rv0958|P71552	BAD:ENSP00000309103|A8MXU7	1	interaction
Rv0958|P71552	RPL5:ENSP00000359345|R4GNJ2	0.9999	interaction
Rv0958|P71552	UTY:ENSP00000328939|F4MHS2	0.99998	interaction
Rv0958|P71552	SYNGR3:ENSP00000248121|O43761	0.99841	interaction
Rv0958|P71552	TMEM37:ENSP00000303148|Q86SV2	1	interaction
Rv0958|P71552	PRDM11:ENSP00000263765|A0A087WWZ6	0.99811	interaction
uspC:Rv2318|P71894	EIF1AD:ENSP00000309175|E9PNH5	0.9916	interaction
uspC:Rv2318|P71894	LSP1:ENSP00000308383|E9PBD8	0.76908	interaction
uspC:Rv2318|P71894	DHDDS:ENSP00000353104|Q5T0A0	0.84531	interaction
uspC:Rv2318|P71894	MGAM:ENSP00000447378|Q8TE24	0.89695	interaction
uspC:Rv2318|P71894	STRIP2:ENSP00000249344|Q9ULQ0	0.98838	interaction
tpx:Rv1932|I6XCV9	LCE3D:ENSP00000357776|Q0IJ72	0.63124	interaction
LH57_07075:Rv1295|I6YA63	LCE2B:ENSP00000357769:ENSP00000357772|O14633	0.84424	interaction
ilvD:Rv0189c|I6XUM9	MTR:ENSP00000355536|B1ANE3	0.99292	interaction
LH57_13540:Rv2476c|I6Y0U0	MMP11:ENSP00000215743|B3KQS8	0.90378	interaction
LH57_13540:Rv2476c|I6Y0U0	HCR:ENSP00000379566|A9XAC5	0.84054	interaction
LH57_13540:Rv2476c|I6Y0U0	PDGFRB:ENSP00000261799|E5RII0	0.73965	interaction
LH57_13540:Rv2476c|I6Y0U0	BCR/ABL:ENSP00000303507|A9UF01	0.94142	interaction
LH57_13540:Rv2476c|I6Y0U0	HTR3B:ENSP00000260191|B3VRM5	0.99034	interaction
aroB:Rv2538c|I6Y105	TSR3:ENSP00000007390|Q9UJK0	0.95318	interaction
aroB:Rv2538c|I6Y105	SELENBP1:ENSP00000357861|Q9H8A8	0.98753	interaction
LH57_17480:Rv3198A|I6YBG8	SS18:ENSP00000414516|Q4VAX2	0.99452	interaction
LH57_17480:Rv3198A|I6YBG8	LIPE:ENSP00000244289|M0QY29	0.99974	interaction
LH57_17480:Rv3198A|I6YBG8	FAM111A:ENSP00000355264|Q96PZ2	0.92977	interaction
rplV:Rv0706|I6X9L2	TCF20:ENSP00000352463|A9JX13	0.99777	interaction
rplV:Rv0706|I6X9L2	FTSJ1:ENSP00000326948|B7Z4K4	0.72204	interaction
rplV:Rv0706|I6X9L2	EIF4E:ENSP00000425561|H0Y8J7	0.98711	interaction
rplV:Rv0706|I6X9L2	TTLL1:ENSP00000266254|O95922	0.89969	interaction
LH57_19520:Rv3579c|I6Y3X5	HCR:ENSP00000379566|A9XAG5	0.97736	interaction
LH57_19520:Rv3579c|I6Y3X5	HBA2:ENSP00000251595|Q7Z6G4	0.97194	interaction
LH57_19520:Rv3579c|I6Y3X5	ACSS3:ENSP00000449535|Q9H6R3	0.98004	interaction
LH57_19520:Rv3579c|I6Y3X5	G3BP2:ENSP00000352738|D6RBR0	0.92939	interaction
LH57_19520:Rv3579c|I6Y3X5	SLC26A8:ENSP00000347778|H7C5E6	0.76464	interaction
LH57_19520:Rv3579c|I6Y3X5	HBB:ENSP00000333994|Q4TWB7	0.63895	interaction
LH57_19520:Rv3579c|I6Y3X5	HEL-S-134P:ENSP00000357861|V9HWG1	0.99727	interaction
LH57_19520:Rv3579c|I6Y3X5	PSAT1:ENSP00000365773|A9LS35	0.83647	interaction
LH57_19520:Rv3579c|I6Y3X5	EIF3H:ENSP00000429931|B3KS98	0.98969	interaction
LH57_19520:Rv3579c|I6Y3X5	FLT1:ENSP00000282397|X2QEJ0	0.8129	interaction
LH57_19520:Rv3579c|I6Y3X5	RARRES1:ENSP00000237696|P49788	0.92038	interaction
LH57_19520:Rv3579c|I6Y3X5	SLC12A9:ENSP00000275730|D6W5X5	0.92056	interaction
LH57_19520:Rv3579c|I6Y3X5	NPEPL1:ENSP00000348395|Q8NDH3	0.92947	interaction
LH57_19520:Rv3579c|I6Y3X5	PIRT:ENSP00000462046|P0C851	0.92406	interaction
LH57_19520:Rv3579c|I6Y3X5	EIF4G1:ENSP00000338020|Q96I65	0.9955	interaction
LH57_19520:Rv3579c|I6Y3X5	KIAA0427:ENSP00000372459|A0A024R259	0.96699	interaction
LH57_19520:Rv3579c|I6Y3X5	SLC12A9:ENSP00000275730|D6W5X3	0.95962	interaction
LH57_19520:Rv3579c|I6Y3X5	C11orf63:ENSP00000227349|Q6NUN7	0.72567	interaction
LH57_19520:Rv3579c|I6Y3X5	PTPLA:ENSP00000355308|B0YJ81	0.9714	interaction
rsfS:Rv2420c|O86327	GANAB:ENSP00000340466|Q9BS14	0.92563	interaction
rsfS:Rv2420c|O86327	SLC35D3:ENSP00000333591|Q5M8T2	0.77722	interaction
rsfS:Rv2420c|O86327	DESI1:ENSP00000263256|Q6ICB0	0.95827	interaction
rsfS:Rv2420c|O86327	GABRE:ENSP00000359353|P78334	0.98903	interaction
rsfS:Rv2420c|O86327	CTSA:ENSP00000361562|X6R8A1	0.6195	interaction
rsfS:Rv2420c|O86327	CRYBA4:ENSP00000346805|P53673	0.94551	interaction
rsfS:Rv2420c|O86327	FAM26F:ENSP00000357594|Q5R3K3	0.98822	interaction
rsfS:Rv2420c|O86327	LRRFIP2:ENSP00000338727|C9J321	0.60237	interaction
rsfS:Rv2420c|O86327	BCR/ABL:ENSP00000303507|A9UF08	0.97036	interaction
rsfS:Rv2420c|O86327	FAM214B:ENSP00000319897|Q7L5A3	0.9513	interaction
rsfS:Rv2420c|O86327	MEA1:ENSP00000244711|Q16626	0.84117	interaction
rsfS:Rv2420c|O86327	GTF2A2:ENSP00000379372|A8MYR4	0.91468	interaction
rsfS:Rv2420c|O86327	SLCO2B1:ENSP00000289575|A0A024R5I4	0.81091	interaction
rsfS:Rv2420c|O86327	PSMA2:ENSP00000223321|P25787	0.97935	interaction
rsfS:Rv2420c|O86327	VEZT:ENSP00000410083|F2Z3A6	0.87943	interaction
rsfS:Rv2420c|O86327	POMZP3:ENSP00000309233|Q6PJE2	0.91031	interaction
rsfS:Rv2420c|O86327	SNAPC5:ENSP00000319597|H3BSI3	0.54428	interaction
LH57_11795:Rv2163c|O06214	SCAP:ENSP00000265565|C9JQ35	0.93208	interaction
LH57_11795:Rv2163c|O06214	ATP6:ENSP00000354632|A0A023QTT5	0.99594	interaction
LH57_11795:Rv2163c|O06214	PLCZ1:ENSP00000266505|F5GYE4	0.93795	interaction
LH57_11795:Rv2163c|O06214	HBB:ENSP00000333994|Q14484	0.98616	interaction
LH57_11795:Rv2163c|O06214	JTV1:ENSP00000223029|A0A024QZY1	0.998	interaction
LH57_11795:Rv2163c|O06214	KIAA1109:ENSP00000264501|Q2LD37	0.8978	interaction
LH57_11795:Rv2163c|O06214	CRX:ENSP00000221996|A4GUB7	0.99766	interaction
LH57_11795:Rv2163c|O06214	PRH:ENSP00000165524|Q53QV7	0.99777	interaction
LH57_11795:Rv2163c|O06214	ICMT:ENSP00000343552|O60725	0.98438	interaction
LH57_11795:Rv2163c|O06214	ALDH1L1:ENSP00000377083|D6RFJ7	0.85639	interaction
LH57_11795:Rv2163c|O06214	EXOC6B:ENSP00000272427|F8W6R7	0.99644	interaction
LH57_11795:Rv2163c|O06214	TAT:ENSP00000348234|P17735	0.99141	interaction
LH57_11795:Rv2163c|O06214	LBP:ENSP00000217407|Q8TCF0	0.99837	interaction
LH57_11795:Rv2163c|O06214	ALG8:ENSP00000299626|H0YEE0	0.99491	interaction
LH57_11795:Rv2163c|O06214	KRTAP4-2:ENSP00000366955|Q9BYR5	0.99448	interaction
LH57_11795:Rv2163c|O06214	SLC7A6OS:ENSP00000263997|Q96CW6	0.99755	interaction
LH57_11795:Rv2163c|O06214	ASRGL1:ENSP00000301776|E9PJK6	0.99945	interaction
LH57_11795:Rv2163c|O06214	CPE:ENSP00000386104|D6R930	0.89323	interaction
LH57_11795:Rv2163c|O06214	GANAB:ENSP00000340466|F5H6X6	0.99395	interaction
LH57_11795:Rv2163c|O06214	PPP1R12A:ENSP00000261207|H0YIM2	0.99958	interaction
LH57_11795:Rv2163c|O06214	PPP1R2P3:ENSP00000328178|Q6NXS1	0.98472	interaction
LH57_11795:Rv2163c|O06214	MRPL4:ENSP00000253099|X6RAY8	0.97251	interaction
LH57_11795:Rv2163c|O06214	URI1:ENSP00000442436|O94763	0.99671	interaction
LH57_11795:Rv2163c|O06214	GABRA5:ENSP00000335592|G3V2G8	0.93142	interaction
LH57_11795:Rv2163c|O06214	FAM132B:ENSP00000442304|Q4G0M1	0.98962	interaction
LH57_11795:Rv2163c|O06214	ATP6:ENSP00000354632|B2XM45	0.99594	interaction
LH57_11795:Rv2163c|O06214	KCNMB2:ENSP00000351068|E7EM81	0.99993	interaction
LH57_11795:Rv2163c|O06214	EDN2:ENSP00000361668|P20800	1	interaction
LH57_11795:Rv2163c|O06214	ACTL6A:ENSP00000397552|C9JQT2	0.75057	interaction
LH57_11795:Rv2163c|O06214	TMEM91:ENSP00000443246|F8W6Q6	0.99588	interaction
LH57_11795:Rv2163c|O06214	IRP1:ENSP00000309477|Q9HBB2	0.94477	interaction
LH57_11795:Rv2163c|O06214	SPATA9:ENSP00000274432|Q9BWV2	0.99902	interaction
LH57_11795:Rv2163c|O06214	GPS1:ENSP00000347251|A0A096LP07	0.98052	interaction
LH57_11795:Rv2163c|O06214	DOCK7:ENSP00000340742|A0A0C4DGY6	0.98719	interaction
LH57_11795:Rv2163c|O06214	APOL1:ENSP00000317674|U5LGY0	0.97756	interaction
LH57_11795:Rv2163c|O06214	RPS16:ENSP00000251453|M0QX76	0.99222	interaction
LH57_11795:Rv2163c|O06214	ATP6:ENSP00000354632|H9LJM3	0.99594	interaction
LH57_11795:Rv2163c|O06214	GTF2A1L:ENSP00000311493|C9J2C1	0.90664	interaction
trmD:Rv2906c|I6Y200	SMPD2:ENSP00000258052|O60906	0.87621	interaction
trmD:Rv2906c|I6Y200	ATP6:ENSP00000354632|R9Y4V1	0.94851	interaction
trmD:Rv2906c|I6Y200	GPS1:ENSP00000347251|A8K070	0.88973	interaction
trmD:Rv2906c|I6Y200	DDX11:ENSP00000384703|Q96FC9	0.51261	interaction
trmD:Rv2906c|I6Y200	FAM46A:ENSP00000318298|Q96IP4	0.95698	interaction
trmD:Rv2906c|I6Y200	KRTAP10-7:ENSP00000369445|P60409	0.94404	interaction
trmD:Rv2906c|I6Y200	ATP6:ENSP00000354632|C9D5C7	0.94851	interaction
trmD:Rv2906c|I6Y200	CACNG7:ENSP00000222212|P62955	0.99963	interaction
trmD:Rv2906c|I6Y200	TMEM74:ENSP00000297459|Q96NL1	0.6149	interaction
trmD:Rv2906c|I6Y200	GLYAT:ENSP00000340200|K7ES21	0.95225	interaction
trmD:Rv2906c|I6Y200	ATP6:ENSP00000354632|L7Y075	0.94851	interaction
trmD:Rv2906c|I6Y200	CLDN12:ENSP00000287916|C9J4P0	0.98413	interaction
trmD:Rv2906c|I6Y200	IFRD1:ENSP00000005558|A4D0U1	0.99103	interaction
trmD:Rv2906c|I6Y200	RHD:ENSP00000331871|H2DQF6	0.6245	interaction
trmD:Rv2906c|I6Y200	CPVL:ENSP00000265394|C9J6L4	0.98668	interaction
trmD:Rv2906c|I6Y200	ACOX2:ENSP00000307697|H7C4Q2	0.97163	interaction
trmD:Rv2906c|I6Y200	PYCR1:ENSP00000328858|J3QKT3	0.87725	interaction
trmD:Rv2906c|I6Y200	SDIM1:ENSP00000441459|Q6ZPB5	0.91127	interaction
trmD:Rv2906c|I6Y200	hCG_1641026:ENSP00000327465|H0UIA3	0.8916	interaction
trmD:Rv2906c|I6Y200	RAD51D:ENSP00000466834|K7EMF1	0.98382	interaction
trmD:Rv2906c|I6Y200	RPL23:ENSP00000377865|C9JD32	0.94238	interaction
trmD:Rv2906c|I6Y200	PPA2:ENSP00000343885|H0Y8X2	0.96849	interaction
trmD:Rv2906c|I6Y200	HTR3A:ENSP00000347754|B3VRH5	0.98946	interaction
trmD:Rv2906c|I6Y200	C17orf59:ENSP00000373669|Q96GS4	0.97683	interaction
trmD:Rv2906c|I6Y200	RTCA:ENSP00000260563|O00442	0.99803	interaction
trmD:Rv2906c|I6Y200	OSTN:ENSP00000342356|P61366	0.92806	interaction
trmD:Rv2906c|I6Y200	CTGF:ENSP00000356954|Q5M8T4	0.96458	interaction
trmD:Rv2906c|I6Y200	PTPA:ENSP00000351885|B7ZBP9	0.9892	interaction
trmD:Rv2906c|I6Y200	HSD17B10:ENSP00000168216|Q99714	0.9967	interaction
trmD:Rv2906c|I6Y200	ND6:ENSP00000354665|U5Z977	0.798	interaction
trmD:Rv2906c|I6Y200	ST6GALNAC4:ENSP00000336733|A6NJX0	0.91597	interaction
trmD:Rv2906c|I6Y200	SPP2:ENSP00000168148|Q13103	0.81781	interaction
trmD:Rv2906c|I6Y200	SULT1A2:ENSP00000338742|P50226	0.89994	interaction
trmD:Rv2906c|I6Y200	ATP6:ENSP00000354632|A0A059VCQ6	0.94851	interaction
trmD:Rv2906c|I6Y200	CD200:ENSP00000420298|U3KQQ2	0.92934	interaction
trmD:Rv2906c|I6Y200	FGF13:ENSP00000359635|B1B1H9	0.83124	interaction
trmD:Rv2906c|I6Y200	PRPSAP2:ENSP00000268835|C9JJS3	0.97738	interaction
trmD:Rv2906c|I6Y200	OSM:ENSP00000215781|B5BUQ7	0.79969	interaction
trmD:Rv2906c|I6Y200	ZWILCH:ENSP00000311429|H3BSG1	0.87965	interaction
trmD:Rv2906c|I6Y200	PYCRL:ENSP00000220966|A0A087WTU2	0.84822	interaction
trmD:Rv2906c|I6Y200	DHX8:ENSP00000262415|F5H658	0.99996	interaction
trmD:Rv2906c|I6Y200	E2F5:ENSP00000398124|H0YBW8	0.88618	interaction
trmD:Rv2906c|I6Y200	LONP1:ENSP00000353826|K7ER56	0.80489	interaction
LH57_18755:Rv3433c|I6X7A8	AASDHPPT:ENSP00000278618|E9PLW6	0.99754	interaction
LH57_18755:Rv3433c|I6X7A8	HEL-S-91n:ENSP00000215071|V9HW09	0.96972	interaction
LH57_18755:Rv3433c|I6X7A8	SLC35B4:ENSP00000367770|F8WAW0	0.99807	interaction
LH57_18755:Rv3433c|I6X7A8	RBL2:ENSP00000262133|J3KSF7	0.99865	interaction
LH57_18755:Rv3433c|I6X7A8	PCP4:ENSP00000329403|P48539	0.99088	interaction
LH57_18755:Rv3433c|I6X7A8	ABCB4:ENSP00000265723|A7J1S1	0.99911	interaction
gatC:Rv3012c|I6XFX5	G6PD:ENSP00000377192|E7EM57	0.92881	interaction
gatC:Rv3012c|I6XFX5	RBBP9:ENSP00000336866|O75884	0.89406	interaction
gatC:Rv3012c|I6XFX5	PI3CA:ENSP00000263967|E5FF36	0.9985	interaction
gatC:Rv3012c|I6XFX5	TCF20:ENSP00000352463|Q9UGU0	0.9977	interaction
gatC:Rv3012c|I6XFX5	AKAP12:ENSP00000253332|Q6NSG9	0.93604	interaction
LH57_20930:Rv3841|I6YD59	PBLD:ENSP00000308466|V9GY00	0.69981	interaction
LH57_20930:Rv3841|I6YD59	RNASEK:ENSP00000450085|A0A0C4DH85	0.61968	interaction
LH57_20930:Rv3841|I6YD59	ATP7B:ENSP00000242839|G8FXH4	0.9936	interaction
LH57_20930:Rv3841|I6YD59	GNG10:ENSP00000363411|P50151	0.91562	interaction
LH57_08305:Rv1514c|I6YAS6	TTLL6:ENSP00000377043|D3DTW0	0.73004	interaction
LH57_08305:Rv1514c|I6YAS6	CCHCR1:ENSP00000379566|B0V092	0.69059	interaction
LH57_08305:Rv1514c|I6YAS6	HCR:ENSP00000379566|A9XAE0	0.69059	interaction
LH57_08305:Rv1514c|I6YAS6	SPANXA1:ENSP00000359549|Q9NS26	0.70215	interaction
LH57_08305:Rv1514c|I6YAS6	CCHCR1:ENSP00000379566|A2ABH3	0.69059	interaction
LH57_08305:Rv1514c|I6YAS6	CCDC22:ENSP00000365401|O60826	0.61066	interaction
LH57_08305:Rv1514c|I6YAS6	PSME4:ENSP00000384211|Q14997	0.93854	interaction
LH57_08305:Rv1514c|I6YAS6	ADAMTS13:ENSP00000360997|Q6QNA5	0.89208	interaction
rpsO:Rv2785c|I6YED3	DHX33:ENSP00000225296|Q05BE5	0.93122	interaction
rpsO:Rv2785c|I6YED3	CHRFAM7A:ENSP00000407546|H3BPP0	0.99484	interaction
aroC:Rv2540c|I6YDP0	APOC3:ENSP00000227667|B0YIW2	0.99693	interaction
aroC:Rv2540c|I6YDP0	SPATA9:ENSP00000274432|Q9BWV2	0.52957	interaction
aroC:Rv2540c|I6YDP0	DHDDS:ENSP00000353104|E9PL99	0.74808	interaction
aroC:Rv2540c|I6YDP0	TMEM37:ENSP00000303148|Q8WXS4	0.8958	interaction
aroC:Rv2540c|I6YDP0	TCL1A:ENSP00000385036|P56279	0.95678	interaction
Rv3722c|O69689	SLC41A3:ENSP00000326070|D6R9S7	0.99575	interaction
Rv3645|I6X7Z3	ADAMTS13:ENSP00000360997|Q6QNA5	0.96542	interaction
secA:Rv3240c|I6YFL1	GRHPR:ENSP00000313432|Q9UBQ7	0.95244	interaction
secA:Rv3240c|I6YFL1	PAGR1:ENSP00000457363|Q9BTK6	0.96467	interaction
secA:Rv3240c|I6YFL1	BPY2:ENSP00000371829:ENSP00000371724:ENSP00000329106|O14599	0.65742	interaction
secA:Rv3240c|I6YFL1	METTL15:ENSP00000384369|B5MC64	0.79649	interaction
secA:Rv3240c|I6YFL1	SGOL1:ENSP00000263753|Q5FBB7	0.98931	interaction
secA:Rv3240c|I6YFL1	PSMA4:ENSP00000044462|H0YL69	0.99518	interaction
secA:Rv3240c|I6YFL1	ALG3:ENSP00000380793|Q92685	0.88504	interaction
LH57_03710:Rv0687|I6X9J9	RTFDC1:ENSP00000023939|Q9BY42	0.98654	interaction
LH57_03710:Rv0687|I6X9J9	TNNT1:ENSP00000467176|Q05DL6	0.92385	interaction
LH57_03710:Rv0687|I6X9J9	PALM2:ENSP00000363654|Q8IXS6	0.96628	interaction
LH57_03710:Rv0687|I6X9J9	SDR42E1:ENSP00000332407|E9PQ06	0.9977	interaction
Rv1489A|L7N6A8	PLXNB3:ENSP00000442736|H7C3L0	0.90476	interaction
Rv1489A|L7N6A8	FAM3D:ENSP00000351632|Q96BQ1	0.95016	interaction
Rv1489A|L7N6A8	IMPA1:ENSP00000408526|E5RGY4	0.99229	interaction
Rv1489A|L7N6A8	TMEM132D:ENSP00000408581|Q14C87	0.96328	interaction
Rv1489A|L7N6A8	LIPH:ENSP00000296252|H7BZL3	0.97467	interaction
Rv1489A|L7N6A8	C11orf87:ENSP00000331581|Q6NUJ2	0.96478	interaction
Rv1489A|L7N6A8	LTA4H:ENSP00000228740|B4DEH5	0.75746	interaction
Rv1489A|L7N6A8	DIS3L:ENSP00000321711|E9PIL0	0.96965	interaction
Rv1489A|L7N6A8	SFXN1:ENSP00000316905|S4R2X2	0.9467	interaction
Rv1489A|L7N6A8	ATP6:ENSP00000354632|H9SZG1	0.60304	interaction
Rv1489A|L7N6A8	SAMD4B:ENSP00000317224|Q8IXP7	0.95411	interaction
Rv1489A|L7N6A8	RDH12:ENSP00000267502|Q96NR8	0.98285	interaction
Rv1489A|L7N6A8	DHX36:ENSP00000417078|E7EWK3	0.9991	interaction
Rv1489A|L7N6A8	C12orf65:ENSP00000253233|F5H4X5	0.95749	interaction
Rv1489A|L7N6A8	PAPOLG:ENSP00000238714|Q2TAI9	0.93042	interaction
Rv1489A|L7N6A8	RPL19:ENSP00000225430|J3QL15	0.94246	interaction
Rv1489A|L7N6A8	SLC23A3:ENSP00000406546|Q6PIS1	0.97454	interaction
Rv1489A|L7N6A8	CD19:ENSP00000437940|P15391	0.99998	interaction
Rv1489A|L7N6A8	CS:ENSP00000342056|F8VZK9	0.96849	interaction
Rv1489A|L7N6A8	INPP1:ENSP00000325423|C9J173	0.99229	interaction
Rv1489A|L7N6A8	MLANA:ENSP00000370880|Q16655	0.77303	interaction
Rv1489A|L7N6A8	HSR1:ENSP00000365806|Q96QB8	0.94113	interaction
Rv1489A|L7N6A8	GNL2:ENSP00000362153|H0YG10	0.96729	interaction
Rv1489A|L7N6A8	TBCA:ENSP00000369736|O75347	0.98462	interaction
Rv1489A|L7N6A8	ATP6:ENSP00000354632|A7XTZ0	0.60304	interaction
Rv1489A|L7N6A8	FAM127A:ENSP00000257013|A6ZKI3	0.96897	interaction
Rv1489A|L7N6A8	GNL1:ENSP00000365806|Q6P458	0.94113	interaction
Rv1489A|L7N6A8	SMS:ENSP00000385746|H7C2R7	0.98234	interaction
Rv1489A|L7N6A8	HEL60:ENSP00000309477|V9HWB7	0.99621	interaction
Rv1489A|L7N6A8	HBB:ENSP00000333994|Q6J1Z7	0.89574	interaction
Rv1489A|L7N6A8	HSF4:ENSP00000264009|E5RHY0	0.97793	interaction
Rv1489A|L7N6A8	AVL9:ENSP00000315568|Q8NBF6	0.96333	interaction
Rv1489A|L7N6A8	PIEZO2:ENSP00000463094|J3KRQ5	0.97747	interaction
Rv1489A|L7N6A8	EIF5:ENSP00000216554|H0YK11	0.9992	interaction
Rv1489A|L7N6A8	ST3GAL6:ENSP00000377717|C9J0E2	0.64829	interaction
Rv1489A|L7N6A8	FLJ00379:ENSP00000275730|Q8NF23	0.99141	interaction
Rv1489A|L7N6A8	ATP1A3:ENSP00000302397|P13637	0.99821	interaction
Rv1489A|L7N6A8	CASPASE-9c:ENSP00000330237|Q6EV95	0.90027	interaction
htpG:Rv2299c|I6Y0E8	GSTT1:ENSP00000248935|P30711	0.9809	interaction
htpG:Rv2299c|I6Y0E8	CCHCR1:ENSP00000379566|D6R9W9	0.78491	interaction
htpG:Rv2299c|I6Y0E8	GABRA2:ENSP00000348897|H0Y9V8	0.87125	interaction
htpG:Rv2299c|I6Y0E8	GGCX:ENSP00000233838|F8WCF0	0.81912	interaction
htpG:Rv2299c|I6Y0E8	GAPT:ENSP00000323075|Q8N292	0.98496	interaction
htpG:Rv2299c|I6Y0E8	SLC25A15:ENSP00000342267|F2Z354	0.822	interaction
htpG:Rv2299c|I6Y0E8	DAD1:ENSP00000250498|A0A0B4J239	0.9621	interaction
Rv1230c|O86313	SDHAF2:ENSP00000443130|Q9NX18	0.98121	interaction
Rv1230c|O86313	RTP3:ENSP00000296142|Q9BQQ7	0.83802	interaction
Rv1230c|O86313	CGA:ENSP00000358595|P01215	0.83835	interaction
Rv1230c|O86313	FAM53C:ENSP00000239906|Q9NYF3	0.6795	interaction
Rv1230c|O86313	THUMPD3:ENSP00000339532|Q9BV44	0.90904	interaction
LH57_08900:Rv1629|I6Y715	APOC3:ENSP00000227667|C9J2Q0	0.99004	interaction
LH57_05135:Rv0943c|I6XWM1	PSMD8:ENSP00000215071|P48556	0.98264	interaction
LH57_05135:Rv0943c|I6XWM1	NOC2L:ENSP00000317992|Q9Y3T9	0.99252	interaction
LH57_05135:Rv0943c|I6XWM1	ATP1B3:ENSP00000286371|P54709	0.95884	interaction
rpsI:Rv3442c|I6YG57	ATP1B2:ENSP00000250111|P14415	0.99104	interaction
pstB:Rv0820|I6X9W0	FURIN:ENSP00000268171|H0YLH7	0.98947	interaction
rfbE:Rv3781|P72047	ATP6V1H:ENSP00000352522|E5RJG1	0.99586	interaction
rfbE:Rv3781|P72047	DKFZp686P03208:ENSP00000354826|Q7Z2Y9	0.99944	interaction
rfbE:Rv3781|P72047	UGT1A4:ENSP00000362508|P22310	0.70365	interaction
rfbE:Rv3781|P72047	PDCD2L:ENSP00000468690|Q9BRP1	0.57559	interaction
rfbE:Rv3781|P72047	WRB:ENSP00000327716|O00258	0.88581	interaction
rfbE:Rv3781|P72047	SLC52A2:ENSP00000333638|E9PPS0	0.8	interaction
rfbE:Rv3781|P72047	MARVELD2:ENSP00000323264|D6RAH8	0.92811	interaction
rfbE:Rv3781|P72047	FAH:ENSP00000261755|P16930	0.89127	interaction
rfbE:Rv3781|P72047	FAM133B:ENSP00000398401|Q5BKY9	0.93449	interaction
rfbE:Rv3781|P72047	GABRG3:ENSP00000331912|A0A0A0MR73	0.9999	interaction
rfbE:Rv3781|P72047	PAPOLG:ENSP00000238714|Q2TAI9	0.91821	interaction
rfbE:Rv3781|P72047	DOCK8:ENSP00000408464|F8WC95	0.97196	interaction
rfbE:Rv3781|P72047	RCL1:ENSP00000371169|Q9Y2P8	0.96238	interaction
rfbE:Rv3781|P72047	MTFMT:ENSP00000220058|H3BTN9	0.95571	interaction
Rv1937|P95277	DNPH1:ENSP00000230431|O43598	0.99234	interaction
secE:Rv0638|I6XVU7	NTAN1:ENSP00000287706|H3BPN7	0.98016	interaction
secE:Rv0638|I6XVU7	ADCYAP1:ENSP00000411658|P18509	0.81329	interaction
Rv3175|O53325	ATP4A:ENSP00000262623|M0R249	0.78424	interaction
Rv3175|O53325	DDRGK1:ENSP00000346483|Q96HY6	0.92333	interaction
Rv3175|O53325	SLC35G1:ENSP00000400932|Q2M3R5	0.59894	interaction
Rv3175|O53325	PPP2R5E:ENSP00000337641|B5BTZ7	0.95935	interaction
Rv3175|O53325	MTIF2:ENSP00000263629|P46199	0.82539	interaction
Rv3672c|I6XHX8	SS18:ENSP00000414516|Q15532	0.87139	interaction
Rv3672c|I6XHX8	DCDC1:ENSP00000389792|P59894	0.6694	interaction
Rv3060c|P95098	SLC35B4:ENSP00000367770|Q969S0	0.92957	interaction
Rv3060c|P95098	DNPH1:ENSP00000230431|H0Y8X4	0.99926	interaction
murC:Rv2152c|I6YCK5	ETF1:ENSP00000353741|D6RCB3	0.99984	interaction
murC:Rv2152c|I6YCK5	DHX29:ENSP00000251636|Q7Z478	0.99972	interaction
murC:Rv2152c|I6YCK5	HLA-B:ENSP00000399168|D5FHU6	0.9986	interaction
murC:Rv2152c|I6YCK5	ND4:ENSP00000354961|A0A059RN19	0.92176	interaction
murC:Rv2152c|I6YCK5	MDM2:ENSP00000417281|A0A0A8KBA1	0.99933	interaction
murC:Rv2152c|I6YCK5	MMP16:ENSP00000286614|E5RJA7	0.99948	interaction
murC:Rv2152c|I6YCK5	ND2:ENSP00000355046|F1B631	0.90219	interaction
murC:Rv2152c|I6YCK5	FAM156A:ENSP00000318182|A0A087WVC8	0.99933	interaction
murC:Rv2152c|I6YCK5	TMEM184C:ENSP00000296582|Q9NVA4	0.99986	interaction
murC:Rv2152c|I6YCK5	ND6:ENSP00000354665|U3LZ23	0.9992	interaction
murC:Rv2152c|I6YCK5	APOA2:ENSP00000356969|V9GYC1	0.99962	interaction
murC:Rv2152c|I6YCK5	PLCZ1:ENSP00000266505|F5GZK3	0.99934	interaction
murC:Rv2152c|I6YCK5	Hosa(Japanese)-T2R10:ENSP00000240619|Q50KS3	0.99616	interaction
murC:Rv2152c|I6YCK5	HLA-C:ENSP00000365402|G1EQJ4	0.9986	interaction
murC:Rv2152c|I6YCK5	MGC4172:ENSP00000251312|A0A024R0T1	0.99518	interaction
murC:Rv2152c|I6YCK5	ND5:ENSP00000354813|F2WIK7	0.91311	interaction
murC:Rv2152c|I6YCK5	BPIFB2:ENSP00000170150|Q8N4F0	0.99982	interaction
murC:Rv2152c|I6YCK5	HBD:ENSP00000369654|Q4F786	0.9987	interaction
murC:Rv2152c|I6YCK5	IPO4:ENSP00000346453|H0YLV0	0.99742	interaction
murC:Rv2152c|I6YCK5	NADK:ENSP00000340925|J3KSP9	0.99981	interaction
murC:Rv2152c|I6YCK5	INPP1:ENSP00000325423|Q6IBG4	0.9999	interaction
murC:Rv2152c|I6YCK5	MRPL16:ENSP00000300151|E9PI14	0.9987	interaction
murC:Rv2152c|I6YCK5	COG2:ENSP00000355629|B1ALW7	0.99166	interaction
murC:Rv2152c|I6YCK5	ZNF230:ENSP00000409318|K7EMK6	0.99655	interaction
murC:Rv2152c|I6YCK5	PRLH:ENSP00000165524|P81277	0.99979	interaction
murC:Rv2152c|I6YCK5	BICD1:ENSP00000281474|F8W056	0.99819	interaction
murC:Rv2152c|I6YCK5	ADAM17:ENSP00000309968|B2RNB2	0.99951	interaction
murC:Rv2152c|I6YCK5	WDR4:ENSP00000328671|P57081	0.99713	interaction
murC:Rv2152c|I6YCK5	OTOS:ENSP00000322486|Q8NHW6	0.99948	interaction
murC:Rv2152c|I6YCK5	HLA-A:ENSP00000366005|C7C5G4	0.9986	interaction
murC:Rv2152c|I6YCK5	ND4:ENSP00000354961|U5YYT3	0.92176	interaction
murC:Rv2152c|I6YCK5	APOOL:ENSP00000362268|Q6UXV4	0.99732	interaction
murC:Rv2152c|I6YCK5	TCHP:ENSP00000324404|Q9BT92	0.99943	interaction
murC:Rv2152c|I6YCK5	ND4:ENSP00000354961|E5DYG1	0.92176	interaction
murC:Rv2152c|I6YCK5	OR2G2:ENSP00000326349|Q8NGZ5	0.99761	interaction
murC:Rv2152c|I6YCK5	GGT1:ENSP00000248923|P19440	0.99915	interaction
murC:Rv2152c|I6YCK5	IRS2:ENSP00000365016|Q96RG5	0.99987	interaction
murC:Rv2152c|I6YCK5	HLA-C:ENSP00000365402|M9P8J8	0.9986	interaction
murC:Rv2152c|I6YCK5	CD3D:ENSP00000300692|P04234	0.99965	interaction
murC:Rv2152c|I6YCK5	PCSK6:ENSP00000305056|H0YMW5	0.99963	interaction
murC:Rv2152c|I6YCK5	hCG_20425:ENSP00000460786|B4DNA4	0.99957	interaction
murC:Rv2152c|I6YCK5	ATP2A2:ENSP00000440045|J3QSY6	0.9999	interaction
murC:Rv2152c|I6YCK5	PAPSS2:ENSP00000406157|O95340	0.9939	interaction
murC:Rv2152c|I6YCK5	HAUS5:ENSP00000439056|K7EQ61	0.99954	interaction
murC:Rv2152c|I6YCK5	G6PD:ENSP00000377192|Q2Q9H2	0.99999	interaction
murC:Rv2152c|I6YCK5	BOD1L2:ENSP00000467843|Q8IYS8	0.99992	interaction
murC:Rv2152c|I6YCK5	ND5:ENSP00000354813|A0A096VTC1	0.91311	interaction
murC:Rv2152c|I6YCK5	AF1Q:ENSP00000357917|Q6FGF7	0.9999	interaction
murC:Rv2152c|I6YCK5	VPS28:ENSP00000366565|Q548N1	0.99957	interaction
murC:Rv2152c|I6YCK5	PGM3:ENSP00000425809|D6RCD1	0.99899	interaction
murC:Rv2152c|I6YCK5	ING4:ENSP00000380024|A4KYM7	0.99772	interaction
murC:Rv2152c|I6YCK5	HLA-B:ENSP00000399168|E0X9R8	0.9986	interaction
murC:Rv2152c|I6YCK5	SECTM1:ENSP00000269389|J3KSN0	0.99868	interaction
murC:Rv2152c|I6YCK5	TMSB4X:ENSP00000370007|Q0P5Q0	0.99981	interaction
murC:Rv2152c|I6YCK5	ND5:ENSP00000354813|A0A097Q6P5	0.91311	interaction
murC:Rv2152c|I6YCK5	RAB34:ENSP00000410403|A8MYQ9	0.99917	interaction
murC:Rv2152c|I6YCK5	ND3:ENSP00000355206|B2XQE7	0.9537	interaction
murC:Rv2152c|I6YCK5	ND5:ENSP00000354813|R9Y247	0.91311	interaction
murC:Rv2152c|I6YCK5	HLA-C:ENSP00000365402|K7P579	0.9986	interaction
murC:Rv2152c|I6YCK5	CUL4A:ENSP00000364589|A0A0A0MR50	0.99981	interaction
murC:Rv2152c|I6YCK5	UPB1:ENSP00000324343|Q9UBR1	0.9984	interaction
murC:Rv2152c|I6YCK5	CLECL1:ENSP00000331766|Q8IZS7	0.99926	interaction
murC:Rv2152c|I6YCK5	HLA-A:ENSP00000366005|B6ECH2	0.9986	interaction
murC:Rv2152c|I6YCK5	AT3:ENSP00000356671|Q8J000	0.99718	interaction
murC:Rv2152c|I6YCK5	HAUS2:ENSP00000260372|H3BP24	0.99957	interaction
murC:Rv2152c|I6YCK5	PBXIP1:ENSP00000357448|Q96AQ6	0.99971	interaction
murC:Rv2152c|I6YCK5	GTDC1:ENSP00000339750|Q4AE62	0.99901	interaction
murC:Rv2152c|I6YCK5	ND1:ENSP00000354687|A0A059RHU5	0.97916	interaction
murC:Rv2152c|I6YCK5	OR7G1:ENSP00000444134|Q8NGA0	0.99761	interaction
murC:Rv2152c|I6YCK5	PPA2:ENSP00000343885|D6RGV9	0.99979	interaction
murC:Rv2152c|I6YCK5	POLM:ENSP00000242248|C9J222	0.9998	interaction
murC:Rv2152c|I6YCK5	NASP:ENSP00000255120|P49321	0.98512	interaction
murC:Rv2152c|I6YCK5	SYNPR:ENSP00000418994|F8WDF9	0.99953	interaction
murC:Rv2152c|I6YCK5	HLA-C:ENSP00000365402|F8R8L9	0.9986	interaction
murC:Rv2152c|I6YCK5	ND4:ENSP00000354961|A0A059QP87	0.92176	interaction
murC:Rv2152c|I6YCK5	ISY1:ENSP00000411822|Q9ULR0	0.9937	interaction
murC:Rv2152c|I6YCK5	MRPL23:ENSP00000370930|A6NJD9	0.99764	interaction
murC:Rv2152c|I6YCK5	NEU4:ENSP00000320318|Q8WWR8	0.95138	interaction
murC:Rv2152c|I6YCK5	SLC4A7:ENSP00000295736|H7C3C4	0.99997	interaction
murC:Rv2152c|I6YCK5	ATP6:ENSP00000354632|A0A096VW93	0.99962	interaction
murC:Rv2152c|I6YCK5	RPS10:ENSP00000347271|P46783	0.99996	interaction
murC:Rv2152c|I6YCK5	AGPAT4:ENSP00000314036|Q5TEE8	0.99841	interaction
murC:Rv2152c|I6YCK5	AMY1A:ENSP00000330484|Q5T084	0.99772	interaction
murC:Rv2152c|I6YCK5	NUCB2:ENSP00000436455|A0A097EV82	0.99701	interaction
murC:Rv2152c|I6YCK5	ND5:ENSP00000354813|A0A097QEC5	0.91311	interaction
murC:Rv2152c|I6YCK5	LYPD1:ENSP00000380605|Q8N2G4	0.99878	interaction
murC:Rv2152c|I6YCK5	FPGT:ENSP00000359935|O14772	0.99954	interaction
murC:Rv2152c|I6YCK5	C4orf19:ENSP00000284437|Q8IY42	0.99703	interaction
murC:Rv2152c|I6YCK5	SLC35A2:ENSP00000247138|B4DE15	0.99926	interaction
murC:Rv2152c|I6YCK5	CTNNA1:ENSP00000304669|E5RJP7	0.92334	interaction
murC:Rv2152c|I6YCK5	CXCL9:ENSP00000354901|Q07325	0.99964	interaction
murC:Rv2152c|I6YCK5	OR3A2:ENSP00000386180|P47893	0.99511	interaction
murC:Rv2152c|I6YCK5	CCDC116:ENSP00000292779|Q8IYX3	0.99976	interaction
murC:Rv2152c|I6YCK5	SLC16A10:ENSP00000357844|H0Y3W8	0.99879	interaction
murC:Rv2152c|I6YCK5	ND1:ENSP00000354687|A4ZYM0	0.97916	interaction
murC:Rv2152c|I6YCK5	CENPV:ENSP00000299736|Q7Z7K6	0.98835	interaction
murC:Rv2152c|I6YCK5	MAP6D1:ENSP00000314560|Q9H9H5	0.98646	interaction
murC:Rv2152c|I6YCK5	ZNF658:ENSP00000366853|A0A087WVA2	0.98153	interaction
murC:Rv2152c|I6YCK5	DNAJB1:ENSP00000254322|Q6FHS4	0.99966	interaction
murC:Rv2152c|I6YCK5	CNTROB:ENSP00000369614|Q8N137	0.99435	interaction
murC:Rv2152c|I6YCK5	ATXN3:ENSP00000376965|D3VVJ1	0.9969	interaction
murC:Rv2152c|I6YCK5	ZNF521:ENSP00000354794|J3KTI4	0.98554	interaction
murC:Rv2152c|I6YCK5	HLA-C:ENSP00000365402|V5JA91	0.9986	interaction
murC:Rv2152c|I6YCK5	UBE2D3:ENSP00000349722|H9KV45	0.99917	interaction
murC:Rv2152c|I6YCK5	ATP6:ENSP00000354632|A6ZCZ8	0.99962	interaction
murC:Rv2152c|I6YCK5	RHD:ENSP00000331871|K4UQ06	0.99606	interaction
murC:Rv2152c|I6YCK5	AREG:ENSP00000264487|P15514	0.9974	interaction
murC:Rv2152c|I6YCK5	APLP1:ENSP00000221891|K7ELK0	0.99833	interaction
murC:Rv2152c|I6YCK5	ND2:ENSP00000355046|F1B732	0.90219	interaction
murC:Rv2152c|I6YCK5	MSL1:ENSP00000462945|J3KRQ4	0.99965	interaction
murC:Rv2152c|I6YCK5	PRAMEF10:ENSP00000235347|O60809	0.99602	interaction
murC:Rv2152c|I6YCK5	GPBP1L1:ENSP00000290795|Q9HC44	0.99881	interaction
murC:Rv2152c|I6YCK5	THRAP1:ENSP00000380888|A0A024QZ75	0.93749	interaction
murC:Rv2152c|I6YCK5	HLA-A:ENSP00000366005|F6IQW4	0.9984	interaction
murC:Rv2152c|I6YCK5	RBPJ:ENSP00000345206|D6RB37	0.99892	interaction
murC:Rv2152c|I6YCK5	MTRF1L:ENSP00000356202|H2KNE8	0.99984	interaction
murC:Rv2152c|I6YCK5	EPC2:ENSP00000258484|Q52LR7	0.99972	interaction
murC:Rv2152c|I6YCK5	GLB1:ENSP00000306920|F8WF40	0.9996	interaction
murC:Rv2152c|I6YCK5	RDH5:ENSP00000257895|F8VUB9	0.99753	interaction
murC:Rv2152c|I6YCK5	XPNPEP1:ENSP00000421566|Q5T6H7	0.99871	interaction
murC:Rv2152c|I6YCK5	FAR2:ENSP00000182377|F8VPF2	0.99747	interaction
murC:Rv2152c|I6YCK5	TDO2:ENSP00000444788|P48775	0.99965	interaction
murC:Rv2152c|I6YCK5	ATP8A1:ENSP00000371084|H0YAJ4	0.99875	interaction
murC:Rv2152c|I6YCK5	RPRD1B:ENSP00000362532|Q9NQG5	0.99876	interaction
murC:Rv2152c|I6YCK5	ND1:ENSP00000354687|C7AB04	0.97916	interaction
murC:Rv2152c|I6YCK5	ND5:ENSP00000354813|Q0ZF73	0.91311	interaction
murC:Rv2152c|I6YCK5	SYNPR:ENSP00000418994|B3KVD8	0.99977	interaction
murC:Rv2152c|I6YCK5	DTX2:ENSP00000322885|C9JY61	0.99933	interaction
murC:Rv2152c|I6YCK5	RPL21:ENSP00000346027|Q6IAX2	0.9996	interaction
murC:Rv2152c|I6YCK5	HLA-Cw:ENSP00000365402|E9NVG3	0.9986	interaction
murC:Rv2152c|I6YCK5	HLA-C:ENSP00000365402|C9WEU4	0.9986	interaction
murC:Rv2152c|I6YCK5	ATP6:ENSP00000354632|E5QCD4	0.99962	interaction
murC:Rv2152c|I6YCK5	HLA-Cw:ENSP00000365402|B3V8S0	0.9986	interaction
murC:Rv2152c|I6YCK5	DKFZp781I1948:ENSP00000358967|Q68CR4	0.99966	interaction
murC:Rv2152c|I6YCK5	CXCL14:ENSP00000337065|O95715	0.99883	interaction
murC:Rv2152c|I6YCK5	CTDNEP1:ENSP00000321732|I3L4B2	0.99951	interaction
murC:Rv2152c|I6YCK5	PHGDH:ENSP00000358417|Q8N5M8	0.99984	interaction
murC:Rv2152c|I6YCK5	ND5:ENSP00000354813|R9Y4F5	0.91311	interaction
murC:Rv2152c|I6YCK5	F8:ENSP00000353393|A6NAE9	0.9997	interaction
murC:Rv2152c|I6YCK5	SCFD1:ENSP00000390783|G3V2M8	0.99905	interaction
murC:Rv2152c|I6YCK5	RUNX1T1:ENSP00000402257|W8FSQ5	0.99925	interaction
murC:Rv2152c|I6YCK5	REST:ENSP00000311816|L0B2V9	0.98908	interaction
murC:Rv2152c|I6YCK5	METTL18:ENSP00000307077|O95568	0.99977	interaction
murC:Rv2152c|I6YCK5	SLC30A1:ENSP00000355968|Q96KD7	0.99982	interaction
murC:Rv2152c|I6YCK5	PATL1:ENSP00000300146|Q86TB9	0.9999	interaction
murC:Rv2152c|I6YCK5	EMX2:ENSP00000358202|Q04743	0.97643	interaction
murC:Rv2152c|I6YCK5	POLR3H:ENSP00000347345|F8WDS5	0.99948	interaction
murC:Rv2152c|I6YCK5	BRCA1:ENSP00000418960|K4K7V3	0.99488	interaction
murC:Rv2152c|I6YCK5	HLA-C:ENSP00000365402|I6NWP3	0.9986	interaction
murC:Rv2152c|I6YCK5	RHCE:ENSP00000294413|Q5DVQ0	0.99798	interaction
murC:Rv2152c|I6YCK5	COX3:ENSP00000354982|Q5Y0E5	0.99623	interaction
murC:Rv2152c|I6YCK5	ATP6:ENSP00000354632|Q2HLF6	0.99962	interaction
murC:Rv2152c|I6YCK5	HLA-C:ENSP00000365402|A0A0A7C5K3	0.9986	interaction
murC:Rv2152c|I6YCK5	HLA-C:ENSP00000365402|D7NP57	0.9986	interaction
murC:Rv2152c|I6YCK5	ATP6V1G2:ENSP00000302194|O95670	0.99986	interaction
murC:Rv2152c|I6YCK5	ZNF572:ENSP00000319305|A1L4E9	0.98562	interaction
murC:Rv2152c|I6YCK5	ND6:ENSP00000354665|A0A023R385	0.98921	interaction
murC:Rv2152c|I6YCK5	ALMS1:ENSP00000264448|Q8TCU4	0.96119	interaction
murC:Rv2152c|I6YCK5	ZCCHC10:ENSP00000324274|G3XAM1	0.99749	interaction
murC:Rv2152c|I6YCK5	PRTFDC1:ENSP00000318602|Q9NRG1	1	interaction
murC:Rv2152c|I6YCK5	ZNF696:ENSP00000328515|Q9H7X3	0.97716	interaction
murC:Rv2152c|I6YCK5	CACNA1H:ENSP00000334198|Q9NYY7	0.99984	interaction
murC:Rv2152c|I6YCK5	ATG7:ENSP00000346437|O95352	0.99966	interaction
murC:Rv2152c|I6YCK5	ARMC1:ENSP00000276569|Q9NVT9	0.99977	interaction
murC:Rv2152c|I6YCK5	HLA-B:ENSP00000399168|A7MAK0	0.9986	interaction
murC:Rv2152c|I6YCK5	SPTLC1:ENSP00000262554|A0A024R277	0.99949	interaction
murC:Rv2152c|I6YCK5	HLA-A:ENSP00000366005|Q9TQP8	0.9986	interaction
murC:Rv2152c|I6YCK5	FOXL2:ENSP00000333188|P58012	0.9976	interaction
murC:Rv2152c|I6YCK5	ND4:ENSP00000354961|A0A059S4N3	0.92176	interaction
murC:Rv2152c|I6YCK5	HLA-B:ENSP00000399168|A0A0A7C983	0.9986	interaction
murC:Rv2152c|I6YCK5	ND4L:ENSP00000354728|A0A059QPM9	0.97778	interaction
murC:Rv2152c|I6YCK5	HLA-C:ENSP00000365402|L0BXR2	0.9986	interaction
murC:Rv2152c|I6YCK5	hCG_1804291:ENSP00000333980|A0A024R4P6	0.98153	interaction
murC:Rv2152c|I6YCK5	OR11H1:ENSP00000252835|Q8NG94	0.99557	interaction
Rv2779c|O33321	C9orf114:ENSP00000354812|Q5T280	0.95445	interaction
Rv2779c|O33321	ATP7B:ENSP00000242839|G1FFF1	0.98756	interaction
Rv2779c|O33321	STIL:ENSP00000360944|Q15468	0.88835	interaction
Rv2779c|O33321	CACNG5:ENSP00000303092|Q9UF02	0.98158	interaction
grpE:Rv0351|I6WY69	SPCS3:ENSP00000427463|P61009	0.94728	interaction
grpE:Rv0351|I6WY69	APOLD1:ENSP00000454511|Q96LR9	0.76787	interaction
grpE:Rv0351|I6WY69	HEL-S-153w:ENSP00000259396|V9HWF6	0.91316	interaction
grpE:Rv0351|I6WY69	DERL1:ENSP00000259512|A0A024R9G3	0.90667	interaction
grpE:Rv0351|I6WY69	SEC11C:ENSP00000468633|Q9BY50	0.95013	interaction
grpE:Rv0351|I6WY69	KIAA0753:ENSP00000355250|I3L0P7	0.64858	interaction
grpE:Rv0351|I6WY69	VEZT:ENSP00000410083|F8VPN9	0.7382	interaction
grpE:Rv0351|I6WY69	INSIG2:ENSP00000245787|Q9Y5U4	0.9881	interaction
grpE:Rv0351|I6WY69	SCGB3A1:ENSP00000292641|Q96QR1	0.93658	interaction
grpE:Rv0351|I6WY69	GGT1:ENSP00000248923|A2VCM7	0.7063	interaction
grpE:Rv0351|I6WY69	G3BP2:ENSP00000352738|D6REX8	0.84199	interaction
grpE:Rv0351|I6WY69	ATOX1:ENSP00000316854|E5RGN3	0.74922	interaction
grpE:Rv0351|I6WY69	CATSPERB:ENSP00000256343|Q9H7T0	0.76476	interaction
grpE:Rv0351|I6WY69	GLB1:ENSP00000306920|C9J539	0.73767	interaction
grpE:Rv0351|I6WY69	RECK:ENSP00000367202|Q6P9E2	0.7225	interaction
grpE:Rv0351|I6WY69	ACSM2B:ENSP00000327453|H3BTX9	0.96753	interaction
grpE:Rv0351|I6WY69	FTSJ1:ENSP00000326948|Q9UET6	0.99957	interaction
grpE:Rv0351|I6WY69	HIBCH:ENSP00000352706|B9A058	0.73123	interaction
grpE:Rv0351|I6WY69	FAM160A2:ENSP00000265978|Q8N612	0.61231	interaction
grpE:Rv0351|I6WY69	CDSN:ENSP00000365465|Q7Z560	0.69119	interaction
grpE:Rv0351|I6WY69	GGCX:ENSP00000233838|F8WCF0	0.9701	interaction
grpE:Rv0351|I6WY69	THUMPD3:ENSP00000339532|H7C0R6	0.68988	interaction
grpE:Rv0351|I6WY69	PPP2R5A:ENSP00000261461|Q15172	0.88167	interaction
grpE:Rv0351|I6WY69	ARHGAP26:ENSP00000274498|H7C3P8	0.81455	interaction
grpE:Rv0351|I6WY69	PMM1:ENSP00000216259|F8WFD5	0.94976	interaction
grpE:Rv0351|I6WY69	SHFM1:ENSP00000248566|A0A087X261	0.62252	interaction
tyrA_1:Rv3754|A0A062WIM3	PHF11:ENSP00000367570|J3KR57	0.99962	interaction
tyrA_1:Rv3754|A0A062WIM3	TTLL3:ENSP00000380427:ENSP00000392549|C9JSD3	0.99897	interaction
tyrA_1:Rv3754|A0A062WIM3	DENND6A:ENSP00000311401|Q8IWF6	0.99103	interaction
tyrA_1:Rv3754|A0A062WIM3	FSHB:ENSP00000254122|Q1W658	0.98257	interaction
tyrA_1:Rv3754|A0A062WIM3	TRAPPC2L:ENSP00000301021|H3BPN3	0.7596	interaction
tyrA_1:Rv3754|A0A062WIM3	FAM212A:ENSP00000329735|Q96EL1	0.99721	interaction
tyrA_1:Rv3754|A0A062WIM3	GAMT:ENSP00000403536|Q14353	0.99998	interaction
tyrA_1:Rv3754|A0A062WIM3	SLC5A6:ENSP00000310208|E7ENN0	0.94244	interaction
tyrA_1:Rv3754|A0A062WIM3	ABCF1:ENSP00000313603|Q2L6I2	0.91778	interaction
tyrA_1:Rv3754|A0A062WIM3	NRN1:ENSP00000244766|A0A087WWT2	0.82734	interaction
tyrA_1:Rv3754|A0A062WIM3	CHRFAM7A:ENSP00000407546|H3BPP0	0.99995	interaction
ilvA:Rv1559|I6Y6V4	LCE1A:ENSP00000334869|Q5T7P2	0.55936	interaction
ilvA:Rv1559|I6Y6V4	SLC35B4:ENSP00000367770|Q969S0	0.97288	interaction
ilvA:Rv1559|I6Y6V4	LCE3D:ENSP00000357776|Q9BYE3	0.55936	interaction
Rv1867|P95148	OGFOD2:ENSP00000380544|A0A024RBQ7	0.99933	interaction
Rv1867|P95148	PLAUR:ENSP00000339328|M0QX27	0.99418	interaction
Rv1867|P95148	SLC23A2:ENSP00000344322|D3DVZ8	0.96909	interaction
Rv1867|P95148	DENR:ENSP00000280557|F8VVL1	0.98388	interaction
Rv1867|P95148	PPT1:ENSP00000394863|E9PSE5	0.79043	interaction
Rv1867|P95148	MGAT5:ENSP00000281923|Q53SV8	0.91236	interaction
Rv1867|P95148	CACNG7:ENSP00000222212|P62955	0.9714	interaction
Rv1867|P95148	MRRF:ENSP00000343867|X6RDS5	0.96411	interaction
Rv1867|P95148	PAPOLG:ENSP00000238714|F8WAT4	0.93606	interaction
Rv1867|P95148	MB:ENSP00000352835|F2Z337	0.9014	interaction
Rv1867|P95148	MTAP:ENSP00000369519|Q6FHP1	0.99989	interaction
Rv1867|P95148	TRAPPC6B:ENSP00000330289|Q86SZ2	0.91058	interaction
Rv1867|P95148	TTMP:ENSP00000399392|Q5BVD1	0.98953	interaction
rpoC:Rv0668|I6X9I6	SPDL1:ENSP00000265295|Q96EA4	0.87433	interaction
rpoC:Rv0668|I6X9I6	PCSK4:ENSP00000300954|K7EJB6	0.87158	interaction
rpoC:Rv0668|I6X9I6	UBAP2:ENSP00000354039|Q5T6F2	0.76202	interaction
rpoC:Rv0668|I6X9I6	ACSM2A:ENSP00000219054|I3L2Y5	0.99966	interaction
rpoC:Rv0668|I6X9I6	SLC12A9:ENSP00000275730|Q9BXP2	0.97782	interaction
rpoC:Rv0668|I6X9I6	CENPC:ENSP00000273853|Q03188	0.82317	interaction
rpoC:Rv0668|I6X9I6	FLJ33641:ENSP00000323075|A0A024QZS2	0.9651	interaction
rpoC:Rv0668|I6X9I6	DCDC1:ENSP00000389792|P59894	0.99642	interaction
rpoC:Rv0668|I6X9I6	MMP17:ENSP00000353767|F5H881	0.98138	interaction
rpoC:Rv0668|I6X9I6	RRM1:ENSP00000300738|E9PP77	0.97088	interaction
rpoC:Rv0668|I6X9I6	INPP4A:ENSP00000074304|Q96PE3	0.96066	interaction
rpoC:Rv0668|I6X9I6	NNAT:ENSP00000062104|Q16517	0.86777	interaction
rpoC:Rv0668|I6X9I6	DKK4:ENSP00000220812|Q9UBT3	0.96954	interaction
rpoC:Rv0668|I6X9I6	TTLL4:ENSP00000258398|A0A024R424	0.86311	interaction
LH57_05375:Rv0986|I6Y9A6	GATSL3:ENSP00000384183|Q8WTX7	0.77529	interaction
LH57_05375:Rv0986|I6Y9A6	INSIG1:ENSP00000344741|A4D2M9	0.76238	interaction
LH57_05375:Rv0986|I6Y9A6	KIAA0427:ENSP00000372459|A0A024R259	0.70803	interaction
Rv0818|O53830	METTL5:ENSP00000260953|B8ZZC8	0.99869	interaction
Rv0818|O53830	PRR19:ENSP00000342709|A6NJB7	0.996	interaction
Rv0818|O53830	FLJ00369:ENSP00000337261|Q8NF33	0.99811	interaction
Rv0818|O53830	IAH1:ENSP00000417580|Q2TAA2	0.5855	interaction
Rv0818|O53830	HOGA1:ENSP00000359680|H7BY76	0.90469	interaction
Rv0818|O53830	PIK3CA:ENSP00000263967|E2I6G1	0.99279	interaction
Rv0818|O53830	DKFZp666I2310:ENSP00000256190|Q658X1	0.99899	interaction
Rv0818|O53830	TOM7:ENSP00000351214|Q75MR5	0.96	interaction
Rv0818|O53830	PTH:ENSP00000282091|P01270	0.90017	interaction
Rv0818|O53830	GABRA5:ENSP00000335592|B4E1A2	0.83916	interaction
Rv0818|O53830	SLCO6A1:ENSP00000369135|Q86UG4	0.77209	interaction
Rv0818|O53830	ATG7:ENSP00000346437|H7C2J8	0.75137	interaction
Rv0818|O53830	TMEM63B:ENSP00000259746|H3BLW6	0.90669	interaction
Rv0818|O53830	EFR3B:ENSP00000384081|Q9Y2G0	0.75097	interaction
rpmB:Rv0105c|I6Y2S5	XK:ENSP00000367879|P51811	0.74421	interaction
rpmB:Rv0105c|I6Y2S5	SLC35B4:ENSP00000367770|Q969S0	0.9964	interaction
LH57_10270:Rv1886c|I6YBV4	MDR3:ENSP00000265723|O43249	0.95288	interaction
LH57_10270:Rv1886c|I6YBV4	SS18:ENSP00000414516|A0A024RC40	0.96842	interaction
LH57_10270:Rv1886c|I6YBV4	DENR:ENSP00000280557|O43583	0.85729	interaction
fadD2:Rv0270|P95227	SERF1A:ENSP00000346892|O75920	0.91485	interaction
fadD2:Rv0270|P95227	TSC22D3:ENSP00000314655|D6RAX8	0.81912	interaction
fadD2:Rv0270|P95227	NT5C1A:ENSP00000235628|Q9BXI3	0.91607	interaction
fadD2:Rv0270|P95227	TCP11:ENSP00000308708|Q8WWU5	0.97193	interaction
fadD2:Rv0270|P95227	ABCF1:ENSP00000313603|Q2L6I2	0.91879	interaction
fadD2:Rv0270|P95227	SLC39A3:ENSP00000269740|K7ENJ1	0.65295	interaction
fadD2:Rv0270|P95227	PCMTD2:ENSP00000307854|V9GYZ4	0.98923	interaction
fadD2:Rv0270|P95227	PPP1R14A:ENSP00000301242|A0A0B4J2A3	0.55967	interaction
fadD2:Rv0270|P95227	EIF4E2:ENSP00000258416|B9A044	0.99675	interaction
fadD2:Rv0270|P95227	TTL:ENSP00000233336|Q8NG68	0.99945	interaction
fadD2:Rv0270|P95227	PRPS1:ENSP00000361512|B1ALA7	0.50776	interaction
fadD2:Rv0270|P95227	NPEPL1:ENSP00000348395|H0UI76	0.75347	interaction
fadD2:Rv0270|P95227	GABRB2:ENSP00000274547|D1M744	0.96327	interaction
fadD2:Rv0270|P95227	MUT:ENSP00000274813|S4UML3	0.99341	interaction
fadD2:Rv0270|P95227	HCR:ENSP00000379566|A9XA76	0.98815	interaction
fadD2:Rv0270|P95227	DHX30:ENSP00000405620|A0A024R2T6	0.98448	interaction
fadD2:Rv0270|P95227	KRTAP10-7:ENSP00000369445|P60409	0.80657	interaction
LH57_21305:Rv3913|I6Y4U2	DKFZp666I2310:ENSP00000256190|Q658X1	0.54059	interaction
LH57_21305:Rv3913|I6Y4U2	MTR:ENSP00000355536|B7ZLW8	0.94683	interaction
LH57_19945:Rv3661|I6X806	PPP1R1B:ENSP00000254079|Q9UD71	0.99749	interaction
purT:Rv0389|P95197	SPZ1:ENSP00000369611|Q9BXG8	0.86344	interaction
purT:Rv0389|P95197	KRTAP5-6:ENSP00000371595|Q6L8G9	0.64738	interaction
purT:Rv0389|P95197	DOK3:ENSP00000349727|A0A024R7M5	0.87668	interaction
purT:Rv0389|P95197	RARRES2:ENSP00000223271|A0A090N7U9	0.9689	interaction
purT:Rv0389|P95197	GGCX:ENSP00000233838|F8WCF0	0.81029	interaction
purT:Rv0389|P95197	APOC1:ENSP00000252491|K7ERI9	0.66726	interaction
purT:Rv0389|P95197	C9orf69:ENSP00000453019|H3BQM9	0.55393	interaction
atpA:Rv1308|I6XB71	GIF:ENSP00000257248|P27352	0.99451	interaction
atpA:Rv1308|I6XB71	MTAP:ENSP00000385916|J3QSB7	0.95098	interaction
rpsG:Rv0683|I6Y8G2	EDN3:ENSP00000337128|Q6LDQ8	0.9935	interaction
rpsG:Rv0683|I6Y8G2	HEXDC:ENSP00000337854|J3QKL0	0.9994	interaction
rpsG:Rv0683|I6Y8G2	RIC8A:ENSP00000325941|Q9NPQ8	0.91497	interaction
pks6:Rv0405|O86335	HEL97:ENSP00000242257|V9HWJ9	0.91168	interaction
pks6:Rv0405|O86335	PCOTH:ENSP00000396192|Q58A44	0.55415	interaction
mobA:Rv2453c|I6XEC8	TFG:ENSP00000240851|Q05BK6	0.8465	interaction
mobA:Rv2453c|I6XEC8	SEC11L1:ENSP00000268220|A0A024RC78	0.98437	interaction
mobA:Rv2453c|I6XEC8	TBRG1:ENSP00000409016|Q3YBR2	0.99476	interaction
mobA:Rv2453c|I6XEC8	TMEM204:ENSP00000253934|Q9BSN7	0.96348	interaction
mobA:Rv2453c|I6XEC8	FTSJ1:ENSP00000326948|Q9UET6	0.98738	interaction
mobA:Rv2453c|I6XEC8	HPRT1:ENSP00000298556|Q6LET3	0.98694	interaction
mobA:Rv2453c|I6XEC8	DHX36:ENSP00000417078|E7EWK3	0.94462	interaction
argS:Rv1292|I6Y661	DHDDS:ENSP00000353104|E9PSH7	0.88468	interaction
argS:Rv1292|I6Y661	ATG4C:ENSP00000322159|Q05D29	0.8271	interaction
argS:Rv1292|I6Y661	ALG8:ENSP00000299626|H0YDQ1	0.82	interaction
argS:Rv1292|I6Y661	COMT:ENSP00000354511|A3F7Q6	0.60148	interaction
rplO:Rv0723|I6WZ66	FAM212A:ENSP00000329735|Q96EL1	0.79959	interaction
rplO:Rv0723|I6WZ66	GAPT:ENSP00000323075|Q8N292	0.56086	interaction
rplO:Rv0723|I6WZ66	RARRES2:ENSP00000223271|A0A090N7U9	0.94737	interaction
Rv0526|O06392	SLC41A1:ENSP00000356105|Q8IVJ1	0.9025	interaction
LH57_06990:Rv1281c|I6YA49	C18orf42:ENSP00000399075|P0CW23	0.85208	interaction
LH57_06990:Rv1281c|I6YA49	CP110:ENSP00000370803|A0A024QYV8	0.63314	interaction
LH57_06990:Rv1281c|I6YA49	CS:ENSP00000446743|F8VTT8	0.95659	interaction
LH57_06990:Rv1281c|I6YA49	BCS1L:ENSP00000352219|Q53RT4	0.78063	interaction
LH57_06990:Rv1281c|I6YA49	hCG_1731871:ENSP00000334501|A0A024R4F7	0.60193	interaction
LH57_06990:Rv1281c|I6YA49	SLC35C1:ENSP00000313318|Q96A29	0.89645	interaction
LH57_06990:Rv1281c|I6YA49	TTLL1:ENSP00000266254|A0A024R4U6	0.99984	interaction
LH57_06990:Rv1281c|I6YA49	OGFR:ENSP00000290291|A0A087X028	0.8862	interaction
LH57_06990:Rv1281c|I6YA49	TTLL12:ENSP00000216129|Q14166	0.96426	interaction
LH57_06990:Rv1281c|I6YA49	DMRTB1:ENSP00000360500|I6L9A0	0.73912	interaction
LH57_06990:Rv1281c|I6YA49	MTAP:ENSP00000385916|J3QSB7	0.99941	interaction
LH57_06990:Rv1281c|I6YA49	PPP2R2A:ENSP00000325074|E5RFR9	0.91292	interaction
LH57_06990:Rv1281c|I6YA49	RBP2:ENSP00000232217|D6RGE6	0.73637	interaction
LH57_06990:Rv1281c|I6YA49	ACSS2:ENSP00000253382|C9J7L5	0.95092	interaction
LH57_06990:Rv1281c|I6YA49	CCDC182:ENSP00000299415|A6NF36	0.91549	interaction
LH57_06990:Rv1281c|I6YA49	FAM110A:ENSP00000246100|Q9BQ89	0.99149	interaction
LH57_06990:Rv1281c|I6YA49	EMC7:ENSP00000256545|Q9NPA0	0.75494	interaction
LH57_06990:Rv1281c|I6YA49	MARVELD2:ENSP00000323264|D6RAH8	0.94855	interaction
LH57_06990:Rv1281c|I6YA49	NFE2L1:ENSP00000354855|J3QLQ1	0.78126	interaction
LH57_06990:Rv1281c|I6YA49	CAMSAP2:ENSP00000351684|H0YE13	0.97675	interaction
LH57_06990:Rv1281c|I6YA49	EIF2B4:ENSP00000394869|H7C2L8	0.56442	interaction
LH57_06990:Rv1281c|I6YA49	ICMT:ENSP00000343552|O60725	0.74117	interaction
LH57_06990:Rv1281c|I6YA49	CLDN2:ENSP00000336571|P57739	0.7699	interaction
Rv2426c|P71922	GABRP:ENSP00000265294|E5RK74	0.60436	interaction
rpsK:Rv3459c|I6YC67	ATP6AP1:ENSP00000358777|Q15904	0.9648	interaction
LH57_15840:Rv2903c|I6YEN9	HSPA9:ENSP00000297185|D6RA73	0.6711	interaction
LH57_15840:Rv2903c|I6YEN9	G6PD:ENSP00000377192|E9PD92	0.89767	interaction
LH57_15840:Rv2903c|I6YEN9	CCHCR1:ENSP00000379566|D6R9W9	0.84852	interaction
LH57_15840:Rv2903c|I6YEN9	ATG4B:ENSP00000384259|C9JVD5	0.98144	interaction
nrdH:Rv3053c|I6YB06	EDN3:ENSP00000337128|Q6LDQ8	0.96749	interaction
nrdH:Rv3053c|I6YB06	ACOT8:ENSP00000217455|E9PJN0	0.71946	interaction
nrdR:Rv2718c|I6X570	FANCD2:ENSP00000287647|A0A024R2G2	0.70346	interaction
nrdR:Rv2718c|I6X570	LIPE:ENSP00000244289|M0QY29	0.99712	interaction
glyA:Rv1093|I6X0A7	GTPBP1:ENSP00000216044|A0A024R1S5	0.97773	interaction
glyA:Rv1093|I6X0A7	EXOC6B:ENSP00000272427|F8W6R7	0.58467	interaction
glyA:Rv1093|I6X0A7	PIEZO2:ENSP00000463094|J3KRQ5	0.95272	interaction
glyA:Rv1093|I6X0A7	UMPS:ENSP00000232607|B5LY67	0.78831	interaction
glyA:Rv1093|I6X0A7	HCR:ENSP00000379566|A9XA87	0.95756	interaction
glyA:Rv1093|I6X0A7	VANGL2:ENSP00000357040|Q9ULK5	0.98157	interaction
glyA:Rv1093|I6X0A7	RPL13A:ENSP00000375730|P40429	0.85914	interaction
Rv3300c|O07166	SH2B1:ENSP00000321221|H3BTK4	0.52159	interaction
Rv3300c|O07166	FLJ00369:ENSP00000337261|Q8NF33	0.90982	interaction
Rv3300c|O07166	DHX40:ENSP00000251241|Q8IX18	0.88348	interaction
Rv3300c|O07166	ATP6V0E1:ENSP00000427941|E5RHL5	0.93478	interaction
tal:Rv1448c|I6YAK9	TTLL4:ENSP00000258398|E9PH58	0.91854	interaction
tal:Rv1448c|I6YAK9	SLC39A11:ENSP00000445829|J3QLB2	0.99858	interaction
tal:Rv1448c|I6YAK9	DHX16:ENSP00000365625|Q5SQH5	0.99889	interaction
tal:Rv1448c|I6YAK9	FTSJ2:ENSP00000242257|Q1WWK4	0.99682	interaction
tal:Rv1448c|I6YAK9	APOC1:ENSP00000252491|P02654	0.99696	interaction
tal:Rv1448c|I6YAK9	SLC22A18:ENSP00000307859|E9PRM7	0.86066	interaction
tal:Rv1448c|I6YAK9	LSMEM2:ENSP00000315081|Q8N112	0.90095	interaction
LH57_11920:Rv2188c|I6X3J8	FXYD4:ENSP00000363575|P59646	0.84366	interaction
LH57_11920:Rv2188c|I6X3J8	HAL:ENSP00000261208|Q2PH60	0.98915	interaction
LH57_11920:Rv2188c|I6X3J8	RIC8A:ENSP00000325941|Q9NPQ8	0.99258	interaction
LH57_11920:Rv2188c|I6X3J8	PHF11:ENSP00000367570|J3KR57	0.99572	interaction
LH57_11920:Rv2188c|I6X3J8	NSUN7:ENSP00000371201|Q8NE18	0.9397	interaction
LH57_08765:Rv1604|I6Y6Z6	CCHCR1:ENSP00000379566|E7EPK4	0.85533	interaction
LH57_08765:Rv1604|I6Y6Z6	CMTM7:ENSP00000335605|Q96FZ5	0.70611	interaction
LH57_08765:Rv1604|I6Y6Z6	PSMB7:ENSP00000259457|Q5TBG5	0.99436	interaction
LH57_08765:Rv1604|I6Y6Z6	NADK:ENSP00000340925|J3QRC0	0.87596	interaction
LH57_08765:Rv1604|I6Y6Z6	PPP2R5B:ENSP00000164133|Q15173	0.65664	interaction
LH57_08765:Rv1604|I6Y6Z6	G6PD:ENSP00000377192|Q2Q9B7	0.79689	interaction
Rv1138c|O06538	BHLHB9:ENSP00000354675|Q6PI77	0.97047	interaction
Rv1138c|O06538	HEL-S-156an:ENSP00000354532|V9HWH6	0.98594	interaction
Rv1138c|O06538	SLC39A11:ENSP00000445829|J3QLB2	0.99988	interaction
Rv1138c|O06538	DHX30:ENSP00000405620|Q7L2E3	0.99807	interaction
ligC:Rv3731|O69698	SLC41A3:ENSP00000326070|D6R9S7	0.97117	interaction
Rv3813c|O07810	SLC41A1:ENSP00000356105|Q8IVJ1	0.99387	interaction
Rv3813c|O07810	EXOC6B:ENSP00000272427|F8W6R7	0.61831	interaction
Rv3813c|O07810	PPP1R1B:ENSP00000254079|B3KVQ9	0.9954	interaction
Rv3813c|O07810	TCN1:ENSP00000257264|P20061	0.99499	interaction
Rv3813c|O07810	CRHBP:ENSP00000274368|D6RHH7	0.9167	interaction
Rv3813c|O07810	URM1:ENSP00000412922|Q9BTM9	0.74538	interaction
Rv3813c|O07810	TBC1D32:ENSP00000381270|Q96NH3	0.99155	interaction
Rv3813c|O07810	INO80B:ENSP00000233331|Q9C086	0.77368	interaction
Rv3813c|O07810	EIF4E1B:ENSP00000323714|D6RHE2	0.99943	interaction
Rv3813c|O07810	PNLIPRP1:ENSP00000351695|E9PR20	0.84096	interaction
Rv3813c|O07810	CRIM1:ENSP00000280527|Q53TH9	0.73031	interaction
Rv3813c|O07810	LCE5A:ENSP00000333952|Q5TCM9	0.59583	interaction
rplS:Rv2904c|I6X5P1	SUI1:ENSP00000419449|Q6IAV3	0.67266	interaction
rplS:Rv2904c|I6X5P1	ATP6V0E1:ENSP00000427941|E5RHL5	0.97772	interaction
LH57_08425:Rv1538c|I6YAV2	SLC35A3:ENSP00000359174|E9PPQ9	0.87802	interaction
LH57_08425:Rv1538c|I6YAV2	RSL1D1:ENSP00000460871|A0PJ61	0.80857	interaction
LH57_08425:Rv1538c|I6YAV2	UFM1:ENSP00000239878|P61960	0.99646	interaction
LH57_08425:Rv1538c|I6YAV2	BHMT:ENSP00000274353|Q93088	0.90334	interaction
LH57_08425:Rv1538c|I6YAV2	LCE1B:ENSP00000353203|Q5T7P3	0.69594	interaction
LH57_19565:Rv3588c|I6YCH9	EIF3C:ENSP00000370258|Q3B7B9	0.85787	interaction
LH57_19565:Rv3588c|I6YCH9	LOC221143:ENSP00000372202|A0A024RDN3	0.96357	interaction
LH57_19565:Rv3588c|I6YCH9	CCDC85B:ENSP00000311695|Q15834	0.79923	interaction
LH57_19565:Rv3588c|I6YCH9	GNG3:ENSP00000294117|P63215	0.80305	interaction
LH57_19565:Rv3588c|I6YCH9	NTS:ENSP00000256010|Q6FH20	0.99266	interaction
prfA:Rv1299|I6YA68	DKFZp686M0919:ENSP00000166534|Q5HYD8	0.66559	interaction
prfA:Rv1299|I6YA68	DKFZp762F2011:ENSP00000225296|Q9NPV4	0.78146	interaction
prfA:Rv1299|I6YA68	FAM102A:ENSP00000362187|Q5T9C2	0.63668	interaction
prfA:Rv1299|I6YA68	TMEM140:ENSP00000275767|Q9NV12	0.60592	interaction
prfA:Rv1299|I6YA68	RPS19:ENSP00000470004|P39019	0.98081	interaction
prfA:Rv1299|I6YA68	SPATA4:ENSP00000280191|Q8NEY3	0.95327	interaction
prfA:Rv1299|I6YA68	PSMA4:ENSP00000044462|P25789	0.98789	interaction
prfA:Rv1299|I6YA68	G3BP2:ENSP00000352738|D6R9X5	0.88138	interaction
prfA:Rv1299|I6YA68	CYP4F2:ENSP00000221700|K7EK90	0.99513	interaction
prfA:Rv1299|I6YA68	CBWD6:ENSP00000366677|Q4V339	0.83221	interaction
prfA:Rv1299|I6YA68	PSMA3:ENSP00000216455|G3V5N4	0.69205	interaction
prfA:Rv1299|I6YA68	CCHCR1:ENSP00000379566|D6RDI7	0.6681	interaction
prfA:Rv1299|I6YA68	CLPSL2:ENSP00000385898|Q6UWE3	0.80969	interaction
prfA:Rv1299|I6YA68	GPX8:ENSP00000423822|J3KNB5	0.76854	interaction
prfA:Rv1299|I6YA68	MUC16:ENSP00000381008|Q8WXI7	0.7242	interaction
prfA:Rv1299|I6YA68	BCCIP:ENSP00000357748|Q9P287	0.99371	interaction
prfA:Rv1299|I6YA68	CCDC182:ENSP00000299415|A6NF36	0.91995	interaction
Rv1026|P96374	SDHAF2:ENSP00000443130|Q9NX18	0.97294	interaction
Rv1026|P96374	HTR3B:ENSP00000260191|B3VRM5	0.97934	interaction
Rv1026|P96374	EIF3L:ENSP00000416892|H0Y7E6	0.99475	interaction
Rv1026|P96374	MTIF3:ENSP00000370508|A0A024RDQ7	0.97984	interaction
Rv1026|P96374	MTAP:ENSP00000369519|Q05DJ2	0.95293	interaction
Rv1026|P96374	GHRL:ENSP00000335074|I6N821	0.965	interaction
Rv1026|P96374	SLC13A1:ENSP00000194130|Q9BZW2	0.98549	interaction
Rv1026|P96374	ACSM3:ENSP00000289416|Q53FZ2	0.8888	interaction
LH57_19665:Rv3608c|I6X7W0	GSTT2:ENSP00000215780|P0CG29	0.87659	interaction
Rv1928c|P95286	TOR3A:ENSP00000356599|F2Z3J4	0.99908	interaction
Rv1928c|P95286	TMIE:ENSP00000324775|Q8NEW7	0.96288	interaction
Rv1928c|P95286	TMSB4X:ENSP00000370007|Q0P5Q0	0.9633	interaction
Rv1928c|P95286	TMC8:ENSP00000325561|Q8IU68	0.96958	interaction
Rv1928c|P95286	STARD3:ENSP00000337446|Q14849	0.84185	interaction
Rv1928c|P95286	DKFZP566F2124:ENSP00000258484|Q53SN6	0.98928	interaction
Rv1928c|P95286	KYAT1:ENSP00000302227|Q5T278	0.96771	interaction
Rv1928c|P95286	RNMTL1:ENSP00000306080|Q9HC36	0.99821	interaction
Rv1277|Q50699	ATP6AP1:ENSP00000358777|Q15904	0.85742	interaction
xylB:Rv0729|I6Y4K0	SLC25A15:ENSP00000342267|F2Z354	0.9566	interaction
xylB:Rv0729|I6Y4K0	LPPR4:ENSP00000359204|Q7Z2D5	0.98976	interaction
xylB:Rv0729|I6Y4K0	THUMPD3:ENSP00000339532|Q9BV44	0.86129	interaction
sppA:Rv0724|P95072	LACRT:ENSP00000257867|Q9GZZ8	0.50461	interaction
sppA:Rv0724|P95072	EIF3H:ENSP00000429931|E5RJT0	0.99982	interaction
sppA:Rv0724|P95072	MT1G:ENSP00000391397|H3BSS0	0.86712	interaction
sppA:Rv0724|P95072	SPRR2G:ENSP00000357737|Q9BYE4	0.97193	interaction
sppA:Rv0724|P95072	ATG13:ENSP00000432412|J9JIF6	0.97929	interaction
LH57_04425:Rv3117:Rv0815c|I6X9V7	KRTAP19-7:ENSP00000334696|Q3SYF9	0.6189	interaction
Rv0139|P96816	GCS1:ENSP00000233616|Q58F09	0.99867	interaction
Rv0139|P96816	MRPL2:ENSP00000373404|A0A024RD44	0.97643	interaction
Rv0139|P96816	CDK10:ENSP00000338673|Q9UHL7	0.99519	interaction
Rv0139|P96816	PERM1:ENSP00000414022|Q5SV97	0.96047	interaction
Rv0139|P96816	USPL1:ENSP00000255304|Q5W0Q7	0.94216	interaction
Rv0139|P96816	APOC2:ENSP00000466775|P02655	0.94757	interaction
Rv0139|P96816	SLC39A6:ENSP00000269187|K7EQ91	0.99488	interaction
Rv0139|P96816	GTPBP2:ENSP00000303997|H0Y7A5	0.9999	interaction
Rv0139|P96816	RHD:ENSP00000331871|A6PZ60	0.93423	interaction
Rv0139|P96816	IL11:ENSP00000264563|A8K3F7	0.98511	interaction
Rv0139|P96816	RHD:ENSP00000331871|B6ETL4	0.93423	interaction
Rv0139|P96816	SLC39A13:ENSP00000354689|G3V1B2	0.63297	interaction
Rv0139|P96816	ATP5G1:ENSP00000348205|Q6FIH7	0.99171	interaction
Rv0139|P96816	BLMH:ENSP00000261714|J3KS79	0.98264	interaction
Rv0139|P96816	RHD:ENSP00000331871|W6PPJ2	0.93423	interaction
Rv0139|P96816	CNDP2:ENSP00000325548|J3KRD5	0.92451	interaction
Rv0139|P96816	RPL18:ENSP00000447001|F8VUA6	0.78577	interaction
Rv0139|P96816	TMEM171:ENSP00000415030|Q8WVE6	0.98267	interaction
Rv0139|P96816	ARIH2:ENSP00000348769|C9JBC5	0.85798	interaction
Rv0139|P96816	HLA-DQA1:ENSP00000339398|Q14K64	0.73298	interaction
Rv0139|P96816	POLR2M:ENSP00000369943|P0CAP2	0.98969	interaction
Rv0139|P96816	CRISPLD2:ENSP00000262424|Q9H0B8	0.96821	interaction
Rv0139|P96816	HBD:ENSP00000369654|C9JRG0	0.98332	interaction
Rv0139|P96816	DNASE2:ENSP00000222219|O00115	0.99504	interaction
Rv0139|P96816	ORC6L:ENSP00000219097|A0A024R6R3	0.98325	interaction
Rv0139|P96816	AMZ2:ENSP00000352976|Q86W34	0.96917	interaction
Rv0139|P96816	UGT1A4:ENSP00000362508|Q0VAJ1	0.98457	interaction
Rv0139|P96816	ETF1:ENSP00000353741|P62495	0.99495	interaction
Rv0139|P96816	CASP8:ENSP00000351273|E7ETB7	0.90361	interaction
Rv0139|P96816	MBD2:ENSP00000256429|X6RBL6	0.94222	interaction
Rv0139|P96816	SSFA2:ENSP00000388731|H7BZ26	0.99699	interaction
Rv0139|P96816	FGD4:ENSP00000394487|H0YDQ0	0.93698	interaction
Rv0139|P96816	ATG4B:ENSP00000384259|H0Y2Y0	0.99911	interaction
Rv0139|P96816	HBD:ENSP00000369654|P02042	0.98218	interaction
Rv0139|P96816	CREBZF:ENSP00000433459|Q9NS37	0.78801	interaction
Rv0139|P96816	AIP:ENSP00000279146|C8CHN4	0.97443	interaction
Rv0139|P96816	PIK3C2A:ENSP00000265970|E9PPP3	0.84598	interaction
Rv0139|P96816	C12orf65:ENSP00000253233|F5GWJ6	0.985	interaction
Rv0139|P96816	ATP6:ENSP00000354632|A0S2V8	0.99509	interaction
Rv0139|P96816	TATDN2:ENSP00000287652|H7BZJ2	0.99837	interaction
Rv0139|P96816	ATP6:ENSP00000354632|Q4F5R8	0.99509	interaction
Rv0139|P96816	GPR162:ENSP00000311528|J3KPJ9	0.99738	interaction
Rv0139|P96816	LYPLA2:ENSP00000363638|Q5QPN9	0.95568	interaction
Rv0139|P96816	HMGN4:ENSP00000327691|A0A024R046	0.99063	interaction
Rv0139|P96816	INMT-FAM188B:ENSP00000013222|H3BSR8	0.95032	interaction
Rv0139|P96816	SESN3:ENSP00000441927|P58005	0.91434	interaction
Rv0139|P96816	DACT3:ENSP00000375783|Q96B18	0.9944	interaction
Rv0139|P96816	ATP6:ENSP00000354632|A0A0B5H1L7	0.99509	interaction
Rv0139|P96816	ATP6:ENSP00000354632|U3LBN0	0.99509	interaction
Rv0139|P96816	DNPH1:ENSP00000230431|O43598	1	interaction
rplL:Rv0652|I6Y4C5	METTL16:ENSP00000263092|Q86W50	0.96211	interaction
Rv0135c|P96812	JKAMP:ENSP00000261247|Q9P055	0.93853	interaction
Rv0135c|P96812	EIF4E2:ENSP00000258416|B8ZZ50	0.99981	interaction
Rv0135c|P96812	IL12B:ENSP00000231228|A0A0C5Q0C7	0.7896	interaction
Rv0135c|P96812	TTLL12:ENSP00000216129|V9GY16	0.61271	interaction
Rv0135c|P96812	HTR3A:ENSP00000347754|B3VRI0	0.98909	interaction
Rv0135c|P96812	SLC16A7:ENSP00000261187|F8VYZ2	0.91012	interaction
Rv0135c|P96812	DONSON:ENSP00000394107|Q9NYP3	0.60218	interaction
Rv0135c|P96812	EIF1AX:ENSP00000368927|X6RAC9	0.93238	interaction
Rv0135c|P96812	UGT2B7:ENSP00000304811|P16662	0.70415	interaction
Rv0135c|P96812	PYCR2:ENSP00000342502|A0A087WZF0	0.83349	interaction
Rv0135c|P96812	MB21D1:ENSP00000359339|Q8N884	0.99988	interaction
Rv0135c|P96812	SLC7A8:ENSP00000320378|E9PLV9	0.9531	interaction
Rv0135c|P96812	SH3BP5:ENSP00000373301|F8WDU8	0.81325	interaction
Rv0135c|P96812	HSPBP1:ENSP00000255631|Q9NZL4	0.53508	interaction
Rv0135c|P96812	PIGS:ENSP00000309430|K7EN97	0.74806	interaction
LH57_00010:Rv0002|I6XU56	DHDDS:ENSP00000353104|Q5T0A2	0.75273	interaction
LH57_00010:Rv0002|I6XU56	MGAM:ENSP00000447378|E7ER45	0.70996	interaction
LH57_00010:Rv0002|I6XU56	G3BP2:ENSP00000352738|D6REX8	0.87223	interaction
LH57_00010:Rv0002|I6XU56	LMBRD1:ENSP00000359609|Q9NUN5	0.90324	interaction
LH57_00010:Rv0002|I6XU56	DOK2:ENSP00000276420|O60496	0.67065	interaction
LH57_00010:Rv0002|I6XU56	PSMB9:ENSP00000363993|P28065	0.99938	interaction
LH57_00010:Rv0002|I6XU56	CDCA1:ENSP00000271452|A0A024R8Y0	0.61899	interaction
LH57_00010:Rv0002|I6XU56	SAA1:ENSP00000348918|D3DQX7	0.79867	interaction
LH57_00010:Rv0002|I6XU56	PIK3AP1:ENSP00000339826|Q6ZUJ8	0.98587	interaction
LH57_00010:Rv0002|I6XU56	HCR:ENSP00000379566|A9XAL3	0.82558	interaction
LH57_00010:Rv0002|I6XU56	MTRF1L:ENSP00000356202|Q9UGC7	0.83398	interaction
LH57_00010:Rv0002|I6XU56	EDN1:ENSP00000368683|Q6FH53	0.99905	interaction
Rv2037c|L0TB61	SLC39A11:ENSP00000445829|J3QLB2	0.99996	interaction
Rv2037c|L0TB61	C9orf41:ENSP00000366030|Q8N4J0	0.6936	interaction
Rv2037c|L0TB61	SPPL3:ENSP00000288680|F5H6I1	0.71336	interaction
Rv2037c|L0TB61	TMEM38B:ENSP00000363824|Q9NVV0	0.78208	interaction
Rv2037c|L0TB61	GANAB:ENSP00000340466|Q9BS14	0.93973	interaction
Rv2037c|L0TB61	CXorf34:ENSP00000362026|A0A024RCG1	0.75121	interaction
Rv2037c|L0TB61	GABRP:ENSP00000265294|E7EWG0	0.65977	interaction
Rv2037c|L0TB61	GGCX:ENSP00000233838|F8WB98	0.91917	interaction
Rv2037c|L0TB61	FAM117B:ENSP00000376071|Q6P1L5	0.76389	interaction
Rv2037c|L0TB61	PSMA6:ENSP00000261479|Q9BZ93	0.6065	interaction
Rv2037c|L0TB61	VEZT:ENSP00000410083|F2Z3A6	0.75076	interaction
ptrBb:Rv0782|P71834	PFN4:ENSP00000322170|Q8NHR9	0.99977	interaction
ptrBb:Rv0782|P71834	LR8:ENSP00000318409|A0A090N7V7	0.98077	interaction
ptrBb:Rv0782|P71834	PRPS1:ENSP00000361512|B1ALA7	0.99113	interaction
ptrBb:Rv0782|P71834	KCNMB2:ENSP00000351068|E7ETM2	0.95112	interaction
ptrBb:Rv0782|P71834	TASP1:ENSP00000338624|Q9H6P5	0.98819	interaction
ptrBb:Rv0782|P71834	HMMR:ENSP00000377492|Q05DM0	0.97125	interaction
ptrBb:Rv0782|P71834	ACSM3:ENSP00000289416|Q53FZ2	0.95106	interaction
ptrBb:Rv0782|P71834	PSMB7:ENSP00000259457|Q6IBT1	0.9994	interaction
ptrBb:Rv0782|P71834	CCDC146:ENSP00000285871|Q8IYE0	0.9806	interaction
ptrBb:Rv0782|P71834	TMCO3:ENSP00000389399|A0A087X2E0	0.90386	interaction
ptrBb:Rv0782|P71834	RITA1:ENSP00000410395|A0A087X1G3	0.94233	interaction
ptrBb:Rv0782|P71834	DCTN4:ENSP00000414906|Q9UJW0	0.97592	interaction
ptrBb:Rv0782|P71834	CGB2:ENSP00000301408|Q6NT52	0.96722	interaction
ptrBb:Rv0782|P71834	RyR:ENSP00000355533|D7UNU2	0.96943	interaction
ptrBb:Rv0782|P71834	SLC39A13:ENSP00000354689|K4DIA9	0.98833	interaction
ptrBb:Rv0782|P71834	BLOC1S4:ENSP00000318128|Q9NUP1	0.99984	interaction
ptrBb:Rv0782|P71834	SERTAD1:ENSP00000350633|Q53GC0	0.9865	interaction
ptrBb:Rv0782|P71834	HSD17B14:ENSP00000263278|Q9BPX1	0.94895	interaction
ptrBb:Rv0782|P71834	GGT1:ENSP00000248923|Q6NZY2	0.97329	interaction
ptrBb:Rv0782|P71834	EIF3L:ENSP00000416892|H0Y7E6	0.99984	interaction
ptrBb:Rv0782|P71834	SPG11:ENSP00000261866|Q96JI7	0.99423	interaction
ptrBb:Rv0782|P71834	SLC16A8:ENSP00000321735|A0A024R1N8	0.99509	interaction
ptrBb:Rv0782|P71834	DKFZp686D09174:ENSP00000223321|Q6MZI6	0.98744	interaction
Rv1668c|O53916	UGT1A5:ENSP00000362513|Q5QTE2	0.71575	interaction
Rv1668c|O53916	CSH1:ENSP00000316416|A8K6C2	0.91639	interaction
Rv1668c|O53916	TBCA:ENSP00000369736|E5RJD8	0.98109	interaction
Rv1668c|O53916	CSH2:ENSP00000376623|P0DML3	0.91639	interaction
Rv1668c|O53916	PIEZO1:ENSP00000301015|H3BRR7	0.96734	interaction
Rv1668c|O53916	FLT1:ENSP00000282397|X2QEJ0	0.95235	interaction
Rv1668c|O53916	NIPAL2:ENSP00000339256|Q9H841	0.98	interaction
Rv1668c|O53916	FLJ00080:ENSP00000322775|Q6ZWP8	0.86839	interaction
Rv1668c|O53916	GABRA4:ENSP00000264318|P48169	0.99726	interaction
Rv1668c|O53916	RPS26:ENSP00000348849|A0A024RB14	0.80276	interaction
Rv1668c|O53916	GABRA3:ENSP00000359334|P34903	0.99852	interaction
Rv1668c|O53916	C3orf49:ENSP00000295896|Q96BT1	0.96644	interaction
Rv1668c|O53916	PLXNC1:ENSP00000258526|F8W1K6	0.99991	interaction
Rv1668c|O53916	F8:ENSP00000353393|Q06DL6	0.8748	interaction
Rv1668c|O53916	MON2:ENSP00000377252|Q7Z3U7	0.96272	interaction
Rv1668c|O53916	CMAHP:ENSP00000367228|Q9Y471	0.88052	interaction
Rv1668c|O53916	CEP126:ENSP00000263468|H0YF13	0.87393	interaction
Rv1668c|O53916	RPLP1:ENSP00000346037|Q6ICQ4	0.99515	interaction
Rv1668c|O53916	RASSF7:ENSP00000344226|E9PM39	0.98802	interaction
Rv1668c|O53916	ERP29:ENSP00000261735|F8VY02	0.77231	interaction
Rv1668c|O53916	EIF3S6:ENSP00000220849|B3KW56	0.80744	interaction
Rv1668c|O53916	HMGN1:ENSP00000370125|H7BXJ5	0.82554	interaction
Rv1668c|O53916	LBH:ENSP00000378733|Q53QV2	0.97004	interaction
Rv1668c|O53916	PELI2:ENSP00000267460|H0YNF4	0.83992	interaction
Rv1668c|O53916	VARS2:ENSP00000441000|B7ZCJ6	0.96788	interaction
Rv1668c|O53916	RPS5:ENSP00000196551|P46782	0.9447	interaction
Rv1668c|O53916	CLN8:ENSP00000328182|Q9UBY8	0.99293	interaction
Rv1668c|O53916	BAD:ENSP00000309103|A0A024R562	0.67155	interaction
Rv1668c|O53916	FAM105B:ENSP00000284274|Q96BN8	0.945	interaction
Rv1668c|O53916	PSMD8:ENSP00000215071|K7EJC1	0.99365	interaction
Rv1668c|O53916	NSUN7:ENSP00000371201|Q8NE18	0.99935	interaction
Rv1668c|O53916	APOA2:ENSP00000356969|V9GYM3	0.93753	interaction
Rv1668c|O53916	CCHCR1:ENSP00000379566|Q5STF0	0.99818	interaction
Rv1668c|O53916	IZUMO3:ENSP00000438895|S4R3E6	0.96145	interaction
rplW:Rv0703|I6WZ49	ETF1:ENSP00000353741|I3L492	0.99013	interaction
rplW:Rv0703|I6WZ49	PIEZO1:ENSP00000301015|Q92508	0.88122	interaction
rplW:Rv0703|I6WZ49	CSHL1:ENSP00000309524|A0A087X0G4	0.97393	interaction
rplW:Rv0703|I6WZ49	PRMT5:ENSP00000319169|H0YJY6	0.79417	interaction
galU:Rv0993|O05576	CTNND2:ENSP00000307134|D6RF55	0.99994	interaction
galU:Rv0993|O05576	DFFA:ENSP00000366237|K7ERT1	0.99998	interaction
galU:Rv0993|O05576	MPI:ENSP00000318318|H3BPP3	0.99847	interaction
galU:Rv0993|O05576	KIAA0028:ENSP00000265537|Q9BQR0	0.99	interaction
galU:Rv0993|O05576	CGB2:ENSP00000352295|H9KV56	0.99854	interaction
galU:Rv0993|O05576	ATP6:ENSP00000354632|H9RB12	0.99966	interaction
galU:Rv0993|O05576	MIGA1:ENSP00000359827|R4GMP2	0.99011	interaction
galU:Rv0993|O05576	CAP1:ENSP00000361878|Q5T0R3	0.97573	interaction
galU:Rv0993|O05576	ATP6V0C:ENSP00000329757|H3BNI4	0.99107	interaction
galU:Rv0993|O05576	ND6:ENSP00000354665|A0A097Q221	0.99024	interaction
galU:Rv0993|O05576	CKLF:ENSP00000264001|Q9UBR5	0.99979	interaction
galU:Rv0993|O05576	SEC61A2:ENSP00000298428|H7C069	0.76556	interaction
galU:Rv0993|O05576	PSMD8:ENSP00000215071|K7EJC1	0.99992	interaction
galU:Rv0993|O05576	CLDN7:ENSP00000353475|K7EP40	0.99885	interaction
galU:Rv0993|O05576	SLC45A3:ENSP00000356113|Q96JT2	0.99583	interaction
galU:Rv0993|O05576	ATP6:ENSP00000354632|A0A059RKH8	0.99966	interaction
galU:Rv0993|O05576	TSACC:ENSP00000357234|Q96A04	0.99105	interaction
galU:Rv0993|O05576	STT3A:ENSP00000376472|P46977	0.9998	interaction
galU:Rv0993|O05576	C2orf44:ENSP00000295148|Q9H6R7	0.99918	interaction
galU:Rv0993|O05576	PNPLA5:ENSP00000216177|B1AHL9	0.74725	interaction
galU:Rv0993|O05576	TCIRG1:ENSP00000265686|Q13488	0.88404	interaction
galU:Rv0993|O05576	MFAP1:ENSP00000267812|P55081	0.97543	interaction
galU:Rv0993|O05576	C1GALT1:ENSP00000223122|C9K0C8	0.94746	interaction
galU:Rv0993|O05576	EVC:ENSP00000264956|E9PCN4	0.99889	interaction
galU:Rv0993|O05576	MCPH1:ENSP00000342924|Q6RAS2	0.99533	interaction
galU:Rv0993|O05576	HLA-C:ENSP00000365402|C0KJY7	0.93943	interaction
galU:Rv0993|O05576	ACYP2:ENSP00000378161|Q53TK7	0.99402	interaction
galU:Rv0993|O05576	PRMT1:ENSP00000406162|E9PMW9	0.68946	interaction
galU:Rv0993|O05576	RPS14:ENSP00000311028|E5RH77	0.99999	interaction
galU:Rv0993|O05576	GALK2:ENSP00000453129|H0YNR7	0.99647	interaction
galU:Rv0993|O05576	ND6:ENSP00000354665|Q0ZEY1	0.99692	interaction
galU:Rv0993|O05576	ATP6:ENSP00000354632|A6ZCZ8	0.99966	interaction
galU:Rv0993|O05576	ST1A5:ENSP00000339221|Q1ET62	0.99744	interaction
galU:Rv0993|O05576	SAMD11:ENSP00000342313|I7FC47	0.99946	interaction
galU:Rv0993|O05576	HCR:ENSP00000379566|A9XAJ0	0.99998	interaction
galU:Rv0993|O05576	ATP6:ENSP00000354632|D7NM56	0.99966	interaction
galU:Rv0993|O05576	ATP6:ENSP00000354632|Q0VXH8	0.99966	interaction
galU:Rv0993|O05576	IMMP2L:ENSP00000329553|Q96T52	0.99543	interaction
galU:Rv0993|O05576	ALG12:ENSP00000333813|H7C4I6	0.99768	interaction
galU:Rv0993|O05576	MBOAT4:ENSP00000314196|E7DVW7	0.99747	interaction
galU:Rv0993|O05576	IMPG2:ENSP00000193391|Q96RP4	0.99927	interaction
galU:Rv0993|O05576	ATP8:ENSP00000355265|A3R095	0.99066	interaction
galU:Rv0993|O05576	PPP2R5C:ENSP00000412324|H0YJ35	0.99987	interaction
galU:Rv0993|O05576	SLC16A5:ENSP00000330141|J3QL40	0.9988	interaction
galU:Rv0993|O05576	ATP6:ENSP00000354632|B2Z592	0.99966	interaction
galU:Rv0993|O05576	DKFZp686G0859:ENSP00000384259|Q63HN5	0.99676	interaction
galU:Rv0993|O05576	HCR:ENSP00000379566|A9XAG8	0.99998	interaction
galU:Rv0993|O05576	ATP6:ENSP00000354632|Q7YED2	0.99966	interaction
galU:Rv0993|O05576	CPVL:ENSP00000265394|C9JLV0	0.8107	interaction
galU:Rv0993|O05576	PSMA6:ENSP00000261479|P60900	0.99487	interaction
galU:Rv0993|O05576	HLA-C:ENSP00000365402|G1EQE2	0.93943	interaction
galU:Rv0993|O05576	OR2AE1:ENSP00000313936|Q8NHA4	0.97396	interaction
galU:Rv0993|O05576	DDOST:ENSP00000364188|P39656	0.99837	interaction
galU:Rv0993|O05576	TATDN3:ENSP00000431376|Q17R31	0.99403	interaction
galU:Rv0993|O05576	ATP6:ENSP00000354632|W0C6A8	0.99966	interaction
galU:Rv0993|O05576	SHMT2:ENSP00000333667|G3V4T0	0.97376	interaction
galU:Rv0993|O05576	HCLS1:ENSP00000320176|F8WEZ6	0.98544	interaction
galU:Rv0993|O05576	PCMT1:ENSP00000356348|F8WAV5	0.99995	interaction
galU:Rv0993|O05576	LARS:ENSP00000377954|Q9P2J5	0.99996	interaction
galU:Rv0993|O05576	ATRIP:ENSP00000323099|Q8WXE1	0.97501	interaction
galU:Rv0993|O05576	HLA-C:ENSP00000365402|G9I2N2	0.93943	interaction
galU:Rv0993|O05576	DPAGT1:ENSP00000346142|A0A024R3H8	0.99995	interaction
galU:Rv0993|O05576	GABRB2:ENSP00000274547|P47870	1	interaction
galU:Rv0993|O05576	ATP6:ENSP00000354632|H9SF77	0.99966	interaction
galU:Rv0993|O05576	HLA-C:ENSP00000365402|C8CH97	0.92364	interaction
galU:Rv0993|O05576	GCG:ENSP00000387662|P01275	0.99996	interaction
galU:Rv0993|O05576	BBOX1:ENSP00000263182|Q1KLS6	0.9885	interaction
galU:Rv0993|O05576	ATP6:ENSP00000354632|R9Y256	0.99966	interaction
LH57_14110:Rv2577|I6Y9Q2	UFM1:ENSP00000239878|P61960	0.96954	interaction
LH57_14110:Rv2577|I6Y9Q2	PIEZO1:ENSP00000301015|Q92508	0.88248	interaction
LH57_14110:Rv2577|I6Y9Q2	BCDIN3D:ENSP00000335201|Q7Z5W3	0.96816	interaction
LH57_14110:Rv2577|I6Y9Q2	TPK1:ENSP00000353165|F8WCM7	0.99959	interaction
Rv1930c|P95284	EIF4E2:ENSP00000258416|B8ZZ50	0.96955	interaction
rplT:Rv1643|I6XYI6	GNG3:ENSP00000294117|P63215	0.93305	interaction
Rv2478c|O53205	ACOT8:ENSP00000217455|O14734	0.74914	interaction
Rv2478c|O53205	HCR:ENSP00000379566|A9XAF5	0.71776	interaction
argR:Rv1657|I6Y736	HCR:ENSP00000379566|A9XAE8	0.99292	interaction
argR:Rv1657|I6Y736	C18orf32:ENSP00000323199|Q8TCD1	0.98122	interaction
argR:Rv1657|I6Y736	CALD1:ENSP00000354826|Q6P707	0.96815	interaction
argR:Rv1657|I6Y736	RPN2:ENSP00000237530|Q5JYR4	0.99962	interaction
argR:Rv1657|I6Y736	MTERF1:ENSP00000248643|C9JNM8	0.96082	interaction
argR:Rv1657|I6Y736	UFM1:ENSP00000239878|P61960	0.99992	interaction
argR:Rv1657|I6Y736	SLC5A6:ENSP00000310208|E7ENG0	0.99181	interaction
argR:Rv1657|I6Y736	G3BP2:ENSP00000352738|D6RBR0	0.99508	interaction
argR:Rv1657|I6Y736	ATP1B4:ENSP00000218008|Q9UN42	0.91676	interaction
argR:Rv1657|I6Y736	DENR:ENSP00000280557|O43583	0.99948	interaction
LH57_07140:Rv1305|I6X0W7	PSMA8:ENSP00000311121|F5GY34	0.86386	interaction
LH57_07140:Rv1305|I6X0W7	RPL22:ENSP00000346088|P35268	0.98539	interaction
LH57_07140:Rv1305|I6X0W7	PIGU:ENSP00000217446|Q9H490	0.8139	interaction
LH57_07140:Rv1305|I6X0W7	ATP5A:ENSP00000377878:ENSP00000348205|Q16733	0.97656	interaction
LH57_07140:Rv1305|I6X0W7	CCAR1:ENSP00000265872|F5H7M9	0.75643	interaction
LH57_07140:Rv1305|I6X0W7	EIF3E:ENSP00000220849|E5RII3	0.99699	interaction
LH57_07140:Rv1305|I6X0W7	ATP6:ENSP00000354632|H9QTU3	0.93109	interaction
LH57_07140:Rv1305|I6X0W7	AFTPH:ENSP00000238855|Q6ULP2	0.73857	interaction
LH57_07140:Rv1305|I6X0W7	SYNPO:ENSP00000377789|A7MD96	0.88049	interaction
LH57_07140:Rv1305|I6X0W7	UGT2B28:ENSP00000334276|Q9BY64	0.99621	interaction
LH57_07140:Rv1305|I6X0W7	PPP2R5C:ENSP00000412324|Q96B13	0.91223	interaction
LH57_07140:Rv1305|I6X0W7	BRINP1:ENSP00000265922|O60477	0.99974	interaction
LH57_07140:Rv1305|I6X0W7	PEX11A:ENSP00000300056|O75192	0.72392	interaction
LH57_07140:Rv1305|I6X0W7	MMP15:ENSP00000219271|H3BT97	0.99644	interaction
LH57_07140:Rv1305|I6X0W7	LIN9:ENSP00000329102|B1B047	0.86484	interaction
LH57_07140:Rv1305|I6X0W7	NIPA1:ENSP00000337452|Q8TAY1	0.9442	interaction
LH57_07140:Rv1305|I6X0W7	HCR:ENSP00000379566|A9XA73	0.99597	interaction
LH57_07140:Rv1305|I6X0W7	PSMA3:ENSP00000216455|P25788	0.99503	interaction
LH57_07140:Rv1305|I6X0W7	INSIG2:ENSP00000245787|Q9Y5U4	0.99813	interaction
LH57_07140:Rv1305|I6X0W7	ATP6:ENSP00000354632|D6BZN8	0.93109	interaction
LH57_07140:Rv1305|I6X0W7	DKFZp779I1240:ENSP00000351695|Q68D36	0.84869	interaction
LH57_07140:Rv1305|I6X0W7	ATP6:ENSP00000354632|E5E1Q1	0.93109	interaction
LH57_07140:Rv1305|I6X0W7	MRPL37:ENSP00000354086|Q9BZE1	0.89473	interaction
LH57_07140:Rv1305|I6X0W7	OFCC1:ENSP00000419718|Q8IZS5	0.80021	interaction
LH57_07140:Rv1305|I6X0W7	ATP6:ENSP00000354632|Q15IL5	0.93109	interaction
LH57_07140:Rv1305|I6X0W7	DDX11:ENSP00000384703|F5GYY1	0.96731	interaction
LH57_07140:Rv1305|I6X0W7	EIF3E:ENSP00000220849|H0YAW4	0.9984	interaction
LH57_07140:Rv1305|I6X0W7	RGP1:ENSP00000367318|Q92546	0.95999	interaction
LH57_07140:Rv1305|I6X0W7	SLC4A7:ENSP00000295736|H7C3C4	0.98163	interaction
LH57_07140:Rv1305|I6X0W7	DKFZp451M2318:ENSP00000365920|Q86T81	0.97936	interaction
LH57_07140:Rv1305|I6X0W7	HBB:ENSP00000333994|Q6VFQ6	0.9557	interaction
LH57_07140:Rv1305|I6X0W7	NTS:ENSP00000256010|Q6FH20	0.99955	interaction
LH57_07140:Rv1305|I6X0W7	MOCS1:ENSP00000362282|Q5TCE5	0.78632	interaction
LH57_07140:Rv1305|I6X0W7	BBS10:ENSP00000376946|A0A077QPL9	0.92044	interaction
LH57_07140:Rv1305|I6X0W7	APOC1:ENSP00000252491|P02654	0.9959	interaction
LH57_07140:Rv1305|I6X0W7	CALD1:ENSP00000354826|Q6P707	0.99858	interaction
LH57_07140:Rv1305|I6X0W7	ATP6:ENSP00000354632|W8D9J2	0.93109	interaction
LH57_07140:Rv1305|I6X0W7	F8:ENSP00000353393|Q003V6	0.84977	interaction
LH57_07140:Rv1305|I6X0W7	CHRNA1:ENSP00000261007|F8WDS3	0.98265	interaction
LH57_07140:Rv1305|I6X0W7	SGOL1:ENSP00000263753|B5BUA4	0.99929	interaction
LH57_07140:Rv1305|I6X0W7	MGME1:ENSP00000366939|Q9BQP7	0.69912	interaction
proA:Rv2427c|I6Y999	SS18:ENSP00000414516|A0A024RC40	0.98627	interaction
proA:Rv2427c|I6Y999	MTAP:ENSP00000369519|B4DUC8	0.98262	interaction
proA:Rv2427c|I6Y999	STIL:ENSP00000360944|Q15468	0.61519	interaction
recC:Rv0631c|I6X9G0	ACTG1:ENSP00000331514|P63261	0.97497	interaction
recC:Rv0631c|I6X9G0	MRPL37:ENSP00000354086|H0Y4J2	0.71849	interaction
recC:Rv0631c|I6X9G0	FAM214A:ENSP00000261844|Q32MH5	0.96564	interaction
recC:Rv0631c|I6X9G0	UTY:ENSP00000328939|F4MHD4	0.78477	interaction
recC:Rv0631c|I6X9G0	AXUD1:ENSP00000273153|A0A024R2N7	0.94194	interaction
recC:Rv0631c|I6X9G0	MTAP:ENSP00000385916|J3QSB7	0.99273	interaction
recC:Rv0631c|I6X9G0	SLC4A7:ENSP00000295736|H7C3C4	0.99674	interaction
recC:Rv0631c|I6X9G0	SPAG4:ENSP00000363391|Q9NPE6	0.96665	interaction
recC:Rv0631c|I6X9G0	RARRES2:ENSP00000223271|C9J8S2	0.96037	interaction
recC:Rv0631c|I6X9G0	HAS1:ENSP00000222115|D2N2G5	0.95215	interaction
recC:Rv0631c|I6X9G0	RPL23:ENSP00000377865|P62829	0.99942	interaction
recC:Rv0631c|I6X9G0	RAB3GAP1:ENSP00000411418|Q15042	0.98466	interaction
recC:Rv0631c|I6X9G0	KNSTRN:ENSP00000249776|H0YNN6	0.96656	interaction
recC:Rv0631c|I6X9G0	TFB1M:ENSP00000356134|E5KTM5	0.98865	interaction
recC:Rv0631c|I6X9G0	PPAPDC1B:ENSP00000392553|Q8NEB5	0.79829	interaction
recC:Rv0631c|I6X9G0	SCGB2A1:ENSP00000244930|O75556	0.90027	interaction
recC:Rv0631c|I6X9G0	C9orf3:ENSP00000364464|H0Y7M4	0.83952	interaction
recC:Rv0631c|I6X9G0	PAIP2:ENSP00000265192|Q9BPZ3	0.97895	interaction
recC:Rv0631c|I6X9G0	ATG4B:ENSP00000384259|C9J1C1	0.99675	interaction
recC:Rv0631c|I6X9G0	ADIG:ENSP00000434385|A2A2E7	0.95179	interaction
recC:Rv0631c|I6X9G0	FAM53C:ENSP00000239906|Q9NYF3	0.95818	interaction
recC:Rv0631c|I6X9G0	DKFZp779G2251:ENSP00000349595|Q7Z6E5	0.80121	interaction
hemD:Rv0511|Q6MX34	FAM86C1:ENSP00000352182|Q9NVL1	0.99978	interaction
hemD:Rv0511|Q6MX34	GNG3:ENSP00000294117|P63215	0.89479	interaction
hemD:Rv0511|Q6MX34	PIEZO1:ENSP00000301015|Q92508	0.99767	interaction
hemD:Rv0511|Q6MX34	LST1:ENSP00000365261|Q2HNT4	0.61396	interaction
hemD:Rv0511|Q6MX34	TRMT11:ENSP00000333934|Q7Z4G4	0.95821	interaction
hemD:Rv0511|Q6MX34	ACSS2:ENSP00000253382|H0UIA1	0.76803	interaction
fadD24:Rv1529|O53903	GABRB3:ENSP00000295454:ENSP00000274547:ENSP00000299267|H0YJU6	0.87113	interaction
fadD24:Rv1529|O53903	ATP7B:ENSP00000242839|G1FFE9	0.99907	interaction
fadD24:Rv1529|O53903	SLC13A5:ENSP00000406220|I3L424	0.9766	interaction
fadD24:Rv1529|O53903	FAM214A:ENSP00000261844|Q32MH5	0.97308	interaction
fadD24:Rv1529|O53903	APOC3:ENSP00000227667|B0YIW2	0.99928	interaction
fadD24:Rv1529|O53903	EIF3C:ENSP00000370258|H3BPE4	0.9243	interaction
fadD24:Rv1529|O53903	DOK3:ENSP00000349727|Q7L591	0.85483	interaction
fadD24:Rv1529|O53903	CRISP2:ENSP00000339155|P16562	0.98413	interaction
fadD24:Rv1529|O53903	INSIG1:ENSP00000344741|H7C5L3	0.98866	interaction
fadD24:Rv1529|O53903	EIF4E3:ENSP00000393324|C9JUY2	0.95259	interaction
fadD24:Rv1529|O53903	PSMD3:ENSP00000264639|O43242	0.94487	interaction
fadD24:Rv1529|O53903	TCF20:ENSP00000352463|Q9UGU0	0.99706	interaction
LH57_06685:Rv1221|L7N676	IL2:ENSP00000226730|Q6NZ93	0.99429	interaction
LH57_06685:Rv1221|L7N676	GCSH:ENSP00000319531|H3BNV1	0.71096	interaction
LH57_06685:Rv1221|L7N676	TAOK3:ENSP00000376317|G3V1Q8	0.98479	interaction
LH57_06685:Rv1221|L7N676	CTSA:ENSP00000361562|X6R5C5	0.75387	interaction
LH57_06685:Rv1221|L7N676	GABRB3:ENSP00000295454:ENSP00000274547:ENSP00000299267|H0YJU6	0.99112	interaction
LH57_06685:Rv1221|L7N676	TREM2:ENSP00000362205|Q9NZC2	0.98192	interaction
LH57_06685:Rv1221|L7N676	RPLP1:ENSP00000346037|Q6ICQ4	0.9901	interaction
LH57_06685:Rv1221|L7N676	PIGT:ENSP00000279036|Q969N2	0.99032	interaction
LH57_06685:Rv1221|L7N676	ACYP1:ENSP00000238618|P07311	0.62625	interaction
LH57_06685:Rv1221|L7N676	MAP2:ENSP00000353508|E7EV03	0.99972	interaction
LH57_06685:Rv1221|L7N676	hCG_2044638:ENSP00000364180|A0A024RCP6	0.982	interaction
LH57_06685:Rv1221|L7N676	SH3BP5:ENSP00000373301|C9JNW0	0.89511	interaction
LH57_06685:Rv1221|L7N676	DPH5:ENSP00000359127|Q96DC6	0.99416	interaction
LH57_06685:Rv1221|L7N676	SLC14A1:ENSP00000390637|F6L6Y5	0.86369	interaction
LH57_06685:Rv1221|L7N676	ATP6AP1:ENSP00000358777|F2Z3L8	0.97855	interaction
LH57_06685:Rv1221|L7N676	GPR162:ENSP00000311528|J3KPJ9	0.97281	interaction
LH57_06685:Rv1221|L7N676	GABRA5:ENSP00000335592|G3V296	0.95927	interaction
LH57_06685:Rv1221|L7N676	PCSK7:ENSP00000325917|E9PMC0	0.99985	interaction
LH57_06685:Rv1221|L7N676	DNTTIP2:ENSP00000411010|Q5QJE6	0.96252	interaction
LH57_06685:Rv1221|L7N676	SLCO2A1:ENSP00000311291|F8W9W8	0.867	interaction
LH57_06685:Rv1221|L7N676	G3BP2:ENSP00000352738|D6R9A4	0.98847	interaction
atpB:Rv1304|I6YA72	TMEM63C:ENSP00000298351|Q9P1W3	0.95572	interaction
atpB:Rv1304|I6YA72	APOL1:ENSP00000317674|U5LKC6	0.61931	interaction
atpB:Rv1304|I6YA72	EIF5B:ENSP00000289371|D3DVI5	0.99629	interaction
atpB:Rv1304|I6YA72	MTERF:ENSP00000248643|Q99551	0.77163	interaction
atpB:Rv1304|I6YA72	METTL20:ENSP00000350353|Q8IXQ9	0.98956	interaction
atpB:Rv1304|I6YA72	ADFP:ENSP00000276914|Q6FHZ7	0.91922	interaction
atpB:Rv1304|I6YA72	EIF4G1:ENSP00000338020|Q96I65	0.97499	interaction
atpB:Rv1304|I6YA72	DSCR1L2:ENSP00000363516|A0A024RAH2	0.73328	interaction
atpB:Rv1304|I6YA72	PAIP2B:ENSP00000244221|Q9ULR5	0.98762	interaction
atpB:Rv1304|I6YA72	GPR162:ENSP00000311528|J3KPJ9	0.94496	interaction
atpB:Rv1304|I6YA72	DHDDS:ENSP00000353104|E9PL99	0.99015	interaction
atpB:Rv1304|I6YA72	DCDC1:ENSP00000389792|P59894	0.99951	interaction
atpB:Rv1304|I6YA72	APOC3:ENSP00000227667|P02656	0.99979	interaction
atpB:Rv1304|I6YA72	GCNT7:ENSP00000243913|A0A087WZE6	0.99728	interaction
atpB:Rv1304|I6YA72	SMCO4:ENSP00000298966|Q9NRQ5	0.54786	interaction
atpB:Rv1304|I6YA72	KNSTRN:ENSP00000249776|H0YNN6	0.70437	interaction
atpB:Rv1304|I6YA72	GABRB2:ENSP00000274547|P47870	0.99977	interaction
atpB:Rv1304|I6YA72	IKBKAP:ENSP00000363779|H0YDF3	0.57635	interaction
atpB:Rv1304|I6YA72	SLC23A2:ENSP00000344322|H0Y544	0.73918	interaction
atpB:Rv1304|I6YA72	DOCK8:ENSP00000408464|A2A370	0.92956	interaction
atpB:Rv1304|I6YA72	BRIP1:ENSP00000259008|J3KS24	0.83386	interaction
atpB:Rv1304|I6YA72	TOM7:ENSP00000351214|Q75MR5	0.99202	interaction
atpB:Rv1304|I6YA72	ATP1B1:ENSP00000356789|Q58I20	0.99818	interaction
atpB:Rv1304|I6YA72	GABRB2:ENSP00000274547|D1M715	0.98138	interaction
atpB:Rv1304|I6YA72	SEC11L1:ENSP00000268220|A0A024RC78	0.97333	interaction
atpB:Rv1304|I6YA72	PKIB:ENSP00000346227|Q9C010	0.96765	interaction
atpB:Rv1304|I6YA72	VARS:ENSP00000364815|P26640	0.8757	interaction
Rv1879|O07751	ATP1B3:ENSP00000286371|P54709	0.99132	interaction
LH57_16130:Rv2958c|I6YET3	PTS:ENSP00000280362|E9PNN3	0.99909	interaction
LH57_16130:Rv2958c|I6YET3	KISS1:ENSP00000356162|Q15726	0.90702	interaction
LH57_16130:Rv2958c|I6YET3	MB:ENSP00000352835|U6FIU7	0.69137	interaction
LH57_16130:Rv2958c|I6YET3	PSMF1:ENSP00000327704|Q92530	0.88143	interaction
LH57_16130:Rv2958c|I6YET3	NOA1:ENSP00000264230|Q8NC60	0.76538	interaction
LH57_16130:Rv2958c|I6YET3	MPHOSPH6:ENSP00000258169|Q99547	0.96463	interaction
LH57_16130:Rv2958c|I6YET3	CARD18:ENSP00000436691|G5EA35	0.86291	interaction
LH57_16130:Rv2958c|I6YET3	GNG7:ENSP00000371594|O60262	0.98307	interaction
LH57_16130:Rv2958c|I6YET3	SOGA3:ENSP00000357251|Q5TF21	0.99761	interaction
LH57_16130:Rv2958c|I6YET3	SLC33A1:ENSP00000352456|O00400	0.84463	interaction
LH57_16130:Rv2958c|I6YET3	PIGZ:ENSP00000413405|C9JQX2	0.96788	interaction
LH57_16130:Rv2958c|I6YET3	GNPDA1:ENSP00000311876|P46926	0.9742	interaction
LH57_16130:Rv2958c|I6YET3	C12orf43:ENSP00000288757|Q96C57	0.75029	interaction
LH57_16130:Rv2958c|I6YET3	C1orf172:ENSP00000319179|Q8NAX2	0.85835	interaction
LH57_16130:Rv2958c|I6YET3	CALCA:ENSP00000331746|P01258	0.99277	interaction
LH57_16130:Rv2958c|I6YET3	MTRF1L:ENSP00000356202|H2KNE8	0.85473	interaction
LH57_16130:Rv2958c|I6YET3	TRMT2B:ENSP00000362026|Q96GJ1	0.7797	interaction
LH57_19375:Rv3552|I6YGG8	CLN6:ENSP00000456336|Q9NWW5	0.96482	interaction
LH57_19375:Rv3552|I6YGG8	ACOT8:ENSP00000217455|Q9BR14	0.99788	interaction
LH57_19375:Rv3552|I6YGG8	METTL10:ENSP00000455755|G3V238	0.86611	interaction
LH57_19375:Rv3552|I6YGG8	HCR:ENSP00000379566|A9XAE4	0.9763	interaction
LH57_19375:Rv3552|I6YGG8	EXOC3L4:ENSP00000369409|H0YNJ4	0.85459	interaction
LH57_19375:Rv3552|I6YGG8	APOLD1:ENSP00000454511|Q96LR9	0.71458	interaction
LH57_19375:Rv3552|I6YGG8	FAM83H:ENSP00000373565|Q6ZRV2	0.81107	interaction
LH57_19375:Rv3552|I6YGG8	METTL5:ENSP00000260953|B8ZZE3	0.99707	interaction
LH57_19375:Rv3552|I6YGG8	HELLS:ENSP00000239027|Q76H82	0.98059	interaction
LH57_19375:Rv3552|I6YGG8	SAMD11:ENSP00000342313|Q5SV95	0.93728	interaction
LH57_19375:Rv3552|I6YGG8	GLRA2:ENSP00000218075|C9JBL4	0.77427	interaction
LH57_19375:Rv3552|I6YGG8	PRDM11:ENSP00000263765|Q9NQV5	0.79906	interaction
LH57_19375:Rv3552|I6YGG8	DDN:ENSP00000390590|O94850	0.9213	interaction
LH57_19375:Rv3552|I6YGG8	PDGFRB:ENSP00000261799|E5RJ14	0.92989	interaction
LH57_19375:Rv3552|I6YGG8	NNAT:ENSP00000062104|Q16517	0.92291	interaction
LH57_16865:Rv3089|I6XG57	METTL5:ENSP00000260953|B8ZZC8	0.9889	interaction
LH57_16865:Rv3089|I6XG57	GABRA2:ENSP00000348897|H0Y9V8	0.73565	interaction
LH57_16865:Rv3089|I6XG57	DHDDS:ENSP00000353104|E9PKJ5	0.79483	interaction
LH57_16865:Rv3089|I6XG57	ATP7B:ENSP00000242839|G1FFF1	0.98582	interaction
LH57_16865:Rv3089|I6XG57	FAM162A:ENSP00000419088|Q96A26	0.92175	interaction
LH57_16865:Rv3089|I6XG57	KCNE3:ENSP00000310557|E9PN03	0.99245	interaction
clpS:Rv1331|I6XXQ6	KCNMB4:ENSP00000258111|H0YC85	0.71682	interaction
clpS:Rv1331|I6XXQ6	AUP1:ENSP00000366748|Q9Y679	0.98886	interaction
clpS:Rv1331|I6XXQ6	FBXO11:ENSP00000384823|B5MCV6	0.90111	interaction
clpS:Rv1331|I6XXQ6	LOC151242:ENSP00000386359|Q53TF4	0.97338	interaction
clpS:Rv1331|I6XXQ6	LST1:ENSP00000365261|Q2HNT4	0.87078	interaction
clpS:Rv1331|I6XXQ6	MOGAT2:ENSP00000198801|Q3SYC2	0.96138	interaction
clpS:Rv1331|I6XXQ6	DCTN5:ENSP00000300087|Q9BTE1	0.8856	interaction
clpS:Rv1331|I6XXQ6	BSCL2:ENSP00000354032|E9PR78	0.86346	interaction
clpS:Rv1331|I6XXQ6	ZFAND2B:ENSP00000289528|Q8WV99	0.85331	interaction
clpS:Rv1331|I6XXQ6	NOL11:ENSP00000253247|Q9H8H0	0.97222	interaction
clpS:Rv1331|I6XXQ6	DAD1:ENSP00000250498|P61803	0.98291	interaction
clpS:Rv1331|I6XXQ6	POLR2M:ENSP00000369943|P0CAP2	0.92239	interaction
clpS:Rv1331|I6XXQ6	SLC4A2:ENSP00000405600|C9J035	0.77958	interaction
clpS:Rv1331|I6XXQ6	MGAM:ENSP00000447378|A0A024R7A5	0.969	interaction
LH57_02965:Rv0554|I6WYP8	ASS1:ENSP00000253004|P00966	0.94598	interaction
LH57_02965:Rv0554|I6WYP8	TULP4:ENSP00000356064|A0A087WYH3	0.78408	interaction
LH57_02965:Rv0554|I6WYP8	CRYBB2:ENSP00000381273|P43320	0.78022	interaction
LH57_02965:Rv0554|I6WYP8	MRM1:ENSP00000250156|Q6IN84	0.98127	interaction
LH57_02965:Rv0554|I6WYP8	DMAP1:ENSP00000312697|Q9NPF5	0.94197	interaction
LH57_02965:Rv0554|I6WYP8	ATG4C:ENSP00000322159|Q05D29	0.89419	interaction
lipB:Rv2217|I6X3L9	APOC3:ENSP00000227667|A3KPE2	0.99865	interaction
lipB:Rv2217|I6X3L9	BHLHB9:ENSP00000354675|Q6PI77	0.98736	interaction
lipB:Rv2217|I6X3L9	EEF1G:ENSP00000331901|P26641	0.86717	interaction
lipB:Rv2217|I6X3L9	GSTP1:ENSP00000381607|B2C310	0.71959	interaction
lipB:Rv2217|I6X3L9	HLA-DQB1:ENSP00000382034|L0BXT5	0.80116	interaction
lipB:Rv2217|I6X3L9	UGP2:ENSP00000338703|C9JUW1	0.82466	interaction
lipB:Rv2217|I6X3L9	APRT:ENSP00000367615|H3BQB1	0.86215	interaction
lipB:Rv2217|I6X3L9	KLB:ENSP00000257408|Q49AQ7	0.66731	interaction
lipB:Rv2217|I6X3L9	GBA3:ENSP00000471397|Q9H227	0.88261	interaction
lipB:Rv2217|I6X3L9	IRS2:ENSP00000365016|Q9Y4H2	0.81422	interaction
lipB:Rv2217|I6X3L9	TCP11:ENSP00000308708|Q8WWU5	0.8243	interaction
LH57_05355:Rv0982|I6WZY6	ATP7B:ENSP00000242839|G8FXH4	0.99983	interaction
LH57_05355:Rv0982|I6WZY6	EIF5B:ENSP00000289371|D3DVI5	0.99486	interaction
LH57_05355:Rv0982|I6WZY6	HEL-S-20:ENSP00000403536|V9HWB2	0.99999	interaction
LH57_05355:Rv0982|I6WZY6	TFG:ENSP00000240851|Q05BK6	0.9961	interaction
LH57_05355:Rv0982|I6WZY6	hCG_1992840:ENSP00000363411|D3DQV2	0.99965	interaction
LH57_05355:Rv0982|I6WZY6	PLXNC1:ENSP00000258526|B4DHQ7	0.99945	interaction
LH57_05355:Rv0982|I6WZY6	FXYD2:ENSP00000292079|P54710	0.98189	interaction
LH57_12230:Rv2243|I6YCX1	ATP6AP1:ENSP00000358777|A6QRJ1	0.70942	interaction
LH57_12230:Rv2243|I6YCX1	BHMT:ENSP00000274353|Q93088	0.98247	interaction
Rv0567|O53764	PSMD3:ENSP00000264639|O43242	0.87084	interaction
Rv0567|O53764	HTR3C:ENSP00000322617|Q8WXA8	0.97084	interaction
Rv0567|O53764	GSS:ENSP00000216951|P48637	0.99452	interaction
Rv0567|O53764	RB1:ENSP00000267163|Q6LE82	0.93645	interaction
Rv0567|O53764	ATP7B:ENSP00000242839|G1FFF1	0.85742	interaction
Rv2182c|O53516	CFDP1:ENSP00000457654|Q9UEE9	0.84087	interaction
LH57_06640:Rv1212c|I6X0M5	SCPEP1:ENSP00000262288|I3L506	0.96858	interaction
LH57_06640:Rv1212c|I6X0M5	CCDC85C:ENSP00000369592|A6NKD9	0.89687	interaction
LH57_06640:Rv1212c|I6X0M5	BEST1:ENSP00000399709|E9PMB5	0.67592	interaction
LH57_06640:Rv1212c|I6X0M5	RAB3GAP2:ENSP00000351832|F8WDJ2	0.80137	interaction
LH57_06640:Rv1212c|I6X0M5	EI24:ENSP00000278903|O14681	0.99808	interaction
LH57_06640:Rv1212c|I6X0M5	ATG4D:ENSP00000311318|K7EPJ0	0.95246	interaction
LH57_06640:Rv1212c|I6X0M5	ACSM2A:ENSP00000219054|F5GWL3	0.98967	interaction
LH57_06640:Rv1212c|I6X0M5	TMEM37:ENSP00000303148|Q8WXS4	0.89479	interaction
LH57_06640:Rv1212c|I6X0M5	NCEH1:ENSP00000442464|H7C046	0.94861	interaction
LH57_12490:Rv2294|I6Y0E4	TMEM109:ENSP00000227525|Q9BVC6	0.88592	interaction
LH57_12490:Rv2294|I6Y0E4	MFSD14C:ENSP00000364371|R4GN14	0.93509	interaction
LH57_12490:Rv2294|I6Y0E4	CPSF2:ENSP00000298875|G3V5T3	0.84485	interaction
LH57_12490:Rv2294|I6Y0E4	SLC39A10:ENSP00000352655|Q9ULF5	0.97874	interaction
LH57_12490:Rv2294|I6Y0E4	RSL1D1:ENSP00000460871|A0PJ61	0.99977	interaction
LH57_12490:Rv2294|I6Y0E4	ETF1:ENSP00000353741|I3L492	0.99972	interaction
LH57_12490:Rv2294|I6Y0E4	NTS:ENSP00000256010|P30990	0.99533	interaction
LH57_12490:Rv2294|I6Y0E4	SLC4A3:ENSP00000273063|H7C160	0.99585	interaction
LH57_12490:Rv2294|I6Y0E4	G3BP2:ENSP00000352738|D6R9X5	0.9243	interaction
LH57_12490:Rv2294|I6Y0E4	DMAP1:ENSP00000312697|Q9NPF5	0.83177	interaction
LH57_12490:Rv2294|I6Y0E4	NCKAP5L:ENSP00000337998|Q9HCH0	0.911	interaction
LH57_14365:Rv2625c|I6Y9V1	DNPH1:ENSP00000230431|O43598	0.99999	interaction
Rv2160A|L0TBP1	ACSF3:ENSP00000320646|F5H5A1	0.85904	interaction
Rv2160A|L0TBP1	TBRG1:ENSP00000409016|Q3YBR2	0.99877	interaction
Rv2160A|L0TBP1	ERO1B:ENSP00000346635|Q5TAE8	0.98622	interaction
Rv2160A|L0TBP1	MTAP:ENSP00000385916|J3QSB7	0.93806	interaction
Rv2160A|L0TBP1	DPAGT1:ENSP00000346142|Q9H3H5	0.66774	interaction
Rv2160A|L0TBP1	AIM1:ENSP00000358062|Q9Y4K1	0.81769	interaction
Rv2160A|L0TBP1	EIF4ENIF1:ENSP00000328103|A0A024R1K0	0.98144	interaction
Rv2160A|L0TBP1	SYT-SSX1:ENSP00000414516|A4PIV7	0.83315	interaction
nrp:Rv0101|Q10896	CMTM7:ENSP00000335605|Q96FZ5	0.97662	interaction
nrp:Rv0101|Q10896	HEXA:ENSP00000268097|G3XL81	0.97379	interaction
nrp:Rv0101|Q10896	TMEM150A:ENSP00000334708|Q86TG1	0.84796	interaction
nrp:Rv0101|Q10896	NOB1:ENSP00000268802|Q9ULX3	0.99833	interaction
nrp:Rv0101|Q10896	ASIP:ENSP00000364092|P42127	0.99544	interaction
nrp:Rv0101|Q10896	APBA2:ENSP00000453144|H0YMS0	0.87922	interaction
nrp:Rv0101|Q10896	HBB:ENSP00000333994|Q6VFQ5	0.691	interaction
nrp:Rv0101|Q10896	C19orf10:ENSP00000262947|Q969H8	0.96309	interaction
nrp:Rv0101|Q10896	ACSM2B:ENSP00000327453|H3BM61	0.9629	interaction
nrp:Rv0101|Q10896	FXYD4:ENSP00000363575|P59646	0.90818	interaction
nrp:Rv0101|Q10896	FRS2:ENSP00000299293|Q8WU20	0.84099	interaction
dsbF:Rv1677|I6XYM2	LCE1C:ENSP00000357757|Q5T751	0.58416	interaction
dsbF:Rv1677|I6XYM2	EIF3H:ENSP00000429931|E5RJT0	0.99558	interaction
dsbF:Rv1677|I6XYM2	GSTT2:ENSP00000215780|P0CG29	0.94318	interaction
dacB1:Rv3330|O53380	SLC16A6:ENSP00000319991|A0A024R8J3	0.9972	interaction
dacB1:Rv3330|O53380	FGD4:ENSP00000394487|H0YDQ0	0.7114	interaction
dacB1:Rv3330|O53380	FASTKD3:ENSP00000264669|Q14CZ7	0.66226	interaction
dacB1:Rv3330|O53380	PHF7:ENSP00000333024|Q9BWX1	0.99876	interaction
dacB1:Rv3330|O53380	CTU1:ENSP00000390011|Q7Z7A3	0.94507	interaction
dacB1:Rv3330|O53380	TRAPPC1:ENSP00000302783|I3L1R8	0.93854	interaction
dacB1:Rv3330|O53380	UGT3A1:ENSP00000274278|B7Z8Q8	0.7339	interaction
dacB1:Rv3330|O53380	nma:ENSP00000364683|Q9NXZ6	0.9939	interaction
dacB1:Rv3330|O53380	PSAT1:ENSP00000365773|A0A024R222	0.98752	interaction
dacB1:Rv3330|O53380	ACSM1:ENSP00000301956|Q08AH1	0.99713	interaction
dacB1:Rv3330|O53380	SLC23A2:ENSP00000344322|Q9UGH3	0.98771	interaction
dacB1:Rv3330|O53380	HL14:ENSP00000215909|Q15954	0.74034	interaction
dacB1:Rv3330|O53380	DIMT1:ENSP00000199320|Q9UNQ2	0.99998	interaction
dacB1:Rv3330|O53380	DDX11:ENSP00000384703|F6WZM0	0.72223	interaction
dacB1:Rv3330|O53380	ACYP2:ENSP00000378161|E9PF46	0.60522	interaction
dacB1:Rv3330|O53380	CACNA2D2:ENSP00000418081|Q9NY47	0.60766	interaction
dacB1:Rv3330|O53380	G3BP2:ENSP00000352738|D6R9X5	0.98581	interaction
dacB1:Rv3330|O53380	AKAP12:ENSP00000253332|Q02952	0.99005	interaction
dacB1:Rv3330|O53380	IREB2:ENSP00000258886|H0YLE0	0.90005	interaction
dacB1:Rv3330|O53380	NIPAL1:ENSP00000295461|H0Y8W0	0.94172	interaction
dacB1:Rv3330|O53380	MRAP:ENSP00000306697|Q8TCY5	0.90362	interaction
dacB1:Rv3330|O53380	BCR/ABL:ENSP00000303507|A9UF08	0.99884	interaction
dacB1:Rv3330|O53380	TK2:ENSP00000414334|A4IF54	0.99875	interaction
dacB1:Rv3330|O53380	FPGT:ENSP00000359935|O14772	0.87079	interaction
dacB1:Rv3330|O53380	CCDC64B:ENSP00000373998|A1A5D9	0.99743	interaction
dacB1:Rv3330|O53380	GGPS1:ENSP00000282841|C9J6G3	0.89619	interaction
lipQ:Rv2485c|I6Y9F7	ACY1:ENSP00000420487|Q03154	0.93696	interaction
lipQ:Rv2485c|I6Y9F7	PCMTD1:ENSP00000353739|A0A024R7U8	0.7613	interaction
lipQ:Rv2485c|I6Y9F7	INSIG2:ENSP00000245787|A0A0C4DGZ4	0.84065	interaction
lipQ:Rv2485c|I6Y9F7	RPL23:ENSP00000377865|P62829	0.96117	interaction
lipQ:Rv2485c|I6Y9F7	ATP6V1G3:ENSP00000281087|Q96LB4	0.63705	interaction
lipQ:Rv2485c|I6Y9F7	RCE1:ENSP00000309163|Q9Y256	0.63499	interaction
lipQ:Rv2485c|I6Y9F7	FRAT1:ENSP00000360060|Q92837	0.99716	interaction
lipQ:Rv2485c|I6Y9F7	LEMD3:ENSP00000308369|A0A024RBB9	0.93743	interaction
lipQ:Rv2485c|I6Y9F7	PCSK1:ENSP00000308024|P29120	0.9998	interaction
lipQ:Rv2485c|I6Y9F7	KLB:ENSP00000257408|Q86Z14	0.90876	interaction
LH57_02375:Rv0445c|I6Y7U2	SLC13A5:ENSP00000406220|I3L424	0.94134	interaction
LH57_02375:Rv0445c|I6Y7U2	INSIG2:ENSP00000245787|A0A024RAI2	0.94623	interaction
LH57_02375:Rv0445c|I6Y7U2	G6PD:ENSP00000377192|Q0PHS3	0.75606	interaction
LH57_02375:Rv0445c|I6Y7U2	TTLL5:ENSP00000298832|Q2TAY9	0.98423	interaction
LH57_02375:Rv0445c|I6Y7U2	PHOSPHO1:ENSP00000406909|D6RB58	0.73481	interaction
LH57_02375:Rv0445c|I6Y7U2	GCNT3:ENSP00000379377|A0A024R5T9	0.88748	interaction
LH57_02375:Rv0445c|I6Y7U2	MUM1:ENSP00000345789|K7ES53	0.92685	interaction
LH57_02375:Rv0445c|I6Y7U2	PPP4C:ENSP00000279387|A0A024R625	0.98628	interaction
LH57_02375:Rv0445c|I6Y7U2	SLC16A7:ENSP00000261187|F8VVU7	0.91775	interaction
LH57_02375:Rv0445c|I6Y7U2	SLC39A4:ENSP00000301305|Q6P5W5	0.90102	interaction
Rv0195|O53646	EIF4E3:ENSP00000393324|C9J7Z6	0.9778	interaction
Rv0195|O53646	CCDC64B:ENSP00000373998|A1A5D9	0.96002	interaction
Rv0195|O53646	FAM110A:ENSP00000246100|Q9BQ89	0.90904	interaction
Rv0195|O53646	PLA2G16:ENSP00000320337|P53816	0.99738	interaction
Rv0195|O53646	COMT:ENSP00000354511|F2WW53	0.77965	interaction
Rv0195|O53646	MTAP:ENSP00000369519|Q6FHP1	0.99931	interaction
Rv0195|O53646	G6PD:ENSP00000377192|E9PD92	0.97123	interaction
Rv0195|O53646	CIDEB:ENSP00000258807|G3V4E2	0.80687	interaction
tsnR:Rv1644|P94978	FTSJ2:ENSP00000242257|Q1WWK4	0.99413	interaction
ruvC:Rv2594c|I6XEP2	EIF4E1B:ENSP00000323714|A6NMX2	0.99583	interaction
ruvC:Rv2594c|I6XEP2	ADGB:ENSP00000381036|H0YBE5	0.84694	interaction
ruvC:Rv2594c|I6XEP2	TOR3A:ENSP00000356599|F2Z3J4	0.97845	interaction
ruvC:Rv2594c|I6XEP2	GABRG2:ENSP00000410732|E5RGJ0	0.87884	interaction
ruvC:Rv2594c|I6XEP2	HSPA9:ENSP00000297185|D6RA73	0.96574	interaction
ruvC:Rv2594c|I6XEP2	NCKAP5L:ENSP00000337998|Q9HCH0	0.91154	interaction
ruvC:Rv2594c|I6XEP2	ATG7:ENSP00000346437|H7BZ92	0.62029	interaction
ruvC:Rv2594c|I6XEP2	EIF3C:ENSP00000370258|Q3B7B9	0.92106	interaction
LH57_07220:Rv1318c|I6XB78	SPHAR:ENSP00000355649|Q15513	0.6749	interaction
LH57_03000:Rv0561c|I6XVL6	MTAP:ENSP00000369519|Q6FHT1	0.9819	interaction
cwlM:Rv3915|L7N653	BHMT:ENSP00000274353|Q93088	0.99993	interaction
cwlM:Rv3915|L7N653	ATP1B2:ENSP00000250111|P14415	1	interaction
cwlM:Rv3915|L7N653	DKFZp686F05233:ENSP00000373301|Q6MZG3	0.93952	interaction
cwlM:Rv3915|L7N653	ATP7B:ENSP00000242839|A6YQZ0	0.99976	interaction
cwlM:Rv3915|L7N653	AKAP12:ENSP00000253332|Q86TJ9	0.99182	interaction
cwlM:Rv3915|L7N653	P4HA2:ENSP00000166534|C9JIG4	0.84109	interaction
cwlM:Rv3915|L7N653	G3BP2:ENSP00000352738|D6R9A4	0.98219	interaction
cwlM:Rv3915|L7N653	MUT:ENSP00000274813|S4UNR5	0.93075	interaction
cwlM:Rv3915|L7N653	TMCC2:ENSP00000350718|Q7Z6C6	0.96387	interaction
cwlM:Rv3915|L7N653	CRIPAK:ENSP00000323978|Q8N1N5	0.92956	interaction
cwlM:Rv3915|L7N653	SLCO2B1:ENSP00000289575|E9PRW4	0.97649	interaction
cwlM:Rv3915|L7N653	PSMG1:ENSP00000329915|F8WBH7	0.89624	interaction
cwlM:Rv3915|L7N653	DUOXA2:ENSP00000319705|Q1HG44	0.83468	interaction
cwlM:Rv3915|L7N653	HCR:ENSP00000379566|A9XA91	0.99557	interaction
LH57_16010:Rv2936|I6XFQ3	GGT1:ENSP00000385721|C9JIY6	0.62884	interaction
LH57_12745:Rv2335|I6Y0I3	TEX38:ENSP00000456635|Q6PEX7	0.85069	interaction
LH57_12745:Rv2335|I6Y0I3	TGDS:ENSP00000261296|O95455	0.69542	interaction
LH57_12745:Rv2335|I6Y0I3	HCR:ENSP00000379566|A9XAE3	0.95828	interaction
LH57_12745:Rv2335|I6Y0I3	SLC16A6:ENSP00000319991|A0A024R8J3	0.96652	interaction
LH57_12745:Rv2335|I6Y0I3	OGFOD2:ENSP00000380544|F5H145	0.94269	interaction
LH57_12745:Rv2335|I6Y0I3	PAR14:ENSP00000362773|A8E0G8	0.81879	interaction
LH57_12745:Rv2335|I6Y0I3	ASS:ENSP00000253004|Q5T6L4	0.98801	interaction
LH57_12745:Rv2335|I6Y0I3	PEMT:ENSP00000255389|Q9UBM1	0.99507	interaction
LH57_12745:Rv2335|I6Y0I3	HECA:ENSP00000356630|Q9UBI9	0.99476	interaction
LH57_12745:Rv2335|I6Y0I3	SCRN3:ENSP00000272732|Q0VDG4	0.95375	interaction
LH57_12745:Rv2335|I6Y0I3	XYLT1:ENSP00000261381|A0A0A7KW96	0.5703	interaction
LH57_12745:Rv2335|I6Y0I3	PAPOLG:ENSP00000238714|Q53T17	0.64367	interaction
LH57_12745:Rv2335|I6Y0I3	TATDN1:ENSP00000276692|E5RG62	0.88665	interaction
tsf:Rv2889c|I6X5M8	HUS1B:ENSP00000370293|Q8NHY5	0.97585	interaction
tsf:Rv2889c|I6X5M8	VGLL2:ENSP00000320957|Q8N8G2	0.74661	interaction
tsf:Rv2889c|I6X5M8	CDCA1:ENSP00000271452|A0A024R8Y0	0.72172	interaction
tsf:Rv2889c|I6X5M8	MUT:ENSP00000274813|A0A0B4U7B0	0.8377	interaction
tsf:Rv2889c|I6X5M8	CHRFAM7A:ENSP00000407546|H3BPP0	0.99968	interaction
tsf:Rv2889c|I6X5M8	DOCK10:ENSP00000258390|H7C0I3	0.74584	interaction
tsf:Rv2889c|I6X5M8	MUM1:ENSP00000345789|K7END0	0.87653	interaction
tsf:Rv2889c|I6X5M8	CGA:ENSP00000358595|Q6I9S8	0.98316	interaction
tsf:Rv2889c|I6X5M8	TTK:ENSP00000358813|D6RFY1	0.67864	interaction
tsf:Rv2889c|I6X5M8	MB:ENSP00000352835|P02144	0.92431	interaction
tsf:Rv2889c|I6X5M8	EIF3K:ENSP00000248342|B4DVD7	0.88411	interaction
tsf:Rv2889c|I6X5M8	CCHCR1:ENSP00000379566|E7EQC5	0.9256	interaction
tsf:Rv2889c|I6X5M8	AHSA1:ENSP00000216479|G3V3W9	0.91736	interaction
tsf:Rv2889c|I6X5M8	SARAF:ENSP00000256255|H0YBH7	0.97681	interaction
LH57_08365:Rv1526c|I6XY65	HEL-S-106:ENSP00000226299|V9HW38	0.67171	interaction
LH57_08365:Rv1526c|I6XY65	SAMD11:ENSP00000342313|I7F491	0.92864	interaction
LH57_08365:Rv1526c|I6XY65	ALG9:ENSP00000456645|A0A087WTZ3	0.78411	interaction
LH57_08365:Rv1526c|I6XY65	PCSK1:ENSP00000308024|A1L3V6	0.99988	interaction
LH57_08365:Rv1526c|I6XY65	RPL22:ENSP00000346088|Q8WYP0	0.94691	interaction
LH57_08365:Rv1526c|I6XY65	IRAK4:ENSP00000390651|F8VVZ1	0.87965	interaction
LH57_08365:Rv1526c|I6XY65	NPEPL1:ENSP00000348395|H0UI76	0.66731	interaction
LH57_08365:Rv1526c|I6XY65	APOC1:ENSP00000252491|K7ERI9	0.97014	interaction
LH57_08365:Rv1526c|I6XY65	SLC31A2:ENSP00000259392|Q53X94	0.68859	interaction
LH57_08365:Rv1526c|I6XY65	CIDEB:ENSP00000258807|G3V4E2	0.89545	interaction
LH57_08365:Rv1526c|I6XY65	SLC13A1:ENSP00000194130|Q2NKK0	0.97885	interaction
dacB2:Rv2911|I6Y204	DNTTIP2:ENSP00000411010|Q5QJE6	0.96741	interaction
dacB2:Rv2911|I6Y204	MRPL20:ENSP00000341082|I3L2X1	0.97858	interaction
dacB2:Rv2911|I6Y204	GABRB2:ENSP00000274547|D1M744	0.99219	interaction
dacB2:Rv2911|I6Y204	BCR/ABL:ENSP00000303507|A9UF04	0.99919	interaction
dacB2:Rv2911|I6Y204	SPIN2A:ENSP00000364041|Q99865	0.70061	interaction
dacB2:Rv2911|I6Y204	SPAG4:ENSP00000363391|Q9NPE6	0.53429	interaction
dacB2:Rv2911|I6Y204	KYAT1:ENSP00000302227|Q5T278	0.98081	interaction
dacB2:Rv2911|I6Y204	DUOXA1:ENSP00000267803|B5M0B7	0.96503	interaction
dacB2:Rv2911|I6Y204	EIF5:ENSP00000216554|H0YM54	0.97139	interaction
dacB2:Rv2911|I6Y204	CMAS:ENSP00000229329|Q8NFW8	0.99969	interaction
dacB2:Rv2911|I6Y204	BRP44:ENSP00000271373|A0A024R8Z5	0.97057	interaction
dacB2:Rv2911|I6Y204	AF1Q:ENSP00000357917|Q6FGF7	0.98309	interaction
dacB2:Rv2911|I6Y204	TMEM63A:ENSP00000355800|A0A024R3T3	0.57854	interaction
dacB2:Rv2911|I6Y204	MAF1:ENSP00000318604|Q9H063	0.92876	interaction
dacB2:Rv2911|I6Y204	HYDIN:ENSP00000314736|J3QQJ7	0.90967	interaction
dacB2:Rv2911|I6Y204	SUCO:ENSP00000263688|Q9UBS9	0.99854	interaction
dacB2:Rv2911|I6Y204	ANO3:ENSP00000256737|E9PKW2	0.98031	interaction
dacB2:Rv2911|I6Y204	MRPL15:ENSP00000260102|E5RHF4	0.98309	interaction
dacB2:Rv2911|I6Y204	GLB1:ENSP00000306920|F8WF40	0.77791	interaction
dacB2:Rv2911|I6Y204	CRX:ENSP00000221996|A4GUB7	0.97462	interaction
dacB2:Rv2911|I6Y204	TMEM68:ENSP00000335416|E5RJI9	0.9384	interaction
dacB2:Rv2911|I6Y204	CPA2:ENSP00000222481|J3QT58	0.96536	interaction
dacB2:Rv2911|I6Y204	SLCO1A2:ENSP00000305974|C9JUW6	0.71685	interaction
dacB2:Rv2911|I6Y204	SGCB:ENSP00000370839|Q6IBJ4	0.84704	interaction
dacB2:Rv2911|I6Y204	CAMSAP1:ENSP00000374183|B7ZLW1	0.99069	interaction
dacB2:Rv2911|I6Y204	TBRG1:ENSP00000409016|Q05BL0	0.90977	interaction
dacB2:Rv2911|I6Y204	SFXN2:ENSP00000358909|Q96NB2	0.99448	interaction
dacB2:Rv2911|I6Y204	GGT:ENSP00000248923|O76033	0.84483	interaction
dacB2:Rv2911|I6Y204	HBB:ENSP00000333994|B3VL86	0.85697	interaction
Rv0842|O53854	DKFZp666G0810:ENSP00000316924|Q658X4	0.97579	interaction
Rv0842|O53854	CDV3:ENSP00000264993|Q9UKY7	0.65333	interaction
Rv0842|O53854	TBC1D32:ENSP00000381270|Q96NH3	0.96552	interaction
Rv0842|O53854	NOB1:ENSP00000268802|Q9ULX3	0.98689	interaction
Rv0842|O53854	SUI1:ENSP00000419449|Q6IAV3	0.92484	interaction
Rv0842|O53854	ASL:ENSP00000396527|A0A024RDL8	0.97608	interaction
Rv0331|O07255	EDN1:ENSP00000368683|P05305	0.78278	interaction
Rv1358|Q11028	PKIB:ENSP00000346227|Q9C010	0.92605	interaction
Rv1358|Q11028	ATP7B:ENSP00000242839|G1FFF1	0.91584	interaction
Rv1358|Q11028	AASDHPPT:ENSP00000278618|E9PNF3	0.90953	interaction
Rv1358|Q11028	HSPA9:ENSP00000297185|P38646	0.99392	interaction
LH57_03140:Rv0586|I6X9C9	SPCS2:ENSP00000263672|E9PL01	0.95021	interaction
LH57_03140:Rv0586|I6X9C9	SS18:ENSP00000414516|A0A024RC40	0.89297	interaction
LH57_03140:Rv0586|I6X9C9	GSTT1:ENSP00000248935|P30711	0.94554	interaction
LH57_03140:Rv0586|I6X9C9	EIF3H:ENSP00000429931|E5RFW7	0.99267	interaction
galTa:Rv0618|Q79FY4	FTSJ3:ENSP00000396673|J3KS36	0.92302	interaction
galTa:Rv0618|Q79FY4	FTSJ3:ENSP00000396673|J3QSE2	0.92302	interaction
mycP1:Rv3883c|O05461	PIGZ:ENSP00000413405|C9JQX2	0.8907	interaction
mycP1:Rv3883c|O05461	MYRFL:ENSP00000449598|Q96LU7	0.86616	interaction
mycP1:Rv3883c|O05461	DKFZp686J14194:ENSP00000242257|Q68D18	0.99532	interaction
mycP1:Rv3883c|O05461	LSMEM1:ENSP00000323304|Q8N8F7	0.77812	interaction
mycP1:Rv3883c|O05461	MOCS1:ENSP00000362282|Q5TCE4	0.72995	interaction
mycP1:Rv3883c|O05461	ASMT:ENSP00000370639|X5D784	0.65254	interaction
mycP1:Rv3883c|O05461	ACOT8:ENSP00000217455|E9PJN0	0.99728	interaction
mycP1:Rv3883c|O05461	TWF1:ENSP00000449428|F8VRG3	0.97599	interaction
mycP1:Rv3883c|O05461	PSMB10:ENSP00000351314|Q6IB22	0.97602	interaction
mycP1:Rv3883c|O05461	SLC16A2:ENSP00000276033|P36021	0.95356	interaction
mycP1:Rv3883c|O05461	PSMB7:ENSP00000259457|Q99436	0.9765	interaction
Rv3575c|P96857	ADAMTS13:ENSP00000360997|Q6QNA5	0.90562	interaction
Rv3236c|L7N665	BCR/ABL:ENSP00000303507|A9UF03	0.84653	interaction
Rv3236c|L7N665	CCDC64B:ENSP00000373998|A1A5D9	0.71292	interaction
hisE:Rv2122c|I6Y8F9	MB:ENSP00000352835|U6FIV2	0.55458	interaction
pyrF:Rv1385|I6XBD1	GABRB2:ENSP00000274547|D1M715	0.71237	interaction
pyrF:Rv1385|I6XBD1	GRHPR:ENSP00000313432|Q9UBQ7	0.67392	interaction
pyrF:Rv1385|I6XBD1	SA:ENSP00000289416|V9H1E0	0.95389	interaction
pyrF:Rv1385|I6XBD1	GPR89B:ENSP00000399563|P0CG08	0.84733	interaction
Rv2469c|O53196	MTAP:ENSP00000385916|J3QSB7	0.66337	interaction
manB:Rv3264c|L7N6A5	NIPA1:ENSP00000337452|Q7RTP0	0.66104	interaction
manB:Rv3264c|L7N6A5	HAL:ENSP00000261208|Q2PH61	0.99954	interaction
manB:Rv3264c|L7N6A5	TULP4:ENSP00000356064|A0A087WYH3	0.80828	interaction
manB:Rv3264c|L7N6A5	HSPA9:ENSP00000297185|Q8N1C8	0.91816	interaction
Rv3856c|P96221	C19orf10:ENSP00000262947|Q969H8	0.61622	interaction
Rv3856c|P96221	FAM212A:ENSP00000329735|Q96EL1	0.92015	interaction
LH57_08555:Rv1564c|I6Y6V9	DHX16:ENSP00000365625|Q5SQH5	0.99973	interaction
LH57_08555:Rv1564c|I6Y6V9	GCNT3:ENSP00000379377|A0A024R5T9	0.60759	interaction
moaC:Rv0864|I6X9Z6	PSMB5:ENSP00000355325|P28074	0.98061	interaction
moaC:Rv0864|I6X9Z6	PGPEP1L:ENSP00000368199|A6NFU8	0.94721	interaction
moaC:Rv0864|I6X9Z6	PAIP2B:ENSP00000244221|Q9ULR5	0.9761	interaction
ispD:Rv3582c|I6X7Q1	DKFZp686J14194:ENSP00000242257|Q68D18	0.77946	interaction
glnH:Rv0411c|P96257	APOC3:ENSP00000227667|P02656	0.99962	interaction
nuoD:Rv3148|I6YFE0	MUC7:ENSP00000302021|Q8TAX7	0.50638	interaction
LH57_14840:Rv2711|I6XF43	GAMT:ENSP00000403536|Q14353	0.9968	interaction
LH57_10645:Rv1956|I6XZD8	MAP2:ENSP00000353508|Q6NYC5	0.71533	interaction
mshD:Rv0819|I6XWC6	CYorf16:ENSP00000409267|Q8NFC8	0.99915	interaction
mshD:Rv0819|I6XWC6	TKFC:ENSP00000378360|E9PJG8	0.99806	interaction
mshD:Rv0819|I6XWC6	SLC39A2:ENSP00000298681|Q9NP94	0.85295	interaction
mshD:Rv0819|I6XWC6	CCDC39:ENSP00000405708|F8WBW2	0.99719	interaction
mshD:Rv0819|I6XWC6	MYRFL:ENSP00000449598|Q96LU7	0.98706	interaction
mshD:Rv0819|I6XWC6	CS:ENSP00000342056|F8VPF9	0.94547	interaction
mshD:Rv0819|I6XWC6	EDAR:ENSP00000258443|Q9UNE0	0.98843	interaction
mshD:Rv0819|I6XWC6	TCN2:ENSP00000215838|B5MBX2	0.99884	interaction
mshD:Rv0819|I6XWC6	TACI:ENSP00000261652|Q4ACX1	0.81723	interaction
LH57_03490:Rv0644c|I6X9H0	LCE1A:ENSP00000334869|Q5T7P2	0.73971	interaction
LH57_04635:Rv0849|I6X9Y5	EIF5B:ENSP00000289371|O60841	0.7697	interaction
LH57_04635:Rv0849|I6X9Y5	OSTC:ENSP00000354676|Q9NRP0	0.77887	interaction
LH57_04635:Rv0849|I6X9Y5	IRS2:ENSP00000365016|Q9Y4H2	0.6216	interaction
rpsS:Rv0705|I6XW14	SLC41A3:ENSP00000326070|Q96GZ6	0.99223	interaction
rplP:Rv0708|I6WZ54	HPS6:ENSP00000299238|Q86YV9	0.82656	interaction
LH57_02920:Rv0545c|I6Y417	HAL:ENSP00000261208|Q2PH61	0.9734	interaction
grcC1:Rv0562|O06428	PIK3CA:ENSP00000263967|E2I6G1	0.97746	interaction
grcC1:Rv0562|O06428	SS18:ENSP00000414516|Q15532	0.99762	interaction
grcC1:Rv0562|O06428	BCL2L11:ENSP00000376943|O43521	0.99816	interaction
grcC1:Rv0562|O06428	CCDC170:ENSP00000239374|Q8IYT3	0.62803	interaction
grcC1:Rv0562|O06428	DHDDS:ENSP00000353104|Q5T0A2	0.69251	interaction
grcC1:Rv0562|O06428	TSSC4:ENSP00000331087|Q9Y5U2	0.97176	interaction
grcC1:Rv0562|O06428	DPAGT1:ENSP00000346142|H7C2L6	0.79117	interaction
grcC1:Rv0562|O06428	HTR3A:ENSP00000347754|B3VRI0	0.95045	interaction
grcC1:Rv0562|O06428	PSMA4:ENSP00000044462|P25789	0.97236	interaction
grcC1:Rv0562|O06428	CCHCR1:ENSP00000379566|D6RAE7	0.91059	interaction
grcC1:Rv0562|O06428	SPG11:ENSP00000261866|Q96JI7	0.72764	interaction
grcC1:Rv0562|O06428	PCMTD1:ENSP00000353739|A0A024R7U8	0.67328	interaction
grcC1:Rv0562|O06428	CALD1:ENSP00000354826|Q6P707	0.96664	interaction
grcC1:Rv0562|O06428	HSPA9:ENSP00000297185|Q8N1C8	0.96552	interaction
grcC1:Rv0562|O06428	IVL:ENSP00000357753|P07476	0.98138	interaction
rocD1:Rv2322c|P71890	IL2:ENSP00000226730|Q0GK43	0.98456	interaction
rocD1:Rv2322c|P71890	RPL4:ENSP00000311430|P36578	0.90132	interaction
rocD1:Rv2322c|P71890	PDCD5:ENSP00000466214|X6R2P6	0.96737	interaction
rocD1:Rv2322c|P71890	PLCXD1:ENSP00000371073|K7EIC3	0.94053	interaction
rocD1:Rv2322c|P71890	FAM101B:ENSP00000331915|Q8N5W9	0.84949	interaction
rocD1:Rv2322c|P71890	IAPP:ENSP00000240652|F5H0S1	0.74682	interaction
rocD1:Rv2322c|P71890	TTLL7:ENSP00000260505|F2Z2J7	0.96563	interaction
rocD1:Rv2322c|P71890	HTR3B:ENSP00000260191|H0YFX8	0.99176	interaction
rocD1:Rv2322c|P71890	ATP6AP1:ENSP00000358777|A6QRJ1	0.99715	interaction
rocD1:Rv2322c|P71890	TCP11:ENSP00000308708|Q8WWU5	0.98152	interaction
rocD1:Rv2322c|P71890	SLC7A5:ENSP00000261622|Q2MCL6	0.91811	interaction
rocD1:Rv2322c|P71890	ASL:ENSP00000396527|P04424	0.99849	interaction
rocD1:Rv2322c|P71890	SKA2:ENSP00000333433|J3QL03	0.95869	interaction
rocD1:Rv2322c|P71890	ATP6AP1:ENSP00000358777|H7C0T7	0.99045	interaction
rocD1:Rv2322c|P71890	ATP6V1H:ENSP00000352522|G3V126	0.9536	interaction
rocD1:Rv2322c|P71890	DKFZp666H126:ENSP00000389934|Q658M3	0.84593	interaction
rocD1:Rv2322c|P71890	CHRNA1:ENSP00000261007|B8ZZD3	0.86647	interaction
rocD1:Rv2322c|P71890	PTPRCAP:ENSP00000325589|Q14761	0.79938	interaction
rocD1:Rv2322c|P71890	FADS3:ENSP00000278829|H0YCN1	0.74629	interaction
rocD1:Rv2322c|P71890	ACSS3:ENSP00000449535|F8VZB4	0.96352	interaction
rocD1:Rv2322c|P71890	ALG3:ENSP00000380793|H7C0X4	0.9793	interaction
rocD1:Rv2322c|P71890	NIPAL3:ENSP00000363520|H0Y4I9	0.5877	interaction
rocD1:Rv2322c|P71890	OGFR:ENSP00000290291|A0A087X028	0.83007	interaction
rocD1:Rv2322c|P71890	PNRC1:ENSP00000336931|Q12796	0.86655	interaction
rocD1:Rv2322c|P71890	C1orf63:ENSP00000243189|Q9BUV0	0.88105	interaction
rocD1:Rv2322c|P71890	PSMA4:ENSP00000044462|H0YKT8	0.9868	interaction
cysA:Rv2397c|I6X448	CACNG1:ENSP00000226021|Q06432	0.95022	interaction
cysA:Rv2397c|I6X448	DKFZp686J14194:ENSP00000242257|Q68D18	0.99016	interaction
metX:Rv3341|I6YBV5	GSTT1:ENSP00000248935|P30711	0.97299	interaction
metX:Rv3341|I6YBV5	CACNG6:ENSP00000252729|Q9BXT2	0.96546	interaction
metX:Rv3341|I6YBV5	SLC39A11:ENSP00000445829|J3QLB2	0.99664	interaction
Rv1864c|P95151	SLC13A1:ENSP00000194130|F5GYP1	0.99466	interaction
pepA:Rv0125|O07175	SLC16A7:ENSP00000261187|F8VVU7	0.99441	interaction
pepA:Rv0125|O07175	HECA:ENSP00000356630|Q9UBI9	0.99919	interaction
pepA:Rv0125|O07175	PSMB7:ENSP00000259457|Q6IBT1	0.99822	interaction
pepA:Rv0125|O07175	HSPA9:ENSP00000297185|D6RJI2	0.87292	interaction
pepA:Rv0125|O07175	CCHCR1:ENSP00000379566|B0V092	0.94964	interaction
pepA:Rv0125|O07175	N6AMT2:ENSP00000372202|Q8WVE0	0.96415	interaction
Rv1773c|O06806	SLC16A7:ENSP00000261187|F8VQS4	0.91294	interaction
Rv1773c|O06806	VANGL1:ENSP00000310800|A0A024R0E3	0.97298	interaction
Rv1773c|O06806	ATP1B3:ENSP00000286371|H7C547	0.99051	interaction
Rv1773c|O06806	NOC2L:ENSP00000317992|Q9Y3T9	0.98608	interaction
Rv1773c|O06806	SLC4A2:ENSP00000405600|C9J035	0.83683	interaction
Rv1773c|O06806	TMSB10:ENSP00000233143|D6W5K2	0.95487	interaction
Rv1773c|O06806	DKFZp686F05233:ENSP00000373301|Q6MZG3	0.81851	interaction
Rv1773c|O06806	HSD17B10:ENSP00000168216|Q99714	0.92408	interaction
LH57_20855:Rv3826|I6YD47	MRM2:ENSP00000242257|E9PGN6	0.9581	interaction
clpP:Rv2460c|I6X4B8	BOD1L2:ENSP00000467843|Q8IYS8	0.99087	interaction
clpP:Rv2460c|I6X4B8	SCRN3:ENSP00000272732|Q0VDG4	0.99622	interaction
clpP:Rv2460c|I6X4B8	POMGNT2:ENSP00000344125|Q8NAT1	0.97762	interaction
clpP:Rv2460c|I6X4B8	SUMO2:ENSP00000405965|J3KRH1	0.91287	interaction
clpP:Rv2460c|I6X4B8	DAGLB:ENSP00000297056|Q8NCG7	0.69411	interaction
clpP:Rv2460c|I6X4B8	CYLC1:ENSP00000331556|A0A087WXC8	0.93755	interaction
clpP:Rv2460c|I6X4B8	RGR:ENSP00000352427|P47804	0.93269	interaction
clpP:Rv2460c|I6X4B8	OR51V1:ENSP00000321729|Q9H2C8	0.77751	interaction
clpP:Rv2460c|I6X4B8	PGLS:ENSP00000252603|M0R261	0.96249	interaction
clpP:Rv2460c|I6X4B8	SLC35A5:ENSP00000417654|C9J7U8	0.98355	interaction
clpP:Rv2460c|I6X4B8	ND6:ENSP00000354665|U3LZ23	0.88236	interaction
clpP:Rv2460c|I6X4B8	C12orf29:ENSP00000349358|Q8N999	0.9633	interaction
clpP:Rv2460c|I6X4B8	FAM114A2:ENSP00000341597|Q9NRY5	0.98894	interaction
clpP:Rv2460c|I6X4B8	SULT1B1:ENSP00000308770|O43704	0.9526	interaction
clpP:Rv2460c|I6X4B8	MON2:ENSP00000377252|Q7Z3U7	0.98055	interaction
clpP:Rv2460c|I6X4B8	PDCD5:ENSP00000466214|K7EQA1	0.97898	interaction
clpP:Rv2460c|I6X4B8	RPLP0P6:ENSP00000339027|Q8NHW5	0.66724	interaction
clpP:Rv2460c|I6X4B8	LMX1A:ENSP00000294816|Q6NZ39	0.99528	interaction
clpP:Rv2460c|I6X4B8	EPHA6:ENSP00000374323|H0Y9V0	0.96722	interaction
clpP:Rv2460c|I6X4B8	SLCO2B1:ENSP00000289575|E9PN87	0.96589	interaction
clpP:Rv2460c|I6X4B8	FTH1:ENSP00000273550|A0A024R525	0.99828	interaction
clpP:Rv2460c|I6X4B8	TOR3A:ENSP00000356599|F2Z3J4	0.99926	interaction
clpP:Rv2460c|I6X4B8	SLC14A1:ENSP00000390637|K7EJ54	0.98521	interaction
clpP:Rv2460c|I6X4B8	ATP6:ENSP00000354632|E5EXA0	0.94125	interaction
clpP:Rv2460c|I6X4B8	DHRS4L2:ENSP00000334801|F5H660	0.79235	interaction
clpP:Rv2460c|I6X4B8	MUS81:ENSP00000307853|H0YDE3	0.9636	interaction
clpP:Rv2460c|I6X4B8	APOA2:ENSP00000356969|V9GYG9	0.94315	interaction
clpP:Rv2460c|I6X4B8	SLC43A3:ENSP00000431536|Q8NBI5	0.91454	interaction
clpP:Rv2460c|I6X4B8	RPLP1:ENSP00000346037|Q6FG99	0.90172	interaction
clpP:Rv2460c|I6X4B8	MAD1L1:ENSP00000265854|A4D218	0.94264	interaction
clpP:Rv2460c|I6X4B8	PAQR5:ENSP00000343877|Q9NXK6	0.98987	interaction
clpP:Rv2460c|I6X4B8	MUCL1:ENSP00000311364|Q96DR8	0.90461	interaction
clpP:Rv2460c|I6X4B8	IMPA2:ENSP00000269159|O14732	0.89078	interaction
clpP:Rv2460c|I6X4B8	ACBD4:ENSP00000405969|K7EM05	0.98523	interaction
clpP:Rv2460c|I6X4B8	CYLC1:ENSP00000331556|Q3ZCV3	0.93755	interaction
clpP:Rv2460c|I6X4B8	LSP1:ENSP00000308383|Q9UEV8	0.94971	interaction
clpP:Rv2460c|I6X4B8	HEL-S-22:ENSP00000381607|V9HWE9	0.99995	interaction
clpP:Rv2460c|I6X4B8	GLS2:ENSP00000310447|C9J3Q2	0.93274	interaction
clpP:Rv2460c|I6X4B8	SNAI2:ENSP00000020945|O43623	0.99988	interaction
clpP:Rv2460c|I6X4B8	SUMF2:ENSP00000341938|Q8NBJ7	0.96264	interaction
clpP:Rv2460c|I6X4B8	ASL:ENSP00000396527|A0A024RDL8	0.99955	interaction
clpP:Rv2460c|I6X4B8	MARVELD2:ENSP00000323264|D6RAH8	0.96367	interaction
clpP:Rv2460c|I6X4B8	COX11:ENSP00000299335|B4DI26	0.84949	interaction
clpP:Rv2460c|I6X4B8	NUTF2:ENSP00000219169|P61970	0.98751	interaction
clpP:Rv2460c|I6X4B8	MRPL11:ENSP00000308897|Q9Y3B7	0.92715	interaction
clpP:Rv2460c|I6X4B8	GANAB:ENSP00000340466|Q14697	0.99087	interaction
clpP:Rv2460c|I6X4B8	EZH1:ENSP00000404658|K7EPC0	0.90942	interaction
clpP:Rv2460c|I6X4B8	SLC15A3:ENSP00000227880|F5GZ36	0.98307	interaction
clpP:Rv2460c|I6X4B8	ATP6:ENSP00000354632|V5JS27	0.94125	interaction
clpP:Rv2460c|I6X4B8	NTS:ENSP00000256010|P30990	0.99921	interaction
clpP:Rv2460c|I6X4B8	ATP6:ENSP00000354632|Q6RRA9	0.94125	interaction
clpP:Rv2460c|I6X4B8	CCBL1:ENSP00000302227|Q9UQN7	0.88871	interaction
clpP:Rv2460c|I6X4B8	ATP6:ENSP00000354632|Q4ZEE6	0.94125	interaction
Rv0158|O53641	ATP7B:ENSP00000242839|A6YQZ0	0.63323	interaction
Rv0158|O53641	EIF4E2:ENSP00000258416|C9JEL3	0.98342	interaction
Rv0158|O53641	APOC3:ENSP00000227667|A3KPE2	0.86001	interaction
LH57_02535:Rv0474|I6XVD5	TBCA:ENSP00000369736|O75347	0.89737	interaction
LH57_02535:Rv0474|I6XVD5	TK2:ENSP00000414334|A5PLM0	0.99506	interaction
LH57_02535:Rv0474|I6XVD5	ARHGEF1:ENSP00000337261|M0R3H5	0.99976	interaction
LH57_02535:Rv0474|I6XVD5	CLDN2:ENSP00000336571|P57739	0.56583	interaction
LH57_02535:Rv0474|I6XVD5	MTAP:ENSP00000369519|Q9NRK7	0.99818	interaction
LH57_02535:Rv0474|I6XVD5	CHRNA5:ENSP00000299565|H7BYM0	0.94163	interaction
LH57_02535:Rv0474|I6XVD5	ACSM2B:ENSP00000327453|H3BTX9	0.99265	interaction
LH57_02535:Rv0474|I6XVD5	DYNAP:ENSP00000315265|Q8N1N2	0.97008	interaction
LH57_02535:Rv0474|I6XVD5	TRAPPC3L:ENSP00000357591|A0A0A0MSL6	0.99276	interaction
LH57_02535:Rv0474|I6XVD5	TTLL3:ENSP00000392549|Q9Y4R7	0.99951	interaction
LH57_02535:Rv0474|I6XVD5	PSMF1:ENSP00000327704|Q92530	0.68033	interaction
LH57_02535:Rv0474|I6XVD5	TMC3:ENSP00000352413|Q7Z5M5	0.90169	interaction
LH57_02535:Rv0474|I6XVD5	IRS1:ENSP00000304895|P35568	0.9658	interaction
LH57_02535:Rv0474|I6XVD5	KCNMB2:ENSP00000351068|B5BNW8	0.95361	interaction
LH57_10860:Rv1992c|I6Y831	TDO2:ENSP00000444788|P48775	0.83911	interaction
LH57_10860:Rv1992c|I6Y831	NUDT14:ENSP00000376349|O95848	0.95181	interaction
LH57_10860:Rv1992c|I6Y831	DKFZp434L1850:ENSP00000333024|Q9NSX7	0.99587	interaction
LH57_10860:Rv1992c|I6Y831	CITED1:ENSP00000388548|C9J7P8	0.95548	interaction
LH57_10860:Rv1992c|I6Y831	GFM2:ENSP00000296805|D6RF75	0.90138	interaction
LH57_10860:Rv1992c|I6Y831	MUT:ENSP00000274813|A0A0B4U7B0	0.80917	interaction
LH57_14620:Rv2667|I6YE37	DHDDS:ENSP00000353104|Q5T0A0	0.94275	interaction
LH57_14620:Rv2667|I6YE37	RRP15:ENSP00000355899|Q9Y3B9	0.76795	interaction
LH57_14620:Rv2667|I6YE37	MRI1:ENSP00000040663|Q9BV20	0.78412	interaction
LH57_14620:Rv2667|I6YE37	METTL15:ENSP00000384369|B5MC64	0.94892	interaction
LH57_14620:Rv2667|I6YE37	SPCS2:ENSP00000263672|E9PRB9	0.94167	interaction
LH57_14620:Rv2667|I6YE37	GABRA4:ENSP00000264318|X5D7F5	0.89037	interaction
Rv1062|O53410	BRINP1:ENSP00000265922|O60477	0.95806	interaction
Rv1062|O53410	GABRP:ENSP00000265294|E5RK74	0.88816	interaction
lspA:Rv1539|I6X1J7	INO80B-WBP1:ENSP00000233331|J3KQ70	0.8045	interaction
lspA:Rv1539|I6X1J7	SLC5A1:ENSP00000266088|A4QPH0	0.82665	interaction
lspA:Rv1539|I6X1J7	FAM133A:ENSP00000318974|Q8N9E0	0.79553	interaction
lspA:Rv1539|I6X1J7	PIEZO2:ENSP00000463094|Q9H5I5	0.97774	interaction
lspA:Rv1539|I6X1J7	SELENBP1:ENSP00000357861|Q9H8A8	0.99995	interaction
lspA:Rv1539|I6X1J7	PLET1:ENSP00000341412|Q6UQ28	0.95301	interaction
lspA:Rv1539|I6X1J7	TDO2:ENSP00000444788|D6RA50	0.93214	interaction
lspA:Rv1539|I6X1J7	PCMTD2:ENSP00000307854|V9GZ41	0.81956	interaction
lspA:Rv1539|I6X1J7	SLC39A2:ENSP00000298681|Q9NP94	0.95891	interaction
lspA:Rv1539|I6X1J7	ABCF1:ENSP00000313603|Q8NE71	0.65401	interaction
lspA:Rv1539|I6X1J7	PTS:ENSP00000280362|E9PJM0	0.8011	interaction
lspA:Rv1539|I6X1J7	SUCO:ENSP00000263688|Q9UBS9	0.97578	interaction
lspA:Rv1539|I6X1J7	SLC14A1:ENSP00000390637|G0W2N5	0.85064	interaction
lspA:Rv1539|I6X1J7	SDR42E1:ENSP00000332407|E9PQ06	0.97372	interaction
lspA:Rv1539|I6X1J7	HSPBP1:ENSP00000255631|Q9NZL4	0.85549	interaction
lspA:Rv1539|I6X1J7	CMTM5:ENSP00000352270|Q96DZ9	0.97913	interaction
lspA:Rv1539|I6X1J7	SAA2:ENSP00000256733|P0DJI9	0.88382	interaction
lspA:Rv1539|I6X1J7	SLC35A5:ENSP00000417654|C9JXZ8	0.92274	interaction
LH57_20215:Rv3709c|I6YGZ1	TMEM39A:ENSP00000326063|Q9NV64	0.68136	interaction
LH57_20215:Rv3709c|I6YGZ1	BCR/ABL:ENSP00000303507|A9UF05	0.86836	interaction
LH57_20215:Rv3709c|I6YGZ1	CCHCR1:ENSP00000379566|Q5STF0	0.78708	interaction
LH57_20215:Rv3709c|I6YGZ1	PHOSPHO1:ENSP00000406909|D6RB58	0.69748	interaction
LH57_20215:Rv3709c|I6YGZ1	POMZP3:ENSP00000309233|Q6PJE2	0.9347	interaction
LH57_20215:Rv3709c|I6YGZ1	MTIF2:ENSP00000263629|Q6P1N2	0.69023	interaction
LH57_20215:Rv3709c|I6YGZ1	MLLT11:ENSP00000357917|Q13015	0.86364	interaction
LH57_20215:Rv3709c|I6YGZ1	CCHCR1:ENSP00000379566|D6R9W9	0.78708	interaction
LH57_20215:Rv3709c|I6YGZ1	RPIA:ENSP00000283646|P49247	0.8281	interaction
LH57_20215:Rv3709c|I6YGZ1	TMEM38B:ENSP00000363824|A0A0A0MRS4	0.82819	interaction
LH57_12885:Rv2361c|I6XE49	ISYNA1:ENSP00000337746|J3QRY0	0.61292	interaction
ftsZ:Rv2150c|I6XZY9	KRTAP10-7:ENSP00000369445|P60409	0.95066	interaction
ftsZ:Rv2150c|I6XZY9	PHGDH:ENSP00000358417|O43175	0.99875	interaction
ftsZ:Rv2150c|I6XZY9	NOA1:ENSP00000264230|Q8NC60	0.9539	interaction
ftsZ:Rv2150c|I6XZY9	ACOT11:ENSP00000360366|Q8WXI4	0.97505	interaction
ftsZ:Rv2150c|I6XZY9	IRS1:ENSP00000304895|A0A024R499	0.85833	interaction
ftsZ:Rv2150c|I6XZY9	PIK3R5:ENSP00000392812|J3KRE9	0.99672	interaction
ftsZ:Rv2150c|I6XZY9	IL11:ENSP00000264563|A8K3F7	0.87284	interaction
ftsZ:Rv2150c|I6XZY9	SEC22C:ENSP00000264454|F8VQT7	0.82885	interaction
ftsZ:Rv2150c|I6XZY9	APOA2:ENSP00000356969|V9GYM3	0.8897	interaction
ftsZ:Rv2150c|I6XZY9	EIF6:ENSP00000363559|F8WD20	0.98552	interaction
ftsZ:Rv2150c|I6XZY9	MRPS7:ENSP00000245539|J3QQS1	0.89698	interaction
ftsZ:Rv2150c|I6XZY9	GADD45G:ENSP00000252506|Q5MAI3	0.84506	interaction
ftsZ:Rv2150c|I6XZY9	TMEM176A:ENSP00000004103|Q96HP8	0.82713	interaction
ftsZ:Rv2150c|I6XZY9	WRB:ENSP00000327716|Q0VGA7	0.90394	interaction
ftsZ:Rv2150c|I6XZY9	SLC16A5:ENSP00000330141|O15375	0.85615	interaction
ftsZ:Rv2150c|I6XZY9	CMTM3:ENSP00000354579|A0A024R6Y8	0.99998	interaction
ftsZ:Rv2150c|I6XZY9	EIF3F:ENSP00000310040|B3KSH1	0.95157	interaction
ftsZ:Rv2150c|I6XZY9	RPS19:ENSP00000470004|P39019	0.91971	interaction
ftsZ:Rv2150c|I6XZY9	SEMA3A:ENSP00000265362|Q14563	0.97789	interaction
ftsZ:Rv2150c|I6XZY9	IL12B:ENSP00000231228|A0A0C5PSA9	0.96778	interaction
ftsZ:Rv2150c|I6XZY9	PHF7:ENSP00000333024|Q9BWX1	0.99909	interaction
ftsZ:Rv2150c|I6XZY9	GINS2:ENSP00000253462|Q9Y248	0.99169	interaction
ftsZ:Rv2150c|I6XZY9	SLC38A1:ENSP00000381634|F8VX04	0.7048	interaction
ftsZ:Rv2150c|I6XZY9	EIF3C:ENSP00000370258|H3BPE4	0.99552	interaction
ftsZ:Rv2150c|I6XZY9	MTR:ENSP00000355536|B7ZLW8	0.99999	interaction
ftsZ:Rv2150c|I6XZY9	DONSON:ENSP00000394107|Q9NYP3	0.92375	interaction
ftsZ:Rv2150c|I6XZY9	FTCD:ENSP00000291670|D3DSM8	0.99871	interaction
LH57_18910:Rv3464|I6YC72	CLDN2:ENSP00000336571|P57739	0.7388	interaction
LH57_18910:Rv3464|I6YC72	SLCO6A1:ENSP00000369135|C9J020	0.77123	interaction
LH57_18910:Rv3464|I6YC72	TSC22D3:ENSP00000314655|D6RBL1	0.76389	interaction
LH57_18910:Rv3464|I6YC72	IL11:ENSP00000264563|A8K3F7	0.79553	interaction
LH57_18910:Rv3464|I6YC72	HEL-S-113:ENSP00000358417|V9HW79	0.88472	interaction
LH57_18910:Rv3464|I6YC72	KIAA1632:ENSP00000282041|Q9BTI0	0.92373	interaction
LH57_18910:Rv3464|I6YC72	POMZP3:ENSP00000309233|Q6PJE2	0.89419	interaction
LH57_18910:Rv3464|I6YC72	TCF20:ENSP00000352463|A9JX13	0.99999	interaction
LH57_18910:Rv3464|I6YC72	CLN8:ENSP00000328182|Q9UBY8	0.95215	interaction
LH57_18910:Rv3464|I6YC72	CACNG5:ENSP00000303092|Q9UF02	0.99072	interaction
LH57_18910:Rv3464|I6YC72	C10orf12:ENSP00000286067|Q8N655	0.5306	interaction
LH57_18910:Rv3464|I6YC72	VSX2:ENSP00000261980|A0A0C5G2R3	0.93065	interaction
LH57_18910:Rv3464|I6YC72	FTH1:ENSP00000273550|G3V192	0.81284	interaction
LH57_18910:Rv3464|I6YC72	SEC16A:ENSP00000325827|G1UI25	0.92217	interaction
LH57_18910:Rv3464|I6YC72	ATE1:ENSP00000224652|O95260	0.94476	interaction
miaA:Rv2727c|I6YE81	MTAP:ENSP00000385916|Q13126	0.99671	interaction
miaA:Rv2727c|I6YE81	FAM134C:ENSP00000309432|K7ENZ6	0.96571	interaction
rpsE:Rv0721|I6X9M1	BHMT:ENSP00000274353|Q93088	0.96274	interaction
rpsE:Rv0721|I6X9M1	GIF:ENSP00000257248|P27352	0.96965	interaction
LH57_00265:Rv0046c|I6X8D3	FUZ:ENSP00000313309|Q9BT04	0.98805	interaction
LH57_00265:Rv0046c|I6X8D3	DERL2:ENSP00000158771|Q9GZP9	0.87375	interaction
LH57_00265:Rv0046c|I6X8D3	SSBP1:ENSP00000265304|A4D1U3	0.79423	interaction
LH57_00265:Rv0046c|I6X8D3	RPL18:ENSP00000447001|A0A024QZD1	0.7348	interaction
LH57_00265:Rv0046c|I6X8D3	ATP1B4:ENSP00000218008|Q9UN42	0.99623	interaction
LH57_00265:Rv0046c|I6X8D3	TMEM88:ENSP00000301599|Q6PEY1	0.53992	interaction
LH57_00265:Rv0046c|I6X8D3	PRR20C:ENSP00000367163|P86479	0.7186	interaction
LH57_00265:Rv0046c|I6X8D3	SFTA3:ENSP00000428331|P0C7M3	0.69807	interaction
LH57_00265:Rv0046c|I6X8D3	VGLL3:ENSP00000381436|A8MV65	0.81604	interaction
LH57_00265:Rv0046c|I6X8D3	GBX2:ENSP00000302251|F8VY47	0.66444	interaction
LH57_00265:Rv0046c|I6X8D3	PCSK7:ENSP00000325917|E9PMC0	0.99905	interaction
LH57_00265:Rv0046c|I6X8D3	MOCS1:ENSP00000362282|Q5TCE4	0.9011	interaction
LH57_00265:Rv0046c|I6X8D3	MMP17:ENSP00000353767|F5H881	0.99228	interaction
LH57_00265:Rv0046c|I6X8D3	BLM:ENSP00000347232|Q3B7X0	0.93638	interaction
LH57_00265:Rv0046c|I6X8D3	EIF1:ENSP00000419449|K7EM18	0.99031	interaction
bioD:Rv1570|I6XYA5	APOL2:ENSP00000249066|A0A024R1M8	0.70979	interaction
bioD:Rv1570|I6XYA5	PIEZO1:ENSP00000301015|H3BSF6	0.87952	interaction
bioD:Rv1570|I6XYA5	PSMA4:ENSP00000044462|H0YKT8	0.98261	interaction
bioD:Rv1570|I6XYA5	ALG3:ENSP00000380793|Q92685	0.76155	interaction
bioD:Rv1570|I6XYA5	ATG13:ENSP00000432412|E9PPR2	0.99028	interaction
bioD:Rv1570|I6XYA5	GTF2E2:ENSP00000348168|E5RH41	0.97546	interaction
bioD:Rv1570|I6XYA5	MMGT1:ENSP00000306220|Q8N4V1	0.96209	interaction
LH57_15725:Rv2881c|I6YAI0	IRS2:ENSP00000365016|Q96RG5	0.9211	interaction
LH57_15725:Rv2881c|I6YAI0	GABRA6:ENSP00000274545|E7EV53	0.92385	interaction
LH57_15725:Rv2881c|I6YAI0	CRIM1:ENSP00000280527|Q53TH9	0.67676	interaction
LH57_15725:Rv2881c|I6YAI0	KCNMB4:ENSP00000258111|H0YC85	0.89886	interaction
LH57_15725:Rv2881c|I6YAI0	FAM129A:ENSP00000356481|Q9BZQ8	0.84197	interaction
LH57_15725:Rv2881c|I6YAI0	SMG1:ENSP00000402515|I3L144	0.67666	interaction
LH57_15725:Rv2881c|I6YAI0	AHSA1:ENSP00000216479|H0YJG7	0.91382	interaction
LH57_15725:Rv2881c|I6YAI0	GABRP:ENSP00000265294|E5RK74	0.99999	interaction
LH57_15725:Rv2881c|I6YAI0	TACO1:ENSP00000258975|Q9BSH4	0.82605	interaction
LH57_15725:Rv2881c|I6YAI0	RDH11:ENSP00000370750|Q8TC12	0.99256	interaction
LH57_15725:Rv2881c|I6YAI0	IRS2:ENSP00000365016|Q96RG4	0.9211	interaction
LH57_15725:Rv2881c|I6YAI0	CACNG6:ENSP00000252729|Q9BXT2	0.98151	interaction
LH57_15725:Rv2881c|I6YAI0	CDPF1:ENSP00000325301|Q6NVV7	0.94213	interaction
LH57_15725:Rv2881c|I6YAI0	PHF11:ENSP00000367570|J3KR57	0.99958	interaction
LH57_15725:Rv2881c|I6YAI0	AACS:ENSP00000324842|Q86V21	0.84482	interaction
LH57_15725:Rv2881c|I6YAI0	TOM7:ENSP00000351214|Q75MR5	0.98238	interaction
LH57_15725:Rv2881c|I6YAI0	G6PD:ENSP00000377192|B6ZHS6	0.99315	interaction
LH57_15725:Rv2881c|I6YAI0	ADIG:ENSP00000434385|A2A2E7	0.84401	interaction
[truncated: 6,000 more rows]
