# Supplementary material for: Transferring knowledge of bacterial protein interaction networks to predict pathogen targeted human genes and immune signaling pathways: a case study on M. tuberculosis
Source: BMC Genomics. 2018 Jun 28;19:505. doi: 10.1186/s12864-018-4873-9 (PMC6027805; doi:10.1186/s12864-018-4873-9)
Supplement: Supplementary file 11 — Text file contains the human cancer/immune signaling pathways that M. tuberculosis H37Rv genes are predicted to target. (TXT 106 kb) [file 12864_2018_4873_MOESM11_ESM.txt]

11. Additional file 11: the predicted PPIs between M. tuberculosis H37Rv and H. sapiens that act as the signaling cross-talk interfaces.
[Notch]
	hsp:Rv0251c|O53673	MAML3:ENSP00000421180|Q96JK9
	accA2:Rv0973c|P71538	BLOC1S1:ENSP00000447650|P78537
	epiA:Rv1512|P71791	BLOC1S1:ENSP00000447650|P78537
	pup:Rv2111c|I6X388	BLOC1S1:ENSP00000447650|P78537
[TCR]
	LH57_06080:Rv1106c|I6XAM4	UNC119:ENSP00000337040|Q13432
	murC:Rv2152c|I6YCK5	CD3D:ENSP00000300692|P04234
	LH57_00010:Rv0002|I6XU56	DOK2:ENSP00000276420|O60496
	Rv3218|O05848	PTPN6:ENSP00000391592|P29350
[TGFBeta]
	LH57_11570:Rv2124c|I6XDD7	NFYB:ENSP00000240055|P25208
	obg:Rv2440c|I6X497	DDX5:ENSP00000225792|P17844
	obg:Rv2440c|I6X497	DDX5:ENSP00000225792|P17844
	alaS:Rv2555c|I6X4M7	DDX5:ENSP00000225792|P17844
	alaS:Rv2555c|I6X4M7	DDX5:ENSP00000225792|P17844
	rpsN:Rv0717|I6Y8I9	DDX5:ENSP00000225792|P17844
	rpsN:Rv0717|I6Y8I9	DDX5:ENSP00000225792|P17844
	nusG:Rv0639|I6X9G7	DDX5:ENSP00000225792|P17844
	nusG:Rv0639|I6X9G7	DDX5:ENSP00000225792|P17844
	LH57_08835:Rv1617|I6YB35	DDX5:ENSP00000225792|P17844
	LH57_08835:Rv1617|I6YB35	DDX5:ENSP00000225792|P17844
	pks12:Rv2048c|I6XD69	DDX5:ENSP00000225792|P17844
	pks12:Rv2048c|I6XD69	DDX5:ENSP00000225792|P17844
	LH57_16285:Rv2985|I6YEV7	DDX5:ENSP00000225792|P17844
	LH57_16285:Rv2985|I6YEV7	DDX5:ENSP00000225792|P17844
	pyrG:Rv1699|I6YBA3	DDX5:ENSP00000225792|P17844
	pyrG:Rv1699|I6YBA3	DDX5:ENSP00000225792|P17844
	LH57_09530:Rv1746|I6XYX4	DDX5:ENSP00000225792|P17844
	LH57_09530:Rv1746|I6XYX4	DDX5:ENSP00000225792|P17844
	Rv3040c|O53287	DDX5:ENSP00000225792|P17844
	Rv3040c|O53287	DDX5:ENSP00000225792|P17844
	Rv0526|O06392	DDX5:ENSP00000225792|P17844
	Rv0526|O06392	DDX5:ENSP00000225792|P17844
	rpsR:Rv0055|I6XUA7	DDX5:ENSP00000225792|P17844
	rpsR:Rv0055|I6XUA7	DDX5:ENSP00000225792|P17844
	Rv1667c|O53915	DDX5:ENSP00000225792|P17844
	Rv1667c|O53915	DDX5:ENSP00000225792|P17844
	atpA:Rv1308|I6XB71	DDX5:ENSP00000225792|P17844
	atpA:Rv1308|I6XB71	DDX5:ENSP00000225792|P17844
	LH57_21005:Rv3853|I6X8H7	DDX5:ENSP00000225792|P17844
	LH57_21005:Rv3853|I6X8H7	DDX5:ENSP00000225792|P17844
	lysS:Rv3598c|I6YCJ0	DDX5:ENSP00000225792|P17844
	lysS:Rv3598c|I6YCJ0	DDX5:ENSP00000225792|P17844
	Rv0435c|P96281	DDX5:ENSP00000225792|P17844
	Rv0435c|P96281	DDX5:ENSP00000225792|P17844
	rplC:Rv0701|I6X9L0	DDX5:ENSP00000225792|P17844
	rplC:Rv0701|I6X9L0	DDX5:ENSP00000225792|P17844
	rplK:Rv0640|I6Y8C4	DDX5:ENSP00000225792|P17844
	rplK:Rv0640|I6Y8C4	DDX5:ENSP00000225792|P17844
	rpsS:Rv0705|I6XW14	DDX5:ENSP00000225792|P17844
	rpsS:Rv0705|I6XW14	DDX5:ENSP00000225792|P17844
	LH57_19875:Rv3648c|I6XHV7	DDX5:ENSP00000225792|P17844
	LH57_19875:Rv3648c|I6XHV7	DDX5:ENSP00000225792|P17844
	rpsR:Rv2055c|I6X328	DDX5:ENSP00000225792|P17844
	rpsR:Rv2055c|I6X328	DDX5:ENSP00000225792|P17844
	Rv1277|Q50699	DDX5:ENSP00000225792|P17844
	Rv1277|Q50699	DDX5:ENSP00000225792|P17844
	glmS:Rv3436c|I6XH78	DDX5:ENSP00000225792|P17844
	glmS:Rv3436c|I6XH78	DDX5:ENSP00000225792|P17844
	fusA:Rv0684|I6WZ34	DDX5:ENSP00000225792|P17844
	fusA:Rv0684|I6WZ34	DDX5:ENSP00000225792|P17844
	helZ:Rv2101|I6YCF3	DDX5:ENSP00000225792|P17844
	helZ:Rv2101|I6YCF3	DDX5:ENSP00000225792|P17844
	LH57_09535:Rv1747|I6XCE6	DDX5:ENSP00000225792|P17844
	LH57_09535:Rv1747|I6XCE6	DDX5:ENSP00000225792|P17844
	LH57_08435:Rv1540|I6Y6T8	DDX5:ENSP00000225792|P17844
	LH57_08435:Rv1540|I6Y6T8	DDX5:ENSP00000225792|P17844
	pnp:Rv2783c|I6Y1P7	DDX5:ENSP00000225792|P17844
	pnp:Rv2783c|I6Y1P7	DDX5:ENSP00000225792|P17844
	rpsE:Rv0721|I6X9M1	DDX5:ENSP00000225792|P17844
	rpsE:Rv0721|I6X9M1	DDX5:ENSP00000225792|P17844
	ychF:Rv1112|O53459	DDX5:ENSP00000225792|P17844
	ychF:Rv1112|O53459	DDX5:ENSP00000225792|P17844
	eno:Rv1023|I6XWV0	DDX5:ENSP00000225792|P17844
	eno:Rv1023|I6XWV0	DDX5:ENSP00000225792|P17844
	Rv3644c|O06363	DDX5:ENSP00000225792|P17844
	Rv3644c|O06363	DDX5:ENSP00000225792|P17844
	gmk:Rv1389|I6XXU4	DDX5:ENSP00000225792|P17844
	gmk:Rv1389|I6XXU4	DDX5:ENSP00000225792|P17844
	atpD:Rv1310|I6X0X1	DDX5:ENSP00000225792|P17844
	atpD:Rv1310|I6X0X1	DDX5:ENSP00000225792|P17844
	LH57_05175:Rv0949|I6Y968	DDX5:ENSP00000225792|P17844
	LH57_05175:Rv0949|I6Y968	DDX5:ENSP00000225792|P17844
	rpsM:Rv3460c|I6Y3K1	DDX5:ENSP00000225792|P17844
	rpsM:Rv3460c|I6Y3K1	DDX5:ENSP00000225792|P17844
	LH57_13695:Rv2501c|I6XEG5	DDX5:ENSP00000225792|P17844
	rpsA:Rv1630|I6XYH0	DDX5:ENSP00000225792|P17844
	rpsA:Rv1630|I6XYH0	DDX5:ENSP00000225792|P17844
	groEL:Rv3417c|I6YC25	DDX5:ENSP00000225792|P17844
	groEL:Rv3417c|I6YC25	DDX5:ENSP00000225792|P17844
	LH57_02190:Rv0410c|I6Y7R3	DDX5:ENSP00000225792|P17844
	LH57_02190:Rv0410c|I6Y7R3	DDX5:ENSP00000225792|P17844
	Rv3673c|I6YGW6	DDX5:ENSP00000225792|P17844
	Rv3673c|I6YGW6	DDX5:ENSP00000225792|P17844
	rtcB:Rv2631|I6Y197	DDX5:ENSP00000225792|P17844
	rtcB:Rv2631|I6Y197	DDX5:ENSP00000225792|P17844
	rpsI:Rv3442c|I6YG57	DDX5:ENSP00000225792|P17844
	rpsI:Rv3442c|I6YG57	DDX5:ENSP00000225792|P17844
	prs:Rv1017c|I6Y5E8	DDX5:ENSP00000225792|P17844
	prs:Rv1017c|I6Y5E8	DDX5:ENSP00000225792|P17844
	cspB:Rv0871|I6WZM9	DDX5:ENSP00000225792|P17844
	cspB:Rv0871|I6WZM9	DDX5:ENSP00000225792|P17844
	rplP:Rv0708|I6WZ54	DDX5:ENSP00000225792|P17844
	rplP:Rv0708|I6WZ54	DDX5:ENSP00000225792|P17844
	rnc:Rv2925c|I6Y220	DDX5:ENSP00000225792|P17844
	rnc:Rv2925c|I6Y220	DDX5:ENSP00000225792|P17844
	pyrB:Rv1380|I6XBC8	DDX5:ENSP00000225792|P17844
	pyrB:Rv1380|I6XBC8	DDX5:ENSP00000225792|P17844
	LH57_12885:Rv2361c|I6XE49	DDX5:ENSP00000225792|P17844
	rplV:Rv0706|I6X9L2	DDX5:ENSP00000225792|P17844
	rplV:Rv0706|I6X9L2	DDX5:ENSP00000225792|P17844
	dnaJ:Rv0352|I6Y3K4	DDX5:ENSP00000225792|P17844
	dnaJ:Rv0352|I6Y3K4	DDX5:ENSP00000225792|P17844
	rpsJ:Rv0700|I6XW09	DDX5:ENSP00000225792|P17844
	rpsJ:Rv0700|I6XW09	DDX5:ENSP00000225792|P17844
	rplR:Rv0720|I6XW29	DDX5:ENSP00000225792|P17844
	rplR:Rv0720|I6XW29	DDX5:ENSP00000225792|P17844
	rpoC:Rv0668|I6X9I6	DDX5:ENSP00000225792|P17844
	rpoC:Rv0668|I6X9I6	DDX5:ENSP00000225792|P17844
	rpsB:Rv2890c|I6YAI8	DDX5:ENSP00000225792|P17844
	rpsB:Rv2890c|I6YAI8	DDX5:ENSP00000225792|P17844
	sufC:Rv1463|O53154	DDX5:ENSP00000225792|P17844
	trxA:Rv1470|O53161	DDX5:ENSP00000225792|P17844
	trxA:Rv1470|O53161	DDX5:ENSP00000225792|P17844
	rplB:Rv0704|I6Y4H2	DDX5:ENSP00000225792|P17844
	rplB:Rv0704|I6Y4H2	DDX5:ENSP00000225792|P17844
	Rv3201c|O53347	DDX5:ENSP00000225792|P17844
	Rv3201c|O53347	DDX5:ENSP00000225792|P17844
	rpmD:Rv0722|I6Y8J3	DDX5:ENSP00000225792|P17844
	rpmD:Rv0722|I6Y8J3	DDX5:ENSP00000225792|P17844
	pks9:Rv1664|O06586	DDX5:ENSP00000225792|P17844
	pks9:Rv1664|O06586	DDX5:ENSP00000225792|P17844
	LH57_00100:Rv0015c|I6XU70	DDX5:ENSP00000225792|P17844
	LH57_00100:Rv0015c|I6XU70	DDX5:ENSP00000225792|P17844
	LH57_14140:Rv2583c|I6Y150	DDX5:ENSP00000225792|P17844
	LH57_14140:Rv2583c|I6Y150	DDX5:ENSP00000225792|P17844
	gyrB:Rv0005|I6WX66	DDX5:ENSP00000225792|P17844
	gyrB:Rv0005|I6WX66	DDX5:ENSP00000225792|P17844
	rplE:Rv0716|I6X9L8	DDX5:ENSP00000225792|P17844
	rplE:Rv0716|I6X9L8	DDX5:ENSP00000225792|P17844
	LH57_09510:Rv1743|I6YBI4	DDX5:ENSP00000225792|P17844
	LH57_09510:Rv1743|I6YBI4	DDX5:ENSP00000225792|P17844
	LH57_05910:Rv1077|I6XX03	DDX5:ENSP00000225792|P17844
	LH57_05910:Rv1077|I6XX03	DDX5:ENSP00000225792|P17844
	LH57_07705:Rv1407|I6X161	DDX5:ENSP00000225792|P17844
	LH57_07705:Rv1407|I6X161	DDX5:ENSP00000225792|P17844
	groEL:Rv0440|I6Y7T8	DDX5:ENSP00000225792|P17844
	groEL:Rv0440|I6Y7T8	DDX5:ENSP00000225792|P17844
	rpsC:Rv0707|I6Y8I3	DDX5:ENSP00000225792|P17844
	rpsC:Rv0707|I6Y8I3	DDX5:ENSP00000225792|P17844
	thiX:Rv0816c|I6Y8V2	DDX5:ENSP00000225792|P17844
	thiX:Rv0816c|I6Y8V2	DDX5:ENSP00000225792|P17844
	trmB:Rv0208c|I6X8R7	DDX5:ENSP00000225792|P17844
	trmB:Rv0208c|I6X8R7	DDX5:ENSP00000225792|P17844
	LH57_16005:Rv2935|I6Y228	DDX5:ENSP00000225792|P17844
	LH57_16005:Rv2935|I6Y228	DDX5:ENSP00000225792|P17844
	pks7:Rv1661|P94996	DDX5:ENSP00000225792|P17844
	pks7:Rv1661|P94996	DDX5:ENSP00000225792|P17844
	rplA:Rv0641|I6WYZ2	DDX5:ENSP00000225792|P17844
	rplA:Rv0641|I6WYZ2	DDX5:ENSP00000225792|P17844
	rplJ:Rv0651|I6WZ02	DDX5:ENSP00000225792|P17844
	rplJ:Rv0651|I6WZ02	DDX5:ENSP00000225792|P17844
	gyrA:Rv0006|I6Y2H5	DDX5:ENSP00000225792|P17844
	gyrA:Rv0006|I6Y2H5	DDX5:ENSP00000225792|P17844
	pks5:Rv1527c|O53901	DDX5:ENSP00000225792|P17844
	pks5:Rv1527c|O53901	DDX5:ENSP00000225792|P17844
	LH57_18620:Rv3410c|I6YG23	DDX5:ENSP00000225792|P17844
	LH57_18620:Rv3410c|I6YG23	DDX5:ENSP00000225792|P17844
	carA:Rv1383|I6Y6E5	DDX5:ENSP00000225792|P17844
	carA:Rv1383|I6Y6E5	DDX5:ENSP00000225792|P17844
	LH57_11955:Rv2193|I6Y8N5	DDX5:ENSP00000225792|P17844
	LH57_11955:Rv2193|I6Y8N5	DDX5:ENSP00000225792|P17844
	LH57_00680:Rv0120c|I6XUG8	DDX5:ENSP00000225792|P17844
	LH57_00680:Rv0120c|I6XUG8	DDX5:ENSP00000225792|P17844
	dsbF:Rv1677|I6XYM2	DDX5:ENSP00000225792|P17844
	dsbF:Rv1677|I6XYM2	DDX5:ENSP00000225792|P17844
	LH57_07280:Rv1329c|I6X0Z0	DDX5:ENSP00000225792|P17844
	LH57_07280:Rv1329c|I6X0Z0	DDX5:ENSP00000225792|P17844
	dnaQ:Rv3711c|O69678	DDX5:ENSP00000225792|P17844
	dnaQ:Rv3711c|O69678	DDX5:ENSP00000225792|P17844
	rplW:Rv0703|I6WZ49	DDX5:ENSP00000225792|P17844
	rplW:Rv0703|I6WZ49	DDX5:ENSP00000225792|P17844
	rplX:Rv0715|I6XW24	DDX5:ENSP00000225792|P17844
	rplX:Rv0715|I6XW24	DDX5:ENSP00000225792|P17844
	LH57_07380:Rv1348|I6YAB3	DDX5:ENSP00000225792|P17844
	LH57_00095:Rv0014c|I6Y2I5	DDX5:ENSP00000225792|P17844
	LH57_00095:Rv0014c|I6Y2I5	DDX5:ENSP00000225792|P17844
	LH57_18115:Rv3315c|I6Y365	DDX5:ENSP00000225792|P17844
	LH57_18115:Rv3315c|I6Y365	DDX5:ENSP00000225792|P17844
	LH57_05075:Rv0931c|I6WZT2	DDX5:ENSP00000225792|P17844
	LH57_05075:Rv0931c|I6WZT2	DDX5:ENSP00000225792|P17844
	pyrC:Rv1381|I6YAE6	DDX5:ENSP00000225792|P17844
	pyrC:Rv1381|I6YAE6	DDX5:ENSP00000225792|P17844
	Rv1473|O53164	DDX5:ENSP00000225792|P17844
	Rv1473|O53164	DDX5:ENSP00000225792|P17844
	pcnA:Rv3907c|L7N672	DDX5:ENSP00000225792|P17844
	pcnA:Rv3907c|L7N672	DDX5:ENSP00000225792|P17844
	LH57_08485:Rv1551|I6XY88	DDX5:ENSP00000225792|P17844
	LH57_08485:Rv1551|I6XY88	DDX5:ENSP00000225792|P17844
	Rv1700|I6X235	DDX5:ENSP00000225792|P17844
	Rv1700|I6X235	DDX5:ENSP00000225792|P17844
	pks17:Rv1663|O06585	DDX5:ENSP00000225792|P17844
	pks17:Rv1663|O06585	DDX5:ENSP00000225792|P17844
	tuf:Rv0685|I6Y4F5	DDX5:ENSP00000225792|P17844
	tuf:Rv0685|I6Y4F5	DDX5:ENSP00000225792|P17844
	proS:Rv2845c|I6XFG3	DDX5:ENSP00000225792|P17844
	proS:Rv2845c|I6XFG3	DDX5:ENSP00000225792|P17844
	Rv3300c|O07166	DDX5:ENSP00000225792|P17844
	Rv3300c|O07166	DDX5:ENSP00000225792|P17844
	topA:Rv3646c|I6YCN6	DDX5:ENSP00000225792|P17844
	topA:Rv3646c|I6YCN6	DDX5:ENSP00000225792|P17844
	rpsN:Rv2056c|I6Y893	DDX5:ENSP00000225792|P17844
	rpsN:Rv2056c|I6Y893	DDX5:ENSP00000225792|P17844
	htpG:Rv2299c|I6Y0E8	DDX5:ENSP00000225792|P17844
	htpG:Rv2299c|I6Y0E8	DDX5:ENSP00000225792|P17844
	rpsO:Rv2785c|I6YED3	DDX5:ENSP00000225792|P17844
	rpsO:Rv2785c|I6YED3	DDX5:ENSP00000225792|P17844
	rplO:Rv0723|I6WZ66	DDX5:ENSP00000225792|P17844
	rplO:Rv0723|I6WZ66	DDX5:ENSP00000225792|P17844
	LH57_05955:Rv1086|I6Y5K0	DDX5:ENSP00000225792|P17844
	map:Rv0734|I6Y4K5	DDX5:ENSP00000225792|P17844
	map:Rv0734|I6Y4K5	DDX5:ENSP00000225792|P17844
	rne:Rv2444c|P71905	DDX5:ENSP00000225792|P17844
	rne:Rv2444c|P71905	DDX5:ENSP00000225792|P17844
	rpsG:Rv0683|I6Y8G2	DDX5:ENSP00000225792|P17844
	rpsG:Rv0683|I6Y8G2	DDX5:ENSP00000225792|P17844
	rbsK:Rv2436|P71913	DDX5:ENSP00000225792|P17844
	efp:Rv2534c|I6XEJ1	DDX5:ENSP00000225792|P17844
	efp:Rv2534c|I6XEJ1	DDX5:ENSP00000225792|P17844
	LH57_09830:Rv1798|I6Y7I5	DDX5:ENSP00000225792|P17844
	LH57_09830:Rv1798|I6Y7I5	DDX5:ENSP00000225792|P17844
	Rv0919|I6XA42	DDX5:ENSP00000225792|P17844
	LH57_15200:Rv2782c|I6YA84	DDX5:ENSP00000225792|P17844
	LH57_15200:Rv2782c|I6YA84	DDX5:ENSP00000225792|P17844
	Rv1218c|O86311	DDX5:ENSP00000225792|P17844
	rpsH:Rv0718|I6WZ62	DDX5:ENSP00000225792|P17844
	rpsH:Rv0718|I6WZ62	DDX5:ENSP00000225792|P17844
	guaB:Rv3411c|I6X784	DDX5:ENSP00000225792|P17844
	guaB:Rv3411c|I6X784	DDX5:ENSP00000225792|P17844
	Rv1251c|O50466	DDX5:ENSP00000225792|P17844
	Rv1251c|O50466	DDX5:ENSP00000225792|P17844
	Rv2609c|I6YDV4	DDX5:ENSP00000225792|P17844
	Rv2609c|I6YDV4	DDX5:ENSP00000225792|P17844
	rplM:Rv3443c|I6X7B7	DDX5:ENSP00000225792|P17844
	rplM:Rv3443c|I6X7B7	DDX5:ENSP00000225792|P17844
	LH57_11540:Rv2118c|I6XZV8	DDX5:ENSP00000225792|P17844
	LH57_11540:Rv2118c|I6XZV8	DDX5:ENSP00000225792|P17844
	ndk:Rv2445c|I6X4A3	DDX5:ENSP00000225792|P17844
	ndk:Rv2445c|I6X4A3	DDX5:ENSP00000225792|P17844
	Rv3202c|O53348	DDX5:ENSP00000225792|P17844
	Rv3202c|O53348	DDX5:ENSP00000225792|P17844
	pks6:Rv0405|O86335	DDX5:ENSP00000225792|P17844
	pks6:Rv0405|O86335	DDX5:ENSP00000225792|P17844
	rplF:Rv0719|I6Y4J0	DDX5:ENSP00000225792|P17844
	rplF:Rv0719|I6Y4J0	DDX5:ENSP00000225792|P17844
	dnaJ:Rv2373c|I6X422	DDX5:ENSP00000225792|P17844
	dnaJ:Rv2373c|I6X422	DDX5:ENSP00000225792|P17844
	LH57_11405:Rv2092c|I6X367	DDX5:ENSP00000225792|P17844
	LH57_11405:Rv2092c|I6X367	DDX5:ENSP00000225792|P17844
	trxB1:Rv1471|L7N664	DDX5:ENSP00000225792|P17844
	trxB1:Rv1471|L7N664	DDX5:ENSP00000225792|P17844
	LH57_16000:Rv2934|I6YAM7	DDX5:ENSP00000225792|P17844
	LH57_16000:Rv2934|I6YAM7	DDX5:ENSP00000225792|P17844
	Rv1458c|O53149	DDX5:ENSP00000225792|P17844
	thrS:Rv2614c|I6YDW0	DDX5:ENSP00000225792|P17844
	thrS:Rv2614c|I6YDW0	DDX5:ENSP00000225792|P17844
	rpoA:Rv3457c|I6YG71	DDX5:ENSP00000225792|P17844
	rpoA:Rv3457c|I6YG71	DDX5:ENSP00000225792|P17844
	LH57_17745:Rv3245c|I6YFL3	DDX5:ENSP00000225792|P17844
	LH57_17745:Rv3245c|I6YFL3	DDX5:ENSP00000225792|P17844
	rplN:Rv0714|I6Y4I4	DDX5:ENSP00000225792|P17844
	rplN:Rv0714|I6Y4I4	DDX5:ENSP00000225792|P17844
	LH57_07385:Rv1349|I6X107	DDX5:ENSP00000225792|P17844
	LH57_07385:Rv1349|I6X107	DDX5:ENSP00000225792|P17844
	sigA:Rv2703|I6X558	DDX5:ENSP00000225792|P17844
	sigA:Rv2703|I6X558	DDX5:ENSP00000225792|P17844
	LH57_21155:Rv3884c|I6Y4R9	DDX5:ENSP00000225792|P17844
	LH57_21155:Rv3884c|I6Y4R9	DDX5:ENSP00000225792|P17844
	proA:Rv2427c|I6Y999	DDX5:ENSP00000225792|P17844
	proA:Rv2427c|I6Y999	DDX5:ENSP00000225792|P17844
	Rv0312|O07239	DDX5:ENSP00000225792|P17844
	Rv0312|O07239	DDX5:ENSP00000225792|P17844
	LH57_19035:Rv3490|I6Y3N4	DDX5:ENSP00000225792|P17844
	LH57_19035:Rv3490|I6Y3N4	DDX5:ENSP00000225792|P17844
	Rv1668c|O53916	DDX5:ENSP00000225792|P17844
	Rv1668c|O53916	DDX5:ENSP00000225792|P17844
	LH57_00070:Rv0009|I6Y2I0	DDX5:ENSP00000225792|P17844
	LH57_00070:Rv0009|I6Y2I0	DDX5:ENSP00000225792|P17844
	Rv1732c|P71990	DDX5:ENSP00000225792|P17844
	Rv1732c|P71990	DDX5:ENSP00000225792|P17844
	rplD:Rv0702|I6Y8H9	DDX5:ENSP00000225792|P17844
	rplD:Rv0702|I6Y8H9	DDX5:ENSP00000225792|P17844
	LH57_21280:Rv3908|I6Y4T8	DDX5:ENSP00000225792|P17844
	LH57_21280:Rv3908|I6Y4T8	DDX5:ENSP00000225792|P17844
	LH57_21075:Rv3868|I6YD84	DDX5:ENSP00000225792|P17844
	LH57_21075:Rv3868|I6YD84	DDX5:ENSP00000225792|P17844
	LH57_00010:Rv0002|I6XU56	DDX5:ENSP00000225792|P17844
	LH57_00010:Rv0002|I6XU56	DDX5:ENSP00000225792|P17844
	LH57_05950:Rv1085c|I6X097	DDX5:ENSP00000225792|P17844
	LH57_05950:Rv1085c|I6X097	DDX5:ENSP00000225792|P17844
	Rv3649|O06359	DDX5:ENSP00000225792|P17844
	Rv3649|O06359	DDX5:ENSP00000225792|P17844
	proB:Rv2439c|I6YDE7	DDX5:ENSP00000225792|P17844
	proB:Rv2439c|I6YDE7	DDX5:ENSP00000225792|P17844
	mpa:Rv2115c|I6YCG7	DDX5:ENSP00000225792|P17844
	mpa:Rv2115c|I6YCG7	DDX5:ENSP00000225792|P17844
	map:Rv2861c|I6YAG0	DDX5:ENSP00000225792|P17844
	map:Rv2861c|I6YAG0	DDX5:ENSP00000225792|P17844
	Rv3672c|I6XHX8	DDX5:ENSP00000225792|P17844
	Rv3672c|I6XHX8	DDX5:ENSP00000225792|P17844
	Rv2681|I6XF17	DDX5:ENSP00000225792|P17844
	Rv2681|I6XF17	DDX5:ENSP00000225792|P17844
	LH57_14835:Rv2710|I6Y1J2	DDX5:ENSP00000225792|P17844
	LH57_14835:Rv2710|I6Y1J2	DDX5:ENSP00000225792|P17844
	dnaK:Rv0350|I6Y7L1	DDX5:ENSP00000225792|P17844
	dnaK:Rv0350|I6Y7L1	DDX5:ENSP00000225792|P17844
	carB:Rv1384|I6XXU0	DDX5:ENSP00000225792|P17844
	carB:Rv1384|I6XXU0	DDX5:ENSP00000225792|P17844
	LH57_21310:Rv3914|I6XIJ6	DDX5:ENSP00000225792|P17844
	LH57_21310:Rv3914|I6XIJ6	DDX5:ENSP00000225792|P17844
	secY:Rv0732|I6Y8K0	DDX5:ENSP00000225792|P17844
	secY:Rv0732|I6Y8K0	DDX5:ENSP00000225792|P17844
	LH57_13545:Rv2477c|I6XEE4	DDX5:ENSP00000225792|P17844
	LH57_13545:Rv2477c|I6XEE4	DDX5:ENSP00000225792|P17844
	truB:Rv2793c|I6Y1Q4	DDX5:ENSP00000225792|P17844
	truB:Rv2793c|I6Y1Q4	DDX5:ENSP00000225792|P17844
	LH57_06385:Rv1160|I6XAT4	DDX5:ENSP00000225792|P17844
	LH57_06385:Rv1160|I6XAT4	DDX5:ENSP00000225792|P17844
	pks8:Rv1662|O65933	DDX5:ENSP00000225792|P17844
	pks8:Rv1662|O65933	DDX5:ENSP00000225792|P17844
	LH57_12920:Rv2368c|I6X417	DDX5:ENSP00000225792|P17844
	LH57_12920:Rv2368c|I6X417	DDX5:ENSP00000225792|P17844
	LH57_06380:Rv1159A|I6XX88	ANAPC2:ENSP00000314004|Q9UJX6
	LH57_04655:Rv0853c|I6XWF2	PRKAR1B:ENSP00000353415|P31321
[TNF]
	Rv2609c|I6YDV4	CASP10:ENSP00000286186|Q92851
	fadD7:Rv0119|O07169	FANCD2:ENSP00000287647|Q9BXW9
	argD:Rv1655|I6YB71	FANCD2:ENSP00000287647|Q9BXW9
	LH57_06775:Rv1238|I6Y620	FANCD2:ENSP00000287647|Q9BXW9
	rpsP:Rv2909c|I6X5P6	FANCD2:ENSP00000287647|Q9BXW9
	mtnP:Rv0535|I6Y409	PSMD1:ENSP00000309474|Q99460
	Rv1404|P71672	PSMD1:ENSP00000309474|Q99460
	Rv3784|P72050	PSMD2:ENSP00000310129|Q13200
	mmuM:Rv2458|O53185	RPS11:ENSP00000270625|P62280
	Rv2184c|O53518	RPS11:ENSP00000270625|P62280
	glmS:Rv3436c|I6XH78	DDX21:ENSP00000346120|Q9NR30
	ychF:Rv1112|O53459	DDX21:ENSP00000346120|Q9NR30
	LH57_08900:Rv1629|I6Y715	DDX21:ENSP00000346120|Q9NR30
	LH57_13695:Rv2501c|I6XEG5	DDX21:ENSP00000346120|Q9NR30
	rtcB:Rv2631|I6Y197	DDX21:ENSP00000346120|Q9NR30
	LH57_18620:Rv3410c|I6YG23	DDX21:ENSP00000346120|Q9NR30
	LH57_21280:Rv3908|I6Y4T8	DDX21:ENSP00000346120|Q9NR30
	ychF:Rv1112|O53459	RUVBL2:ENSP00000473172|Q9Y230
	Rv2135c|O06240	BRINP1:ENSP00000265922|O60477
	Rv1062|O53410	BRINP1:ENSP00000265922|O60477
	LH57_07140:Rv1305|I6X0W7	BRINP1:ENSP00000265922|O60477
	argH:Rv1659|I6XC24	BRINP1:ENSP00000265922|O60477
	nuoA:Rv3145|I6YBB8	BRINP1:ENSP00000265922|O60477
	LH57_14790:Rv2701c|I6XF35	BRINP1:ENSP00000265922|O60477
	Rv3712|I6Y4C7	RPL4:ENSP00000311430|P36578
	rocD1:Rv2322c|P71890	RPL4:ENSP00000311430|P36578
	prcB:Rv2110c|I6YCG2	MTIF2:ENSP00000263629|P46199
	Rv3175|O53325	MTIF2:ENSP00000263629|P46199
	LH57_07935:Rv1449c|I6X1A1	MTIF2:ENSP00000263629|P46199
	Rv1404|P71672	MTIF2:ENSP00000263629|P46199
	ruvA:Rv2593c|I6Y159	KTN1:ENSP00000378720|Q86UP2
	obg:Rv2440c|I6X497	GLUL:ENSP00000307900|P15104
	LH57_14620:Rv2667|I6YE37	GLUL:ENSP00000307900|P15104
	pyrG:Rv1699|I6YBA3	GLUL:ENSP00000307900|P15104
	Rv0526|O06392	GLUL:ENSP00000307900|P15104
	LH57_18415:Rv3372|I6Y3B9	GLUL:ENSP00000307900|P15104
	LH57_07150:Rv1307|I6XXP0	GLUL:ENSP00000307900|P15104
	LH57_10935:Rv2006|I6X2Y1	GLUL:ENSP00000307900|P15104
	LH57_07850:Rv1436|I6YAJ8	GLUL:ENSP00000307900|P15104
	eno:Rv1023|I6XWV0	GLUL:ENSP00000307900|P15104
	gmk:Rv1389|I6XXU4	GLUL:ENSP00000307900|P15104
	groEL:Rv3417c|I6YC25	GLUL:ENSP00000307900|P15104
	Rv3673c|I6YGW6	GLUL:ENSP00000307900|P15104
	clpB:Rv0384c|I6X921	GLUL:ENSP00000307900|P15104
	pyrB:Rv1380|I6XBC8	GLUL:ENSP00000307900|P15104
	LH57_16630:Rv3045|I6XG08	GLUL:ENSP00000307900|P15104
	rpsB:Rv2890c|I6YAI8	GLUL:ENSP00000307900|P15104
	trxA:Rv1470|O53161	GLUL:ENSP00000307900|P15104
	rplB:Rv0704|I6Y4H2	GLUL:ENSP00000307900|P15104
	LH57_19605:Rv3596c|I6YGL7	GLUL:ENSP00000307900|P15104
	groEL:Rv0440|I6Y7T8	GLUL:ENSP00000307900|P15104
	thiX:Rv0816c|I6Y8V2	GLUL:ENSP00000307900|P15104
	carA:Rv1383|I6Y6E5	GLUL:ENSP00000307900|P15104
	Rv2998A|Q6MX20	GLUL:ENSP00000307900|P15104
	dsbF:Rv1677|I6XYM2	GLUL:ENSP00000307900|P15104
	LH57_00710:Rv0126|I6X8K8	GLUL:ENSP00000307900|P15104
	LH57_00095:Rv0014c|I6Y2I5	GLUL:ENSP00000307900|P15104
	Rv3334|O53384	GLUL:ENSP00000307900|P15104
	LH57_05075:Rv0931c|I6WZT2	GLUL:ENSP00000307900|P15104
	trcS:Rv1032c|P96368	GLUL:ENSP00000307900|P15104
	pyrC:Rv1381|I6YAE6	GLUL:ENSP00000307900|P15104
	aglA:Rv2471|O53198	GLUL:ENSP00000307900|P15104
	htpG:Rv2299c|I6Y0E8	GLUL:ENSP00000307900|P15104
	LH57_05355:Rv0982|I6WZY6	GLUL:ENSP00000307900|P15104
	LH57_10150:Rv1862|I6X2I0	GLUL:ENSP00000307900|P15104
	ileS:Rv1536|I6XY74	GLUL:ENSP00000307900|P15104
	plsC:Rv2483c|I6YDI9	GLUL:ENSP00000307900|P15104
	Rv2406c|P71737	GLUL:ENSP00000307900|P15104
	trxB1:Rv1471|L7N664	GLUL:ENSP00000307900|P15104
	hsp:Rv0251c|O53673	GLUL:ENSP00000307900|P15104
	LH57_21305:Rv3913|I6Y4U2	GLUL:ENSP00000307900|P15104
	hspR:Rv0353|O06302	GLUL:ENSP00000307900|P15104
	sigA:Rv2703|I6X558	GLUL:ENSP00000307900|P15104
	LH57_19035:Rv3490|I6Y3N4	GLUL:ENSP00000307900|P15104
	LH57_17230:Rv3156|I6Y2S4	GLUL:ENSP00000307900|P15104
	LH57_09980:Rv1828|I6Y7L3	GLUL:ENSP00000307900|P15104
	Rv1732c|P71990	GLUL:ENSP00000307900|P15104
	Rv3575c|P96857	GLUL:ENSP00000307900|P15104
	LH57_14835:Rv2710|I6Y1J2	GLUL:ENSP00000307900|P15104
	carB:Rv1384|I6XXU0	GLUL:ENSP00000307900|P15104
	LH57_21310:Rv3914|I6XIJ6	GLUL:ENSP00000307900|P15104
	LH57_03215:Rv0600c|I6Y885	GLUL:ENSP00000307900|P15104
	truB:Rv2793c|I6Y1Q4	GLUL:ENSP00000307900|P15104
	LH57_04910:Rv0902c|I6XA26	GLUL:ENSP00000307900|P15104
	gnd1:Rv1844c|Q79FJ2	GLUL:ENSP00000307900|P15104
	rplQ:Rv3456c|I6XH98	GLUL:ENSP00000307900|P15104
	Rv0688|P95034	BID:ENSP00000318822|P55957
	LH57_11570:Rv2124c|I6XDD7	PDCD2:ENSP00000439467|Q16342
	LH57_11745:Rv2154c|I6Y8J0	PSMC2:ENSP00000292644|P35998
	alaS:Rv2555c|I6X4M7	PSMC2:ENSP00000292644|P35998
	aldC:Rv2858c|O33340	PSMC2:ENSP00000292644|P35998
	idsA2:Rv2173|O53507	PSMC2:ENSP00000292644|P35998
	LH57_14620:Rv2667|I6YE37	PSMC2:ENSP00000292644|P35998
	Rv0439c|O53726	PSMC2:ENSP00000292644|P35998
	LH57_08835:Rv1617|I6YB35	PSMC2:ENSP00000292644|P35998
	pyrG:Rv1699|I6YBA3	PSMC2:ENSP00000292644|P35998
	pyrG:Rv1699|I6YBA3	PSMC2:ENSP00000292644|P35998
	rplL:Rv0652|I6Y4C5	PSMC2:ENSP00000292644|P35998
	LH57_09530:Rv1746|I6XYX4	PSMC2:ENSP00000292644|P35998
	phoR:Rv0758|P71815	PSMC2:ENSP00000292644|P35998
	aspB:Rv3565|P96847	PSMC2:ENSP00000292644|P35998
	LH57_16075:Rv2948c|I6YES5	PSMC2:ENSP00000292644|P35998
	Rv0526|O06392	PSMC2:ENSP00000292644|P35998
	Rv0526|O06392	PSMC2:ENSP00000292644|P35998
	nagA:Rv3332|O53382	PSMC2:ENSP00000292644|P35998
	fadD8:Rv0551c|O06417	PSMC2:ENSP00000292644|P35998
	rocA:Rv1187|O50443	PSMC2:ENSP00000292644|P35998
	Rv0331|O07255	PSMC2:ENSP00000292644|P35998
	atpA:Rv1308|I6XB71	PSMC2:ENSP00000292644|P35998
	lysS:Rv3598c|I6YCJ0	PSMC2:ENSP00000292644|P35998
	lysS:Rv3598c|I6YCJ0	PSMC2:ENSP00000292644|P35998
	LH57_07075:Rv1295|I6YA63	PSMC2:ENSP00000292644|P35998
	Rv0435c|P96281	PSMC2:ENSP00000292644|P35998
	LH57_18415:Rv3372|I6Y3B9	PSMC2:ENSP00000292644|P35998
	rplC:Rv0701|I6X9L0	PSMC2:ENSP00000292644|P35998
	LH57_07150:Rv1307|I6XXP0	PSMC2:ENSP00000292644|P35998
	LH57_14630:Rv2669|I6Y9Z7	PSMC2:ENSP00000292644|P35998
	LH57_00110:Rv0017c|I6Y6P4	PSMC2:ENSP00000292644|P35998
	rhlE:Rv3211|O05855	PSMC2:ENSP00000292644|P35998
	echA3:Rv0632c|I6Y8B5	PSMC2:ENSP00000292644|P35998
	LH57_00605:Rv0107c|I6X8I9	PSMC2:ENSP00000292644|P35998
	echA7:Rv0971c|P71540	PSMC2:ENSP00000292644|P35998
	LH57_12275:Rv2252|I6XDV8	PSMC2:ENSP00000292644|P35998
	LH57_12275:Rv2252|I6XDV8	PSMC2:ENSP00000292644|P35998
	pepA:Rv0125|O07175	PSMC2:ENSP00000292644|P35998
	fadD12:Rv1427c|O06831	PSMC2:ENSP00000292644|P35998
	LH57_19875:Rv3648c|I6XHV7	PSMC2:ENSP00000292644|P35998
	pheT:Rv1650|I6YB66	PSMC2:ENSP00000292644|P35998
	LH57_07360:Rv1345|I6Y6A9	PSMC2:ENSP00000292644|P35998
	LH57_11395:Rv2090|I6XDA4	PSMC2:ENSP00000292644|P35998
	LH57_16395:Rv3002c|I6XFW7	PSMC2:ENSP00000292644|P35998
	LH57_02160:Rv0404|I6X931	PSMC2:ENSP00000292644|P35998
	kgd:Rv1248c|I6Y628	PSMC2:ENSP00000292644|P35998
	ctpH:Rv0425c|P96271	PSMC2:ENSP00000292644|P35998
	LH57_10935:Rv2006|I6X2Y1	PSMC2:ENSP00000292644|P35998
	fadD7:Rv0119|O07169	PSMC2:ENSP00000292644|P35998
	helZ:Rv2101|I6YCF3	PSMC2:ENSP00000292644|P35998
	LH57_09535:Rv1747|I6XCE6	PSMC2:ENSP00000292644|P35998
	echA4:Rv0673|I6Y8F2	PSMC2:ENSP00000292644|P35998
	LH57_05530:Rv1013|I6XWT8	PSMC2:ENSP00000292644|P35998
	LH57_08435:Rv1540|I6Y6T8	PSMC2:ENSP00000292644|P35998
	mycP2:Rv3886c|O05458	PSMC2:ENSP00000292644|P35998
	LH57_06505:Rv1185c|I6XAV7	PSMC2:ENSP00000292644|P35998
	pfkA:Rv3010c|I6YAV8	PSMC2:ENSP00000292644|P35998
	LH57_07850:Rv1436|I6YAJ8	PSMC2:ENSP00000292644|P35998
	htrA:Rv1223|O06291	PSMC2:ENSP00000292644|P35998
	Rv2170|O53504	PSMC2:ENSP00000292644|P35998
	LH57_08900:Rv1629|I6Y715	PSMC2:ENSP00000292644|P35998
	eno:Rv1023|I6XWV0	PSMC2:ENSP00000292644|P35998
	echA10:Rv1142c|O06542	PSMC2:ENSP00000292644|P35998
	Rv3644c|O06363	PSMC2:ENSP00000292644|P35998
	echA9:Rv1071c|O53419	PSMC2:ENSP00000292644|P35998
	atpD:Rv1310|I6X0X1	PSMC2:ENSP00000292644|P35998
	LH57_15840:Rv2903c|I6YEN9	PSMC2:ENSP00000292644|P35998
	rpsA:Rv1630|I6XYH0	PSMC2:ENSP00000292644|P35998
	groEL:Rv3417c|I6YC25	PSMC2:ENSP00000292644|P35998
	LH57_02190:Rv0410c|I6Y7R3	PSMC2:ENSP00000292644|P35998
	Rv3673c|I6YGW6	PSMC2:ENSP00000292644|P35998
	Rv3673c|I6YGW6	PSMC2:ENSP00000292644|P35998
	echA2:Rv0456c|O07179	PSMC2:ENSP00000292644|P35998
	LH57_03710:Rv0687|I6X9J9	PSMC2:ENSP00000292644|P35998
	Rv0428c|P96274	PSMC2:ENSP00000292644|P35998
	cspB:Rv0871|I6WZM9	PSMC2:ENSP00000292644|P35998
	clpB:Rv0384c|I6X921	PSMC2:ENSP00000292644|P35998
	Rv2478c|O53205	PSMC2:ENSP00000292644|P35998
	echA18:Rv3373|O50402	PSMC2:ENSP00000292644|P35998
	pgi:Rv0946c|I6WZU7	PSMC2:ENSP00000292644|P35998
	dnaJ:Rv0352|I6Y3K4	PSMC2:ENSP00000292644|P35998
	Rv1465|O53156	PSMC2:ENSP00000292644|P35998
	rpoC:Rv0668|I6X9I6	PSMC2:ENSP00000292644|P35998
	rpoC:Rv0668|I6X9I6	PSMC2:ENSP00000292644|P35998
	grpE:Rv0351|I6WY69	PSMC2:ENSP00000292644|P35998
	LH57_04925:Rv0905|I6Y543	PSMC2:ENSP00000292644|P35998
	tig:Rv2462c|I6Y0S7	PSMC2:ENSP00000292644|P35998
	trxA:Rv1470|O53161	PSMC2:ENSP00000292644|P35998
	trxA:Rv1470|O53161	PSMC2:ENSP00000292644|P35998
	Rv3201c|O53347	PSMC2:ENSP00000292644|P35998
	rpmD:Rv0722|I6Y8J3	PSMC2:ENSP00000292644|P35998
	LH57_08340:Rv1521|I6XY61	PSMC2:ENSP00000292644|P35998
	fadD35:Rv2505c|I6Y0X0	PSMC2:ENSP00000292644|P35998
	LH57_04940:Rv0908|I6Y929	PSMC2:ENSP00000292644|P35998
	LH57_00100:Rv0015c|I6XU70	PSMC2:ENSP00000292644|P35998
	gyrB:Rv0005|I6WX66	PSMC2:ENSP00000292644|P35998
	LH57_09510:Rv1743|I6YBI4	PSMC2:ENSP00000292644|P35998
	LH57_09510:Rv1743|I6YBI4	PSMC2:ENSP00000292644|P35998
	glyA:Rv1093|I6X0A7	PSMC2:ENSP00000292644|P35998
	LH57_19605:Rv3596c|I6YGL7	PSMC2:ENSP00000292644|P35998
	LH57_07705:Rv1407|I6X161	PSMC2:ENSP00000292644|P35998
	groEL:Rv0440|I6Y7T8	PSMC2:ENSP00000292644|P35998
	LH57_08495:Rv1552|I6YAW6	PSMC2:ENSP00000292644|P35998
	orn:Rv2511|I6XEH0	PSMC2:ENSP00000292644|P35998
	thiX:Rv0816c|I6Y8V2	PSMC2:ENSP00000292644|P35998
	thiX:Rv0816c|I6Y8V2	PSMC2:ENSP00000292644|P35998
	Rv0133|P96810	PSMC2:ENSP00000292644|P35998
	mycP4:Rv3449|I6YC58	PSMC2:ENSP00000292644|P35998
	fadD2:Rv0270|P95227	PSMC2:ENSP00000292644|P35998
	echA5:Rv0675|I6Y4E8	PSMC2:ENSP00000292644|P35998
	LH57_14050:Rv2565|I6YDR1	PSMC2:ENSP00000292644|P35998
	LH57_11990:Rv2200c|I6XDR7	PSMC2:ENSP00000292644|P35998
	fadD1:Rv1750c|P72007	PSMC2:ENSP00000292644|P35998
	LH57_14670:Rv2677c|I6YE45	PSMC2:ENSP00000292644|P35998
	echA1:Rv0222|P96404	PSMC2:ENSP00000292644|P35998
	gyrA:Rv0006|I6Y2H5	PSMC2:ENSP00000292644|P35998
	aldA:Rv0768|I6X9R9	PSMC2:ENSP00000292644|P35998
	LH57_00265:Rv0046c|I6X8D3	PSMC2:ENSP00000292644|P35998
	psd:Rv0437c|I6Y3S2	PSMC2:ENSP00000292644|P35998
	LH57_19300:Rv3537|I6YGF4	PSMC2:ENSP00000292644|P35998
	sucC:Rv0951|I6Y586	PSMC2:ENSP00000292644|P35998
	deaD:Rv1253|I6Y631	PSMC2:ENSP00000292644|P35998
	dsbF:Rv1677|I6XYM2	PSMC2:ENSP00000292644|P35998
	dsbF:Rv1677|I6XYM2	PSMC2:ENSP00000292644|P35998
	fadD4:Rv0214|P96396	PSMC2:ENSP00000292644|P35998
	aroC:Rv2540c|I6YDP0	PSMC2:ENSP00000292644|P35998
	LH57_19115:Rv3506|I6XHE8	PSMC2:ENSP00000292644|P35998
	LH57_14290:Rv2612c|I6Y178	PSMC2:ENSP00000292644|P35998
	prcB:Rv2110c|I6YCG2	PSMC2:ENSP00000292644|P35998
	LH57_07380:Rv1348|I6YAB3	PSMC2:ENSP00000292644|P35998
	LH57_00095:Rv0014c|I6Y2I5	PSMC2:ENSP00000292644|P35998
	LH57_11970:Rv2196|I6YCT0	PSMC2:ENSP00000292644|P35998
	fadH:Rv1175c|O50431	PSMC2:ENSP00000292644|P35998
	LH57_20970:Rv3846|I6XIC6	PSMC2:ENSP00000292644|P35998
	LH57_05075:Rv0931c|I6WZT2	PSMC2:ENSP00000292644|P35998
	LH57_14365:Rv2625c|I6Y9V1	PSMC2:ENSP00000292644|P35998
	clpP:Rv2460c|I6X4B8	PSMC2:ENSP00000292644|P35998
	pepD:Rv0983|O53896	PSMC2:ENSP00000292644|P35998
	LH57_18560:Rv3398c|I6YC07	PSMC2:ENSP00000292644|P35998
	Rv1977|O53978	PSMC2:ENSP00000292644|P35998
	nfo:Rv0670|I6Y4E3	PSMC2:ENSP00000292644|P35998
	proS:Rv2845c|I6XFG3	PSMC2:ENSP00000292644|P35998
	grcC1:Rv0562|O06428	PSMC2:ENSP00000292644|P35998
	ilvA:Rv1559|I6Y6V4	PSMC2:ENSP00000292644|P35998
	echA11:Rv1141c|O06541	PSMC2:ENSP00000292644|P35998
	LH57_05875:Rv1070c|I6X082	PSMC2:ENSP00000292644|P35998
	tsaD:Rv3419c|I6XH58	PSMC2:ENSP00000292644|P35998
	htpG:Rv2299c|I6Y0E8	PSMC2:ENSP00000292644|P35998
	htpG:Rv2299c|I6Y0E8	PSMC2:ENSP00000292644|P35998
	rpsO:Rv2785c|I6YED3	PSMC2:ENSP00000292644|P35998
	mshD:Rv0819|I6XWC6	PSMC2:ENSP00000292644|P35998
	LH57_20855:Rv3826|I6YD47	PSMC2:ENSP00000292644|P35998
	LH57_07935:Rv1449c|I6X1A1	PSMC2:ENSP00000292644|P35998
	PE_PGRS11:Rv0754|Q79FW5	PSMC2:ENSP00000292644|P35998
	Rv1178|O50434	PSMC2:ENSP00000292644|P35998
	mycP5:Rv1796|O53945	PSMC2:ENSP00000292644|P35998
	fadD24:Rv1529|O53903	PSMC2:ENSP00000292644|P35998
	map:Rv0734|I6Y4K5	PSMC2:ENSP00000292644|P35998
	cydC:Rv1620c|O06137	PSMC2:ENSP00000292644|P35998
	prcA:Rv2109c|I6XDC3	PSMC2:ENSP00000292644|P35998
	LH57_17675:Rv3230c|I6YFK4	PSMC2:ENSP00000292644|P35998
	fabG:Rv0242c|I6Y778	PSMC2:ENSP00000292644|P35998
	Rv3200c|O53346	PSMC2:ENSP00000292644|P35998
	rpsG:Rv0683|I6Y8G2	PSMC2:ENSP00000292644|P35998
	recA:Rv2737c|I6YE90	PSMC2:ENSP00000292644|P35998
	LH57_09445:Rv1731|I6X273	PSMC2:ENSP00000292644|P35998
	serS:Rv3834c|I6YH93	PSMC2:ENSP00000292644|P35998
	pup:Rv2111c|I6X388	PSMC2:ENSP00000292644|P35998
	Rv0147|P96824	PSMC2:ENSP00000292644|P35998
	mycP1:Rv3883c|O05461	PSMC2:ENSP00000292644|P35998
	LH57_06945:Rv1272c|I6X0U1	PSMC2:ENSP00000292644|P35998
	ftsH:Rv3610c|I6Y435	PSMC2:ENSP00000292644|P35998
	atpG:Rv1309|I6YA77	PSMC2:ENSP00000292644|P35998
	LH57_09830:Rv1798|I6Y7I5	PSMC2:ENSP00000292644|P35998
	Rv0919|I6XA42	PSMC2:ENSP00000292644|P35998
	LH57_15980:Rv2930|I6Y224	PSMC2:ENSP00000292644|P35998
	leuB:Rv2995c|I6YEW7	PSMC2:ENSP00000292644|P35998
	grcC2:Rv0989c|O05572	PSMC2:ENSP00000292644|P35998
	glyA:Rv0070c|I6X8F3	PSMC2:ENSP00000292644|P35998
	htpX:Rv0563|I6Y849	PSMC2:ENSP00000292644|P35998
	Rv0110|O53632	PSMC2:ENSP00000292644|P35998
	Rv1218c|O86311	PSMC2:ENSP00000292644|P35998
	guaB:Rv3411c|I6X784	PSMC2:ENSP00000292644|P35998
	LH57_16865:Rv3089|I6XG57	PSMC2:ENSP00000292644|P35998
	blaR:Rv1845c|P95164	PSMC2:ENSP00000292644|P35998
	smc:Rv2922c|I6XFP1	PSMC2:ENSP00000292644|P35998
	fadD34:Rv0035|L7N699	PSMC2:ENSP00000292644|P35998
	idsB:Rv3383c|O50410	PSMC2:ENSP00000292644|P35998
	fadD14:Rv1058|O53406	PSMC2:ENSP00000292644|P35998
	ndk:Rv2445c|I6X4A3	PSMC2:ENSP00000292644|P35998
	Rv3202c|O53348	PSMC2:ENSP00000292644|P35998
	Rv0688|P95034	PSMC2:ENSP00000292644|P35998
	LH57_14725:Rv2688c|I6X545	PSMC2:ENSP00000292644|P35998
	upp:Rv3309c|I6YFR8	PSMC2:ENSP00000292644|P35998
	fadD6:Rv1206|O05307	PSMC2:ENSP00000292644|P35998
	plsC:Rv2483c|I6YDI9	PSMC2:ENSP00000292644|P35998
	LH57_16085:Rv2950c|I6YAP0	PSMC2:ENSP00000292644|P35998
	leuA:Rv3710|I6X854	PSMC2:ENSP00000292644|P35998
	LH57_16010:Rv2936|I6XFQ3	PSMC2:ENSP00000292644|P35998
	Rv3680|I6Y498	PSMC2:ENSP00000292644|P35998
	tal:Rv1448c|I6YAK9	PSMC2:ENSP00000292644|P35998
	sdhA:Rv0248c|O53670	PSMC2:ENSP00000292644|P35998
	LH57_00305:Rv0054|I6Y2M3	PSMC2:ENSP00000292644|P35998
	dnaJ:Rv2373c|I6X422	PSMC2:ENSP00000292644|P35998
	LH57_11405:Rv2092c|I6X367	PSMC2:ENSP00000292644|P35998
	trxB1:Rv1471|L7N664	PSMC2:ENSP00000292644|P35998
	trxB1:Rv1471|L7N664	PSMC2:ENSP00000292644|P35998
	Rv1458c|O53149	PSMC2:ENSP00000292644|P35998
	LH57_06590:Rv1202|I6X0L6	PSMC2:ENSP00000292644|P35998
	rpoA:Rv3457c|I6YG71	PSMC2:ENSP00000292644|P35998
	LH57_17745:Rv3245c|I6YFL3	PSMC2:ENSP00000292644|P35998
	LH57_10885:Rv1997|I6Y836	PSMC2:ENSP00000292644|P35998
	LH57_09950:Rv1822|I6X2E4	PSMC2:ENSP00000292644|P35998
	LH57_07385:Rv1349|I6X107	PSMC2:ENSP00000292644|P35998
	echA15:Rv2679|I6YA03	PSMC2:ENSP00000292644|P35998
	LH57_21155:Rv3884c|I6Y4R9	PSMC2:ENSP00000292644|P35998
	mycP3:Rv0291|O53695	PSMC2:ENSP00000292644|P35998
	Rv0312|O07239	PSMC2:ENSP00000292644|P35998
	Rv0312|O07239	PSMC2:ENSP00000292644|P35998
	LH57_17230:Rv3156|I6Y2S4	PSMC2:ENSP00000292644|P35998
	LH57_02450:Rv0458|I6WYF7	PSMC2:ENSP00000292644|P35998
	mmsA:Rv0753c|O53816	PSMC2:ENSP00000292644|P35998
	Rv1732c|P71990	PSMC2:ENSP00000292644|P35998
	Rv1732c|P71990	PSMC2:ENSP00000292644|P35998
	fadB:Rv0860|O53872	PSMC2:ENSP00000292644|P35998
	dkgA:Rv2971|I6YEU4	PSMC2:ENSP00000292644|P35998
	Rv3575c|P96857	PSMC2:ENSP00000292644|P35998
	rplD:Rv0702|I6Y8H9	PSMC2:ENSP00000292644|P35998
	LH57_21280:Rv3908|I6Y4T8	PSMC2:ENSP00000292644|P35998
	Rv1687c|O33189	PSMC2:ENSP00000292644|P35998
	LH57_21075:Rv3868|I6YD84	PSMC2:ENSP00000292644|P35998
	LH57_00010:Rv0002|I6XU56	PSMC2:ENSP00000292644|P35998
	katG:Rv1908c|I6YBX7	PSMC2:ENSP00000292644|P35998
	pgk:Rv1437|I6X185	PSMC2:ENSP00000292644|P35998
	Rv2775|O33317	PSMC2:ENSP00000292644|P35998
	fadD5:Rv0166|O07411	PSMC2:ENSP00000292644|P35998
	mpa:Rv2115c|I6YCG7	PSMC2:ENSP00000292644|P35998
	LH57_20050:Rv3679|I6YCR0	PSMC2:ENSP00000292644|P35998
	Rv0223c|I6X8S7	PSMC2:ENSP00000292644|P35998
	sdhA:Rv3318|O53370	PSMC2:ENSP00000292644|P35998
	map:Rv2861c|I6YAG0	PSMC2:ENSP00000292644|P35998
	Rv1817|Q50616	PSMC2:ENSP00000292644|P35998
	add:Rv3313c|I6X6Y9	PSMC2:ENSP00000292644|P35998
	cobB:Rv1151c|I6Y5R5	PSMC2:ENSP00000292644|P35998
	cobB:Rv1151c|I6Y5R5	PSMC2:ENSP00000292644|P35998
	dnaK:Rv0350|I6Y7L1	PSMC2:ENSP00000292644|P35998
	dnaK:Rv0350|I6Y7L1	PSMC2:ENSP00000292644|P35998
	LH57_21310:Rv3914|I6XIJ6	PSMC2:ENSP00000292644|P35998
	LH57_21310:Rv3914|I6XIJ6	PSMC2:ENSP00000292644|P35998
	Rv3218|O05848	PSMC2:ENSP00000292644|P35998
	Rv3218|O05848	PSMC2:ENSP00000292644|P35998
	LH57_06950:Rv1273c|I6Y645	PSMC2:ENSP00000292644|P35998
	LH57_16035:Rv2941|I6XFQ7	PSMC2:ENSP00000292644|P35998
	alaS:Rv2555c|I6X4M7	PSMC3:ENSP00000298852|P17980
	idsA2:Rv2173|O53507	PSMC3:ENSP00000298852|P17980
	LH57_08835:Rv1617|I6YB35	PSMC3:ENSP00000298852|P17980
	pyrG:Rv1699|I6YBA3	PSMC3:ENSP00000298852|P17980
	aspB:Rv3565|P96847	PSMC3:ENSP00000298852|P17980
	LH57_16075:Rv2948c|I6YES5	PSMC3:ENSP00000298852|P17980
	nagA:Rv3332|O53382	PSMC3:ENSP00000298852|P17980
	fadD8:Rv0551c|O06417	PSMC3:ENSP00000298852|P17980
	LH57_18415:Rv3372|I6Y3B9	PSMC3:ENSP00000298852|P17980
	LH57_14630:Rv2669|I6Y9Z7	PSMC3:ENSP00000298852|P17980
	rhlE:Rv3211|O05855	PSMC3:ENSP00000298852|P17980
	echA3:Rv0632c|I6Y8B5	PSMC3:ENSP00000298852|P17980
	echA7:Rv0971c|P71540	PSMC3:ENSP00000298852|P17980
	LH57_12275:Rv2252|I6XDV8	PSMC3:ENSP00000298852|P17980
	fadD12:Rv1427c|O06831	PSMC3:ENSP00000298852|P17980
	LH57_07360:Rv1345|I6Y6A9	PSMC3:ENSP00000298852|P17980
	accA2:Rv0973c|P71538	PSMC3:ENSP00000298852|P17980
	LH57_10935:Rv2006|I6X2Y1	PSMC3:ENSP00000298852|P17980
	helZ:Rv2101|I6YCF3	PSMC3:ENSP00000298852|P17980
	echA4:Rv0673|I6Y8F2	PSMC3:ENSP00000298852|P17980
	LH57_05530:Rv1013|I6XWT8	PSMC3:ENSP00000298852|P17980
	mycP2:Rv3886c|O05458	PSMC3:ENSP00000298852|P17980
	Rv2170|O53504	PSMC3:ENSP00000298852|P17980
	LH57_08900:Rv1629|I6Y715	PSMC3:ENSP00000298852|P17980
	eno:Rv1023|I6XWV0	PSMC3:ENSP00000298852|P17980
	echA10:Rv1142c|O06542	PSMC3:ENSP00000298852|P17980
	Rv3644c|O06363	PSMC3:ENSP00000298852|P17980
	echA9:Rv1071c|O53419	PSMC3:ENSP00000298852|P17980
	rpsA:Rv1630|I6XYH0	PSMC3:ENSP00000298852|P17980
	groEL:Rv3417c|I6YC25	PSMC3:ENSP00000298852|P17980
	LH57_02190:Rv0410c|I6Y7R3	PSMC3:ENSP00000298852|P17980
	Rv3673c|I6YGW6	PSMC3:ENSP00000298852|P17980
	echA2:Rv0456c|O07179	PSMC3:ENSP00000298852|P17980
	LH57_03710:Rv0687|I6X9J9	PSMC3:ENSP00000298852|P17980
	Rv0428c|P96274	PSMC3:ENSP00000298852|P17980
	echA18:Rv3373|O50402	PSMC3:ENSP00000298852|P17980
	Rv1465|O53156	PSMC3:ENSP00000298852|P17980
	LH57_04925:Rv0905|I6Y543	PSMC3:ENSP00000298852|P17980
	Rv3201c|O53347	PSMC3:ENSP00000298852|P17980
	LH57_08340:Rv1521|I6XY61	PSMC3:ENSP00000298852|P17980
	fadD35:Rv2505c|I6Y0X0	PSMC3:ENSP00000298852|P17980
	gyrB:Rv0005|I6WX66	PSMC3:ENSP00000298852|P17980
	LH57_07705:Rv1407|I6X161	PSMC3:ENSP00000298852|P17980
	groEL:Rv0440|I6Y7T8	PSMC3:ENSP00000298852|P17980
	LH57_08495:Rv1552|I6YAW6	PSMC3:ENSP00000298852|P17980
	thiX:Rv0816c|I6Y8V2	PSMC3:ENSP00000298852|P17980
	fadD2:Rv0270|P95227	PSMC3:ENSP00000298852|P17980
	echA5:Rv0675|I6Y4E8	PSMC3:ENSP00000298852|P17980
	LH57_14050:Rv2565|I6YDR1	PSMC3:ENSP00000298852|P17980
	echA1:Rv0222|P96404	PSMC3:ENSP00000298852|P17980
	Rv1722|P71980	PSMC3:ENSP00000298852|P17980
	LH57_19300:Rv3537|I6YGF4	PSMC3:ENSP00000298852|P17980
	deaD:Rv1253|I6Y631	PSMC3:ENSP00000298852|P17980
	dsbF:Rv1677|I6XYM2	PSMC3:ENSP00000298852|P17980
	LH57_19115:Rv3506|I6XHE8	PSMC3:ENSP00000298852|P17980
	prcB:Rv2110c|I6YCG2	PSMC3:ENSP00000298852|P17980
	LH57_07380:Rv1348|I6YAB3	PSMC3:ENSP00000298852|P17980
	LH57_00095:Rv0014c|I6Y2I5	PSMC3:ENSP00000298852|P17980
	LH57_14365:Rv2625c|I6Y9V1	PSMC3:ENSP00000298852|P17980
	proS:Rv2845c|I6XFG3	PSMC3:ENSP00000298852|P17980
	echA11:Rv1141c|O06541	PSMC3:ENSP00000298852|P17980
	LH57_05875:Rv1070c|I6X082	PSMC3:ENSP00000298852|P17980
	LH57_20855:Rv3826|I6YD47	PSMC3:ENSP00000298852|P17980
	LH57_07935:Rv1449c|I6X1A1	PSMC3:ENSP00000298852|P17980
	PE_PGRS11:Rv0754|Q79FW5	PSMC3:ENSP00000298852|P17980
	fadD24:Rv1529|O53903	PSMC3:ENSP00000298852|P17980
	map:Rv0734|I6Y4K5	PSMC3:ENSP00000298852|P17980
	prcA:Rv2109c|I6XDC3	PSMC3:ENSP00000298852|P17980
	fabG:Rv0242c|I6Y778	PSMC3:ENSP00000298852|P17980
	Rv3200c|O53346	PSMC3:ENSP00000298852|P17980
	serS:Rv3834c|I6YH93	PSMC3:ENSP00000298852|P17980
	LH57_06945:Rv1272c|I6X0U1	PSMC3:ENSP00000298852|P17980
	ftsH:Rv3610c|I6Y435	PSMC3:ENSP00000298852|P17980
	Rv1218c|O86311	PSMC3:ENSP00000298852|P17980
	guaB:Rv3411c|I6X784	PSMC3:ENSP00000298852|P17980
	fadD14:Rv1058|O53406	PSMC3:ENSP00000298852|P17980
	ndk:Rv2445c|I6X4A3	PSMC3:ENSP00000298852|P17980
	Rv3202c|O53348	PSMC3:ENSP00000298852|P17980
	fadD6:Rv1206|O05307	PSMC3:ENSP00000298852|P17980
	LH57_16085:Rv2950c|I6YAP0	PSMC3:ENSP00000298852|P17980
	LH57_16010:Rv2936|I6XFQ3	PSMC3:ENSP00000298852|P17980
	tal:Rv1448c|I6YAK9	PSMC3:ENSP00000298852|P17980
	sdhA:Rv0248c|O53670	PSMC3:ENSP00000298852|P17980
	trxB1:Rv1471|L7N664	PSMC3:ENSP00000298852|P17980
	LH57_07385:Rv1349|I6X107	PSMC3:ENSP00000298852|P17980
	echA15:Rv2679|I6YA03	PSMC3:ENSP00000298852|P17980
	mycP3:Rv0291|O53695	PSMC3:ENSP00000298852|P17980
	Rv0312|O07239	PSMC3:ENSP00000298852|P17980
	Rv1732c|P71990	PSMC3:ENSP00000298852|P17980
	fadB:Rv0860|O53872	PSMC3:ENSP00000298852|P17980
	dkgA:Rv2971|I6YEU4	PSMC3:ENSP00000298852|P17980
	Rv1687c|O33189	PSMC3:ENSP00000298852|P17980
	LH57_00010:Rv0002|I6XU56	PSMC3:ENSP00000298852|P17980
	sdhA:Rv3318|O53370	PSMC3:ENSP00000298852|P17980
	map:Rv2861c|I6YAG0	PSMC3:ENSP00000298852|P17980
	Rv1817|Q50616	PSMC3:ENSP00000298852|P17980
	dnaK:Rv0350|I6Y7L1	PSMC3:ENSP00000298852|P17980
	Rv3218|O05848	PSMC3:ENSP00000298852|P17980
	LH57_06950:Rv1273c|I6Y645	PSMC3:ENSP00000298852|P17980
	LH57_16035:Rv2941|I6XFQ7	PSMC3:ENSP00000298852|P17980
	ychF:Rv1112|O53459	PSMB5:ENSP00000355325|P28074
	moaC:Rv0864|I6X9Z6	PSMB5:ENSP00000355325|P28074
	Rv0428c|P96274	PSMB5:ENSP00000355325|P28074
	dapA:Rv2753c|I6YA59	PSMB5:ENSP00000355325|P28074
[Wnt]
	Rv1667c|O53915	FRAT1:ENSP00000360060|Q92837
	truA:Rv3455c|I6Y3J5	FRAT1:ENSP00000360060|Q92837
	pip:Rv0840c|I6Y8X0	FRAT1:ENSP00000360060|Q92837
	lipQ:Rv2485c|I6Y9F7	FRAT1:ENSP00000360060|Q92837
	Rv0232|P96415	FRAT1:ENSP00000360060|Q92837
	Rv1049|I6Y5H3	KL:ENSP00000369442|Q9UEF7
	rplA:Rv0641|I6WYZ2	KL:ENSP00000369442|Q9UEF7
	LH57_07010:Rv1284|I6XXM2	KL:ENSP00000369442|Q9UEF7
	narJ:Rv1163|O06561	KL:ENSP00000369442|Q9UEF7
	Rv3218|O05848	KL:ENSP00000369442|Q9UEF7
	murI:Rv1338|I6YAA3	PI4K2A:ENSP00000359665|Q9BTU6
	rnz:Rv2407|I6Y978	FRAT2:ENSP00000360058|O75474
	argH:Rv1659|I6XC24	FRAT2:ENSP00000360058|O75474
	LH57_05080:Rv0932c|I6Y569	PPP1R1B:ENSP00000254079|Q9UD71
	ruvA:Rv2593c|I6Y159	PPP1R1B:ENSP00000254079|Q9UD71
	prcB:Rv2110c|I6YCG2	PPP1R1B:ENSP00000254079|Q9UD71
	LH57_19945:Rv3661|I6X806	PPP1R1B:ENSP00000254079|Q9UD71
	ctaB:Rv1451|I6XXZ1	PPP1R1B:ENSP00000254079|Q9UD71
[IL2]
	dapB:Rv2773c|I6Y1N9	IL2:ENSP00000226730|P60568
	proB:Rv2439c|I6YDE7	IL2:ENSP00000226730|P60568
	LH57_00010:Rv0002|I6XU56	DOK2:ENSP00000276420|O60496
	Rv3218|O05848	PTPN6:ENSP00000391592|P29350
	uvrA:Rv1638|I6Y721	BAD:ENSP00000309103|Q92934
	Rv0338c|O33268	IRS2:ENSP00000365016|Q9Y4H2
	Rv3272|P96877	IRS2:ENSP00000365016|Q9Y4H2
	lipB:Rv2217|I6X3L9	IRS2:ENSP00000365016|Q9Y4H2
	LH57_04635:Rv0849|I6X9Y5	IRS2:ENSP00000365016|Q9Y4H2
	LH57_02535:Rv0474|I6XVD5	IRS1:ENSP00000304895|P35568
	idsA2:Rv2173|O53507	VCP:ENSP00000351777|P55072
	LH57_08835:Rv1617|I6YB35	VCP:ENSP00000351777|P55072
	LH57_09530:Rv1746|I6XYX4	VCP:ENSP00000351777|P55072
	LH57_16075:Rv2948c|I6YES5	VCP:ENSP00000351777|P55072
	Rv0526|O06392	VCP:ENSP00000351777|P55072
	nagA:Rv3332|O53382	VCP:ENSP00000351777|P55072
	fadD8:Rv0551c|O06417	VCP:ENSP00000351777|P55072
	lysS:Rv3598c|I6YCJ0	VCP:ENSP00000351777|P55072
	LH57_18415:Rv3372|I6Y3B9	VCP:ENSP00000351777|P55072
	rplC:Rv0701|I6X9L0	VCP:ENSP00000351777|P55072
	LH57_14630:Rv2669|I6Y9Z7	VCP:ENSP00000351777|P55072
	rhlE:Rv3211|O05855	VCP:ENSP00000351777|P55072
	Rv2037c|L0TB61	VCP:ENSP00000351777|P55072
	echA3:Rv0632c|I6Y8B5	VCP:ENSP00000351777|P55072
	echA7:Rv0971c|P71540	VCP:ENSP00000351777|P55072
	LH57_12275:Rv2252|I6XDV8	VCP:ENSP00000351777|P55072
	fadD12:Rv1427c|O06831	VCP:ENSP00000351777|P55072
	LH57_07360:Rv1345|I6Y6A9	VCP:ENSP00000351777|P55072
	LH57_11395:Rv2090|I6XDA4	VCP:ENSP00000351777|P55072
	LH57_02160:Rv0404|I6X931	VCP:ENSP00000351777|P55072
	LH57_10935:Rv2006|I6X2Y1	VCP:ENSP00000351777|P55072
	fadD7:Rv0119|O07169	VCP:ENSP00000351777|P55072
	helZ:Rv2101|I6YCF3	VCP:ENSP00000351777|P55072
	LH57_09535:Rv1747|I6XCE6	VCP:ENSP00000351777|P55072
	echA4:Rv0673|I6Y8F2	VCP:ENSP00000351777|P55072
	LH57_05530:Rv1013|I6XWT8	VCP:ENSP00000351777|P55072
	mycP2:Rv3886c|O05458	VCP:ENSP00000351777|P55072
	LH57_06505:Rv1185c|I6XAV7	VCP:ENSP00000351777|P55072
	LH57_08900:Rv1629|I6Y715	VCP:ENSP00000351777|P55072
	eno:Rv1023|I6XWV0	VCP:ENSP00000351777|P55072
	echA10:Rv1142c|O06542	VCP:ENSP00000351777|P55072
	Rv3644c|O06363	VCP:ENSP00000351777|P55072
	echA9:Rv1071c|O53419	VCP:ENSP00000351777|P55072
	rpsA:Rv1630|I6XYH0	VCP:ENSP00000351777|P55072
	groEL:Rv3417c|I6YC25	VCP:ENSP00000351777|P55072
	LH57_02190:Rv0410c|I6Y7R3	VCP:ENSP00000351777|P55072
	Rv3673c|I6YGW6	VCP:ENSP00000351777|P55072
	echA2:Rv0456c|O07179	VCP:ENSP00000351777|P55072
	Rv0428c|P96274	VCP:ENSP00000351777|P55072
	echA18:Rv3373|O50402	VCP:ENSP00000351777|P55072
	Rv1465|O53156	VCP:ENSP00000351777|P55072
	rpoC:Rv0668|I6X9I6	VCP:ENSP00000351777|P55072
	LH57_04925:Rv0905|I6Y543	VCP:ENSP00000351777|P55072
	trxA:Rv1470|O53161	VCP:ENSP00000351777|P55072
	Rv3201c|O53347	VCP:ENSP00000351777|P55072
	rpmD:Rv0722|I6Y8J3	VCP:ENSP00000351777|P55072
	LH57_08340:Rv1521|I6XY61	VCP:ENSP00000351777|P55072
	fadD35:Rv2505c|I6Y0X0	VCP:ENSP00000351777|P55072
	LH57_00100:Rv0015c|I6XU70	VCP:ENSP00000351777|P55072
	gyrB:Rv0005|I6WX66	VCP:ENSP00000351777|P55072
	LH57_09510:Rv1743|I6YBI4	VCP:ENSP00000351777|P55072
	LH57_07705:Rv1407|I6X161	VCP:ENSP00000351777|P55072
	groEL:Rv0440|I6Y7T8	VCP:ENSP00000351777|P55072
	thiX:Rv0816c|I6Y8V2	VCP:ENSP00000351777|P55072
	Rv0133|P96810	VCP:ENSP00000351777|P55072
	mycP4:Rv3449|I6YC58	VCP:ENSP00000351777|P55072
	fadD2:Rv0270|P95227	VCP:ENSP00000351777|P55072
	echA5:Rv0675|I6Y4E8	VCP:ENSP00000351777|P55072
	LH57_14050:Rv2565|I6YDR1	VCP:ENSP00000351777|P55072
	fadD1:Rv1750c|P72007	VCP:ENSP00000351777|P55072
	echA1:Rv0222|P96404	VCP:ENSP00000351777|P55072
	gyrA:Rv0006|I6Y2H5	VCP:ENSP00000351777|P55072
	LH57_00265:Rv0046c|I6X8D3	VCP:ENSP00000351777|P55072
	deaD:Rv1253|I6Y631	VCP:ENSP00000351777|P55072
	dsbF:Rv1677|I6XYM2	VCP:ENSP00000351777|P55072
	fadD4:Rv0214|P96396	VCP:ENSP00000351777|P55072
	LH57_19115:Rv3506|I6XHE8	VCP:ENSP00000351777|P55072
	LH57_14290:Rv2612c|I6Y178	VCP:ENSP00000351777|P55072
	prcB:Rv2110c|I6YCG2	VCP:ENSP00000351777|P55072
	LH57_07380:Rv1348|I6YAB3	VCP:ENSP00000351777|P55072
	LH57_00095:Rv0014c|I6Y2I5	VCP:ENSP00000351777|P55072
	LH57_05075:Rv0931c|I6WZT2	VCP:ENSP00000351777|P55072
	LH57_14365:Rv2625c|I6Y9V1	VCP:ENSP00000351777|P55072
	LH57_18560:Rv3398c|I6YC07	VCP:ENSP00000351777|P55072
	nfo:Rv0670|I6Y4E3	VCP:ENSP00000351777|P55072
	proS:Rv2845c|I6XFG3	VCP:ENSP00000351777|P55072
	grcC1:Rv0562|O06428	VCP:ENSP00000351777|P55072
	echA11:Rv1141c|O06541	VCP:ENSP00000351777|P55072
	LH57_05875:Rv1070c|I6X082	VCP:ENSP00000351777|P55072
	tsaD:Rv3419c|I6XH58	VCP:ENSP00000351777|P55072
	htpG:Rv2299c|I6Y0E8	VCP:ENSP00000351777|P55072
	rpsO:Rv2785c|I6YED3	VCP:ENSP00000351777|P55072
	mshD:Rv0819|I6XWC6	VCP:ENSP00000351777|P55072
	LH57_20855:Rv3826|I6YD47	VCP:ENSP00000351777|P55072
	LH57_07935:Rv1449c|I6X1A1	VCP:ENSP00000351777|P55072
	Rv1178|O50434	VCP:ENSP00000351777|P55072
	mycP5:Rv1796|O53945	VCP:ENSP00000351777|P55072
	fadD24:Rv1529|O53903	VCP:ENSP00000351777|P55072
	map:Rv0734|I6Y4K5	VCP:ENSP00000351777|P55072
	cydC:Rv1620c|O06137	VCP:ENSP00000351777|P55072
	prcA:Rv2109c|I6XDC3	VCP:ENSP00000351777|P55072
	fabG:Rv0242c|I6Y778	VCP:ENSP00000351777|P55072
	recA:Rv2737c|I6YE90	VCP:ENSP00000351777|P55072
	serS:Rv3834c|I6YH93	VCP:ENSP00000351777|P55072
	pup:Rv2111c|I6X388	VCP:ENSP00000351777|P55072
	mycP1:Rv3883c|O05461	VCP:ENSP00000351777|P55072
	LH57_06945:Rv1272c|I6X0U1	VCP:ENSP00000351777|P55072
	ftsH:Rv3610c|I6Y435	VCP:ENSP00000351777|P55072
	Rv0919|I6XA42	VCP:ENSP00000351777|P55072
	LH57_15980:Rv2930|I6Y224	VCP:ENSP00000351777|P55072
	leuB:Rv2995c|I6YEW7	VCP:ENSP00000351777|P55072
	grcC2:Rv0989c|O05572	VCP:ENSP00000351777|P55072
	guaB:Rv3411c|I6X784	VCP:ENSP00000351777|P55072
	LH57_16865:Rv3089|I6XG57	VCP:ENSP00000351777|P55072
	smc:Rv2922c|I6XFP1	VCP:ENSP00000351777|P55072
	fadD34:Rv0035|L7N699	VCP:ENSP00000351777|P55072
	idsB:Rv3383c|O50410	VCP:ENSP00000351777|P55072
	fadD14:Rv1058|O53406	VCP:ENSP00000351777|P55072
	ndk:Rv2445c|I6X4A3	VCP:ENSP00000351777|P55072
	Rv3202c|O53348	VCP:ENSP00000351777|P55072
	LH57_14725:Rv2688c|I6X545	VCP:ENSP00000351777|P55072
	fadD6:Rv1206|O05307	VCP:ENSP00000351777|P55072
	LH57_16085:Rv2950c|I6YAP0	VCP:ENSP00000351777|P55072
	LH57_16010:Rv2936|I6XFQ3	VCP:ENSP00000351777|P55072
	Rv3680|I6Y498	VCP:ENSP00000351777|P55072
	tal:Rv1448c|I6YAK9	VCP:ENSP00000351777|P55072
	LH57_11405:Rv2092c|I6X367	VCP:ENSP00000351777|P55072
	trxB1:Rv1471|L7N664	VCP:ENSP00000351777|P55072
	Rv1458c|O53149	VCP:ENSP00000351777|P55072
	LH57_06590:Rv1202|I6X0L6	VCP:ENSP00000351777|P55072
	rpoA:Rv3457c|I6YG71	VCP:ENSP00000351777|P55072
	LH57_07385:Rv1349|I6X107	VCP:ENSP00000351777|P55072
	echA15:Rv2679|I6YA03	VCP:ENSP00000351777|P55072
	mycP3:Rv0291|O53695	VCP:ENSP00000351777|P55072
	Rv0312|O07239	VCP:ENSP00000351777|P55072
	Rv1732c|P71990	VCP:ENSP00000351777|P55072
	fadB:Rv0860|O53872	VCP:ENSP00000351777|P55072
	dkgA:Rv2971|I6YEU4	VCP:ENSP00000351777|P55072
	LH57_21280:Rv3908|I6Y4T8	VCP:ENSP00000351777|P55072
	Rv1687c|O33189	VCP:ENSP00000351777|P55072
	LH57_00010:Rv0002|I6XU56	VCP:ENSP00000351777|P55072
	pgk:Rv1437|I6X185	VCP:ENSP00000351777|P55072
	Rv2775|O33317	VCP:ENSP00000351777|P55072
	fadD5:Rv0166|O07411	VCP:ENSP00000351777|P55072
	LH57_20050:Rv3679|I6YCR0	VCP:ENSP00000351777|P55072
	map:Rv2861c|I6YAG0	VCP:ENSP00000351777|P55072
	add:Rv3313c|I6X6Y9	VCP:ENSP00000351777|P55072
	cobB:Rv1151c|I6Y5R5	VCP:ENSP00000351777|P55072
	dnaK:Rv0350|I6Y7L1	VCP:ENSP00000351777|P55072
	LH57_21310:Rv3914|I6XIJ6	VCP:ENSP00000351777|P55072
	Rv3218|O05848	VCP:ENSP00000351777|P55072
	LH57_06950:Rv1273c|I6Y645	VCP:ENSP00000351777|P55072
	LH57_16035:Rv2941|I6XFQ7	VCP:ENSP00000351777|P55072
	LH57_06080:Rv1106c|I6XAM4	UNC119:ENSP00000337040|Q13432
	mtnP:Rv0535|I6Y409	IL11:ENSP00000264563|P20809
	grcC1:Rv0562|O06428	BCL2L11:ENSP00000376943|O43521
	rsmA:Rv1010|I6Y9D0	BCL2L11:ENSP00000376943|O43521
	LH57_08030:Rv1464|I6X1B6	BCL2L11:ENSP00000376943|O43521
[EGFR1]
	ychF:Rv1112|O53459	FRS2:ENSP00000299293|Q8WU20
	LH57_16015:Rv2937|I6YER7	FRS2:ENSP00000299293|Q8WU20
	nrp:Rv0101|Q10896	FRS2:ENSP00000299293|Q8WU20
	guaB:Rv3411c|I6X784	ATP5C1:ENSP00000349142|P36542
	LH57_00010:Rv0002|I6XU56	DOK2:ENSP00000276420|O60496
	Rv3218|O05848	PTPN6:ENSP00000391592|P29350
[BCR]
	pabB:Rv1005c|O05591	CD19:ENSP00000437940|P15391
	LH57_16630:Rv3045|I6XG08	CD19:ENSP00000437940|P15391
	Rv1719|P71977	CD19:ENSP00000437940|P15391
	Rv1489A|L7N6A8	CD19:ENSP00000437940|P15391
	map:Rv2861c|I6YAG0	CD19:ENSP00000437940|P15391
	ruvA:Rv2593c|I6Y159	LAT2:ENSP00000275635|Q9GZY6
	coaE:Rv1631|I6XBZ1	CMTM3:ENSP00000354579|Q96MX0
	Rv3218|O05848	PTPN6:ENSP00000391592|P29350
	Rv0315|O07242	PIK3AP1:ENSP00000339826|Q6ZUJ8
	LH57_00010:Rv0002|I6XU56	PIK3AP1:ENSP00000339826|Q6ZUJ8
	lpqL:Rv0418|P96264	ATP2B4:ENSP00000350310|P23634
	LH57_00585:Rv0103c|I6Y6W8	ATP2B4:ENSP00000350310|P23634
	LH57_00585:Rv0103c|I6Y6W8	ATP2B4:ENSP00000350310|P23634
	aldC:Rv2858c|O33340	ATP2B4:ENSP00000350310|P23634
	aldC:Rv2858c|O33340	ATP2B4:ENSP00000350310|P23634
	idsA2:Rv2173|O53507	ATP2B4:ENSP00000350310|P23634
	idsA2:Rv2173|O53507	ATP2B4:ENSP00000350310|P23634
	LH57_08835:Rv1617|I6YB35	ATP2B4:ENSP00000350310|P23634
	LH57_08835:Rv1617|I6YB35	ATP2B4:ENSP00000350310|P23634
	LH57_09530:Rv1746|I6XYX4	ATP2B4:ENSP00000350310|P23634
	LH57_09530:Rv1746|I6XYX4	ATP2B4:ENSP00000350310|P23634
	rocE:Rv2320c|P71892	ATP2B4:ENSP00000350310|P23634
	rocE:Rv2320c|P71892	ATP2B4:ENSP00000350310|P23634
	Rv0526|O06392	ATP2B4:ENSP00000350310|P23634
	Rv0526|O06392	ATP2B4:ENSP00000350310|P23634
	LH57_16020:Rv2938|I6X5S9	ATP2B4:ENSP00000350310|P23634
	LH57_16020:Rv2938|I6X5S9	ATP2B4:ENSP00000350310|P23634
	rocA:Rv1187|O50443	ATP2B4:ENSP00000350310|P23634
	rocA:Rv1187|O50443	ATP2B4:ENSP00000350310|P23634
	atpA:Rv1308|I6XB71	ATP2B4:ENSP00000350310|P23634
	atpA:Rv1308|I6XB71	ATP2B4:ENSP00000350310|P23634
	LH57_06080:Rv1106c|I6XAM4	ATP2B4:ENSP00000350310|P23634
	LH57_10895:Rv1999c|I6XD25	ATP2B4:ENSP00000350310|P23634
	LH57_10895:Rv1999c|I6XD25	ATP2B4:ENSP00000350310|P23634
	Rv3813c|O07810	ATP2B4:ENSP00000350310|P23634
	Rv3813c|O07810	ATP2B4:ENSP00000350310|P23634
	accA2:Rv0973c|P71538	ATP2B4:ENSP00000350310|P23634
	accA2:Rv0973c|P71538	ATP2B4:ENSP00000350310|P23634
	LH57_05840:Rv1063c|I6XWZ0	ATP2B4:ENSP00000350310|P23634
	LH57_17880:Rv3270|I6X6V2	ATP2B4:ENSP00000350310|P23634
	LH57_17880:Rv3270|I6X6V2	ATP2B4:ENSP00000350310|P23634
	LH57_09535:Rv1747|I6XCE6	ATP2B4:ENSP00000350310|P23634
	LH57_09535:Rv1747|I6XCE6	ATP2B4:ENSP00000350310|P23634
	mycP2:Rv3886c|O05458	ATP2B4:ENSP00000350310|P23634
	mycP2:Rv3886c|O05458	ATP2B4:ENSP00000350310|P23634
	eno:Rv1023|I6XWV0	ATP2B4:ENSP00000350310|P23634
	eno:Rv1023|I6XWV0	ATP2B4:ENSP00000350310|P23634
	gmk:Rv1389|I6XXU4	ATP2B4:ENSP00000350310|P23634
	gmk:Rv1389|I6XXU4	ATP2B4:ENSP00000350310|P23634
	atpD:Rv1310|I6X0X1	ATP2B4:ENSP00000350310|P23634
	atpD:Rv1310|I6X0X1	ATP2B4:ENSP00000350310|P23634
	LH57_00195:Rv0032|I6Y6Q7	ATP2B4:ENSP00000350310|P23634
	LH57_00195:Rv0032|I6Y6Q7	ATP2B4:ENSP00000350310|P23634
	Rv0139|P96816	ATP2B4:ENSP00000350310|P23634
	LH57_20395:Rv3743c|I6X883	ATP2B4:ENSP00000350310|P23634
	LH57_20395:Rv3743c|I6X883	ATP2B4:ENSP00000350310|P23634
	LH57_11920:Rv2188c|I6X3J8	ATP2B4:ENSP00000350310|P23634
	acsA:Rv3667|I6XHX3	ATP2B4:ENSP00000350310|P23634
	acsA:Rv3667|I6XHX3	ATP2B4:ENSP00000350310|P23634
	LH57_02190:Rv0410c|I6Y7R3	ATP2B4:ENSP00000350310|P23634
	LH57_02190:Rv0410c|I6Y7R3	ATP2B4:ENSP00000350310|P23634
	Rv3673c|I6YGW6	ATP2B4:ENSP00000350310|P23634
	Rv3673c|I6YGW6	ATP2B4:ENSP00000350310|P23634
	rpmC:Rv0709|I6Y4H9	ATP2B4:ENSP00000350310|P23634
	rpmC:Rv0709|I6Y4H9	ATP2B4:ENSP00000350310|P23634
	LH57_08580:Rv1569|I6Y6W5	ATP2B4:ENSP00000350310|P23634
	LH57_08580:Rv1569|I6Y6W5	ATP2B4:ENSP00000350310|P23634
	LH57_02470:Rv0462|I6Y7V9	ATP2B4:ENSP00000350310|P23634
	LH57_02470:Rv0462|I6Y7V9	ATP2B4:ENSP00000350310|P23634
	pgi:Rv0946c|I6WZU7	ATP2B4:ENSP00000350310|P23634
	pgi:Rv0946c|I6WZU7	ATP2B4:ENSP00000350310|P23634
	LH57_04925:Rv0905|I6Y543	ATP2B4:ENSP00000350310|P23634
	trxA:Rv1470|O53161	ATP2B4:ENSP00000350310|P23634
	trxA:Rv1470|O53161	ATP2B4:ENSP00000350310|P23634
	LH57_00100:Rv0015c|I6XU70	ATP2B4:ENSP00000350310|P23634
	LH57_00100:Rv0015c|I6XU70	ATP2B4:ENSP00000350310|P23634
	LH57_09510:Rv1743|I6YBI4	ATP2B4:ENSP00000350310|P23634
	LH57_09510:Rv1743|I6YBI4	ATP2B4:ENSP00000350310|P23634
	thiX:Rv0816c|I6Y8V2	ATP2B4:ENSP00000350310|P23634
	thiX:Rv0816c|I6Y8V2	ATP2B4:ENSP00000350310|P23634
	mycP4:Rv3449|I6YC58	ATP2B4:ENSP00000350310|P23634
	mycP4:Rv3449|I6YC58	ATP2B4:ENSP00000350310|P23634
	LH57_14050:Rv2565|I6YDR1	ATP2B4:ENSP00000350310|P23634
	LH57_14050:Rv2565|I6YDR1	ATP2B4:ENSP00000350310|P23634
	LH57_15575:Rv2855|I6XFH2	ATP2B4:ENSP00000350310|P23634
	LH57_15575:Rv2855|I6XFH2	ATP2B4:ENSP00000350310|P23634
	aldA:Rv0768|I6X9R9	ATP2B4:ENSP00000350310|P23634
	aldA:Rv0768|I6X9R9	ATP2B4:ENSP00000350310|P23634
	gca:Rv0112|O53634	ATP2B4:ENSP00000350310|P23634
	LH57_00265:Rv0046c|I6X8D3	ATP2B4:ENSP00000350310|P23634
	LH57_00265:Rv0046c|I6X8D3	ATP2B4:ENSP00000350310|P23634
	psd:Rv0437c|I6Y3S2	ATP2B4:ENSP00000350310|P23634
	psd:Rv0437c|I6Y3S2	ATP2B4:ENSP00000350310|P23634
	dsbF:Rv1677|I6XYM2	ATP2B4:ENSP00000350310|P23634
	dsbF:Rv1677|I6XYM2	ATP2B4:ENSP00000350310|P23634
	LH57_04150:Rv0764c|I6Y8Q4	ATP2B4:ENSP00000350310|P23634
	LH57_14290:Rv2612c|I6Y178	ATP2B4:ENSP00000350310|P23634
	LH57_14290:Rv2612c|I6Y178	ATP2B4:ENSP00000350310|P23634
	Rv1428c|O06830	ATP2B4:ENSP00000350310|P23634
	LH57_07380:Rv1348|I6YAB3	ATP2B4:ENSP00000350310|P23634
	LH57_07380:Rv1348|I6YAB3	ATP2B4:ENSP00000350310|P23634
	LH57_00095:Rv0014c|I6Y2I5	ATP2B4:ENSP00000350310|P23634
	LH57_00095:Rv0014c|I6Y2I5	ATP2B4:ENSP00000350310|P23634
	gpsA:Rv2982c|I6YAS7	ATP2B4:ENSP00000350310|P23634
	gpsA:Rv2982c|I6YAS7	ATP2B4:ENSP00000350310|P23634
	leuS:Rv0041|I6X8C9	ATP2B4:ENSP00000350310|P23634
	leuS:Rv0041|I6X8C9	ATP2B4:ENSP00000350310|P23634
	LH57_20970:Rv3846|I6XIC6	ATP2B4:ENSP00000350310|P23634
	LH57_20970:Rv3846|I6XIC6	ATP2B4:ENSP00000350310|P23634
	Rv1686c|O33188	ATP2B4:ENSP00000350310|P23634
	Rv1686c|O33188	ATP2B4:ENSP00000350310|P23634
	LH57_05075:Rv0931c|I6WZT2	ATP2B4:ENSP00000350310|P23634
	LH57_05075:Rv0931c|I6WZT2	ATP2B4:ENSP00000350310|P23634
	LH57_14365:Rv2625c|I6Y9V1	ATP2B4:ENSP00000350310|P23634
	LH57_14365:Rv2625c|I6Y9V1	ATP2B4:ENSP00000350310|P23634
	LH57_18560:Rv3398c|I6YC07	ATP2B4:ENSP00000350310|P23634
	LH57_18560:Rv3398c|I6YC07	ATP2B4:ENSP00000350310|P23634
	Rv2509|I6Y9I3	ATP2B4:ENSP00000350310|P23634
	Rv2509|I6Y9I3	ATP2B4:ENSP00000350310|P23634
	pepN:Rv2467|L7N655	ATP2B4:ENSP00000350310|P23634
	pepN:Rv2467|L7N655	ATP2B4:ENSP00000350310|P23634
	grcC1:Rv0562|O06428	ATP2B4:ENSP00000350310|P23634
	grcC1:Rv0562|O06428	ATP2B4:ENSP00000350310|P23634
	LH57_14280:Rv2610c|I6X4T2	ATP2B4:ENSP00000350310|P23634
	Rv3253c|O05896	ATP2B4:ENSP00000350310|P23634
	Rv3253c|O05896	ATP2B4:ENSP00000350310|P23634
	LH57_04840:Rv0889c|I6Y908	ATP2B4:ENSP00000350310|P23634
	LH57_10860:Rv1992c|I6Y831	ATP2B4:ENSP00000350310|P23634
	LH57_10860:Rv1992c|I6Y831	ATP2B4:ENSP00000350310|P23634
	mycP5:Rv1796|O53945	ATP2B4:ENSP00000350310|P23634
	mycP5:Rv1796|O53945	ATP2B4:ENSP00000350310|P23634
	cydC:Rv1620c|O06137	ATP2B4:ENSP00000350310|P23634
	cydC:Rv1620c|O06137	ATP2B4:ENSP00000350310|P23634
	LH57_04755:Rv0873|I6XWG6	ATP2B4:ENSP00000350310|P23634
	Rv3200c|O53346	ATP2B4:ENSP00000350310|P23634
	Rv3200c|O53346	ATP2B4:ENSP00000350310|P23634
	recA:Rv2737c|I6YE90	ATP2B4:ENSP00000350310|P23634
	recA:Rv2737c|I6YE90	ATP2B4:ENSP00000350310|P23634
	LH57_09445:Rv1731|I6X273	ATP2B4:ENSP00000350310|P23634
	LH57_09445:Rv1731|I6X273	ATP2B4:ENSP00000350310|P23634
	Rv0147|P96824	ATP2B4:ENSP00000350310|P23634
	Rv0147|P96824	ATP2B4:ENSP00000350310|P23634
	mycP1:Rv3883c|O05461	ATP2B4:ENSP00000350310|P23634
	mycP1:Rv3883c|O05461	ATP2B4:ENSP00000350310|P23634
	LH57_06945:Rv1272c|I6X0U1	ATP2B4:ENSP00000350310|P23634
	LH57_06945:Rv1272c|I6X0U1	ATP2B4:ENSP00000350310|P23634
	Rv3236c|L7N665	ATP2B4:ENSP00000350310|P23634
	Rv3236c|L7N665	ATP2B4:ENSP00000350310|P23634
	ftsH:Rv3610c|I6Y435	ATP2B4:ENSP00000350310|P23634
	ftsH:Rv3610c|I6Y435	ATP2B4:ENSP00000350310|P23634
	grcC2:Rv0989c|O05572	ATP2B4:ENSP00000350310|P23634
	grcC2:Rv0989c|O05572	ATP2B4:ENSP00000350310|P23634
	guaB:Rv3411c|I6X784	ATP2B4:ENSP00000350310|P23634
	guaB:Rv3411c|I6X784	ATP2B4:ENSP00000350310|P23634
	Rv1251c|O50466	ATP2B4:ENSP00000350310|P23634
	Rv1251c|O50466	ATP2B4:ENSP00000350310|P23634
	chaA:Rv1607|O53910	ATP2B4:ENSP00000350310|P23634
	chaA:Rv1607|O53910	ATP2B4:ENSP00000350310|P23634
	idsB:Rv3383c|O50410	ATP2B4:ENSP00000350310|P23634
	idsB:Rv3383c|O50410	ATP2B4:ENSP00000350310|P23634
	ileS:Rv1536|I6XY74	ATP2B4:ENSP00000350310|P23634
	ileS:Rv1536|I6XY74	ATP2B4:ENSP00000350310|P23634
	LH57_10775:Rv1979c|I6XD00	ATP2B4:ENSP00000350310|P23634
	LH57_10775:Rv1979c|I6XD00	ATP2B4:ENSP00000350310|P23634
	LH57_02305:Rv0432|I6Y3R9	ATP2B4:ENSP00000350310|P23634
	LH57_02305:Rv0432|I6Y3R9	ATP2B4:ENSP00000350310|P23634
	Rv2690c|I6Y1H7	ATP2B4:ENSP00000350310|P23634
	Rv2690c|I6Y1H7	ATP2B4:ENSP00000350310|P23634
	trxB1:Rv1471|L7N664	ATP2B4:ENSP00000350310|P23634
	trxB1:Rv1471|L7N664	ATP2B4:ENSP00000350310|P23634
	rpoA:Rv3457c|I6YG71	ATP2B4:ENSP00000350310|P23634
	rpoA:Rv3457c|I6YG71	ATP2B4:ENSP00000350310|P23634
	Rv0794c|I6Y4U4	ATP2B4:ENSP00000350310|P23634
	Rv0794c|I6Y4U4	ATP2B4:ENSP00000350310|P23634
	LH57_09950:Rv1822|I6X2E4	ATP2B4:ENSP00000350310|P23634
	LH57_09950:Rv1822|I6X2E4	ATP2B4:ENSP00000350310|P23634
	LH57_16015:Rv2937|I6YER7	ATP2B4:ENSP00000350310|P23634
	LH57_16015:Rv2937|I6YER7	ATP2B4:ENSP00000350310|P23634
	LH57_07385:Rv1349|I6X107	ATP2B4:ENSP00000350310|P23634
	LH57_07385:Rv1349|I6X107	ATP2B4:ENSP00000350310|P23634
	mycP3:Rv0291|O53695	ATP2B4:ENSP00000350310|P23634
	mycP3:Rv0291|O53695	ATP2B4:ENSP00000350310|P23634
	LH57_19035:Rv3490|I6Y3N4	ATP2B4:ENSP00000350310|P23634
	LH57_19035:Rv3490|I6Y3N4	ATP2B4:ENSP00000350310|P23634
	LH57_02330:Rv0436c|I6WYD9	ATP2B4:ENSP00000350310|P23634
	LH57_02330:Rv0436c|I6WYD9	ATP2B4:ENSP00000350310|P23634
	LH57_02450:Rv0458|I6WYF7	ATP2B4:ENSP00000350310|P23634
	LH57_02450:Rv0458|I6WYF7	ATP2B4:ENSP00000350310|P23634
	mmsA:Rv0753c|O53816	ATP2B4:ENSP00000350310|P23634
	mmsA:Rv0753c|O53816	ATP2B4:ENSP00000350310|P23634
	Rv1732c|P71990	ATP2B4:ENSP00000350310|P23634
	Rv1732c|P71990	ATP2B4:ENSP00000350310|P23634
	LH57_08055:Rv1469|I6X1C0	ATP2B4:ENSP00000350310|P23634
	LH57_08055:Rv1469|I6X1C0	ATP2B4:ENSP00000350310|P23634
	folE:Rv3609c|I6YCL7	ATP2B4:ENSP00000350310|P23634
	Rv1457c|O86349	ATP2B4:ENSP00000350310|P23634
	Rv1457c|O86349	ATP2B4:ENSP00000350310|P23634
	Rv2184c|O53518	ATP2B4:ENSP00000350310|P23634
	pgk:Rv1437|I6X185	ATP2B4:ENSP00000350310|P23634
	pgk:Rv1437|I6X185	ATP2B4:ENSP00000350310|P23634
	Rv1544|Q10782	ATP2B4:ENSP00000350310|P23634
	Rv1544|Q10782	ATP2B4:ENSP00000350310|P23634
	LH57_18045:Rv3303c|I6XGU5	ATP2B4:ENSP00000350310|P23634
	LH57_18045:Rv3303c|I6XGU5	ATP2B4:ENSP00000350310|P23634
	Rv0223c|I6X8S7	ATP2B4:ENSP00000350310|P23634
	Rv0223c|I6X8S7	ATP2B4:ENSP00000350310|P23634
	sdhA:Rv3318|O53370	ATP2B4:ENSP00000350310|P23634
	LH57_21310:Rv3914|I6XIJ6	ATP2B4:ENSP00000350310|P23634
	LH57_21310:Rv3914|I6XIJ6	ATP2B4:ENSP00000350310|P23634
	secY:Rv0732|I6Y8K0	ATP2B4:ENSP00000350310|P23634
	secY:Rv0732|I6Y8K0	ATP2B4:ENSP00000350310|P23634
	LH57_00530:Rv0092|I6X8H6	ATP2B4:ENSP00000350310|P23634
	LH57_00530:Rv0092|I6X8H6	ATP2B4:ENSP00000350310|P23634
	LH57_04910:Rv0902c|I6XA26	ATP2B4:ENSP00000350310|P23634
	atpC:Rv1311|I6Y678	ATP2B4:ENSP00000350310|P23634
	atpC:Rv1311|I6Y678	ATP2B4:ENSP00000350310|P23634
	Rv3218|O05848	ATP2B4:ENSP00000350310|P23634
	LH57_06950:Rv1273c|I6Y645	ATP2B4:ENSP00000350310|P23634
	LH57_06950:Rv1273c|I6Y645	ATP2B4:ENSP00000350310|P23634
	LH57_20810:Rv3818|I6XI97	ATP2B4:ENSP00000350310|P23634
	grcC1:Rv0562|O06428	BCL2L11:ENSP00000376943|O43521
	rsmA:Rv1010|I6Y9D0	BCL2L11:ENSP00000376943|O43521
	LH57_08030:Rv1464|I6X1B6	BCL2L11:ENSP00000376943|O43521
	Rv0225|P96407	TCL1A:ENSP00000385036|P56279
	Rv2135c|O06240	TCL1A:ENSP00000385036|P56279
	aroC:Rv2540c|I6YDP0	TCL1A:ENSP00000385036|P56279
	LH57_07935:Rv1449c|I6X1A1	TCL1A:ENSP00000385036|P56279
	fadD5:Rv0166|O07411	TCL1A:ENSP00000385036|P56279
	gmk:Rv1389|I6XXU4	DOK3:ENSP00000349727|Q7L591
	Rv0338c|O33268	DOK3:ENSP00000349727|Q7L591
	fadD24:Rv1529|O53903	DOK3:ENSP00000349727|Q7L591
	LH57_11570:Rv2124c|I6XDD7	BANK1:ENSP00000320509|Q8NDB2
	Rv0435c|P96281	FCGR2B:ENSP00000351497|P31994
[Alpha6]
	uvrC:Rv1420|I6XBF8	RPSA:ENSP00000346067|P08865
	Rv0338c|O33268	IRS2:ENSP00000365016|Q9Y4H2
	Rv3272|P96877	IRS2:ENSP00000365016|Q9Y4H2
	lipB:Rv2217|I6X3L9	IRS2:ENSP00000365016|Q9Y4H2
	LH57_04635:Rv0849|I6X9Y5	IRS2:ENSP00000365016|Q9Y4H2
	LH57_02535:Rv0474|I6XVD5	IRS1:ENSP00000304895|P35568
	prs:Rv1017c|I6Y5E8	EIF6:ENSP00000363559|P56537
[AR]
	rplC:Rv0701|I6X9L0	ERCC3:ENSP00000285398|P19447
	rplC:Rv0701|I6X9L0	ERCC3:ENSP00000285398|P19447
	LH57_11395:Rv2090|I6XDA4	ERCC3:ENSP00000285398|P19447
	LH57_11395:Rv2090|I6XDA4	ERCC3:ENSP00000285398|P19447
	dnaG:Rv2343c|I6X3Z3	ERCC3:ENSP00000285398|P19447
	dnaG:Rv2343c|I6X3Z3	ERCC3:ENSP00000285398|P19447
	LH57_08900:Rv1629|I6Y715	ERCC3:ENSP00000285398|P19447
	LH57_08900:Rv1629|I6Y715	ERCC3:ENSP00000285398|P19447
	folC:Rv2447c|I6Y0R5	ERCC3:ENSP00000285398|P19447
	folC:Rv2447c|I6Y0R5	ERCC3:ENSP00000285398|P19447
	dnaJ:Rv0352|I6Y3K4	ERCC3:ENSP00000285398|P19447
	rpoC:Rv0668|I6X9I6	ERCC3:ENSP00000285398|P19447
	rpoC:Rv0668|I6X9I6	ERCC3:ENSP00000285398|P19447
	Rv1726|P71984	ERCC3:ENSP00000285398|P19447
	LH57_00265:Rv0046c|I6X8D3	ERCC3:ENSP00000285398|P19447
	LH57_00265:Rv0046c|I6X8D3	ERCC3:ENSP00000285398|P19447
	LH57_07280:Rv1329c|I6X0Z0	ERCC3:ENSP00000285398|P19447
	LH57_07280:Rv1329c|I6X0Z0	ERCC3:ENSP00000285398|P19447
	pstB:Rv0820|I6X9W0	ERCC3:ENSP00000285398|P19447
	htpG:Rv2299c|I6Y0E8	ERCC3:ENSP00000285398|P19447
	htpG:Rv2299c|I6Y0E8	ERCC3:ENSP00000285398|P19447
	cydC:Rv1620c|O06137	ERCC3:ENSP00000285398|P19447
	Rv1774|O33177	ERCC3:ENSP00000285398|P19447
	thiX:Rv0816c|I6Y8V2	UBE3A:ENSP00000381045|Q05086
	Rv2135c|O06240	BRINP1:ENSP00000265922|O60477
	Rv1062|O53410	BRINP1:ENSP00000265922|O60477
	LH57_07140:Rv1305|I6X0W7	BRINP1:ENSP00000265922|O60477
	argH:Rv1659|I6XC24	BRINP1:ENSP00000265922|O60477
	nuoA:Rv3145|I6YBB8	BRINP1:ENSP00000265922|O60477
	LH57_14790:Rv2701c|I6XF35	BRINP1:ENSP00000265922|O60477
	LH57_00585:Rv0103c|I6Y6W8	GAPDH:ENSP00000229239|P04406
	LH57_17525:Rv3206c|I6X6P0	GAPDH:ENSP00000229239|P04406
	Rv0457c|O07178	GAPDH:ENSP00000229239|P04406
	nusG:Rv0639|I6X9G7	GAPDH:ENSP00000229239|P04406
	cysM:Rv1336|I6XXQ9	GAPDH:ENSP00000229239|P04406
	Rv0439c|O53726	GAPDH:ENSP00000229239|P04406
	LH57_08835:Rv1617|I6YB35	GAPDH:ENSP00000229239|P04406
	LH57_08835:Rv1617|I6YB35	GAPDH:ENSP00000229239|P04406
	aroE:Rv2552c|I6Y120	GAPDH:ENSP00000229239|P04406
	aspB:Rv3565|P96847	GAPDH:ENSP00000229239|P04406
	Rv0526|O06392	GAPDH:ENSP00000229239|P04406
	LH57_02625:Rv0491|I6Y7Y4	GAPDH:ENSP00000229239|P04406
	def:Rv0429c|I6X944	GAPDH:ENSP00000229239|P04406
	LH57_07075:Rv1295|I6YA63	GAPDH:ENSP00000229239|P04406
	LH57_18415:Rv3372|I6Y3B9	GAPDH:ENSP00000229239|P04406
	LH57_12910:Rv2366c|I6XE54	GAPDH:ENSP00000229239|P04406
	LH57_17750:Rv3246c|I6X6T0	GAPDH:ENSP00000229239|P04406
	LH57_05920:Rv1079|I6Y9K1	GAPDH:ENSP00000229239|P04406
	Rv0818|O53830	GAPDH:ENSP00000229239|P04406
	ltp1:Rv2790c|O33332	GAPDH:ENSP00000229239|P04406
	adk:Rv0733|I6WZ75	GAPDH:ENSP00000229239|P04406
	Rv0842|O53854	GAPDH:ENSP00000229239|P04406
	accA2:Rv0973c|P71538	GAPDH:ENSP00000229239|P04406
	Rv1867|P95148	GAPDH:ENSP00000229239|P04406
	LH57_09135:Rv1675c|I6X1Z3	GAPDH:ENSP00000229239|P04406
	LH57_10935:Rv2006|I6X2Y1	GAPDH:ENSP00000229239|P04406
	fusA:Rv0684|I6WZ34	GAPDH:ENSP00000229239|P04406
	helZ:Rv2101|I6YCF3	GAPDH:ENSP00000229239|P04406
	metZ:Rv0391|I6Y7P6	GAPDH:ENSP00000229239|P04406
	LH57_17880:Rv3270|I6X6V2	GAPDH:ENSP00000229239|P04406
	LH57_07070:Rv1294|I6XB59	GAPDH:ENSP00000229239|P04406
	LH57_08435:Rv1540|I6Y6T8	GAPDH:ENSP00000229239|P04406
	Rv2434c|P71915	GAPDH:ENSP00000229239|P04406
	LH57_14045:Rv2564|I6XEL4	GAPDH:ENSP00000229239|P04406
	ychF:Rv1112|O53459	GAPDH:ENSP00000229239|P04406
	eno:Rv1023|I6XWV0	GAPDH:ENSP00000229239|P04406
	Rv3548c|P71853	GAPDH:ENSP00000229239|P04406
	gmk:Rv1389|I6XXU4	GAPDH:ENSP00000229239|P04406
	LH57_20395:Rv3743c|I6X883	GAPDH:ENSP00000229239|P04406
	groEL:Rv3417c|I6YC25	GAPDH:ENSP00000229239|P04406
	acsA:Rv3667|I6XHX3	GAPDH:ENSP00000229239|P04406
	Rv3673c|I6YGW6	GAPDH:ENSP00000229239|P04406
	LH57_12095:Rv2220|I6YCV1	GAPDH:ENSP00000229239|P04406
	aroB:Rv2538c|I6Y105	GAPDH:ENSP00000229239|P04406
	LH57_03710:Rv0687|I6X9J9	GAPDH:ENSP00000229239|P04406
	folC:Rv2447c|I6Y0R5	GAPDH:ENSP00000229239|P04406
	greA:Rv1080c|I6X092	GAPDH:ENSP00000229239|P04406
	LH57_02470:Rv0462|I6Y7V9	GAPDH:ENSP00000229239|P04406
	Rv1931c|P95283	GAPDH:ENSP00000229239|P04406
	iunH:Rv3393|O50418	GAPDH:ENSP00000229239|P04406
	LH57_20510:Rv3765c|I6XI52	GAPDH:ENSP00000229239|P04406
	pyrB:Rv1380|I6XBC8	GAPDH:ENSP00000229239|P04406
	gpmA:Rv0489|I6XVE9	GAPDH:ENSP00000229239|P04406
	LH57_01830:Rv0337c|I6Y3J1	GAPDH:ENSP00000229239|P04406
	Rv2683|I6X540	GAPDH:ENSP00000229239|P04406
	LH57_00090:Rv0013|I6WX77	GAPDH:ENSP00000229239|P04406
	LH57_00090:Rv0013|I6WX77	GAPDH:ENSP00000229239|P04406
	glnA3:Rv1878|O07752	GAPDH:ENSP00000229239|P04406
	LH57_07915:Rv1445c|I6Y6K3	GAPDH:ENSP00000229239|P04406
	trcR:Rv1033c|L7N689	GAPDH:ENSP00000229239|P04406
	rpoC:Rv0668|I6X9I6	GAPDH:ENSP00000229239|P04406
	rpoC:Rv0668|I6X9I6	GAPDH:ENSP00000229239|P04406
	LH57_20670:Rv3791|I6YD14	GAPDH:ENSP00000229239|P04406
	tig:Rv2462c|I6Y0S7	GAPDH:ENSP00000229239|P04406
	trxA:Rv1470|O53161	GAPDH:ENSP00000229239|P04406
	fadA3:Rv1074c|O53422	GAPDH:ENSP00000229239|P04406
	LH57_11285:Rv2073c|I6YCC6	GAPDH:ENSP00000229239|P04406
	serA2:Rv0728c|I6WZ71	GAPDH:ENSP00000229239|P04406
	tpiA:Rv1438|I6Y6J3	GAPDH:ENSP00000229239|P04406
	LH57_05910:Rv1077|I6XX03	GAPDH:ENSP00000229239|P04406
	groEL:Rv0440|I6Y7T8	GAPDH:ENSP00000229239|P04406
	rpsC:Rv0707|I6Y8I3	GAPDH:ENSP00000229239|P04406
	thiX:Rv0816c|I6Y8V2	GAPDH:ENSP00000229239|P04406
	aroK:Rv2539c|I6XEJ5	GAPDH:ENSP00000229239|P04406
	LH57_05350:Rv0981|I6Y9A2	GAPDH:ENSP00000229239|P04406
	Rv1627c|O06144	GAPDH:ENSP00000229239|P04406
	rplA:Rv0641|I6WYZ2	GAPDH:ENSP00000229239|P04406
	LH57_14050:Rv2565|I6YDR1	GAPDH:ENSP00000229239|P04406
	rplJ:Rv0651|I6WZ02	GAPDH:ENSP00000229239|P04406
	Rv3684|O69652	GAPDH:ENSP00000229239|P04406
	LH57_15575:Rv2855|I6XFH2	GAPDH:ENSP00000229239|P04406
	LH57_04655:Rv0853c|I6XWF2	GAPDH:ENSP00000229239|P04406
	trpC:Rv1611|I6XBX6	GAPDH:ENSP00000229239|P04406
	LH57_18620:Rv3410c|I6YG23	GAPDH:ENSP00000229239|P04406
	carA:Rv1383|I6Y6E5	GAPDH:ENSP00000229239|P04406
	moeW:Rv2338c|P95234	GAPDH:ENSP00000229239|P04406
	LH57_00680:Rv0120c|I6XUG8	GAPDH:ENSP00000229239|P04406
	dsbF:Rv1677|I6XYM2	GAPDH:ENSP00000229239|P04406
	phoP:Rv0757|P71814	GAPDH:ENSP00000229239|P04406
	ilvD:Rv0189c|I6XUM9	GAPDH:ENSP00000229239|P04406
	Rv0303|O07230	GAPDH:ENSP00000229239|P04406
	LH57_18115:Rv3315c|I6Y365	GAPDH:ENSP00000229239|P04406
	gpsA:Rv2982c|I6YAS7	GAPDH:ENSP00000229239|P04406
	LH57_20970:Rv3846|I6XIC6	GAPDH:ENSP00000229239|P04406
	Rv0812|Q79FW0	GAPDH:ENSP00000229239|P04406
	LH57_14365:Rv2625c|I6Y9V1	GAPDH:ENSP00000229239|P04406
	LH57_04685:Rv0859|I6X9Z1	GAPDH:ENSP00000229239|P04406
	pyrC:Rv1381|I6YAE6	GAPDH:ENSP00000229239|P04406
	pepN:Rv2467|L7N655	GAPDH:ENSP00000229239|P04406
	tuf:Rv0685|I6Y4F5	GAPDH:ENSP00000229239|P04406
	LH57_12040:Rv2210c|I6XDS7	GAPDH:ENSP00000229239|P04406
	ilvA:Rv1559|I6Y6V4	GAPDH:ENSP00000229239|P04406
	Rv0052|I6Y6S3	GAPDH:ENSP00000229239|P04406
	tsaD:Rv3419c|I6XH58	GAPDH:ENSP00000229239|P04406
	htpG:Rv2299c|I6Y0E8	GAPDH:ENSP00000229239|P04406
	leuC:Rv2988c|I6Y271	GAPDH:ENSP00000229239|P04406
	LH57_07935:Rv1449c|I6X1A1	GAPDH:ENSP00000229239|P04406
	LH57_10860:Rv1992c|I6Y831	GAPDH:ENSP00000229239|P04406
	Rv1178|O50434	GAPDH:ENSP00000229239|P04406
	mdh:Rv1240|I6XB21	GAPDH:ENSP00000229239|P04406
	LH57_10050:Rv1842c|I6X2G3	GAPDH:ENSP00000229239|P04406
	map:Rv0734|I6Y4K5	GAPDH:ENSP00000229239|P04406
	LH57_17675:Rv3230c|I6YFK4	GAPDH:ENSP00000229239|P04406
	fabG:Rv0242c|I6Y778	GAPDH:ENSP00000229239|P04406
	recA:Rv2737c|I6YE90	GAPDH:ENSP00000229239|P04406
	rbsK:Rv2436|P71913	GAPDH:ENSP00000229239|P04406
	rbsK:Rv2436|P71913	GAPDH:ENSP00000229239|P04406
	LH57_07275:Rv1328|I6YA95	GAPDH:ENSP00000229239|P04406
	ftsH:Rv3610c|I6Y435	GAPDH:ENSP00000229239|P04406
	Rv2263|O53537	GAPDH:ENSP00000229239|P04406
	LH57_04635:Rv0849|I6X9Y5	GAPDH:ENSP00000229239|P04406
	Rv3113|O05790	GAPDH:ENSP00000229239|P04406
	LH57_04680:Rv0858c|I6XWF5	GAPDH:ENSP00000229239|P04406
	LH57_15200:Rv2782c|I6YA84	GAPDH:ENSP00000229239|P04406
	rpsH:Rv0718|I6WZ62	GAPDH:ENSP00000229239|P04406
	guaB:Rv3411c|I6X784	GAPDH:ENSP00000229239|P04406
	smc:Rv2922c|I6XFP1	GAPDH:ENSP00000229239|P04406
	Rv1930c|P95284	GAPDH:ENSP00000229239|P04406
	glnA4:Rv2860c|I6X5K1	GAPDH:ENSP00000229239|P04406
	LH57_12000:Rv2202c|I6X3L0	GAPDH:ENSP00000229239|P04406
	LH57_05610:Rv1027c|I6XWV5	GAPDH:ENSP00000229239|P04406
	LH57_02305:Rv0432|I6Y3R9	GAPDH:ENSP00000229239|P04406
	LH57_02305:Rv0432|I6Y3R9	GAPDH:ENSP00000229239|P04406
	plsC:Rv2483c|I6YDI9	GAPDH:ENSP00000229239|P04406
	Rv1135A|L7N682	GAPDH:ENSP00000229239|P04406
	Rv0068|O53613	GAPDH:ENSP00000229239|P04406
	LH57_19480:Rv3571|I6YGI6	GAPDH:ENSP00000229239|P04406
	rplF:Rv0719|I6Y4J0	GAPDH:ENSP00000229239|P04406
	LH57_03225:Rv0602c|I6Y471	GAPDH:ENSP00000229239|P04406
	Rv2406c|P71737	GAPDH:ENSP00000229239|P04406
	LH57_20030:Rv3676|I6Y496	GAPDH:ENSP00000229239|P04406
	trxB1:Rv1471|L7N664	GAPDH:ENSP00000229239|P04406
	thrS:Rv2614c|I6YDW0	GAPDH:ENSP00000229239|P04406
	thrS:Rv2614c|I6YDW0	GAPDH:ENSP00000229239|P04406
	Rv0914c|I6XWJ8	GAPDH:ENSP00000229239|P04406
	rpoA:Rv3457c|I6YG71	GAPDH:ENSP00000229239|P04406
	LH57_12060:Rv2214c|I6Y074	GAPDH:ENSP00000229239|P04406
	LH57_20215:Rv3709c|I6YGZ1	GAPDH:ENSP00000229239|P04406
	Rv0794c|I6Y4U4	GAPDH:ENSP00000229239|P04406
	LH57_12105:Rv2222c|I6Y8R2	GAPDH:ENSP00000229239|P04406
	sigA:Rv2703|I6X558	GAPDH:ENSP00000229239|P04406
	metC:Rv3340|O53390	GAPDH:ENSP00000229239|P04406
	proA:Rv2427c|I6Y999	GAPDH:ENSP00000229239|P04406
	Rv0312|O07239	GAPDH:ENSP00000229239|P04406
	Rv0312|O07239	GAPDH:ENSP00000229239|P04406
	LH57_00070:Rv0009|I6Y2I0	GAPDH:ENSP00000229239|P04406
	Rv1732c|P71990	GAPDH:ENSP00000229239|P04406
	LH57_04920:Rv0904c|I6WZQ9	GAPDH:ENSP00000229239|P04406
	LH57_01955:Rv0363c|I6XV40	GAPDH:ENSP00000229239|P04406
	Rv3575c|P96857	GAPDH:ENSP00000229239|P04406
	LH57_00425:Rv0073|I6Y2P2	GAPDH:ENSP00000229239|P04406
	fdxB:Rv3554|P71846	GAPDH:ENSP00000229239|P04406
	LH57_08055:Rv1469|I6X1C0	GAPDH:ENSP00000229239|P04406
	aroA:Rv3227|I6YBK0	GAPDH:ENSP00000229239|P04406
	leuD:Rv2987c|I6YAT3	GAPDH:ENSP00000229239|P04406
	Rv1751|O65936	GAPDH:ENSP00000229239|P04406
	pgk:Rv1437|I6X185	GAPDH:ENSP00000229239|P04406
	pgk:Rv1437|I6X185	GAPDH:ENSP00000229239|P04406
	fadA6:Rv3556c|I6XHJ3	GAPDH:ENSP00000229239|P04406
	LH57_18045:Rv3303c|I6XGU5	GAPDH:ENSP00000229239|P04406
	LH57_00820:Rv0148|I6WXK0	GAPDH:ENSP00000229239|P04406
	LH57_16350:Rv2996c|I6X5Z2	GAPDH:ENSP00000229239|P04406
	moeB2:Rv3116|L7N674	GAPDH:ENSP00000229239|P04406
	map:Rv2861c|I6YAG0	GAPDH:ENSP00000229239|P04406
	LH57_12740:Rv2334|I6Y910	GAPDH:ENSP00000229239|P04406
	LH57_14835:Rv2710|I6Y1J2	GAPDH:ENSP00000229239|P04406
	LH57_18590:Rv3404c|I6XH42	GAPDH:ENSP00000229239|P04406
	add:Rv3313c|I6X6Y9	GAPDH:ENSP00000229239|P04406
	cobB:Rv1151c|I6Y5R5	GAPDH:ENSP00000229239|P04406
	fadA2:Rv0243|O86361	GAPDH:ENSP00000229239|P04406
	dnaK:Rv0350|I6Y7L1	GAPDH:ENSP00000229239|P04406
	dnaK:Rv0350|I6Y7L1	GAPDH:ENSP00000229239|P04406
	carB:Rv1384|I6XXU0	GAPDH:ENSP00000229239|P04406
	carB:Rv1384|I6XXU0	GAPDH:ENSP00000229239|P04406
	LH57_21310:Rv3914|I6XIJ6	GAPDH:ENSP00000229239|P04406
	Rv2776c|O86347	GAPDH:ENSP00000229239|P04406
	LH57_00530:Rv0092|I6X8H6	GAPDH:ENSP00000229239|P04406
	Rv0939|O86346	GAPDH:ENSP00000229239|P04406
	LH57_20655:Rv3788|I6XI71	GAPDH:ENSP00000229239|P04406
	gnd1:Rv1844c|Q79FJ2	GAPDH:ENSP00000229239|P04406
	LH57_06080:Rv1106c|I6XAM4	BAG1:ENSP00000420514|Q99933
	obg:Rv2440c|I6X497	DDX5:ENSP00000225792|P17844
	obg:Rv2440c|I6X497	DDX5:ENSP00000225792|P17844
	alaS:Rv2555c|I6X4M7	DDX5:ENSP00000225792|P17844
	alaS:Rv2555c|I6X4M7	DDX5:ENSP00000225792|P17844
	rpsN:Rv0717|I6Y8I9	DDX5:ENSP00000225792|P17844
	rpsN:Rv0717|I6Y8I9	DDX5:ENSP00000225792|P17844
	nusG:Rv0639|I6X9G7	DDX5:ENSP00000225792|P17844
	nusG:Rv0639|I6X9G7	DDX5:ENSP00000225792|P17844
	LH57_08835:Rv1617|I6YB35	DDX5:ENSP00000225792|P17844
	LH57_08835:Rv1617|I6YB35	DDX5:ENSP00000225792|P17844
	pks12:Rv2048c|I6XD69	DDX5:ENSP00000225792|P17844
	pks12:Rv2048c|I6XD69	DDX5:ENSP00000225792|P17844
	LH57_16285:Rv2985|I6YEV7	DDX5:ENSP00000225792|P17844
	LH57_16285:Rv2985|I6YEV7	DDX5:ENSP00000225792|P17844
	pyrG:Rv1699|I6YBA3	DDX5:ENSP00000225792|P17844
	pyrG:Rv1699|I6YBA3	DDX5:ENSP00000225792|P17844
	LH57_09530:Rv1746|I6XYX4	DDX5:ENSP00000225792|P17844
	LH57_09530:Rv1746|I6XYX4	DDX5:ENSP00000225792|P17844
	Rv3040c|O53287	DDX5:ENSP00000225792|P17844
	Rv3040c|O53287	DDX5:ENSP00000225792|P17844
	Rv0526|O06392	DDX5:ENSP00000225792|P17844
	Rv0526|O06392	DDX5:ENSP00000225792|P17844
	rpsR:Rv0055|I6XUA7	DDX5:ENSP00000225792|P17844
	rpsR:Rv0055|I6XUA7	DDX5:ENSP00000225792|P17844
	Rv1667c|O53915	DDX5:ENSP00000225792|P17844
	Rv1667c|O53915	DDX5:ENSP00000225792|P17844
	atpA:Rv1308|I6XB71	DDX5:ENSP00000225792|P17844
	atpA:Rv1308|I6XB71	DDX5:ENSP00000225792|P17844
	LH57_21005:Rv3853|I6X8H7	DDX5:ENSP00000225792|P17844
	LH57_21005:Rv3853|I6X8H7	DDX5:ENSP00000225792|P17844
	lysS:Rv3598c|I6YCJ0	DDX5:ENSP00000225792|P17844
	lysS:Rv3598c|I6YCJ0	DDX5:ENSP00000225792|P17844
	Rv0435c|P96281	DDX5:ENSP00000225792|P17844
	Rv0435c|P96281	DDX5:ENSP00000225792|P17844
	rplC:Rv0701|I6X9L0	DDX5:ENSP00000225792|P17844
	rplC:Rv0701|I6X9L0	DDX5:ENSP00000225792|P17844
	rplK:Rv0640|I6Y8C4	DDX5:ENSP00000225792|P17844
	rplK:Rv0640|I6Y8C4	DDX5:ENSP00000225792|P17844
	rpsS:Rv0705|I6XW14	DDX5:ENSP00000225792|P17844
	rpsS:Rv0705|I6XW14	DDX5:ENSP00000225792|P17844
	LH57_19875:Rv3648c|I6XHV7	DDX5:ENSP00000225792|P17844
	LH57_19875:Rv3648c|I6XHV7	DDX5:ENSP00000225792|P17844
	rpsR:Rv2055c|I6X328	DDX5:ENSP00000225792|P17844
	rpsR:Rv2055c|I6X328	DDX5:ENSP00000225792|P17844
	Rv1277|Q50699	DDX5:ENSP00000225792|P17844
	Rv1277|Q50699	DDX5:ENSP00000225792|P17844
	glmS:Rv3436c|I6XH78	DDX5:ENSP00000225792|P17844
	glmS:Rv3436c|I6XH78	DDX5:ENSP00000225792|P17844
	fusA:Rv0684|I6WZ34	DDX5:ENSP00000225792|P17844
	fusA:Rv0684|I6WZ34	DDX5:ENSP00000225792|P17844
	helZ:Rv2101|I6YCF3	DDX5:ENSP00000225792|P17844
	helZ:Rv2101|I6YCF3	DDX5:ENSP00000225792|P17844
	LH57_09535:Rv1747|I6XCE6	DDX5:ENSP00000225792|P17844
	LH57_09535:Rv1747|I6XCE6	DDX5:ENSP00000225792|P17844
	LH57_08435:Rv1540|I6Y6T8	DDX5:ENSP00000225792|P17844
	LH57_08435:Rv1540|I6Y6T8	DDX5:ENSP00000225792|P17844
	pnp:Rv2783c|I6Y1P7	DDX5:ENSP00000225792|P17844
	pnp:Rv2783c|I6Y1P7	DDX5:ENSP00000225792|P17844
	rpsE:Rv0721|I6X9M1	DDX5:ENSP00000225792|P17844
	rpsE:Rv0721|I6X9M1	DDX5:ENSP00000225792|P17844
	ychF:Rv1112|O53459	DDX5:ENSP00000225792|P17844
	ychF:Rv1112|O53459	DDX5:ENSP00000225792|P17844
	eno:Rv1023|I6XWV0	DDX5:ENSP00000225792|P17844
	eno:Rv1023|I6XWV0	DDX5:ENSP00000225792|P17844
	Rv3644c|O06363	DDX5:ENSP00000225792|P17844
	Rv3644c|O06363	DDX5:ENSP00000225792|P17844
	gmk:Rv1389|I6XXU4	DDX5:ENSP00000225792|P17844
	gmk:Rv1389|I6XXU4	DDX5:ENSP00000225792|P17844
	atpD:Rv1310|I6X0X1	DDX5:ENSP00000225792|P17844
	atpD:Rv1310|I6X0X1	DDX5:ENSP00000225792|P17844
	LH57_05175:Rv0949|I6Y968	DDX5:ENSP00000225792|P17844
	LH57_05175:Rv0949|I6Y968	DDX5:ENSP00000225792|P17844
	rpsM:Rv3460c|I6Y3K1	DDX5:ENSP00000225792|P17844
	rpsM:Rv3460c|I6Y3K1	DDX5:ENSP00000225792|P17844
	LH57_13695:Rv2501c|I6XEG5	DDX5:ENSP00000225792|P17844
	rpsA:Rv1630|I6XYH0	DDX5:ENSP00000225792|P17844
	rpsA:Rv1630|I6XYH0	DDX5:ENSP00000225792|P17844
	groEL:Rv3417c|I6YC25	DDX5:ENSP00000225792|P17844
	groEL:Rv3417c|I6YC25	DDX5:ENSP00000225792|P17844
	LH57_02190:Rv0410c|I6Y7R3	DDX5:ENSP00000225792|P17844
	LH57_02190:Rv0410c|I6Y7R3	DDX5:ENSP00000225792|P17844
	Rv3673c|I6YGW6	DDX5:ENSP00000225792|P17844
	Rv3673c|I6YGW6	DDX5:ENSP00000225792|P17844
	rtcB:Rv2631|I6Y197	DDX5:ENSP00000225792|P17844
	rtcB:Rv2631|I6Y197	DDX5:ENSP00000225792|P17844
	rpsI:Rv3442c|I6YG57	DDX5:ENSP00000225792|P17844
	rpsI:Rv3442c|I6YG57	DDX5:ENSP00000225792|P17844
	prs:Rv1017c|I6Y5E8	DDX5:ENSP00000225792|P17844
	prs:Rv1017c|I6Y5E8	DDX5:ENSP00000225792|P17844
	cspB:Rv0871|I6WZM9	DDX5:ENSP00000225792|P17844
	cspB:Rv0871|I6WZM9	DDX5:ENSP00000225792|P17844
	rplP:Rv0708|I6WZ54	DDX5:ENSP00000225792|P17844
	rplP:Rv0708|I6WZ54	DDX5:ENSP00000225792|P17844
	rnc:Rv2925c|I6Y220	DDX5:ENSP00000225792|P17844
	rnc:Rv2925c|I6Y220	DDX5:ENSP00000225792|P17844
	pyrB:Rv1380|I6XBC8	DDX5:ENSP00000225792|P17844
	pyrB:Rv1380|I6XBC8	DDX5:ENSP00000225792|P17844
	LH57_12885:Rv2361c|I6XE49	DDX5:ENSP00000225792|P17844
	rplV:Rv0706|I6X9L2	DDX5:ENSP00000225792|P17844
	rplV:Rv0706|I6X9L2	DDX5:ENSP00000225792|P17844
	dnaJ:Rv0352|I6Y3K4	DDX5:ENSP00000225792|P17844
	dnaJ:Rv0352|I6Y3K4	DDX5:ENSP00000225792|P17844
	rpsJ:Rv0700|I6XW09	DDX5:ENSP00000225792|P17844
	rpsJ:Rv0700|I6XW09	DDX5:ENSP00000225792|P17844
	rplR:Rv0720|I6XW29	DDX5:ENSP00000225792|P17844
	rplR:Rv0720|I6XW29	DDX5:ENSP00000225792|P17844
	rpoC:Rv0668|I6X9I6	DDX5:ENSP00000225792|P17844
	rpoC:Rv0668|I6X9I6	DDX5:ENSP00000225792|P17844
	rpsB:Rv2890c|I6YAI8	DDX5:ENSP00000225792|P17844
	rpsB:Rv2890c|I6YAI8	DDX5:ENSP00000225792|P17844
	sufC:Rv1463|O53154	DDX5:ENSP00000225792|P17844
	trxA:Rv1470|O53161	DDX5:ENSP00000225792|P17844
	trxA:Rv1470|O53161	DDX5:ENSP00000225792|P17844
	rplB:Rv0704|I6Y4H2	DDX5:ENSP00000225792|P17844
	rplB:Rv0704|I6Y4H2	DDX5:ENSP00000225792|P17844
	Rv3201c|O53347	DDX5:ENSP00000225792|P17844
	Rv3201c|O53347	DDX5:ENSP00000225792|P17844
	rpmD:Rv0722|I6Y8J3	DDX5:ENSP00000225792|P17844
	rpmD:Rv0722|I6Y8J3	DDX5:ENSP00000225792|P17844
	pks9:Rv1664|O06586	DDX5:ENSP00000225792|P17844
	pks9:Rv1664|O06586	DDX5:ENSP00000225792|P17844
	LH57_00100:Rv0015c|I6XU70	DDX5:ENSP00000225792|P17844
	LH57_00100:Rv0015c|I6XU70	DDX5:ENSP00000225792|P17844
	LH57_14140:Rv2583c|I6Y150	DDX5:ENSP00000225792|P17844
	LH57_14140:Rv2583c|I6Y150	DDX5:ENSP00000225792|P17844
	gyrB:Rv0005|I6WX66	DDX5:ENSP00000225792|P17844
	gyrB:Rv0005|I6WX66	DDX5:ENSP00000225792|P17844
	rplE:Rv0716|I6X9L8	DDX5:ENSP00000225792|P17844
	rplE:Rv0716|I6X9L8	DDX5:ENSP00000225792|P17844
	LH57_09510:Rv1743|I6YBI4	DDX5:ENSP00000225792|P17844
	LH57_09510:Rv1743|I6YBI4	DDX5:ENSP00000225792|P17844
	LH57_05910:Rv1077|I6XX03	DDX5:ENSP00000225792|P17844
	LH57_05910:Rv1077|I6XX03	DDX5:ENSP00000225792|P17844
	LH57_07705:Rv1407|I6X161	DDX5:ENSP00000225792|P17844
	LH57_07705:Rv1407|I6X161	DDX5:ENSP00000225792|P17844
	groEL:Rv0440|I6Y7T8	DDX5:ENSP00000225792|P17844
	groEL:Rv0440|I6Y7T8	DDX5:ENSP00000225792|P17844
	rpsC:Rv0707|I6Y8I3	DDX5:ENSP00000225792|P17844
	rpsC:Rv0707|I6Y8I3	DDX5:ENSP00000225792|P17844
	thiX:Rv0816c|I6Y8V2	DDX5:ENSP00000225792|P17844
	thiX:Rv0816c|I6Y8V2	DDX5:ENSP00000225792|P17844
	trmB:Rv0208c|I6X8R7	DDX5:ENSP00000225792|P17844
	trmB:Rv0208c|I6X8R7	DDX5:ENSP00000225792|P17844
	LH57_16005:Rv2935|I6Y228	DDX5:ENSP00000225792|P17844
	LH57_16005:Rv2935|I6Y228	DDX5:ENSP00000225792|P17844
	pks7:Rv1661|P94996	DDX5:ENSP00000225792|P17844
	pks7:Rv1661|P94996	DDX5:ENSP00000225792|P17844
	rplA:Rv0641|I6WYZ2	DDX5:ENSP00000225792|P17844
	rplA:Rv0641|I6WYZ2	DDX5:ENSP00000225792|P17844
	rplJ:Rv0651|I6WZ02	DDX5:ENSP00000225792|P17844
	rplJ:Rv0651|I6WZ02	DDX5:ENSP00000225792|P17844
	gyrA:Rv0006|I6Y2H5	DDX5:ENSP00000225792|P17844
	gyrA:Rv0006|I6Y2H5	DDX5:ENSP00000225792|P17844
	pks5:Rv1527c|O53901	DDX5:ENSP00000225792|P17844
	pks5:Rv1527c|O53901	DDX5:ENSP00000225792|P17844
	LH57_18620:Rv3410c|I6YG23	DDX5:ENSP00000225792|P17844
	LH57_18620:Rv3410c|I6YG23	DDX5:ENSP00000225792|P17844
	carA:Rv1383|I6Y6E5	DDX5:ENSP00000225792|P17844
	carA:Rv1383|I6Y6E5	DDX5:ENSP00000225792|P17844
	LH57_11955:Rv2193|I6Y8N5	DDX5:ENSP00000225792|P17844
	LH57_11955:Rv2193|I6Y8N5	DDX5:ENSP00000225792|P17844
	LH57_00680:Rv0120c|I6XUG8	DDX5:ENSP00000225792|P17844
	LH57_00680:Rv0120c|I6XUG8	DDX5:ENSP00000225792|P17844
	dsbF:Rv1677|I6XYM2	DDX5:ENSP00000225792|P17844
	dsbF:Rv1677|I6XYM2	DDX5:ENSP00000225792|P17844
	LH57_07280:Rv1329c|I6X0Z0	DDX5:ENSP00000225792|P17844
	LH57_07280:Rv1329c|I6X0Z0	DDX5:ENSP00000225792|P17844
	dnaQ:Rv3711c|O69678	DDX5:ENSP00000225792|P17844
	dnaQ:Rv3711c|O69678	DDX5:ENSP00000225792|P17844
	rplW:Rv0703|I6WZ49	DDX5:ENSP00000225792|P17844
	rplW:Rv0703|I6WZ49	DDX5:ENSP00000225792|P17844
	rplX:Rv0715|I6XW24	DDX5:ENSP00000225792|P17844
	rplX:Rv0715|I6XW24	DDX5:ENSP00000225792|P17844
	LH57_07380:Rv1348|I6YAB3	DDX5:ENSP00000225792|P17844
	LH57_00095:Rv0014c|I6Y2I5	DDX5:ENSP00000225792|P17844
	LH57_00095:Rv0014c|I6Y2I5	DDX5:ENSP00000225792|P17844
	LH57_18115:Rv3315c|I6Y365	DDX5:ENSP00000225792|P17844
	LH57_18115:Rv3315c|I6Y365	DDX5:ENSP00000225792|P17844
	LH57_05075:Rv0931c|I6WZT2	DDX5:ENSP00000225792|P17844
	LH57_05075:Rv0931c|I6WZT2	DDX5:ENSP00000225792|P17844
	pyrC:Rv1381|I6YAE6	DDX5:ENSP00000225792|P17844
	pyrC:Rv1381|I6YAE6	DDX5:ENSP00000225792|P17844
	Rv1473|O53164	DDX5:ENSP00000225792|P17844
	Rv1473|O53164	DDX5:ENSP00000225792|P17844
	pcnA:Rv3907c|L7N672	DDX5:ENSP00000225792|P17844
	pcnA:Rv3907c|L7N672	DDX5:ENSP00000225792|P17844
	LH57_08485:Rv1551|I6XY88	DDX5:ENSP00000225792|P17844
	LH57_08485:Rv1551|I6XY88	DDX5:ENSP00000225792|P17844
	Rv1700|I6X235	DDX5:ENSP00000225792|P17844
	Rv1700|I6X235	DDX5:ENSP00000225792|P17844
	pks17:Rv1663|O06585	DDX5:ENSP00000225792|P17844
	pks17:Rv1663|O06585	DDX5:ENSP00000225792|P17844
	tuf:Rv0685|I6Y4F5	DDX5:ENSP00000225792|P17844
	tuf:Rv0685|I6Y4F5	DDX5:ENSP00000225792|P17844
	proS:Rv2845c|I6XFG3	DDX5:ENSP00000225792|P17844
	proS:Rv2845c|I6XFG3	DDX5:ENSP00000225792|P17844
	Rv3300c|O07166	DDX5:ENSP00000225792|P17844
	Rv3300c|O07166	DDX5:ENSP00000225792|P17844
	topA:Rv3646c|I6YCN6	DDX5:ENSP00000225792|P17844
	topA:Rv3646c|I6YCN6	DDX5:ENSP00000225792|P17844
	rpsN:Rv2056c|I6Y893	DDX5:ENSP00000225792|P17844
	rpsN:Rv2056c|I6Y893	DDX5:ENSP00000225792|P17844
	htpG:Rv2299c|I6Y0E8	DDX5:ENSP00000225792|P17844
	htpG:Rv2299c|I6Y0E8	DDX5:ENSP00000225792|P17844
	rpsO:Rv2785c|I6YED3	DDX5:ENSP00000225792|P17844
	rpsO:Rv2785c|I6YED3	DDX5:ENSP00000225792|P17844
	rplO:Rv0723|I6WZ66	DDX5:ENSP00000225792|P17844
	rplO:Rv0723|I6WZ66	DDX5:ENSP00000225792|P17844
	LH57_05955:Rv1086|I6Y5K0	DDX5:ENSP00000225792|P17844
	map:Rv0734|I6Y4K5	DDX5:ENSP00000225792|P17844
	map:Rv0734|I6Y4K5	DDX5:ENSP00000225792|P17844
	rne:Rv2444c|P71905	DDX5:ENSP00000225792|P17844
	rne:Rv2444c|P71905	DDX5:ENSP00000225792|P17844
	rpsG:Rv0683|I6Y8G2	DDX5:ENSP00000225792|P17844
	rpsG:Rv0683|I6Y8G2	DDX5:ENSP00000225792|P17844
	rbsK:Rv2436|P71913	DDX5:ENSP00000225792|P17844
	efp:Rv2534c|I6XEJ1	DDX5:ENSP00000225792|P17844
	efp:Rv2534c|I6XEJ1	DDX5:ENSP00000225792|P17844
	LH57_09830:Rv1798|I6Y7I5	DDX5:ENSP00000225792|P17844
	LH57_09830:Rv1798|I6Y7I5	DDX5:ENSP00000225792|P17844
	Rv0919|I6XA42	DDX5:ENSP00000225792|P17844
	LH57_15200:Rv2782c|I6YA84	DDX5:ENSP00000225792|P17844
	LH57_15200:Rv2782c|I6YA84	DDX5:ENSP00000225792|P17844
	Rv1218c|O86311	DDX5:ENSP00000225792|P17844
	rpsH:Rv0718|I6WZ62	DDX5:ENSP00000225792|P17844
	rpsH:Rv0718|I6WZ62	DDX5:ENSP00000225792|P17844
	guaB:Rv3411c|I6X784	DDX5:ENSP00000225792|P17844
	guaB:Rv3411c|I6X784	DDX5:ENSP00000225792|P17844
	Rv1251c|O50466	DDX5:ENSP00000225792|P17844
	Rv1251c|O50466	DDX5:ENSP00000225792|P17844
	Rv2609c|I6YDV4	DDX5:ENSP00000225792|P17844
	Rv2609c|I6YDV4	DDX5:ENSP00000225792|P17844
	rplM:Rv3443c|I6X7B7	DDX5:ENSP00000225792|P17844
	rplM:Rv3443c|I6X7B7	DDX5:ENSP00000225792|P17844
	LH57_11540:Rv2118c|I6XZV8	DDX5:ENSP00000225792|P17844
	LH57_11540:Rv2118c|I6XZV8	DDX5:ENSP00000225792|P17844
	ndk:Rv2445c|I6X4A3	DDX5:ENSP00000225792|P17844
	ndk:Rv2445c|I6X4A3	DDX5:ENSP00000225792|P17844
	Rv3202c|O53348	DDX5:ENSP00000225792|P17844
	Rv3202c|O53348	DDX5:ENSP00000225792|P17844
	pks6:Rv0405|O86335	DDX5:ENSP00000225792|P17844
	pks6:Rv0405|O86335	DDX5:ENSP00000225792|P17844
	rplF:Rv0719|I6Y4J0	DDX5:ENSP00000225792|P17844
	rplF:Rv0719|I6Y4J0	DDX5:ENSP00000225792|P17844
	dnaJ:Rv2373c|I6X422	DDX5:ENSP00000225792|P17844
	dnaJ:Rv2373c|I6X422	DDX5:ENSP00000225792|P17844
	LH57_11405:Rv2092c|I6X367	DDX5:ENSP00000225792|P17844
	LH57_11405:Rv2092c|I6X367	DDX5:ENSP00000225792|P17844
	trxB1:Rv1471|L7N664	DDX5:ENSP00000225792|P17844
	trxB1:Rv1471|L7N664	DDX5:ENSP00000225792|P17844
	LH57_16000:Rv2934|I6YAM7	DDX5:ENSP00000225792|P17844
	LH57_16000:Rv2934|I6YAM7	DDX5:ENSP00000225792|P17844
	Rv1458c|O53149	DDX5:ENSP00000225792|P17844
	thrS:Rv2614c|I6YDW0	DDX5:ENSP00000225792|P17844
	thrS:Rv2614c|I6YDW0	DDX5:ENSP00000225792|P17844
	rpoA:Rv3457c|I6YG71	DDX5:ENSP00000225792|P17844
	rpoA:Rv3457c|I6YG71	DDX5:ENSP00000225792|P17844
	LH57_17745:Rv3245c|I6YFL3	DDX5:ENSP00000225792|P17844
	LH57_17745:Rv3245c|I6YFL3	DDX5:ENSP00000225792|P17844
	rplN:Rv0714|I6Y4I4	DDX5:ENSP00000225792|P17844
	rplN:Rv0714|I6Y4I4	DDX5:ENSP00000225792|P17844
	LH57_07385:Rv1349|I6X107	DDX5:ENSP00000225792|P17844
	LH57_07385:Rv1349|I6X107	DDX5:ENSP00000225792|P17844
	sigA:Rv2703|I6X558	DDX5:ENSP00000225792|P17844
	sigA:Rv2703|I6X558	DDX5:ENSP00000225792|P17844
	LH57_21155:Rv3884c|I6Y4R9	DDX5:ENSP00000225792|P17844
	LH57_21155:Rv3884c|I6Y4R9	DDX5:ENSP00000225792|P17844
	proA:Rv2427c|I6Y999	DDX5:ENSP00000225792|P17844
	proA:Rv2427c|I6Y999	DDX5:ENSP00000225792|P17844
	Rv0312|O07239	DDX5:ENSP00000225792|P17844
	Rv0312|O07239	DDX5:ENSP00000225792|P17844
	LH57_19035:Rv3490|I6Y3N4	DDX5:ENSP00000225792|P17844
	LH57_19035:Rv3490|I6Y3N4	DDX5:ENSP00000225792|P17844
	Rv1668c|O53916	DDX5:ENSP00000225792|P17844
	Rv1668c|O53916	DDX5:ENSP00000225792|P17844
	LH57_00070:Rv0009|I6Y2I0	DDX5:ENSP00000225792|P17844
	LH57_00070:Rv0009|I6Y2I0	DDX5:ENSP00000225792|P17844
	Rv1732c|P71990	DDX5:ENSP00000225792|P17844
	Rv1732c|P71990	DDX5:ENSP00000225792|P17844
	rplD:Rv0702|I6Y8H9	DDX5:ENSP00000225792|P17844
	rplD:Rv0702|I6Y8H9	DDX5:ENSP00000225792|P17844
	LH57_21280:Rv3908|I6Y4T8	DDX5:ENSP00000225792|P17844
	LH57_21280:Rv3908|I6Y4T8	DDX5:ENSP00000225792|P17844
	LH57_21075:Rv3868|I6YD84	DDX5:ENSP00000225792|P17844
	LH57_21075:Rv3868|I6YD84	DDX5:ENSP00000225792|P17844
	LH57_00010:Rv0002|I6XU56	DDX5:ENSP00000225792|P17844
	LH57_00010:Rv0002|I6XU56	DDX5:ENSP00000225792|P17844
	LH57_05950:Rv1085c|I6X097	DDX5:ENSP00000225792|P17844
	LH57_05950:Rv1085c|I6X097	DDX5:ENSP00000225792|P17844
	Rv3649|O06359	DDX5:ENSP00000225792|P17844
	Rv3649|O06359	DDX5:ENSP00000225792|P17844
	proB:Rv2439c|I6YDE7	DDX5:ENSP00000225792|P17844
	proB:Rv2439c|I6YDE7	DDX5:ENSP00000225792|P17844
	mpa:Rv2115c|I6YCG7	DDX5:ENSP00000225792|P17844
	mpa:Rv2115c|I6YCG7	DDX5:ENSP00000225792|P17844
	map:Rv2861c|I6YAG0	DDX5:ENSP00000225792|P17844
	map:Rv2861c|I6YAG0	DDX5:ENSP00000225792|P17844
	Rv3672c|I6XHX8	DDX5:ENSP00000225792|P17844
	Rv3672c|I6XHX8	DDX5:ENSP00000225792|P17844
	Rv2681|I6XF17	DDX5:ENSP00000225792|P17844
	Rv2681|I6XF17	DDX5:ENSP00000225792|P17844
	LH57_14835:Rv2710|I6Y1J2	DDX5:ENSP00000225792|P17844
	LH57_14835:Rv2710|I6Y1J2	DDX5:ENSP00000225792|P17844
	dnaK:Rv0350|I6Y7L1	DDX5:ENSP00000225792|P17844
	dnaK:Rv0350|I6Y7L1	DDX5:ENSP00000225792|P17844
	carB:Rv1384|I6XXU0	DDX5:ENSP00000225792|P17844
	carB:Rv1384|I6XXU0	DDX5:ENSP00000225792|P17844
	LH57_21310:Rv3914|I6XIJ6	DDX5:ENSP00000225792|P17844
	LH57_21310:Rv3914|I6XIJ6	DDX5:ENSP00000225792|P17844
	secY:Rv0732|I6Y8K0	DDX5:ENSP00000225792|P17844
	secY:Rv0732|I6Y8K0	DDX5:ENSP00000225792|P17844
	LH57_13545:Rv2477c|I6XEE4	DDX5:ENSP00000225792|P17844
	LH57_13545:Rv2477c|I6XEE4	DDX5:ENSP00000225792|P17844
	truB:Rv2793c|I6Y1Q4	DDX5:ENSP00000225792|P17844
	truB:Rv2793c|I6Y1Q4	DDX5:ENSP00000225792|P17844
	LH57_06385:Rv1160|I6XAT4	DDX5:ENSP00000225792|P17844
	LH57_06385:Rv1160|I6XAT4	DDX5:ENSP00000225792|P17844
	pks8:Rv1662|O65933	DDX5:ENSP00000225792|P17844
	pks8:Rv1662|O65933	DDX5:ENSP00000225792|P17844
	LH57_12920:Rv2368c|I6X417	DDX5:ENSP00000225792|P17844
	LH57_12920:Rv2368c|I6X417	DDX5:ENSP00000225792|P17844
	dinB:Rv3056|I6X650	RAD54L2:ENSP00000386520|Q9Y4B4
	rhlE:Rv3211|O05855	RAD54L2:ENSP00000386520|Q9Y4B4
	trpS:Rv3336c|I6X712	RAD54L2:ENSP00000386520|Q9Y4B4
	LH57_07850:Rv1436|I6YAJ8	RAD54L2:ENSP00000386520|Q9Y4B4
	LH57_08900:Rv1629|I6Y715	RAD54L2:ENSP00000386520|Q9Y4B4
	LH57_04655:Rv0853c|I6XWF2	RAD54L2:ENSP00000386520|Q9Y4B4
	deaD:Rv1253|I6Y631	RAD54L2:ENSP00000386520|Q9Y4B4
	LH57_15200:Rv2782c|I6YA84	RAD54L2:ENSP00000386520|Q9Y4B4
	Rv1251c|O50466	RAD54L2:ENSP00000386520|Q9Y4B4
	LH57_06950:Rv1273c|I6Y645	RAD54L2:ENSP00000386520|Q9Y4B4
	trpS:Rv3336c|I6X712	PA2G4:ENSP00000449770|Q9UQ80
	LH57_07850:Rv1436|I6YAJ8	PA2G4:ENSP00000449770|Q9UQ80
	ileS:Rv1536|I6XY74	PA2G4:ENSP00000449770|Q9UQ80
	rocD1:Rv2322c|P71890	PNRC1:ENSP00000336931|Q12796
[BDNF]
	Rv0428c|P96274	SHC2:ENSP00000264554|P98077
	dsbF:Rv1677|I6XYM2	SHC2:ENSP00000264554|P98077
	ychF:Rv1112|O53459	FRS2:ENSP00000299293|Q8WU20
	LH57_16015:Rv2937|I6YER7	FRS2:ENSP00000299293|Q8WU20
	nrp:Rv0101|Q10896	FRS2:ENSP00000299293|Q8WU20
	LH57_02535:Rv0474|I6XVD5	IRS1:ENSP00000304895|P35568
	Rv0338c|O33268	IRS2:ENSP00000365016|Q9Y4H2
	Rv3272|P96877	IRS2:ENSP00000365016|Q9Y4H2
	lipB:Rv2217|I6X3L9	IRS2:ENSP00000365016|Q9Y4H2
	LH57_04635:Rv0849|I6X9Y5	IRS2:ENSP00000365016|Q9Y4H2
[CRH]
	murD:Rv2155c|I6XZZ3	CRHBP:ENSP00000274368|P24387
[FGF1]
	ychF:Rv1112|O53459	FRS2:ENSP00000299293|Q8WU20
	LH57_16015:Rv2937|I6YER7	FRS2:ENSP00000299293|Q8WU20
	nrp:Rv0101|Q10896	FRS2:ENSP00000299293|Q8WU20
	LH57_14620:Rv2667|I6YE37	HSPA9:ENSP00000297185|P38646
	LH57_00605:Rv0107c|I6X8I9	HSPA9:ENSP00000297185|P38646
	pepA:Rv0125|O07175	HSPA9:ENSP00000297185|P38646
	gcvP:Rv1832|I6X2F4	HSPA9:ENSP00000297185|P38646
	trpS:Rv3336c|I6X712	HSPA9:ENSP00000297185|P38646
	helZ:Rv2101|I6YCF3	HSPA9:ENSP00000297185|P38646
	LH57_07850:Rv1436|I6YAJ8	HSPA9:ENSP00000297185|P38646
	ychF:Rv1112|O53459	HSPA9:ENSP00000297185|P38646
	prs:Rv1017c|I6Y5E8	HSPA9:ENSP00000297185|P38646
	tyrA_1:Rv3754|A0A062WIM3	HSPA9:ENSP00000297185|P38646
	gpmA:Rv0489|I6XVE9	HSPA9:ENSP00000297185|P38646
	LH57_16520:Rv3025c|I6Y2B3	HSPA9:ENSP00000297185|P38646
	fadA3:Rv1074c|O53422	HSPA9:ENSP00000297185|P38646
	LH57_06895:Rv1262c|I6X0T4	HSPA9:ENSP00000297185|P38646
	LH57_08495:Rv1552|I6YAW6	HSPA9:ENSP00000297185|P38646
	manB:Rv3257c|O86374	HSPA9:ENSP00000297185|P38646
	LH57_18620:Rv3410c|I6YG23	HSPA9:ENSP00000297185|P38646
	LH57_19300:Rv3537|I6YGF4	HSPA9:ENSP00000297185|P38646
	uvrA:Rv1638|I6Y721	HSPA9:ENSP00000297185|P38646
	deaD:Rv1253|I6Y631	HSPA9:ENSP00000297185|P38646
	aspA:Rv1098c|I6X0B1	HSPA9:ENSP00000297185|P38646
	fadH:Rv1175c|O50431	HSPA9:ENSP00000297185|P38646
	zwf:Rv1447c|I6XBH9	HSPA9:ENSP00000297185|P38646
	ruvB:Rv2592c|I6Y9R6	HSPA9:ENSP00000297185|P38646
	LH57_04685:Rv0859|I6X9Z1	HSPA9:ENSP00000297185|P38646
	Rv1674c|O53921	HSPA9:ENSP00000297185|P38646
	cobG:Rv2064|Q10675	HSPA9:ENSP00000297185|P38646
	leuC:Rv2988c|I6Y271	HSPA9:ENSP00000297185|P38646
	uvrC:Rv1420|I6XBF8	HSPA9:ENSP00000297185|P38646
	map:Rv0734|I6Y4K5	HSPA9:ENSP00000297185|P38646
	LH57_15200:Rv2782c|I6YA84	HSPA9:ENSP00000297185|P38646
	LH57_09940:Rv1820|I6XCK7	HSPA9:ENSP00000297185|P38646
	Rv2609c|I6YDV4	HSPA9:ENSP00000297185|P38646
	LH57_15825:Rv2900c|I6YAJ7	HSPA9:ENSP00000297185|P38646
	ileS:Rv1536|I6XY74	HSPA9:ENSP00000297185|P38646
	LH57_16400:Rv3003c|I6YEX6	HSPA9:ENSP00000297185|P38646
	purD:Rv0772|I6XW98	HSPA9:ENSP00000297185|P38646
	Rv0688|P95034	HSPA9:ENSP00000297185|P38646
	glgB:Rv1326c|I6XXQ3	HSPA9:ENSP00000297185|P38646
	oxcA:Rv0118c|O53639	HSPA9:ENSP00000297185|P38646
	LH57_19135:Rv3509c|I6YCA7	HSPA9:ENSP00000297185|P38646
	Rv1358|Q11028	HSPA9:ENSP00000297185|P38646
	purM:Rv0809|I6Y4V6	HSPA9:ENSP00000297185|P38646
	ahcY:Rv3248c|I6Y309	HSPA9:ENSP00000297185|P38646
	dxs:Rv2682c|I6YE49	HSPA9:ENSP00000297185|P38646
	LH57_21280:Rv3908|I6Y4T8	HSPA9:ENSP00000297185|P38646
	LH57_12010:Rv2204c|I6Y069	HSPA9:ENSP00000297185|P38646
	fadA6:Rv3556c|I6XHJ3	HSPA9:ENSP00000297185|P38646
	acnA:Rv1475c|A0A089QPF4	HSPA9:ENSP00000297185|P38646
	Rv0223c|I6X8S7	HSPA9:ENSP00000297185|P38646
	sdhA:Rv3318|O53370	HSPA9:ENSP00000297185|P38646
	hycE:Rv0087|Q10884	HSPA9:ENSP00000297185|P38646
[FSH]
	Rv1230c|O86313	CGA:ENSP00000358595|P01215
	ugpB:Rv2833c|P71619	CGA:ENSP00000358595|P01215
	sigA:Rv2703|I6X558	CGA:ENSP00000358595|P01215
	Rv1732c|P71990	CGA:ENSP00000358595|P01215
	pgk:Rv1437|I6X185	CGA:ENSP00000358595|P01215
	dnaK:Rv0350|I6Y7L1	CGA:ENSP00000358595|P01215
[Gastrin]
	LH57_02535:Rv0474|I6XVD5	IRS1:ENSP00000304895|P35568
[Ghrelin]
	Rv3218|O05848	PTPN6:ENSP00000391592|P29350
	menG:Rv0558|I6Y845	GHRL:ENSP00000335074|Q9UBU3
	Rv0075|O53620	GHRL:ENSP00000335074|Q9UBU3
	LH57_02535:Rv0474|I6XVD5	IRS1:ENSP00000304895|P35568
[Hedgehog]
[ID]
[Kit]
	uvrA:Rv1638|I6Y721	BAD:ENSP00000309103|Q92934
	Rv3218|O05848	PTPN6:ENSP00000391592|P29350
[Leptin]
	Rv0338c|O33268	IRS2:ENSP00000365016|Q9Y4H2
	Rv3272|P96877	IRS2:ENSP00000365016|Q9Y4H2
	lipB:Rv2217|I6X3L9	IRS2:ENSP00000365016|Q9Y4H2
	LH57_04635:Rv0849|I6X9Y5	IRS2:ENSP00000365016|Q9Y4H2
	LH57_02535:Rv0474|I6XVD5	IRS1:ENSP00000304895|P35568
	cobG:Rv2064|Q10675	PDIA3:ENSP00000300289|P30101
[OSM]
	LH57_02535:Rv0474|I6XVD5	IRS1:ENSP00000304895|P35568
[Prolactin]
	Rv3218|O05848	PTPN6:ENSP00000391592|P29350
	LH57_02535:Rv0474|I6XVD5	IRS1:ENSP00000304895|P35568
	Rv0338c|O33268	IRS2:ENSP00000365016|Q9Y4H2
	Rv3272|P96877	IRS2:ENSP00000365016|Q9Y4H2
	lipB:Rv2217|I6X3L9	IRS2:ENSP00000365016|Q9Y4H2
	LH57_04635:Rv0849|I6X9Y5	IRS2:ENSP00000365016|Q9Y4H2
[RAGE]
	LH57_02535:Rv0474|I6XVD5	IRS1:ENSP00000304895|P35568
[RANKL]
	Rv3218|O05848	PTPN6:ENSP00000391592|P29350
	mraY:Rv2156c|I6XDH8	TYROBP:ENSP00000262629|O43914
	LH57_06685:Rv1221|L7N676	TREM2:ENSP00000362205|Q9NZC2
	LH57_10775:Rv1979c|I6XD00	TREM2:ENSP00000362205|Q9NZC2
[TSH]
	Rv1230c|O86313	CGA:ENSP00000358595|P01215
	ugpB:Rv2833c|P71619	CGA:ENSP00000358595|P01215
	sigA:Rv2703|I6X558	CGA:ENSP00000358595|P01215
	Rv1732c|P71990	CGA:ENSP00000358595|P01215
	pgk:Rv1437|I6X185	CGA:ENSP00000358595|P01215
	dnaK:Rv0350|I6Y7L1	CGA:ENSP00000358595|P01215
	lpqL:Rv0418|P96264	ATP1A1:ENSP00000295598|P05023
	LH57_00585:Rv0103c|I6Y6W8	ATP1A1:ENSP00000295598|P05023
	LH57_00585:Rv0103c|I6Y6W8	ATP1A1:ENSP00000295598|P05023
	LH57_14355:Rv2623|I6YDX0	ATP1A1:ENSP00000295598|P05023
	aldC:Rv2858c|O33340	ATP1A1:ENSP00000295598|P05023
	aldC:Rv2858c|O33340	ATP1A1:ENSP00000295598|P05023
	idsA2:Rv2173|O53507	ATP1A1:ENSP00000295598|P05023
	idsA2:Rv2173|O53507	ATP1A1:ENSP00000295598|P05023
	LH57_14620:Rv2667|I6YE37	ATP1A1:ENSP00000295598|P05023
	LH57_08835:Rv1617|I6YB35	ATP1A1:ENSP00000295598|P05023
	LH57_08835:Rv1617|I6YB35	ATP1A1:ENSP00000295598|P05023
	LH57_09530:Rv1746|I6XYX4	ATP1A1:ENSP00000295598|P05023
	LH57_09530:Rv1746|I6XYX4	ATP1A1:ENSP00000295598|P05023
	rocE:Rv2320c|P71892	ATP1A1:ENSP00000295598|P05023
	rocE:Rv2320c|P71892	ATP1A1:ENSP00000295598|P05023
	phoR:Rv0758|P71815	ATP1A1:ENSP00000295598|P05023
	Rv0526|O06392	ATP1A1:ENSP00000295598|P05023
	Rv0526|O06392	ATP1A1:ENSP00000295598|P05023
	LH57_16020:Rv2938|I6X5S9	ATP1A1:ENSP00000295598|P05023
	LH57_16020:Rv2938|I6X5S9	ATP1A1:ENSP00000295598|P05023
	rocA:Rv1187|O50443	ATP1A1:ENSP00000295598|P05023
	rocA:Rv1187|O50443	ATP1A1:ENSP00000295598|P05023
	atpA:Rv1308|I6XB71	ATP1A1:ENSP00000295598|P05023
	atpA:Rv1308|I6XB71	ATP1A1:ENSP00000295598|P05023
	LH57_06080:Rv1106c|I6XAM4	ATP1A1:ENSP00000295598|P05023
	mmcO:Rv0846c|I6WZK7	ATP1A1:ENSP00000295598|P05023
	LH57_00605:Rv0107c|I6X8I9	ATP1A1:ENSP00000295598|P05023
	LH57_10895:Rv1999c|I6XD25	ATP1A1:ENSP00000295598|P05023
	LH57_10895:Rv1999c|I6XD25	ATP1A1:ENSP00000295598|P05023
	pheT:Rv1650|I6YB66	ATP1A1:ENSP00000295598|P05023
	Rv3813c|O07810	ATP1A1:ENSP00000295598|P05023
	Rv3813c|O07810	ATP1A1:ENSP00000295598|P05023
	Rv0842|O53854	ATP1A1:ENSP00000295598|P05023
	accA2:Rv0973c|P71538	ATP1A1:ENSP00000295598|P05023
	accA2:Rv0973c|P71538	ATP1A1:ENSP00000295598|P05023
	ctpH:Rv0425c|P96271	ATP1A1:ENSP00000295598|P05023
	LH57_05840:Rv1063c|I6XWZ0	ATP1A1:ENSP00000295598|P05023
	LH57_17880:Rv3270|I6X6V2	ATP1A1:ENSP00000295598|P05023
	LH57_17880:Rv3270|I6X6V2	ATP1A1:ENSP00000295598|P05023
	LH57_09535:Rv1747|I6XCE6	ATP1A1:ENSP00000295598|P05023
	LH57_09535:Rv1747|I6XCE6	ATP1A1:ENSP00000295598|P05023
	mycP2:Rv3886c|O05458	ATP1A1:ENSP00000295598|P05023
	mycP2:Rv3886c|O05458	ATP1A1:ENSP00000295598|P05023
	LH57_07850:Rv1436|I6YAJ8	ATP1A1:ENSP00000295598|P05023
	LH57_02690:Rv0501|I6XVG1	ATP1A1:ENSP00000295598|P05023
	eno:Rv1023|I6XWV0	ATP1A1:ENSP00000295598|P05023
	eno:Rv1023|I6XWV0	ATP1A1:ENSP00000295598|P05023
	gmk:Rv1389|I6XXU4	ATP1A1:ENSP00000295598|P05023
	gmk:Rv1389|I6XXU4	ATP1A1:ENSP00000295598|P05023
	atpD:Rv1310|I6X0X1	ATP1A1:ENSP00000295598|P05023
	atpD:Rv1310|I6X0X1	ATP1A1:ENSP00000295598|P05023
	LH57_12655:Rv2319c|I6X3W7	ATP1A1:ENSP00000295598|P05023
	LH57_00195:Rv0032|I6Y6Q7	ATP1A1:ENSP00000295598|P05023
	LH57_00195:Rv0032|I6Y6Q7	ATP1A1:ENSP00000295598|P05023
	Rv0139|P96816	ATP1A1:ENSP00000295598|P05023
	LH57_20395:Rv3743c|I6X883	ATP1A1:ENSP00000295598|P05023
	LH57_20395:Rv3743c|I6X883	ATP1A1:ENSP00000295598|P05023
	LH57_11920:Rv2188c|I6X3J8	ATP1A1:ENSP00000295598|P05023
	acsA:Rv3667|I6XHX3	ATP1A1:ENSP00000295598|P05023
	acsA:Rv3667|I6XHX3	ATP1A1:ENSP00000295598|P05023
	LH57_02190:Rv0410c|I6Y7R3	ATP1A1:ENSP00000295598|P05023
	LH57_02190:Rv0410c|I6Y7R3	ATP1A1:ENSP00000295598|P05023
	Rv3673c|I6YGW6	ATP1A1:ENSP00000295598|P05023
	Rv3673c|I6YGW6	ATP1A1:ENSP00000295598|P05023
	LH57_17480:Rv3198A|I6YBG8	ATP1A1:ENSP00000295598|P05023
	rpmC:Rv0709|I6Y4H9	ATP1A1:ENSP00000295598|P05023
	rpmC:Rv0709|I6Y4H9	ATP1A1:ENSP00000295598|P05023
	LH57_08580:Rv1569|I6Y6W5	ATP1A1:ENSP00000295598|P05023
	LH57_08580:Rv1569|I6Y6W5	ATP1A1:ENSP00000295598|P05023
	LH57_02470:Rv0462|I6Y7V9	ATP1A1:ENSP00000295598|P05023
	LH57_02470:Rv0462|I6Y7V9	ATP1A1:ENSP00000295598|P05023
	clpB:Rv0384c|I6X921	ATP1A1:ENSP00000295598|P05023
	pgi:Rv0946c|I6WZU7	ATP1A1:ENSP00000295598|P05023
	pgi:Rv0946c|I6WZU7	ATP1A1:ENSP00000295598|P05023
	LH57_04925:Rv0905|I6Y543	ATP1A1:ENSP00000295598|P05023
	trxA:Rv1470|O53161	ATP1A1:ENSP00000295598|P05023
	trxA:Rv1470|O53161	ATP1A1:ENSP00000295598|P05023
	LH57_04940:Rv0908|I6Y929	ATP1A1:ENSP00000295598|P05023
	LH57_00100:Rv0015c|I6XU70	ATP1A1:ENSP00000295598|P05023
	LH57_00100:Rv0015c|I6XU70	ATP1A1:ENSP00000295598|P05023
	LH57_09510:Rv1743|I6YBI4	ATP1A1:ENSP00000295598|P05023
	LH57_09510:Rv1743|I6YBI4	ATP1A1:ENSP00000295598|P05023
	LH57_05910:Rv1077|I6XX03	ATP1A1:ENSP00000295598|P05023
	LH57_19605:Rv3596c|I6YGL7	ATP1A1:ENSP00000295598|P05023
	LH57_11265:Rv2069|I6X344	ATP1A1:ENSP00000295598|P05023
	LH57_11040:Rv2026c|I6Y864	ATP1A1:ENSP00000295598|P05023
	groEL:Rv0440|I6Y7T8	ATP1A1:ENSP00000295598|P05023
	LH57_08495:Rv1552|I6YAW6	ATP1A1:ENSP00000295598|P05023
	thiX:Rv0816c|I6Y8V2	ATP1A1:ENSP00000295598|P05023
	thiX:Rv0816c|I6Y8V2	ATP1A1:ENSP00000295598|P05023
	mycP4:Rv3449|I6YC58	ATP1A1:ENSP00000295598|P05023
	mycP4:Rv3449|I6YC58	ATP1A1:ENSP00000295598|P05023
	galE3:Rv0536|L7N670	ATP1A1:ENSP00000295598|P05023
	LH57_14050:Rv2565|I6YDR1	ATP1A1:ENSP00000295598|P05023
	LH57_14050:Rv2565|I6YDR1	ATP1A1:ENSP00000295598|P05023
	LH57_15575:Rv2855|I6XFH2	ATP1A1:ENSP00000295598|P05023
	LH57_15575:Rv2855|I6XFH2	ATP1A1:ENSP00000295598|P05023
	aldA:Rv0768|I6X9R9	ATP1A1:ENSP00000295598|P05023
	aldA:Rv0768|I6X9R9	ATP1A1:ENSP00000295598|P05023
	gca:Rv0112|O53634	ATP1A1:ENSP00000295598|P05023
	LH57_00265:Rv0046c|I6X8D3	ATP1A1:ENSP00000295598|P05023
	LH57_00265:Rv0046c|I6X8D3	ATP1A1:ENSP00000295598|P05023
	psd:Rv0437c|I6Y3S2	ATP1A1:ENSP00000295598|P05023
	psd:Rv0437c|I6Y3S2	ATP1A1:ENSP00000295598|P05023
	LH57_19300:Rv3537|I6YGF4	ATP1A1:ENSP00000295598|P05023
	dsbF:Rv1677|I6XYM2	ATP1A1:ENSP00000295598|P05023
	dsbF:Rv1677|I6XYM2	ATP1A1:ENSP00000295598|P05023
	LH57_04150:Rv0764c|I6Y8Q4	ATP1A1:ENSP00000295598|P05023
	LH57_14290:Rv2612c|I6Y178	ATP1A1:ENSP00000295598|P05023
	LH57_14290:Rv2612c|I6Y178	ATP1A1:ENSP00000295598|P05023
	epiA:Rv1512|P71791	ATP1A1:ENSP00000295598|P05023
	Rv1428c|O06830	ATP1A1:ENSP00000295598|P05023
	LH57_07380:Rv1348|I6YAB3	ATP1A1:ENSP00000295598|P05023
	LH57_07380:Rv1348|I6YAB3	ATP1A1:ENSP00000295598|P05023
	LH57_00095:Rv0014c|I6Y2I5	ATP1A1:ENSP00000295598|P05023
	LH57_00095:Rv0014c|I6Y2I5	ATP1A1:ENSP00000295598|P05023
	gpsA:Rv2982c|I6YAS7	ATP1A1:ENSP00000295598|P05023
[truncated: 131 more rows]
