# Supplementary material for: Transferring knowledge of bacterial protein interaction networks to predict pathogen targeted human genes and immune signaling pathways: a case study on M. tuberculosis
Source: BMC Genomics. 2018 Jun 28;19:505. doi: 10.1186/s12864-018-4873-9 (PMC6027805; doi:10.1186/s12864-018-4873-9)
Supplement: Supplementary file 12 — Text file contains the M. tuberculosis H37Rv genes that target human cancer/immune signaling pathways. (TXT 21 kb) [file 12864_2018_4873_MOESM12_ESM.txt]

12. Additional file 12: the M. tuberculosis H37Rv genes that are predicted to target human immune signaling pathways.
[1]LH57_11395:Rv2090|I6XDA4	TNF;IL2;AR
[2]LH57_07010:Rv1284|I6XXM2	Wnt
[3]mmuM:Rv2458|O53185	TNF
[4]Rv1277|Q50699	TGFBeta;AR
[5]ltp1:Rv2790c|O33332	AR
[6]adk:Rv0733|I6WZ75	AR
[7]rpsR:Rv2055c|I6X328	TGFBeta;AR
[8]Rv3813c|O07810	BCR;TSH
[9]murD:Rv2155c|I6XZZ3	CRH
[10]lipQ:Rv2485c|I6Y9F7	Wnt
[11]LH57_07360:Rv1345|I6Y6A9	TNF;IL2
[12]cydC:Rv1620c|O06137	TNF;IL2;BCR;AR;TSH
[13]gcvP:Rv1832|I6X2F4	FGF1
[14]prcA:Rv2109c|I6XDC3	TNF;IL2
[15]metZ:Rv0391|I6Y7P6	AR
[16]LH57_05840:Rv1063c|I6XWZ0	BCR;TSH
[17]rpsG:Rv0683|I6Y8G2	TGFBeta;TNF;AR
[18]Rv3200c|O53346	TNF;BCR;TSH
[19]LH57_04755:Rv0873|I6XWG6	BCR;TSH
[20]fadD7:Rv0119|O07169	TNF;IL2
[21]rne:Rv2444c|P71905	TGFBeta;AR
[22]helZ:Rv2101|I6YCF3	TGFBeta;TNF;IL2;AR;FGF1
[23]recA:Rv2737c|I6YE90	TNF;IL2;BCR;AR;TSH
[24]LH57_09535:Rv1747|I6XCE6	TGFBeta;TNF;IL2;BCR;AR;TSH
[25]LH57_09445:Rv1731|I6X273	TNF;BCR;TSH
[26]rnz:Rv2407|I6Y978	Wnt
[27]LH57_17880:Rv3270|I6X6V2	BCR;AR;TSH
[28]LH57_16395:Rv3002c|I6XFW7	TNF
[29]fabG:Rv0242c|I6Y778	TNF;IL2;AR
[30]glmS:Rv3436c|I6XH78	TGFBeta;TNF;AR
[31]Rv0842|O53854	AR;TSH
[32]LH57_17675:Rv3230c|I6YFK4	TNF;AR
[33]ctpH:Rv0425c|P96271	TNF;TSH
[34]kgd:Rv1248c|I6Y628	TNF
[35]LH57_09135:Rv1675c|I6X1Z3	AR
[36]fusA:Rv0684|I6WZ34	TGFBeta;AR
[37]LH57_10935:Rv2006|I6X2Y1	TNF;IL2;AR
[38]accA2:Rv0973c|P71538	Notch;TNF;BCR;AR;TSH
[39]Rv1867|P95148	AR
[40]trpS:Rv3336c|I6X712	AR;FGF1
[41]LH57_02160:Rv0404|I6X931	TNF;IL2
[42]LH57_11570:Rv2124c|I6XDD7	TGFBeta;TNF;BCR
[43]Rv0315|O07242	BCR
[44]htrA:Rv1223|O06291	TNF
[45]pfkA:Rv3010c|I6YAV8	TNF
[46]LH57_07850:Rv1436|I6YAJ8	TNF;AR;FGF1;TSH
[47]murC:Rv2152c|I6YCK5	TCR
[48]pnp:Rv2783c|I6Y1P7	TGFBeta;AR
[49]truA:Rv3455c|I6Y3J5	Wnt
[50]LH57_05530:Rv1013|I6XWT8	TNF;IL2
[51]dnaG:Rv2343c|I6X3Z3	AR
[52]echA4:Rv0673|I6Y8F2	TNF;IL2
[53]LH57_07070:Rv1294|I6XB59	AR
[54]pabB:Rv1005c|O05591	BCR
[55]rbsK:Rv2436|P71913	TGFBeta;AR
[56]serS:Rv3834c|I6YH93	TNF;IL2
[57]LH57_06505:Rv1185c|I6XAV7	TNF;IL2
[58]mycP2:Rv3886c|O05458	TNF;IL2;BCR;TSH
[59]LH57_08435:Rv1540|I6Y6T8	TGFBeta;TNF;AR
[60]coaE:Rv1631|I6XBZ1	BCR
[61]LH57_06945:Rv1272c|I6X0U1	TNF;IL2;BCR;TSH
[62]ychF:Rv1112|O53459	TGFBeta;TNF;EGFR1;AR;BDNF;FGF1
[63]LH57_02690:Rv0501|I6XVG1	TSH
[64]ftsH:Rv3610c|I6Y435	TNF;IL2;BCR;AR;TSH
[65]Rv3236c|L7N665	BCR;TSH
[66]eno:Rv1023|I6XWV0	TGFBeta;TNF;IL2;BCR;AR;TSH
[67]LH57_08900:Rv1629|I6Y715	TNF;IL2;AR
[68]Rv2170|O53504	TNF
[69]Rv2434c|P71915	AR
[70]pup:Rv2111c|I6X388	Notch;TNF;IL2
[71]mycP1:Rv3883c|O05461	TNF;IL2;BCR;TSH
[72]efp:Rv2534c|I6XEJ1	TGFBeta;AR
[73]LH57_14045:Rv2564|I6XEL4	AR
[74]LH57_18040:Rv3302c|I6Y352	TSH
[75]argD:Rv1655|I6YB71	TNF
[76]LH57_07275:Rv1328|I6YA95	AR
[77]rpsE:Rv0721|I6X9M1	TGFBeta;AR
[78]Rv0147|P96824	TNF;BCR;TSH
[79]LH57_15980:Rv2930|I6Y224	TNF;IL2
[80]atpD:Rv1310|I6X0X1	TGFBeta;TNF;BCR;AR;TSH
[81]LH57_05175:Rv0949|I6Y968	TGFBeta;AR
[82]LH57_04635:Rv0849|I6X9Y5	IL2;Alpha6;AR;BDNF;Leptin;Prolactin;TSH
[83]ctaB:Rv1451|I6XXZ1	Wnt
[84]LH57_12655:Rv2319c|I6X3W7	TSH
[85]leuB:Rv2995c|I6YEW7	TNF;IL2
[86]Rv3113|O05790	AR
[87]LH57_09830:Rv1798|I6Y7I5	TGFBeta;TNF;AR
[88]Rv3548c|P71853	AR
[89]echA10:Rv1142c|O06542	TNF;IL2
[90]atpG:Rv1309|I6YA77	TNF
[91]echA9:Rv1071c|O53419	TNF;IL2
[92]gmk:Rv1389|I6XXU4	TGFBeta;TNF;BCR;AR;TSH
[93]Rv1489A|L7N6A8	BCR
[94]Rv0919|I6XA42	TGFBeta;TNF;IL2;AR
[95]Rv1049|I6Y5H3	Wnt
[96]Rv2263|O53537	AR
[97]Rv3644c|O06363	TGFBeta;TNF;IL2;AR
[98]LH57_11920:Rv2188c|I6X3J8	BCR;TSH
[99]rpsA:Rv1630|I6XYH0	TGFBeta;TNF;IL2;AR
[100]LH57_13695:Rv2501c|I6XEG5	TGFBeta;TNF;AR
[101]groEL:Rv3417c|I6YC25	TGFBeta;TNF;IL2;AR
[102]Rv1218c|O86311	TGFBeta;TNF;AR
[103]rpsH:Rv0718|I6WZ62	TGFBeta;AR
[104]guaB:Rv3411c|I6X784	TGFBeta;TNF;IL2;EGFR1;BCR;AR;TSH
[105]Rv0110|O53632	TNF
[106]LH57_05355:Rv0982|I6WZY6	TNF
[107]moaC:Rv0864|I6X9Z6	TNF
[108]LH57_02190:Rv0410c|I6Y7R3	TGFBeta;TNF;IL2;BCR;AR;TSH
[109]acsA:Rv3667|I6XHX3	BCR;AR;TSH
[110]LH57_15840:Rv2903c|I6YEN9	TNF
[111]grcC2:Rv0989c|O05572	TNF;IL2;BCR;TSH
[112]Rv0225|P96407	BCR
[113]htpX:Rv0563|I6Y849	TNF
[114]rpsM:Rv3460c|I6Y3K1	TGFBeta;AR
[115]glyA:Rv0070c|I6X8F3	TNF
[116]LH57_00195:Rv0032|I6Y6Q7	BCR;TSH
[117]LH57_04680:Rv0858c|I6XWF5	AR
[118]Rv1404|P71672	TNF
[119]LH57_09940:Rv1820|I6XCK7	FGF1
[120]LH57_20395:Rv3743c|I6X883	BCR;AR;TSH
[121]LH57_15200:Rv2782c|I6YA84	TGFBeta;AR;FGF1
[122]Rv0139|P96816	BCR;TSH
[123]rpmC:Rv0709|I6Y4H9	BCR;TSH
[124]echA2:Rv0456c|O07179	TNF;IL2
[125]prs:Rv1017c|I6Y5E8	TGFBeta;Alpha6;AR;FGF1
[126]LH57_15825:Rv2900c|I6YAJ7	FGF1
[127]rpsI:Rv3442c|I6YG57	TGFBeta;AR
[128]tyrA_1:Rv3754|A0A062WIM3	FGF1
[129]LH57_10150:Rv1862|I6X2I0	TNF
[130]Rv1930c|P95284	AR
[131]LH57_03710:Rv0687|I6X9J9	TNF;AR
[132]rsmA:Rv1010|I6Y9D0	IL2;BCR
[133]aroB:Rv2538c|I6Y105	AR
[134]rtcB:Rv2631|I6Y197	TGFBeta;TNF;AR
[135]LH57_12095:Rv2220|I6YCV1	AR
[136]blaR:Rv1845c|P95164	TNF
[137]Rv1251c|O50466	TGFBeta;BCR;AR;TSH
[138]Rv3673c|I6YGW6	TGFBeta;TNF;IL2;BCR;AR;TSH
[139]LH57_16865:Rv3089|I6XG57	TNF;IL2
[140]rplM:Rv3443c|I6X7B7	TGFBeta;AR
[141]LH57_05080:Rv0932c|I6Y569	Wnt
[142]smc:Rv2922c|I6XFP1	TNF;IL2;AR
[143]Rv2609c|I6YDV4	TGFBeta;TNF;AR;FGF1
[144]LH57_17480:Rv3198A|I6YBG8	TSH
[145]idsB:Rv3383c|O50410	TNF;IL2;BCR;TSH
[146]fadD14:Rv1058|O53406	TNF;IL2
[147]LH57_12000:Rv2202c|I6X3L0	AR
[148]rnc:Rv2925c|I6Y220	TGFBeta;AR
[149]LH57_02470:Rv0462|I6Y7V9	BCR;AR;TSH
[150]rplP:Rv0708|I6WZ54	TGFBeta;AR
[151]Rv1931c|P95283	AR
[152]glnA4:Rv2860c|I6X5K1	AR
[153]clpB:Rv0384c|I6X921	TNF;TSH
[154]LH57_05610:Rv1027c|I6XWV5	AR
[155]ndk:Rv2445c|I6X4A3	TGFBeta;TNF;IL2;AR
[156]Rv1774|O33177	AR
[157]folC:Rv2447c|I6Y0R5	AR
[158]LH57_08580:Rv1569|I6Y6W5	BCR;TSH
[159]chaA:Rv1607|O53910	BCR;TSH
[160]LH57_11540:Rv2118c|I6XZV8	TGFBeta;AR
[161]fadD34:Rv0035|L7N699	TNF;IL2
[162]Rv0428c|P96274	TNF;IL2;BDNF
[163]LH57_06380:Rv1159A|I6XX88	TGFBeta
[164]greA:Rv1080c|I6X092	AR
[165]cspB:Rv0871|I6WZM9	TGFBeta;TNF;AR
[166]murI:Rv1338|I6YAA3	Wnt
[167]aldC:Rv2858c|O33340	TNF;BCR;TSH
[168]rpsN:Rv0717|I6Y8I9	TGFBeta;AR
[169]LH57_17525:Rv3206c|I6X6P0	AR
[170]idsA2:Rv2173|O53507	TNF;IL2;BCR;TSH
[171]LH57_11745:Rv2154c|I6Y8J0	TNF
[172]obg:Rv2440c|I6X497	TGFBeta;TNF;AR
[173]LH57_00585:Rv0103c|I6Y6W8	BCR;AR;TSH
[174]lpqL:Rv0418|P96264	BCR;TSH
[175]alaS:Rv2555c|I6X4M7	TGFBeta;TNF;AR
[176]LH57_14355:Rv2623|I6YDX0	TSH
[177]clpP:Rv2460c|I6X4B8	TNF
[178]LH57_14365:Rv2625c|I6Y9V1	TNF;IL2;BCR;AR;TSH
[179]LH57_05075:Rv0931c|I6WZT2	TGFBeta;TNF;IL2;BCR;AR;TSH
[180]pyrC:Rv1381|I6YAE6	TGFBeta;TNF;AR
[181]Rv1062|O53410	TNF;AR
[182]LH57_14620:Rv2667|I6YE37	TNF;FGF1;TSH
[183]LH57_04685:Rv0859|I6X9Z1	AR;FGF1
[184]Rv0439c|O53726	TNF;AR
[185]Rv1473|O53164	TGFBeta;AR
[186]Rv2509|I6Y9I3	BCR;TSH
[187]Rv1977|O53978	TNF
[188]trcS:Rv1032c|P96368	TNF
[189]nusG:Rv0639|I6X9G7	TGFBeta;AR
[190]Rv0457c|O07178	AR
[191]LH57_18560:Rv3398c|I6YC07	TNF;IL2;BCR;TSH
[192]pepD:Rv0983|O53896	TNF
[193]cysM:Rv1336|I6XXQ9	AR
[194]dinB:Rv3056|I6X650	AR
[195]pstB:Rv0820|I6X9W0	AR
[196]pyrG:Rv1699|I6YBA3	TGFBeta;TNF;AR
[197]Rv1674c|O53921	FGF1
[198]LH57_08485:Rv1551|I6XY88	TGFBeta;AR
[199]LH57_16285:Rv2985|I6YEV7	TGFBeta;AR
[200]Rv3175|O53325	TNF
[201]aglA:Rv2471|O53198	TNF
[202]pepN:Rv2467|L7N655	BCR;AR;TSH
[203]rocE:Rv2320c|P71892	BCR;TSH
[204]Rv3040c|O53287	TGFBeta;AR
[205]LH57_09530:Rv1746|I6XYX4	TGFBeta;TNF;IL2;BCR;AR;TSH
[206]nfo:Rv0670|I6Y4E3	TNF;IL2
[207]rplL:Rv0652|I6Y4C5	TNF
[208]pcnA:Rv3907c|L7N672	TGFBeta;AR
[209]aroE:Rv2552c|I6Y120	AR
[210]LH57_08835:Rv1617|I6YB35	TGFBeta;TNF;IL2;BCR;AR;TSH
[211]pks12:Rv2048c|I6XD69	TGFBeta;AR
[212]LH57_19945:Rv3661|I6X806	Wnt
[213]tuf:Rv0685|I6Y4F5	TGFBeta;AR
[214]fadD8:Rv0551c|O06417	TNF;IL2
[215]Rv3712|I6Y4C7	TNF
[216]grcC1:Rv0562|O06428	TNF;IL2;BCR;TSH
[217]Rv3300c|O07166	TGFBeta;AR
[218]rocA:Rv1187|O50443	TNF;BCR;TSH
[219]proS:Rv2845c|I6XFG3	TGFBeta;TNF;IL2;AR
[220]LH57_16075:Rv2948c|I6YES5	TNF;IL2
[221]Rv1700|I6X235	TGFBeta;AR
[222]phoR:Rv0758|P71815	TNF;TSH
[223]aspB:Rv3565|P96847	TNF;AR
[224]nagA:Rv3332|O53382	TNF;IL2
[225]LH57_16020:Rv2938|I6X5S9	BCR;TSH
[226]rpsR:Rv0055|I6XUA7	TGFBeta;AR
[227]pks17:Rv1663|O06585	TGFBeta;AR
[228]Rv0526|O06392	TGFBeta;TNF;IL2;BCR;AR;TSH
[229]Rv1667c|O53915	TGFBeta;Wnt;AR
[230]atpA:Rv1308|I6XB71	TGFBeta;TNF;BCR;AR;TSH
[231]nrdH:Rv3053c|I6YB06	TSH
[232]LH57_21005:Rv3853|I6X8H7	TGFBeta;AR
[233]echA11:Rv1141c|O06541	TNF;IL2
[234]LH57_02625:Rv0491|I6Y7Y4	AR
[235]def:Rv0429c|I6X944	AR
[236]LH57_05875:Rv1070c|I6X082	TNF;IL2
[237]LH57_12040:Rv2210c|I6XDS7	AR
[238]ilvA:Rv1559|I6Y6V4	TNF;AR
[239]cobG:Rv2064|Q10675	FGF1;Leptin
[240]Rv0331|O07255	TNF
[241]Rv0052|I6Y6S3	AR
[242]LH57_18415:Rv3372|I6Y3B9	TNF;IL2;AR
[243]mmcO:Rv0846c|I6WZK7	TSH
[244]rplC:Rv0701|I6X9L0	TGFBeta;TNF;IL2;AR
[245]rpsN:Rv2056c|I6Y893	TGFBeta;AR
[246]tsaD:Rv3419c|I6XH58	TNF;IL2;AR
[247]LH57_14630:Rv2669|I6Y9Z7	TNF;IL2
[248]LH57_10880:Rv1996|I6X2X1	TSH
[249]rpsO:Rv2785c|I6YED3	TGFBeta;TNF;IL2;AR
[250]LH57_00110:Rv0017c|I6Y6P4	TNF
[251]htpG:Rv2299c|I6Y0E8	TGFBeta;TNF;IL2;AR
[252]Rv3253c|O05896	BCR;TSH
[253]rplK:Rv0640|I6Y8C4	TGFBeta;AR
[254]LH57_07150:Rv1307|I6XXP0	TNF
[255]lysS:Rv3598c|I6YCJ0	TGFBeta;TNF;IL2;AR
[256]topA:Rv3646c|I6YCN6	TGFBeta;AR
[257]LH57_06080:Rv1106c|I6XAM4	TCR;IL2;BCR;AR;TSH
[258]LH57_07075:Rv1295|I6YA63	TNF;AR
[259]LH57_14280:Rv2610c|I6X4T2	BCR;TSH
[260]lipB:Rv2217|I6X3L9	IL2;Alpha6;BDNF;Leptin;Prolactin;TSH
[261]Rv0435c|P96281	TGFBeta;TNF;BCR;AR
[262]Rv3784|P72050	TNF
[263]argH:Rv1659|I6XC24	TNF;Wnt;AR
[264]LH57_07140:Rv1305|I6X0W7	TNF;AR
[265]echA3:Rv0632c|I6Y8B5	TNF;IL2
[266]leuC:Rv2988c|I6Y271	AR;FGF1
[267]Rv1230c|O86313	FSH;TSH
[268]LH57_05920:Rv1079|I6Y9K1	AR
[269]LH57_04840:Rv0889c|I6Y908	BCR;TSH
[270]LH57_07935:Rv1449c|I6X1A1	TNF;IL2;BCR;AR
[271]uvrC:Rv1420|I6XBF8	Alpha6;FGF1
[272]LH57_00605:Rv0107c|I6X8I9	TNF;FGF1;TSH
[273]PE_PGRS11:Rv0754|Q79FW5	TNF
[274]LH57_10860:Rv1992c|I6Y831	BCR;AR;TSH
[275]Rv1178|O50434	TNF;IL2;AR
[276]Rv2037c|L0TB61	IL2
[277]rhlE:Rv3211|O05855	TNF;IL2;AR
[278]LH57_17750:Rv3246c|I6X6T0	AR
[279]LH57_20855:Rv3826|I6YD47	TNF;IL2
[280]LH57_12910:Rv2366c|I6XE54	AR
[281]mshD:Rv0819|I6XWC6	TNF;IL2
[282]fadD12:Rv1427c|O06831	TNF;IL2
[283]LH57_10050:Rv1842c|I6X2G3	AR
[284]Rv1719|P71977	BCR
[285]map:Rv0734|I6Y4K5	TGFBeta;TNF;IL2;AR;FGF1
[286]pheT:Rv1650|I6YB66	TNF;TSH
[287]LH57_19875:Rv3648c|I6XHV7	TGFBeta;TNF;AR
[288]LH57_05955:Rv1086|I6Y5K0	TGFBeta;AR
[289]LH57_10895:Rv1999c|I6XD25	BCR;TSH
[290]echA7:Rv0971c|P71540	TNF;IL2
[291]mdh:Rv1240|I6XB21	AR
[292]rplO:Rv0723|I6WZ66	TGFBeta;AR
[293]fadD24:Rv1529|O53903	TNF;IL2;BCR
[294]LH57_12275:Rv2252|I6XDV8	TNF;IL2
[295]mycP5:Rv1796|O53945	TNF;IL2;BCR;TSH
[296]Rv0818|O53830	AR
[297]pepA:Rv0125|O07175	TNF;FGF1
[298]nuoA:Rv3145|I6YBB8	TNF;AR
[299]rpsS:Rv0705|I6XW14	TGFBeta;AR
[300]Rv3575c|P96857	TNF;AR
[301]rplD:Rv0702|I6Y8H9	TGFBeta;TNF;AR
[302]echA5:Rv0675|I6Y4E8	TNF;IL2
[303]LH57_14050:Rv2565|I6YDR1	TNF;IL2;BCR;AR;TSH
[304]rplA:Rv0641|I6WYZ2	TGFBeta;Wnt;AR
[305]pks7:Rv1661|P94996	TGFBeta;AR
[306]dapB:Rv2773c|I6Y1N9	IL2
[307]LH57_16005:Rv2935|I6Y228	TGFBeta;AR
[308]fadB:Rv0860|O53872	TNF;IL2
[309]LH57_09980:Rv1828|I6Y7L3	TNF
[310]trmB:Rv0208c|I6X8R7	TGFBeta;AR
[311]LH57_01955:Rv0363c|I6XV40	AR
[312]LH57_05350:Rv0981|I6Y9A2	AR
[313]LH57_04920:Rv0904c|I6WZQ9	AR
[314]Rv1732c|P71990	TGFBeta;TNF;IL2;BCR;AR;FSH;TSH
[315]galE3:Rv0536|L7N670	TSH
[316]fadD2:Rv0270|P95227	TNF;IL2
[317]dxs:Rv2682c|I6YE49	FGF1
[318]Rv1627c|O06144	AR
[319]dkgA:Rv2971|I6YEU4	TNF;IL2
[320]Rv1722|P71980	TNF
[321]folE:Rv3609c|I6YCL7	BCR
[322]LH57_21075:Rv3868|I6YD84	TGFBeta;TNF;AR
[323]gyrA:Rv0006|I6Y2H5	TGFBeta;TNF;IL2;AR
[324]Rv3684|O69652	AR
[325]echA1:Rv0222|P96404	TNF;IL2
[326]pks5:Rv1527c|O53901	TGFBeta;AR
[327]leuD:Rv2987c|I6YAT3	AR
[328]manB:Rv3257c|O86374	FGF1
[329]LH57_15575:Rv2855|I6XFH2	BCR;AR;TSH
[330]Rv1457c|O86349	BCR;TSH
[331]LH57_04655:Rv0853c|I6XWF2	TGFBeta;AR
[332]aroA:Rv3227|I6YBK0	AR
[333]LH57_06685:Rv1221|L7N676	RANKL
[334]LH57_11990:Rv2200c|I6XDR7	TNF
[335]LH57_00425:Rv0073|I6Y2P2	AR
[336]rplJ:Rv0651|I6WZ02	TGFBeta;AR
[337]LH57_08055:Rv1469|I6X1C0	BCR;AR;TSH
[338]fadD1:Rv1750c|P72007	TNF;IL2
[339]LH57_21280:Rv3908|I6Y4T8	TGFBeta;TNF;IL2;AR;FGF1
[340]rpsP:Rv2909c|I6X5P6	TNF
[341]fdxB:Rv3554|P71846	AR
[342]Rv1687c|O33189	TNF;IL2
[343]LH57_14670:Rv2677c|I6YE45	TNF
[344]Rv0232|P96415	Wnt
[345]aldA:Rv0768|I6X9R9	TNF;BCR;TSH
[346]katG:Rv1908c|I6YBX7	TNF
[347]Rv1751|O65936	AR
[348]Rv0075|O53620	Ghrelin
[349]carA:Rv1383|I6Y6E5	TGFBeta;TNF;AR
[350]gca:Rv0112|O53634	BCR;TSH
[351]mraY:Rv2156c|I6XDH8	RANKL
[352]Rv2184c|O53518	TNF;BCR;TSH
[353]LH57_00010:Rv0002|I6XU56	TCR;TGFBeta;TNF;IL2;EGFR1;BCR;AR
[354]trpC:Rv1611|I6XBX6	AR
[355]LH57_12010:Rv2204c|I6Y069	FGF1
[356]LH57_18620:Rv3410c|I6YG23	TGFBeta;TNF;AR;FGF1
[357]ruvA:Rv2593c|I6Y159	TNF;Wnt;BCR
[358]moeW:Rv2338c|P95234	AR
[359]LH57_00265:Rv0046c|I6X8D3	TNF;IL2;BCR;AR;TSH
[360]LH57_05950:Rv1085c|I6X097	TGFBeta;AR
[361]psd:Rv0437c|I6Y3S2	TNF;BCR;TSH
[362]LH57_18045:Rv3303c|I6XGU5	BCR;AR;TSH
[363]fadA6:Rv3556c|I6XHJ3	AR;FGF1
[364]Rv2775|O33317	TNF;IL2
[365]Rv1544|Q10782	BCR;TSH
[366]dapA:Rv2753c|I6YA59	TNF
[367]pip:Rv0840c|I6Y8X0	Wnt
[368]Rv0338c|O33268	IL2;BCR;Alpha6;BDNF;Leptin;Prolactin;TSH
[369]Rv3272|P96877	IL2;Alpha6;BDNF;Leptin;Prolactin;TSH
[370]pgk:Rv1437|I6X185	TNF;IL2;BCR;AR;FSH;TSH
[371]sucC:Rv0951|I6Y586	TNF
[372]Rv2998A|Q6MX20	TNF
[373]deaD:Rv1253|I6Y631	TNF;IL2;AR;FGF1
[374]uvrA:Rv1638|I6Y721	IL2;FGF1;Kit
[375]acnA:Rv1475c|A0A089QPF4	FGF1
[376]Rv3649|O06359	TGFBeta;AR
[377]LH57_00680:Rv0120c|I6XUG8	TGFBeta;AR
[378]narJ:Rv1163|O06561	Wnt
[379]aspA:Rv1098c|I6X0B1	FGF1
[380]LH57_11955:Rv2193|I6Y8N5	TGFBeta;AR
[381]LH57_14790:Rv2701c|I6XF35	TNF;AR
[382]fadD5:Rv0166|O07411	TNF;IL2;BCR
[383]LH57_19300:Rv3537|I6YGF4	TNF;FGF1;TSH
[384]LH57_04150:Rv0764c|I6Y8Q4	BCR;TSH
[385]rplW:Rv0703|I6WZ49	TGFBeta;AR
[386]map:Rv2861c|I6YAG0	TGFBeta;TNF;IL2;BCR;AR
[387]Rv0223c|I6X8S7	TNF;BCR;FGF1;TSH
[388]LH57_20050:Rv3679|I6YCR0	TNF;IL2
[389]sdhA:Rv3318|O53370	TNF;BCR;FGF1;TSH
[390]LH57_14835:Rv2710|I6Y1J2	TGFBeta;TNF;AR
[391]LH57_18590:Rv3404c|I6XH42	AR
[392]LH57_14290:Rv2612c|I6Y178	TNF;IL2;BCR;TSH
[393]rocD1:Rv2322c|P71890	TNF;AR
[394]LH57_19115:Rv3506|I6XHE8	TNF;IL2
[395]LH57_12740:Rv2334|I6Y910	AR
[396]aroC:Rv2540c|I6YDP0	TNF;BCR
[397]Rv2681|I6XF17	TGFBeta;AR
[398]Rv3672c|I6XHX8	TGFBeta;AR
[399]LH57_16350:Rv2996c|I6X5Z2	AR
[400]moeB2:Rv3116|L7N674	AR
[401]fadD4:Rv0214|P96396	TNF;IL2
[402]proB:Rv2439c|I6YDE7	TGFBeta;IL2;AR;TSH
[403]LH57_00820:Rv0148|I6WXK0	AR
[404]dsbF:Rv1677|I6XYM2	TGFBeta;TNF;IL2;BCR;AR;BDNF;TSH
[405]LH57_07280:Rv1329c|I6X0Z0	TGFBeta;AR
[406]dnaQ:Rv3711c|O69678	TGFBeta;AR
[407]mpa:Rv2115c|I6YCG7	TGFBeta;TNF;AR
[408]phoP:Rv0757|P71814	AR
[409]LH57_07380:Rv1348|I6YAB3	TGFBeta;TNF;IL2;BCR;AR;TSH
[410]Rv0303|O07230	AR
[411]ilvD:Rv0189c|I6XUM9	AR
[412]prcB:Rv2110c|I6YCG2	TNF;Wnt;IL2
[413]LH57_00710:Rv0126|I6X8K8	TNF
[414]secY:Rv0732|I6Y8K0	TGFBeta;BCR;AR;TSH
[415]LH57_21310:Rv3914|I6XIJ6	TGFBeta;TNF;IL2;BCR;AR;TSH
[416]fadH:Rv1175c|O50431	TNF;FGF1
[417]LH57_11970:Rv2196|I6YCT0	TNF
[418]LH57_00095:Rv0014c|I6Y2I5	TGFBeta;TNF;IL2;BCR;AR;TSH
[419]LH57_03215:Rv0600c|I6Y885	TNF
[420]Rv2776c|O86347	AR
[421]LH57_13545:Rv2477c|I6XEE4	TGFBeta;AR
[422]cobB:Rv1151c|I6Y5R5	TNF;IL2;AR
[423]fadA2:Rv0243|O86361	AR
[424]nrp:Rv0101|Q10896	EGFR1;BDNF;FGF1
[425]rplX:Rv0715|I6XW24	TGFBeta;AR
[426]add:Rv3313c|I6X6Y9	TNF;IL2;AR
[427]Rv1817|Q50616	TNF;TSH
[428]Rv1428c|O06830	BCR;TSH
[429]epiA:Rv1512|P71791	Notch;TSH
[430]carB:Rv1384|I6XXU0	TGFBeta;TNF;AR
[431]dnaK:Rv0350|I6Y7L1	TGFBeta;TNF;IL2;AR;FSH;TSH
[432]LH57_06950:Rv1273c|I6Y645	TNF;IL2;BCR;AR;TSH
[433]Rv0812|Q79FW0	AR
[434]Rv3334|O53384	TNF
[435]rplQ:Rv3456c|I6XH98	TNF
[436]LH57_16035:Rv2941|I6XFQ7	TNF;IL2
[437]gnd1:Rv1844c|Q79FJ2	TNF;AR
[438]LH57_20970:Rv3846|I6XIC6	TNF;BCR;AR;TSH
[439]ruvB:Rv2592c|I6Y9R6	FGF1
[440]Rv3218|O05848	TCR;TNF;Wnt;IL2;EGFR1;BCR;Ghrelin;Kit;Prolactin;RANKL;TSH
[441]LH57_20810:Rv3818|I6XI97	BCR;TSH
[442]hycE:Rv0087|Q10884	FGF1
[443]LH57_12920:Rv2368c|I6X417	TGFBeta;AR
[444]Rv1686c|O33188	BCR;TSH
[445]atpC:Rv1311|I6Y678	BCR;TSH
[446]zwf:Rv1447c|I6XBH9	FGF1
[447]Rv0939|O86346	AR
[448]truB:Rv2793c|I6Y1Q4	TGFBeta;TNF;AR
[449]LH57_00530:Rv0092|I6X8H6	BCR;AR;TSH
[450]LH57_04910:Rv0902c|I6XA26	TNF;BCR;TSH
[451]gpsA:Rv2982c|I6YAS7	BCR;AR;TSH
[452]leuS:Rv0041|I6X8C9	BCR;TSH
[453]LH57_06385:Rv1160|I6XAT4	TGFBeta;AR
[454]LH57_20655:Rv3788|I6XI71	AR
[455]LH57_18115:Rv3315c|I6Y365	TGFBeta;AR
[456]pks8:Rv1662|O65933	TGFBeta;AR
[457]LH57_02535:Rv0474|I6XVD5	IL2;Alpha6;BDNF;Gastrin;Ghrelin;Leptin;OSM;Prolactin;RAGE
[458]Rv0688|P95034	TNF;FGF1
[459]upp:Rv3309c|I6YFR8	TNF
[460]gpmA:Rv0489|I6XVE9	AR;FGF1
[461]LH57_14725:Rv2688c|I6X545	TNF;IL2
[462]LH57_02305:Rv0432|I6Y3R9	BCR;AR;TSH
[463]LH57_16400:Rv3003c|I6YEX6	FGF1
[464]ileS:Rv1536|I6XY74	TNF;BCR;AR;FGF1;TSH
[465]LH57_10775:Rv1979c|I6XD00	BCR;RANKL;TSH
[466]LH57_20510:Rv3765c|I6XI52	AR
[467]iunH:Rv3393|O50418	AR
[468]Rv3202c|O53348	TGFBeta;TNF;IL2;AR
[469]Rv2478c|O53205	TNF
[470]purD:Rv0772|I6XW98	FGF1
[471]pks6:Rv0405|O86335	TGFBeta;AR
[472]pyrB:Rv1380|I6XBC8	TGFBeta;TNF;AR
[473]pgi:Rv0946c|I6WZU7	TNF;BCR;TSH
[474]Rv0068|O53613	AR
[475]Rv1135A|L7N682	AR
[476]dnaJ:Rv0352|I6Y3K4	TGFBeta;TNF;AR
[477]rpsJ:Rv0700|I6XW09	TGFBeta;AR
[478]rplV:Rv0706|I6X9L2	TGFBeta;AR
[479]LH57_12885:Rv2361c|I6XE49	TGFBeta;AR
[480]LH57_08030:Rv1464|I6X1B6	IL2;BCR
[481]fadD6:Rv1206|O05307	TNF;IL2
[482]LH57_01830:Rv0337c|I6Y3J1	AR
[483]leuA:Rv3710|I6X854	TNF
[484]LH57_16010:Rv2936|I6XFQ3	TNF;IL2
[485]echA18:Rv3373|O50402	TNF;IL2
[486]Rv2135c|O06240	TNF;BCR;AR
[487]plsC:Rv2483c|I6YDI9	TNF;AR
[488]LH57_16085:Rv2950c|I6YAP0	TNF;IL2
[489]rpoC:Rv0668|I6X9I6	TGFBeta;TNF;IL2;AR
[490]LH57_16630:Rv3045|I6XG08	TNF;BCR
[491]Rv3680|I6Y498	TNF;IL2
[492]sdhA:Rv0248c|O53670	TNF;TSH
[493]LH57_04925:Rv0905|I6Y543	TNF;IL2;BCR;TSH
[494]tal:Rv1448c|I6YAK9	TNF;IL2
[495]grpE:Rv0351|I6WY69	TNF
[496]LH57_20670:Rv3791|I6YD14	AR
[497]rpsB:Rv2890c|I6YAI8	TGFBeta;TNF;AR
[498]LH57_19480:Rv3571|I6YGI6	AR
[499]glnA3:Rv1878|O07752	AR
[500]LH57_07915:Rv1445c|I6Y6K3	AR
[501]rplR:Rv0720|I6XW29	TGFBeta;AR
[502]Rv2683|I6X540	AR
[503]LH57_00090:Rv0013|I6WX77	AR
[504]trcR:Rv1033c|L7N689	AR
[505]Rv1465|O53156	TNF;IL2
[506]glgB:Rv1326c|I6XXQ3	FGF1
[507]rpmD:Rv0722|I6Y8J3	TGFBeta;TNF;IL2;AR
[508]LH57_11405:Rv2092c|I6X367	TGFBeta;TNF;IL2;AR
[509]fadA3:Rv1074c|O53422	AR;FGF1
[510]ugpB:Rv2833c|P71619	FSH;TSH
[511]oxcA:Rv0118c|O53639	FGF1
[512]sufC:Rv1463|O53154	TGFBeta;AR
[513]trxA:Rv1470|O53161	TGFBeta;TNF;IL2;BCR;AR;TSH
[514]rplF:Rv0719|I6Y4J0	TGFBeta;AR
[515]tig:Rv2462c|I6Y0S7	TNF;AR
[516]Rv3201c|O53347	TGFBeta;TNF;IL2;AR
[517]LH57_16520:Rv3025c|I6Y2B3	FGF1
[518]dnaJ:Rv2373c|I6X422	TGFBeta;TNF;AR
[519]rplB:Rv0704|I6Y4H2	TGFBeta;TNF;AR
[520]LH57_00305:Rv0054|I6Y2M3	TNF
[521]Rv1458c|O53149	TGFBeta;TNF;IL2;AR
[522]thrS:Rv2614c|I6YDW0	TGFBeta;AR
[523]LH57_16000:Rv2934|I6YAM7	TGFBeta;AR
[524]Rv0914c|I6XWJ8	AR
[525]LH57_06775:Rv1238|I6Y620	TNF
[526]fadD35:Rv2505c|I6Y0X0	TNF;IL2
[527]LH57_06590:Rv1202|I6X0L6	TNF;IL2
[528]LH57_11285:Rv2073c|I6YCC6	AR
[529]LH57_08340:Rv1521|I6XY61	TNF;IL2
[530]pks9:Rv1664|O06586	TGFBeta;AR
[531]LH57_20030:Rv3676|I6Y496	AR
[532]trxB1:Rv1471|L7N664	TGFBeta;TNF;IL2;BCR;AR;TSH
[533]Rv2406c|P71737	TNF;AR
[534]LH57_19135:Rv3509c|I6YCA7	FGF1
[535]Rv2690c|I6Y1H7	BCR;TSH
[536]LH57_03225:Rv0602c|I6Y471	AR
[537]gyrB:Rv0005|I6WX66	TGFBeta;TNF;IL2;AR
[538]LH57_14140:Rv2583c|I6Y150	TGFBeta;AR
[539]LH57_20215:Rv3709c|I6YGZ1	AR
[540]LH57_12060:Rv2214c|I6Y074	AR
[541]tpiA:Rv1438|I6Y6J3	AR
[542]rpoA:Rv3457c|I6YG71	TGFBeta;TNF;IL2;BCR;AR;TSH
[543]LH57_17745:Rv3245c|I6YFL3	TGFBeta;TNF;AR;TSH
[544]LH57_00100:Rv0015c|I6XU70	TGFBeta;TNF;IL2;BCR;AR;TSH
[545]LH57_10885:Rv1997|I6Y836	TNF;TSH
[546]LH57_09510:Rv1743|I6YBI4	TGFBeta;TNF;IL2;BCR;AR;TSH
[547]rplE:Rv0716|I6X9L8	TGFBeta;AR
[548]Rv1358|Q11028	FGF1
[549]LH57_04940:Rv0908|I6Y929	TNF;TSH
[550]hspR:Rv0353|O06302	TNF
[551]mtnP:Rv0535|I6Y409	TNF;IL2
[552]Rv1726|P71984	AR
[553]hsp:Rv0251c|O53673	Notch;TNF
[554]purM:Rv0809|I6Y4V6	FGF1
[555]LH57_21305:Rv3913|I6Y4U2	TNF
[556]serA2:Rv0728c|I6WZ71	AR
[557]LH57_11265:Rv2069|I6X344	TSH
[558]LH57_06895:Rv1262c|I6X0T4	FGF1
[559]LH57_07385:Rv1349|I6X107	TGFBeta;TNF;IL2;BCR;AR;TSH
[560]LH57_19605:Rv3596c|I6YGL7	TNF;TSH
[561]LH57_07705:Rv1407|I6X161	TGFBeta;TNF;IL2;AR
[562]sigA:Rv2703|I6X558	TGFBeta;TNF;AR;FSH;TSH
[563]LH57_21155:Rv3884c|I6Y4R9	TGFBeta;TNF;AR
[564]LH57_11040:Rv2026c|I6Y864	TSH
[565]echA15:Rv2679|I6YA03	TNF;IL2
[566]LH57_09950:Rv1822|I6X2E4	TNF;BCR;TSH
[567]LH57_05910:Rv1077|I6XX03	TGFBeta;AR;TSH
[568]Rv0794c|I6Y4U4	BCR;AR;TSH
[569]glyA:Rv1093|I6X0A7	TNF
[570]rplN:Rv0714|I6Y4I4	TGFBeta;AR
[571]LH57_12105:Rv2222c|I6Y8R2	AR
[572]LH57_16015:Rv2937|I6YER7	EGFR1;BCR;BDNF;FGF1;TSH
[573]Rv1668c|O53916	TGFBeta;AR
[574]LH57_00070:Rv0009|I6Y2I0	TGFBeta;AR
[575]LH57_02330:Rv0436c|I6WYD9	BCR;TSH
[576]ahcY:Rv3248c|I6Y309	FGF1
[577]thiX:Rv0816c|I6Y8V2	TGFBeta;TNF;IL2;BCR;AR;TSH
[578]mmsA:Rv0753c|O53816	TNF;BCR;TSH
[579]mycP4:Rv3449|I6YC58	TNF;IL2;BCR;TSH
[580]LH57_02450:Rv0458|I6WYF7	TNF;BCR;TSH
[581]aroK:Rv2539c|I6XEJ5	AR
[582]LH57_17230:Rv3156|I6Y2S4	TNF
[583]Rv0133|P96810	TNF;IL2
[584]groEL:Rv0440|I6Y7T8	TGFBeta;TNF;IL2;AR;TSH
[585]Rv0312|O07239	TGFBeta;TNF;IL2;AR
[586]proA:Rv2427c|I6Y999	TGFBeta;AR;TSH
[587]metC:Rv3340|O53390	AR
[588]mycP3:Rv0291|O53695	TNF;IL2;BCR;TSH
[589]menG:Rv0558|I6Y845	Ghrelin
[590]LH57_19035:Rv3490|I6Y3N4	TGFBeta;TNF;BCR;AR;TSH
[591]orn:Rv2511|I6XEH0	TNF
[592]rpsC:Rv0707|I6Y8I3	TGFBeta;AR
[593]LH57_08495:Rv1552|I6YAW6	TNF;FGF1;TSH
